# Supplementary material for: Transcriptome and Small RNA Combined Sequencing Analysis of Cold Tolerance in Non-heading Chinese Cabbage
Source: Front Genet. 2021 Jul 21;12:605292. doi: 10.3389/fgene.2021.605292 (PMC8334874; doi:10.3389/fgene.2021.605292)
Supplement: Supplementary Figure 1 — Classification diagram of KEGG pathway types. (A) KEGG pathway types from C2 vs. C1. (B) KEGG pathway types from C4 vs. C3. (C) KEGG pathway types from C3 vs. C1. (D) KEGG pathway types from C4 vs. C2. X-axis, the number of genes in this pathway and their ratio to the total number of genes; Y-axis, the name of the KEGG metabolic pathway. C1: BcL.1-25, C2: BcL.1-4, C3: BcL.2-25, C4: BcL.2-4. [file Data_Sheet_1.zip]

Archive with 33 entries (32 files):
- 2021-04-30ú1⁄4Additional files, Article Manuscript ID 605292, Proof/
- 2021-04-30ú1⁄4Additional files, Article Manuscript ID 605292, Proof/FIGURE S1.jpg
- 2021-04-30ú1⁄4Additional files, Article Manuscript ID 605292, Proof/FIGURE S2.jpg
- 2021-04-30ú1⁄4Additional files, Article Manuscript ID 605292, Proof/FIGURE S3.jpg
- 2021-04-30ú1⁄4Additional files, Article Manuscript ID 605292, Proof/FIGURE S4.jpg
- 2021-04-30ú1⁄4Additional files, Article Manuscript ID 605292, Proof/FIGURE S5.jpg
- 2021-04-30ú1⁄4Additional files, Article Manuscript ID 605292, Proof/FIGURE S6.jpg
- 2021-04-30ú1⁄4Additional files, Article Manuscript ID 605292, Proof/TABLE S1.xls
- 2021-04-30ú1⁄4Additional files, Article Manuscript ID 605292, Proof/TABLE S10.xls
- 2021-04-30ú1⁄4Additional files, Article Manuscript ID 605292, Proof/TABLE S11.xls
- 2021-04-30ú1⁄4Additional files, Article Manuscript ID 605292, Proof/TABLE S12.xls
- 2021-04-30ú1⁄4Additional files, Article Manuscript ID 605292, Proof/TABLE S13.xls
- 2021-04-30ú1⁄4Additional files, Article Manuscript ID 605292, Proof/TABLE S14.xls
- 2021-04-30ú1⁄4Additional files, Article Manuscript ID 605292, Proof/TABLE S15.xls
- 2021-04-30ú1⁄4Additional files, Article Manuscript ID 605292, Proof/TABLE S16.xls
- 2021-04-30ú1⁄4Additional files, Article Manuscript ID 605292, Proof/TABLE S17.xls
- 2021-04-30ú1⁄4Additional files, Article Manuscript ID 605292, Proof/TABLE S18.xls
- 2021-04-30ú1⁄4Additional files, Article Manuscript ID 605292, Proof/TABLE S19.xls
- 2021-04-30ú1⁄4Additional files, Article Manuscript ID 605292, Proof/TABLE S2.xls
- 2021-04-30ú1⁄4Additional files, Article Manuscript ID 605292, Proof/TABLE S20.xls
- 2021-04-30ú1⁄4Additional files, Article Manuscript ID 605292, Proof/TABLE S21.xls
- 2021-04-30ú1⁄4Additional files, Article Manuscript ID 605292, Proof/TABLE S22.xls
- 2021-04-30ú1⁄4Additional files, Article Manuscript ID 605292, Proof/TABLE S23.xls
- 2021-04-30ú1⁄4Additional files, Article Manuscript ID 605292, Proof/TABLE S24.xls
- 2021-04-30ú1⁄4Additional files, Article Manuscript ID 605292, Proof/TABLE S25.xls
- 2021-04-30ú1⁄4Additional files, Article Manuscript ID 605292, Proof/TABLE S26.xls
- 2021-04-30ú1⁄4Additional files, Article Manuscript ID 605292, Proof/TABLE S3.xls
- 2021-04-30ú1⁄4Additional files, Article Manuscript ID 605292, Proof/TABLE S4.xls
- 2021-04-30ú1⁄4Additional files, Article Manuscript ID 605292, Proof/TABLE S5.xls
- 2021-04-30ú1⁄4Additional files, Article Manuscript ID 605292, Proof/TABLE S6.xls
- 2021-04-30ú1⁄4Additional files, Article Manuscript ID 605292, Proof/TABLE S7.xls
- 2021-04-30ú1⁄4Additional files, Article Manuscript ID 605292, Proof/TABLE S8.xls
- 2021-04-30ú1⁄4Additional files, Article Manuscript ID 605292, Proof/TABLE S9.xls
