# Supplementary material for: Transcriptome and Small RNA Combined Sequencing Analysis of Cold Tolerance in Non-heading Chinese Cabbage
Source: Front Genet. 2021 Jul 21;12:605292. doi: 10.3389/fgene.2021.605292 (PMC8334874; doi:10.3389/fgene.2021.605292)
Supplement: Supplementary Figure 1 — Classification diagram of KEGG pathway types. (A) KEGG pathway types from C2 vs. C1. (B) KEGG pathway types from C4 vs. C3. (C) KEGG pathway types from C3 vs. C1. (D) KEGG pathway types from C4 vs. C2. X-axis, the number of genes in this pathway and their ratio to the total number of genes; Y-axis, the name of the KEGG metabolic pathway. C1: BcL.1-25, C2: BcL.1-4, C3: BcL.2-25, C4: BcL.2-4. [file Data_Sheet_1.zip › 2021-04-30ú1⁄4Additional files, Article Manuscript ID 605292, Proof/TABLE S1.xls]

## Sheet: 2. 13个差异表达基因表达量
TABLE S1. Thirteen common differentially expressed genes (seven up-regulated and six down-regulated) in all materials.
#ID	gene_name	B-25-5_FPKM	B-25-5_count	B-25-6_FPKM	B-25-6_count	B-4-7_FPKM	B-4-7_count	B-4-8_FPKM	B-4-8_count	N-25-1_FPKM	N-25-1_count	N-25-2_FPKM	N-25-2_count	N-4-3_FPKM	N-4-3_count	N-4-4_FPKM	N-4-4_count	B-25-5_B-25-6_vs_B-4-7_B-4-8_DESeq_FDR	B-25-5_B-25-6_vs_B-4-7_B-4-8_DESeq_log2FC	B-25-5_B-25-6_vs_B-4-7_B-4-8_DESeq_(FDR_0.05_FC_2)_regulated	N-25-1_N-25-2_vs_B-25-5_B-25-6_DESeq_FDR	N-25-1_N-25-2_vs_B-25-5_B-25-6_DESeq_log2FC	N-25-1_N-25-2_vs_B-25-5_B-25-6_DESeq_(FDR_0.05_FC_2)_regulated	N-25-1_N-25-2_vs_N-4-3_N-4-4_DESeq_FDR	N-25-1_N-25-2_vs_N-4-3_N-4-4_DESeq_log2FC	N-25-1_N-25-2_vs_N-4-3_N-4-4_DESeq_(FDR_0.05_FC_2)_regulated	N-4-3_N-4-4_vs_B-4-7_B-4-8_DESeq_FDR	N-4-3_N-4-4_vs_B-4-7_B-4-8_DESeq_log2FC	N-4-3_N-4-4_vs_B-4-7_B-4-8_DESeq_(FDR_0.05_FC_2)_regulated	COG_class	COG_class_annotation	GO_annotation	KEGG_annotation	KEGG_pathway_annotation	KOG_class	KOG_class_annotation	Pfam_annotation	Swiss_Prot_annotation	eggNOG_class	eggNOG_class_annotation	NR_annotation	GO_second_level_annotation
evm.TU.BraA09001549	EVM%20prediction%20BraA09001549	15.7628	695	15.0508	737	39.9791	1921	50.3993	2513	3.77311	183	4.65616	197	9.01743	410	11.5293	594	0.034198	1.47781	up	0.00735115	1.78402	up	0.00277209	1.36208	up	3.86e-05	1.94182	up	[C]	Energy production and conversion	Cellular Component: mitochondrial proton-transporting ATP synthase complex (GO:0005753);; Cellular Component: Golgi apparatus (GO:0005794);; Biological Process: glycolytic process (GO:0006096);; Biological Process: calcium ion transport (GO:0006816);; Biological Process: water transport (GO:0006833);; Biological Process: hyperosmotic response (GO:0006972);; Biological Process: Golgi organization …	K02150|1.41837e-132|brp:103838142|K02150 V-type H+-transporting ATPase subunit E | (RefSeq) V-type proton ATPase subunit E3	Oxidative phosphorylation (ko00190);; Phagosome (ko04145)	[C]	Energy production and conversion	ATP synthase (E/31 kDa) subunit	V-type proton ATPase subunit E3 GN=VHA-E3 OS=Arabidopsis thaliana (Mouse-ear cress) PE=1 SV=1	C	Energy production and conversion	PREDICTED: V-type proton ATPase subunit E3 [Brassica rapa]	cellular component: cell (GO:0005623);; cellular component: membrane (GO:0016020);; cellular component: macromolecular complex (GO:0032991);; cellular component: organelle (GO:0043226);; cellular component: organelle part (GO:0044422);; cellular component: membrane part (GO:0044425);; cellular component: cell part (GO:0044464);; biological process: metabolic process (GO:0008152);; biological proc…
evm.TU.BraA03001657	EVM%20prediction%20BraA03001657	2.32296	107	4.00308	213	30.8206	1586	33.3795	1899	0.284826	20	0.353181	22	5.07184	298	4.48643	259	5.68e-08	3.30456	up	0.0316459	2.79198	up	1.42e-10	3.7059	up	3.6e-07	2.42796	up	--	--	Molecular Function: DNA binding (GO:0003677);; Molecular Function: transcription factor activity, sequence-specific DNA binding (GO:0003700);; Cellular Component: nucleus (GO:0005634);; Biological Process: response to gibberellin (GO:0009739);;	--	--	--	--	Helix-loop-helix DNA-binding domain	Transcription factor bHLH137 GN=K3K7 OS=Arabidopsis thaliana (Mouse-ear cress) PE=2 SV=1	K	Transcription	PREDICTED: transcription factor bHLH137 [Brassica rapa]	molecular function: binding (GO:0005488);; molecular function: nucleic acid binding transcription factor activity (GO:0001071);; biological process: biological regulation (GO:0065007);; cellular component: cell (GO:0005623);; cellular component: organelle (GO:0043226);; cellular component: cell part (GO:0044464);; biological process: response to stimulus (GO:0050896)
evm.TU.BraA01003362	EVM%20prediction%20BraA01003362	54.6774	1330	21.9667	572	944.892	25201	1087.35	30001	0.980067	26	1.60053	38	357.414	9016	353.648	10109	6.32e-15	4.69339	up	0.0145062	4.75768	up	8.83e-79	8.17694	up	0.015353	1.32082	up	--	--	Biological Process: response to cold (GO:0009409);; Cellular Component: chloroplast thylakoid membrane (GO:0009535);; Biological Process: anthocyanin-containing compound biosynthetic process (GO:0009718);; Biological Process: response to sucrose (GO:0009744);; Biological Process: positive regulation of seed germination (GO:0010030);; Biological Process: photoprotection (GO:0010117);; Biological P…	--	--	--	--	Chlorophyll A-B binding protein	Early light-induced protein 1, chloroplastic (Precursor) GN=ELIP1 OS=Arabidopsis thaliana (Mouse-ear cress) PE=1 SV=1	S	Function unknown	PREDICTED: early light-induced protein 1, chloroplastic-like [Brassica rapa]	biological process: response to stimulus (GO:0050896);; cellular component: cell (GO:0005623);; cellular component: membrane (GO:0016020);; cellular component: organelle (GO:0043226);; cellular component: organelle part (GO:0044422);; cellular component: cell part (GO:0044464);; biological process: metabolic process (GO:0008152);; biological process: single-organism process (GO:0044699);; biologi…
evm.TU.BraA09000675	EVM%20prediction%20BraA09000675	4.31754	310	3.38632	260	17.5199	1743	24.4234	2072	0.400025	32	1.68684	118	3.4026	255	3.73503	318	1.88e-05	2.5877	up	0.033717	1.74589	up	0.000272059	1.84522	up	7.86e-08	2.53038	up	--	--	Molecular Function: transporter activity (GO:0005215);; Cellular Component: plasma membrane (GO:0005886);; Biological Process: polyamine catabolic process (GO:0006598);; Biological Process: cellular ion homeostasis (GO:0006873);; Biological Process: phenylpropanoid metabolic process (GO:0009698);; Biological Process: response to nitrate (GO:0010167);; Biological Process: nitrate transport (GO:001…	--	--	--	--	Voltage-dependent anion channel	S-type anion channel SLAH3 GN=SLAH3 OS=Arabidopsis thaliana (Mouse-ear cress) PE=1 SV=1	P	Inorganic ion transport and metabolism	PREDICTED: S-type anion channel SLAH3-like [Brassica rapa]	molecular function: transporter activity (GO:0005215);; cellular component: cell (GO:0005623);; cellular component: membrane (GO:0016020);; cellular component: cell part (GO:0044464);; biological process: metabolic process (GO:0008152);; biological process: cellular process (GO:0009987);; biological process: single-organism process (GO:0044699);; biological process: biological regulation (GO:0065…
evm.TU.BraA10002276	EVM%20prediction%20BraA10002276	4.18761	208	7.2712	365	19.4398	1067	37.7713	1835	0.541213	19	0.816119	35	8.83417	355	11.2457	423	0.0155571	2.19096	up	0.000736229	3.24647	up	5.06e-13	3.78947	up	0.0433227	1.68718	up	[GEPR]	Carbohydrate transport and metabolism;; Amino acid transport and metabolism;; Inorganic ion transport and metabolism;; General function prediction only	Cellular Component: plasma membrane (GO:0005886);; Biological Process: response to water deprivation (GO:0009414);; Biological Process: gravitropism (GO:0009630);; Cellular Component: plant-type vacuole membrane (GO:0009705);; Biological Process: basipetal auxin transport (GO:0010540);; Cellular Component: integral component of membrane (GO:0016021);; Molecular Function: potassium ion antiporter …	--	--	[R]	General function prediction only	Major Facilitator Superfamily;; Sugar (and other) transporter	Protein ZINC INDUCED FACILITATOR-LIKE 1 GN=ZIFL1 OS=Arabidopsis thaliana (Mouse-ear cress) PE=2 SV=1	R	General function prediction only	PREDICTED: protein ZINC INDUCED FACILITATOR-LIKE 1 isoform X1 [Brassica rapa]	cellular component: cell (GO:0005623);; cellular component: membrane (GO:0016020);; cellular component: cell part (GO:0044464);; biological process: response to stimulus (GO:0050896);; cellular component: organelle (GO:0043226);; cellular component: organelle part (GO:0044422);; biological process: single-organism process (GO:0044699);; biological process: localization (GO:0051179);; biological p…
evm.TU.BraA07000744	EVM%20prediction%20BraA07000744	6.37279	427	9.98538	709	49.9263	3622	50.4726	3804	2.55201	181	0.769491	56	8.08603	558	6.46511	516	7.22e-06	2.56787	up	0.0188901	2.18388	up	2.11e-06	2.21455	up	2.23e-09	2.5764	up	[G]	Carbohydrate transport and metabolism	--	K01188|0|brp:103828583|K01188 beta-glucosidase [EC:3.2.1.21] | (RefSeq) putative beta-glucosidase 5	Cyanoamino acid metabolism (ko00460);; Starch and sucrose metabolism (ko00500);; Phenylpropanoid biosynthesis (ko00940)	--	--	Glycosyl hydrolase family 1	Putative beta-glucosidase 5 (Precursor) GN=BGLU5 OS=Arabidopsis thaliana (Mouse-ear cress) PE=5 SV=2	G	Carbohydrate transport and metabolism	PREDICTED: putative beta-glucosidase 5 isoform X2 [Brassica rapa]	--
evm.TU.BraA06001385	EVM%20prediction%20BraA06001385	15.4328	439	14.5879	444	112.157	3498	139.428	4498	4.49916	139	1.40373	39	46.5909	1375	54.8351	1833	6.26e-08	3.02554	up	0.00167925	2.2423	up	3.94e-23	4.19742	up	0.0358252	1.11398	up	[O]	Posttranslational modification, protein turnover, chaperones	Molecular Function: glutathione transferase activity (GO:0004364);; Biological Process: pentose-phosphate shunt (GO:0006098);; Biological Process: glutathione metabolic process (GO:0006749);; Biological Process: toxin catabolic process (GO:0009407);; Cellular Component: chloroplast (GO:0009507);; Biological Process: response to salt stress (GO:0009651);; Biological Process: de-etiolation (GO:0009…	K00799|8.67963e-165|brp:103871807|K00799 glutathione S-transferase [EC:2.5.1.18] | (RefSeq) glutathione S-transferase U17	Glutathione metabolism (ko00480)	--	--	Glutathione S-transferase, N-terminal domain;; Glutathione S-transferase, N-terminal domain;; Glutathione S-transferase, C-terminal domain;; Glutathione S-transferase, N-terminal domain;; Glutathione S-transferase, C-terminal domain	Glutathione S-transferase U17 GN=At1g10370 OS=Arabidopsis thaliana (Mouse-ear cress) PE=2 SV=1	O	Posttranslational modification, protein turnover, chaperones	PREDICTED: glutathione S-transferase U17 [Brassica rapa]	molecular function: catalytic activity (GO:0003824);; biological process: metabolic process (GO:0008152);; biological process: cellular process (GO:0009987);; biological process: single-organism process (GO:0044699);; biological process: response to stimulus (GO:0050896);; biological process: detoxification (GO:0098754);; cellular component: cell (GO:0005623);; cellular component: organelle (GO:0…
Brassica_rapa_newGene_1153	--	1.52404	273	2.54974	445	0.340575	64	0.321838	82	6.67661	1129	4.73011	796	1.28096	228	1.07623	233	0.0077	-2.44302	down	0.021192	-1.53619	down	5.52e-07	-2.06816	down	0.038664	-1.87166	down	--	--	--	--	--	[R]	General function prediction only	Domain of unknown function (DUF4283)	--	S	Function unknown	PREDICTED: uncharacterized protein LOC108869592 [Brassica rapa]	--
evm.TU.BraA10000511	EVM%20prediction%20BraA10000511	117.072	4278	92.3397	3609	37.8039	1515	42.1215	1747	307.599	12211	244.944	8546	88.6453	3360	94.6769	4067	0.037538	-1.42796	down	0.006551	-1.50198	down	1.6e-05	-1.49431	down	0.003494	-1.39227	down	[O]	Posttranslational modification, protein turnover, chaperones	Cellular Component: peroxisome (GO:0005777);; Biological Process: response to heat (GO:0009408);; Biological Process: photorespiration (GO:0009853);; Biological Process: starch biosynthetic process (GO:0019252);;	--	--	--	--	Hsp20/alpha crystallin family	18.8 kDa class II heat shock protein GN=SHSP-2 OS=Ipomoea nil (Japanese morning glory) PE=2 SV=1	O	Posttranslational modification, protein turnover, chaperones	PREDICTED: uncharacterized protein LOC103844038 [Brassica rapa]	cellular component: cell (GO:0005623);; cellular component: organelle (GO:0043226);; cellular component: cell part (GO:0044464);; biological process: response to stimulus (GO:0050896);; biological process: metabolic process (GO:0008152);; biological process: cellular process (GO:0009987);; biological process: single-organism process (GO:0044699)
evm.TU.BraA01000616	EVM%20prediction%20BraA01000616	93.0968	3603	66.1253	2466	16.5954	840	9.59317	488	185.213	9157	145.709	6231	41.0735	2000	38.4926	1976	0.002219	-2.33661	down	0.010419	-1.44459	down	7.08e-09	-1.95562	down	0.000159	-1.78368	down	--	--	Biological Process: leaf morphogenesis (GO:0009965);; Biological Process: cell differentiation (GO:0030154);; Biological Process: positive regulation of transcription, DNA-templated (GO:0045893);;	--	--	--	--	Tetratricopeptide repeat;; TPR repeat;; Tetratricopeptide repeat	--	S	Function unknown	PREDICTED: uncharacterized protein LOC103851057 [Brassica rapa]	biological process: developmental process (GO:0032502);; biological process: cellular process (GO:0009987);; biological process: single-organism process (GO:0044699);; biological process: biological regulation (GO:0065007)
evm.TU.BraA06001282	EVM%20prediction%20BraA06001282	17.0096	495	16.8765	525	0.057489	2	4.07148	135	40.4217	1277	47.9453	1331	14.4477	436	14.6733	502	0.00012	-3.08306	down	0.023064	-1.4827	down	0.000175	-1.50546	down	5.44e-06	-3.01157	down	[MG]	Cell wall/membrane/envelope biogenesis;; Carbohydrate transport and metabolism	Biological Process: MAPK cascade (GO:0000165);; Molecular Function: RNA binding (GO:0003723);; Molecular Function: protein binding (GO:0005515);; Cellular Component: vacuole (GO:0005773);; Cellular Component: peroxisome (GO:0005777);; Cellular Component: Golgi apparatus (GO:0005794);; Cellular Component: ribosome (GO:0005840);; Biological Process: pentose-phosphate shunt (GO:0006098);; Biological…	--	--	--	--	--	Chloroplast stem-loop binding protein of 41 kDa b, chloroplastic (Precursor) GN=T31J12.6 OS=Arabidopsis thaliana (Mouse-ear cress) PE=1 SV=1	R	General function prediction only	hypothetical protein EUTSA_v10007937mg [Eutrema salsugineum]	biological process: metabolic process (GO:0008152);; biological process: cellular process (GO:0009987);; biological process: signaling (GO:0023052);; biological process: single-organism process (GO:0044699);; biological process: response to stimulus (GO:0050896);; biological process: biological regulation (GO:0065007);; molecular function: binding (GO:0005488);; cellular component: cell (GO:00056…
evm.TU.BraA08001363	EVM%20prediction%20BraA08001363	2.26648	181	4.57719	391	0	0	0	0	16.5138	1416	11.6227	875	1.39821	116	1.26889	119	1.57e-06	#NAME?	down	0.000287	-2.11165	down	4.14e-10	-3.28495	down	4.61e-11	#NAME?	down	--	--	Molecular Function: purine nucleobase transmembrane transporter activity (GO:0005345);; Cellular Component: cytoplasm (GO:0005737);; Biological Process: purine nucleobase transport (GO:0006863);; Biological Process: response to nematode (GO:0009624);; Biological Process: nucleobase-containing compound transport (GO:0015931);; Cellular Component: integral component of membrane (GO:0016021);;	--	--	--	--	Triose-phosphate Transporter family;; EamA-like transporter family	Probable purine permease 9 GN=PUP9 OS=Arabidopsis thaliana (Mouse-ear cress) PE=2 SV=2	P	Inorganic ion transport and metabolism	PREDICTED: probable purine permease 9 isoform X2 [Brassica rapa]	molecular function: transporter activity (GO:0005215);; biological process: single-organism process (GO:0044699);; biological process: localization (GO:0051179);; cellular component: cell (GO:0005623);; cellular component: cell part (GO:0044464);; biological process: response to stimulus (GO:0050896);; biological process: multi-organism process (GO:0051704);; cellular component: membrane (GO:0016…
evm.TU.BraA09000654	EVM%20prediction%20BraA09000654	84.834	3217	119.371	4840	42.1875	1755	21.9927	946	276.402	11385	272.37	9859	104.061	4093	106.293	4737	0.011133	-1.70624	down	0.00639	-1.52153	down	0.000273	-1.28743	down	1.06e-05	-1.9039	down	[J]	Translation, ribosomal structure and biogenesis	Molecular Function: structural constituent of ribosome (GO:0003735);; Cellular Component: ribosome (GO:0005840);; Biological Process: translation (GO:0006412);; Cellular Component: chloroplast thylakoid (GO:0009534);; Cellular Component: chloroplast stroma (GO:0009570);;	--	--	--	--	Sigma 54 modulation protein / S30EA ribosomal protein	Ribosome-binding factor PSRP1, chloroplastic (Precursor) GN=PSRP1 OS=Spinacia oleracea (Spinach) PE=1 SV=2	J	Translation, ribosomal structure and biogenesis	PREDICTED: ribosome-binding factor PSRP1, chloroplastic [Brassica rapa]	molecular function: structural molecule activity (GO:0005198);; cellular component: cell (GO:0005623);; cellular component: macromolecular complex (GO:0032991);; cellular component: organelle (GO:0043226);; cellular component: cell part (GO:0044464);; biological process: metabolic process (GO:0008152);; biological process: cellular process (GO:0009987);; cellular component: organelle part (GO:004…
