# Supplementary material for: Transcriptome and Small RNA Combined Sequencing Analysis of Cold Tolerance in Non-heading Chinese Cabbage
Source: Front Genet. 2021 Jul 21;12:605292. doi: 10.3389/fgene.2021.605292 (PMC8334874; doi:10.3389/fgene.2021.605292)
Supplement: Supplementary Figure 1 — Classification diagram of KEGG pathway types. (A) KEGG pathway types from C2 vs. C1. (B) KEGG pathway types from C4 vs. C3. (C) KEGG pathway types from C3 vs. C1. (D) KEGG pathway types from C4 vs. C2. X-axis, the number of genes in this pathway and their ratio to the total number of genes; Y-axis, the name of the KEGG metabolic pathway. C1: BcL.1-25, C2: BcL.1-4, C3: BcL.2-25, C4: BcL.2-4. [file Data_Sheet_1.zip › 2021-04-30ú1⁄4Additional files, Article Manuscript ID 605292, Proof/TABLE S10.xls]

## Sheet: 1S. KEGG enrichment pathway typ
TABLE S10. KEGG enrichment pathway type of differentially expressed genes between C2 and C1 groups.
#KEGG Category	gene Count(K Number Count)
Cellular Processes	75 (38)
	Transport and catabolism	75 (38)
		Endocytosis	36 (16)
		Peroxisome	24 (12)
		Phagosome	17 (11)
Environmental Information Processing	139 (39)
	Membrane transport	6 (1)
		ABC transporters	6 (1)
	Signal transduction	133 (38)
		Phosphatidylinositol signaling system	19 (8)
		Plant hormone signal transduction	114 (30)
Genetic Information Processing	657 (321)
	Folding, sorting and degradation	160 (89)
		Proteasome	6 (6)
		Protein export	15 (10)
		Protein processing in endoplasmic reticulum	72 (28)
		RNA degradation	45 (29)
		SNARE interactions in vesicular transport	7 (5)
		Ubiquitin mediated proteolysis	26 (19)
	Replication and repair	29 (24)
		Base excision repair	7 (7)
		DNA replication	12 (7)
		Homologous recombination	10 (6)
		Mismatch repair	12 (7)
		Nucleotide excision repair	16 (11)
	Transcription	71 (42)
		Basal transcription factors	3 (2)
		RNA polymerase	13 (12)
		Spliceosome	55 (28)
	Translation	433 (180)
		Aminoacyl-tRNA biosynthesis	9 (7)
		RNA transport	51 (29)
		Ribosome	287 (96)
		Ribosome biogenesis in eukaryotes	74 (44)
		mRNA surveillance pathway	21 (10)
Human Diseases	5 (2)
	Endocrine and metabolic diseases	5 (2)
		AGE-RAGE signaling pathway in diabetic complications	5 (2)
Metabolism	739 (401)
	Amino acid metabolism	152 (92)
		Alanine, aspartate and glutamate metabolism	26 (14)
		Arginine and proline metabolism	15 (9)
		Arginine biosynthesis	11 (6)
		Cysteine and methionine metabolism	32 (19)
		Glycine, serine and threonine metabolism	30 (21)
		Histidine metabolism	9 (5)
		Lysine biosynthesis	6 (4)
		Lysine degradation	9 (5)
		Phenylalanine metabolism	17 (8)
		Phenylalanine, tyrosine and tryptophan biosynthesis	9 (8)
		Tryptophan metabolism	20 (11)
		Tyrosine metabolism	12 (7)
		Valine, leucine and isoleucine biosynthesis	5 (4)
		Valine, leucine and isoleucine degradation	15 (8)
	Biosynthesis of other secondary metabolites	96 (28)
		Flavone and flavonol biosynthesis	1 (1)
		Flavonoid biosynthesis	16 (7)
		Glucosinolate biosynthesis	2 (2)
		Isoquinoline alkaloid biosynthesis	6 (3)
		Monobactam biosynthesis	8 (3)
		Phenylpropanoid biosynthesis	50 (13)
		Stilbenoid, diarylheptanoid and gingerol biosynthesis	17 (4)
		Tropane, piperidine and pyridine alkaloid biosynthesis	13 (3)
	Carbohydrate metabolism	272 (119)
		Amino sugar and nucleotide sugar metabolism	57 (26)
		Ascorbate and aldarate metabolism	19 (7)
		Butanoate metabolism	3 (1)
		C5-Branched dibasic acid metabolism	2 (2)
		Citrate cycle (TCA cycle)	21 (11)
		Fructose and mannose metabolism	24 (12)
		Galactose metabolism	26 (12)
		Glycolysis / Gluconeogenesis	48 (19)
		Glyoxylate and dicarboxylate metabolism	32 (15)
		Inositol phosphate metabolism	17 (8)
		Pentose and glucuronate interconversions	25 (7)
		Pentose phosphate pathway	19 (10)
		Propanoate metabolism	10 (7)
		Pyruvate metabolism	32 (12)
		Starch and sucrose metabolism	70 (27)
	Energy metabolism	104 (55)
		Carbon fixation in photosynthetic organisms	31 (15)
		Nitrogen metabolism	19 (9)
		Oxidative phosphorylation	17 (10)
		Photosynthesis	17 (10)
		Photosynthesis - antenna proteins	2 (2)
		Sulfur metabolism	18 (9)
	Global and overview maps	168 (91)
		2-Oxocarboxylic acid metabolism	19 (12)
		Biosynthesis of amino acids	87 (47)
		Carbon metabolism	111 (54)
		Fatty acid metabolism	20 (11)
	Glycan biosynthesis and metabolism	20 (13)
		Glycosaminoglycan degradation	7 (4)
		Glycosphingolipid biosynthesis - ganglio series	5 (2)
		N-Glycan biosynthesis	4 (4)
		Other glycan degradation	13 (6)
		Other types of O-glycan biosynthesis	1 (1)
	Lipid metabolism	120 (69)
		Arachidonic acid metabolism	9 (5)
		Biosynthesis of unsaturated fatty acids	12 (5)
		Cutin, suberine and wax biosynthesis	13 (7)
		Ether lipid metabolism	11 (8)
		Fatty acid biosynthesis	8 (6)
		Fatty acid degradation	19 (8)
		Fatty acid elongation	14 (5)
		Glycerolipid metabolism	20 (12)
		Glycerophospholipid metabolism	23 (20)
		Linoleic acid metabolism	6 (3)
		Sphingolipid metabolism	11 (7)
		Steroid biosynthesis	10 (7)
		alpha-Linolenic acid metabolism	21 (10)
	Metabolism of cofactors and vitamins	59 (42)
		Biotin metabolism	3 (2)
		Folate biosynthesis	2 (2)
		Nicotinate and nicotinamide metabolism	6 (5)
		One carbon pool by folate	9 (6)
		Pantothenate and CoA biosynthesis	7 (6)
		Porphyrin and chlorophyll metabolism	8 (8)
		Riboflavin metabolism	3 (2)
		Thiamine metabolism	2 (1)
		Ubiquinone and other terpenoid-quinone biosynthesis	11 (7)
		Vitamin B6 metabolism	8 (3)
	Metabolism of other amino acids	85 (34)
		Cyanoamino acid metabolism	23 (8)
		Glutathione metabolism	37 (13)
		Selenocompound metabolism	8 (4)
		Taurine and hypotaurine metabolism	5 (2)
		beta-Alanine metabolism	20 (11)
	Metabolism of terpenoids and polyketides	53 (30)
		Brassinosteroid biosynthesis	3 (3)
		Carotenoid biosynthesis	9 (5)
		Diterpenoid biosynthesis	4 (4)
		Limonene and pinene degradation	15 (2)
		Monoterpenoid biosynthesis	2 (2)
		Sesquiterpenoid and triterpenoid biosynthesis	7 (4)
		Terpenoid backbone biosynthesis	11 (9)
		Zeatin biosynthesis	2 (1)
	Nucleotide metabolism	79 (50)
		Purine metabolism	66 (41)
		Pyrimidine metabolism	34 (28)
Organismal Systems	66 (24)
	Environmental adaptation	66 (24)
		Circadian rhythm - plant	15 (10)
		Plant-pathogen interaction	51 (14)
