# Supplementary material for: Transcriptome and Small RNA Combined Sequencing Analysis of Cold Tolerance in Non-heading Chinese Cabbage
Source: Front Genet. 2021 Jul 21;12:605292. doi: 10.3389/fgene.2021.605292 (PMC8334874; doi:10.3389/fgene.2021.605292)
Supplement: Supplementary Figure 1 — Classification diagram of KEGG pathway types. (A) KEGG pathway types from C2 vs. C1. (B) KEGG pathway types from C4 vs. C3. (C) KEGG pathway types from C3 vs. C1. (D) KEGG pathway types from C4 vs. C2. X-axis, the number of genes in this pathway and their ratio to the total number of genes; Y-axis, the name of the KEGG metabolic pathway. C1: BcL.1-25, C2: BcL.1-4, C3: BcL.2-25, C4: BcL.2-4. [file Data_Sheet_1.zip › 2021-04-30ú1⁄4Additional files, Article Manuscript ID 605292, Proof/TABLE S11.xls]

## Sheet: 1S. KEGG enrichment pathway typ
TABLE S11. KEGG enrichment pathway type of differentially expressed genes between C4 and C3 groups.
#KEGG Category	gene Count(K Number Count)
Cellular Processes	19 (7)
	Transport and catabolism	19 (7)
		Endocytosis	11 (2)
		Peroxisome	6 (3)
		Phagosome	2 (2)
Environmental Information Processing	13 (8)
	Signal transduction	13 (8)
		Plant hormone signal transduction	13 (8)
Genetic Information Processing	66 (42)
	Folding, sorting and degradation	36 (15)
		Protein processing in endoplasmic reticulum	26 (8)
		RNA degradation	7 (6)
		Ubiquitin mediated proteolysis	3 (2)
	Transcription	15 (6)
		RNA polymerase	2 (2)
		Spliceosome	13 (4)
	Translation	26 (23)
		Aminoacyl-tRNA biosynthesis	2 (2)
		RNA transport	2 (1)
		Ribosome	6 (6)
		Ribosome biogenesis in eukaryotes	14 (12)
		mRNA surveillance pathway	2 (2)
Metabolism	167 (118)
	Amino acid metabolism	38 (28)
		Alanine, aspartate and glutamate metabolism	5 (4)
		Arginine and proline metabolism	4 (2)
		Arginine biosynthesis	2 (2)
		Cysteine and methionine metabolism	5 (4)
		Glycine, serine and threonine metabolism	11 (9)
		Histidine metabolism	1 (1)
		Lysine degradation	1 (1)
		Phenylalanine metabolism	7 (3)
		Phenylalanine, tyrosine and tryptophan biosynthesis	3 (3)
		Tryptophan metabolism	2 (1)
		Tyrosine metabolism	4 (3)
		Valine, leucine and isoleucine biosynthesis	1 (1)
		Valine, leucine and isoleucine degradation	2 (1)
	Biosynthesis of other secondary metabolites	37 (20)
		Anthocyanin biosynthesis	2 (1)
		Flavonoid biosynthesis	11 (7)
		Glucosinolate biosynthesis	1 (1)
		Indole alkaloid biosynthesis	1 (1)
		Isoquinoline alkaloid biosynthesis	2 (1)
		Phenylpropanoid biosynthesis	21 (10)
		Stilbenoid, diarylheptanoid and gingerol biosynthesis	6 (4)
		Tropane, piperidine and pyridine alkaloid biosynthesis	3 (1)
	Carbohydrate metabolism	57 (38)
		Amino sugar and nucleotide sugar metabolism	15 (10)
		Ascorbate and aldarate metabolism	4 (3)
		Fructose and mannose metabolism	5 (4)
		Galactose metabolism	5 (3)
		Glycolysis / Gluconeogenesis	9 (7)
		Glyoxylate and dicarboxylate metabolism	9 (5)
		Inositol phosphate metabolism	2 (1)
		Pentose and glucuronate interconversions	6 (5)
		Pentose phosphate pathway	3 (3)
		Pyruvate metabolism	1 (1)
		Starch and sucrose metabolism	18 (11)
	Energy metabolism	17 (12)
		Carbon fixation in photosynthetic organisms	6 (4)
		Nitrogen metabolism	5 (3)
		Oxidative phosphorylation	3 (2)
		Photosynthesis	1 (1)
		Sulfur metabolism	2 (2)
	Global and overview maps	35 (26)
		2-Oxocarboxylic acid metabolism	2 (2)
		Biosynthesis of amino acids	17 (14)
		Carbon metabolism	23 (16)
		Fatty acid metabolism	1 (1)
	Glycan biosynthesis and metabolism	1 (1)
		Glycosaminoglycan degradation	1 (1)
	Lipid metabolism	19 (17)
		Arachidonic acid metabolism	3 (3)
		Biosynthesis of unsaturated fatty acids	1 (1)
		Cutin, suberine and wax biosynthesis	4 (4)
		Ether lipid metabolism	1 (1)
		Fatty acid degradation	2 (2)
		Fatty acid elongation	2 (2)
		Glycerolipid metabolism	4 (4)
		Glycerophospholipid metabolism	4 (3)
		Linoleic acid metabolism	1 (1)
		Steroid biosynthesis	3 (2)
		alpha-Linolenic acid metabolism	3 (3)
	Metabolism of cofactors and vitamins	7 (6)
		Folate biosynthesis	1 (1)
		Lipoic acid metabolism	1 (1)
		Ubiquinone and other terpenoid-quinone biosynthesis	4 (3)
		Vitamin B6 metabolism	1 (1)
	Metabolism of other amino acids	17 (7)
		Cyanoamino acid metabolism	7 (2)
		Glutathione metabolism	10 (5)
		Selenocompound metabolism	1 (1)
		Taurine and hypotaurine metabolism	1 (1)
	Metabolism of terpenoids and polyketides	11 (9)
		Carotenoid biosynthesis	2 (1)
		Diterpenoid biosynthesis	2 (2)
		Limonene and pinene degradation	1 (1)
		Monoterpenoid biosynthesis	1 (1)
		Sesquiterpenoid and triterpenoid biosynthesis	2 (1)
		Terpenoid backbone biosynthesis	2 (2)
		Zeatin biosynthesis	1 (1)
	Nucleotide metabolism	12 (9)
		Purine metabolism	12 (9)
		Pyrimidine metabolism	2 (2)
Organismal Systems	14 (10)
	Environmental adaptation	14 (10)
		Circadian rhythm - plant	5 (3)
		Plant-pathogen interaction	9 (7)
