# Supplementary material for: Transcriptome and Small RNA Combined Sequencing Analysis of Cold Tolerance in Non-heading Chinese Cabbage
Source: Front Genet. 2021 Jul 21;12:605292. doi: 10.3389/fgene.2021.605292 (PMC8334874; doi:10.3389/fgene.2021.605292)
Supplement: Supplementary Figure 1 — Classification diagram of KEGG pathway types. (A) KEGG pathway types from C2 vs. C1. (B) KEGG pathway types from C4 vs. C3. (C) KEGG pathway types from C3 vs. C1. (D) KEGG pathway types from C4 vs. C2. X-axis, the number of genes in this pathway and their ratio to the total number of genes; Y-axis, the name of the KEGG metabolic pathway. C1: BcL.1-25, C2: BcL.1-4, C3: BcL.2-25, C4: BcL.2-4. [file Data_Sheet_1.zip › 2021-04-30ú1⁄4Additional files, Article Manuscript ID 605292, Proof/TABLE S12.xls]

## Sheet: 1S. KEGG enrichment pathway typ
TABLE S12. KEGG enrichment pathway type of differentially expressed genes between C3 and C1 groups.
#KEGG Category	gene Count(K Number Count)
Cellular Processes	19 (17)
	Transport and catabolism	19 (17)
		Endocytosis	6 (6)
		Peroxisome	8 (6)
		Phagosome	5 (5)
Environmental Information Processing	22 (15)
	Signal transduction	22 (15)
		Phosphatidylinositol signaling system	2 (1)
		Plant hormone signal transduction	20 (14)
Genetic Information Processing	158 (103)
	Folding, sorting and degradation	29 (23)
		Proteasome	3 (2)
		Protein export	2 (2)
		Protein processing in endoplasmic reticulum	8 (6)
		RNA degradation	6 (5)
		SNARE interactions in vesicular transport	3 (2)
		Sulfur relay system	1 (1)
		Ubiquitin mediated proteolysis	7 (6)
	Replication and repair	10 (5)
		DNA replication	7 (2)
		Homologous recombination	7 (2)
		Mismatch repair	7 (2)
		Nucleotide excision repair	9 (4)
	Transcription	9 (8)
		Basal transcription factors	1 (1)
		RNA polymerase	1 (1)
		Spliceosome	7 (6)
	Translation	115 (71)
		Aminoacyl-tRNA biosynthesis	3 (3)
		RNA transport	8 (7)
		Ribosome	96 (54)
		Ribosome biogenesis in eukaryotes	6 (5)
		mRNA surveillance pathway	3 (3)
Human Diseases	2 (1)
	Endocrine and metabolic diseases	2 (1)
		AGE-RAGE signaling pathway in diabetic complications	2 (1)
Metabolism	170 (129)
	Amino acid metabolism	27 (25)
		Alanine, aspartate and glutamate metabolism	4 (4)
		Arginine and proline metabolism	5 (4)
		Arginine biosynthesis	2 (2)
		Cysteine and methionine metabolism	2 (2)
		Glycine, serine and threonine metabolism	5 (5)
		Histidine metabolism	3 (2)
		Lysine biosynthesis	3 (3)
		Lysine degradation	2 (1)
		Phenylalanine, tyrosine and tryptophan biosynthesis	4 (4)
		Tryptophan metabolism	5 (3)
		Valine, leucine and isoleucine degradation	2 (1)
	Biosynthesis of other secondary metabolites	22 (12)
		Caffeine metabolism	1 (1)
		Flavonoid biosynthesis	2 (2)
		Glucosinolate biosynthesis	1 (1)
		Monobactam biosynthesis	2 (2)
		Phenylpropanoid biosynthesis	9 (4)
		Stilbenoid, diarylheptanoid and gingerol biosynthesis	5 (1)
		Tropane, piperidine and pyridine alkaloid biosynthesis	2 (1)
	Carbohydrate metabolism	52 (38)
		Amino sugar and nucleotide sugar metabolism	11 (6)
		Ascorbate and aldarate metabolism	5 (4)
		Butanoate metabolism	2 (2)
		Citrate cycle (TCA cycle)	3 (3)
		Fructose and mannose metabolism	5 (5)
		Galactose metabolism	3 (3)
		Glycolysis / Gluconeogenesis	8 (6)
		Glyoxylate and dicarboxylate metabolism	9 (8)
		Inositol phosphate metabolism	2 (1)
		Pentose and glucuronate interconversions	5 (3)
		Pentose phosphate pathway	5 (4)
		Propanoate metabolism	2 (2)
		Pyruvate metabolism	9 (6)
		Starch and sucrose metabolism	9 (6)
	Energy metabolism	33 (25)
		Carbon fixation in photosynthetic organisms	6 (4)
		Nitrogen metabolism	3 (3)
		Oxidative phosphorylation	7 (7)
		Photosynthesis	2 (2)
		Photosynthesis - antenna proteins	12 (6)
		Sulfur metabolism	3 (3)
	Global and overview maps	36 (31)
		2-Oxocarboxylic acid metabolism	3 (3)
		Biosynthesis of amino acids	17 (15)
		Carbon metabolism	20 (16)
		Fatty acid metabolism	5 (4)
	Glycan biosynthesis and metabolism	1 (1)
		N-Glycan biosynthesis	1 (1)
	Lipid metabolism	25 (21)
		Arachidonic acid metabolism	3 (3)
		Biosynthesis of unsaturated fatty acids	2 (2)
		Ether lipid metabolism	2 (2)
		Fatty acid biosynthesis	1 (1)
		Fatty acid degradation	3 (2)
		Fatty acid elongation	5 (3)
		Glycerolipid metabolism	9 (7)
		Glycerophospholipid metabolism	6 (6)
		Linoleic acid metabolism	2 (2)
		Steroid biosynthesis	2 (2)
		alpha-Linolenic acid metabolism	6 (6)
	Metabolism of cofactors and vitamins	11 (9)
		Biotin metabolism	1 (1)
		One carbon pool by folate	1 (1)
		Porphyrin and chlorophyll metabolism	5 (3)
		Ubiquinone and other terpenoid-quinone biosynthesis	4 (4)
	Metabolism of other amino acids	22 (12)
		Cyanoamino acid metabolism	7 (4)
		Glutathione metabolism	10 (4)
		Taurine and hypotaurine metabolism	3 (3)
		beta-Alanine metabolism	5 (4)
	Metabolism of terpenoids and polyketides	16 (10)
		Carotenoid biosynthesis	1 (1)
		Diterpenoid biosynthesis	4 (3)
		Limonene and pinene degradation	7 (2)
		Monoterpenoid biosynthesis	1 (1)
		Sesquiterpenoid and triterpenoid biosynthesis	2 (2)
		Terpenoid backbone biosynthesis	1 (1)
	Nucleotide metabolism	16 (13)
		Purine metabolism	14 (11)
		Pyrimidine metabolism	5 (4)
Organismal Systems	15 (7)
	Environmental adaptation	15 (7)
		Plant-pathogen interaction	15 (7)
