# Supplementary material for: Transcriptome and Small RNA Combined Sequencing Analysis of Cold Tolerance in Non-heading Chinese Cabbage
Source: Front Genet. 2021 Jul 21;12:605292. doi: 10.3389/fgene.2021.605292 (PMC8334874; doi:10.3389/fgene.2021.605292)
Supplement: Supplementary Figure 1 — Classification diagram of KEGG pathway types. (A) KEGG pathway types from C2 vs. C1. (B) KEGG pathway types from C4 vs. C3. (C) KEGG pathway types from C3 vs. C1. (D) KEGG pathway types from C4 vs. C2. X-axis, the number of genes in this pathway and their ratio to the total number of genes; Y-axis, the name of the KEGG metabolic pathway. C1: BcL.1-25, C2: BcL.1-4, C3: BcL.2-25, C4: BcL.2-4. [file Data_Sheet_1.zip › 2021-04-30ú1⁄4Additional files, Article Manuscript ID 605292, Proof/TABLE S13.xls]

## Sheet: 1S. KEGG enrichment pathway typ
TABLE S13. KEGG enrichment pathway type of differentially expressed genes between C4 and C2 groups.
#KEGG Category	gene Count(K Number Count)
Cellular Processes	20 (16)
	Transport and catabolism	20 (16)
		Endocytosis	8 (5)
		Peroxisome	4 (4)
		Phagosome	8 (7)
Environmental Information Processing	26 (16)
	Membrane transport	1 (1)
		ABC transporters	1 (1)
	Signal transduction	25 (15)
		Phosphatidylinositol signaling system	6 (5)
		Plant hormone signal transduction	19 (10)
Genetic Information Processing	91 (70)
	Folding, sorting and degradation	35 (22)
		Proteasome	2 (2)
		Protein processing in endoplasmic reticulum	21 (10)
		RNA degradation	3 (3)
		SNARE interactions in vesicular transport	3 (2)
		Sulfur relay system	2 (1)
		Ubiquitin mediated proteolysis	5 (5)
	Replication and repair	18 (14)
		Base excision repair	2 (2)
		DNA replication	13 (9)
		Homologous recombination	7 (4)
		Mismatch repair	5 (2)
		Nucleotide excision repair	6 (3)
	Transcription	13 (9)
		Spliceosome	13 (9)
	Translation	31 (28)
		Aminoacyl-tRNA biosynthesis	3 (3)
		RNA transport	5 (5)
		Ribosome	20 (17)
		Ribosome biogenesis in eukaryotes	1 (1)
		mRNA surveillance pathway	2 (2)
Human Diseases	3 (2)
	Endocrine and metabolic diseases	3 (2)
		AGE-RAGE signaling pathway in diabetic complications	3 (2)
Metabolism	208 (162)
	Amino acid metabolism	36 (34)
		Alanine, aspartate and glutamate metabolism	5 (5)
		Arginine and proline metabolism	4 (3)
		Arginine biosynthesis	4 (4)
		Cysteine and methionine metabolism	10 (9)
		Glycine, serine and threonine metabolism	6 (6)
		Histidine metabolism	2 (2)
		Lysine biosynthesis	3 (3)
		Lysine degradation	2 (2)
		Phenylalanine metabolism	2 (2)
		Phenylalanine, tyrosine and tryptophan biosynthesis	4 (4)
		Tryptophan metabolism	2 (2)
		Tyrosine metabolism	3 (3)
		Valine, leucine and isoleucine biosynthesis	2 (2)
		Valine, leucine and isoleucine degradation	1 (1)
	Biosynthesis of other secondary metabolites	34 (17)
		Anthocyanin biosynthesis	2 (1)
		Caffeine metabolism	1 (1)
		Flavonoid biosynthesis	3 (3)
		Isoquinoline alkaloid biosynthesis	1 (1)
		Monobactam biosynthesis	3 (3)
		Phenylpropanoid biosynthesis	16 (7)
		Stilbenoid, diarylheptanoid and gingerol biosynthesis	4 (2)
		Tropane, piperidine and pyridine alkaloid biosynthesis	7 (2)
	Carbohydrate metabolism	70 (50)
		Amino sugar and nucleotide sugar metabolism	16 (10)
		Ascorbate and aldarate metabolism	4 (4)
		Butanoate metabolism	2 (2)
		C5-Branched dibasic acid metabolism	2 (2)
		Citrate cycle (TCA cycle)	4 (4)
		Fructose and mannose metabolism	7 (5)
		Galactose metabolism	7 (6)
		Glycolysis / Gluconeogenesis	10 (8)
		Glyoxylate and dicarboxylate metabolism	7 (7)
		Inositol phosphate metabolism	7 (5)
		Pentose and glucuronate interconversions	9 (5)
		Pentose phosphate pathway	5 (4)
		Propanoate metabolism	1 (1)
		Pyruvate metabolism	6 (4)
		Starch and sucrose metabolism	22 (14)
	Energy metabolism	29 (24)
		Carbon fixation in photosynthetic organisms	5 (4)
		Nitrogen metabolism	3 (3)
		Oxidative phosphorylation	6 (6)
		Photosynthesis	4 (4)
		Photosynthesis - antenna proteins	6 (4)
		Sulfur metabolism	5 (3)
	Global and overview maps	43 (39)
		2-Oxocarboxylic acid metabolism	6 (6)
		Biosynthesis of amino acids	26 (22)
		Carbon metabolism	19 (16)
		Fatty acid metabolism	7 (7)
	Glycan biosynthesis and metabolism	3 (3)
		N-Glycan biosynthesis	1 (1)
		Other glycan degradation	1 (1)
		Other types of O-glycan biosynthesis	1 (1)
	Lipid metabolism	25 (22)
		Arachidonic acid metabolism	3 (2)
		Biosynthesis of unsaturated fatty acids	3 (3)
		Cutin, suberine and wax biosynthesis	1 (1)
		Fatty acid biosynthesis	3 (3)
		Fatty acid degradation	5 (5)
		Fatty acid elongation	2 (2)
		Glycerolipid metabolism	6 (4)
		Glycerophospholipid metabolism	3 (3)
		Steroid biosynthesis	3 (3)
		alpha-Linolenic acid metabolism	3 (3)
	Metabolism of cofactors and vitamins	14 (13)
		Biotin metabolism	1 (1)
		Nicotinate and nicotinamide metabolism	1 (1)
		Porphyrin and chlorophyll metabolism	7 (6)
		Thiamine metabolism	1 (1)
		Ubiquinone and other terpenoid-quinone biosynthesis	4 (4)
	Metabolism of other amino acids	15 (10)
		Cyanoamino acid metabolism	6 (3)
		Glutathione metabolism	6 (4)
		Selenocompound metabolism	1 (1)
		Taurine and hypotaurine metabolism	3 (3)
		beta-Alanine metabolism	2 (2)
	Metabolism of terpenoids and polyketides	20 (16)
		Carotenoid biosynthesis	5 (4)
		Diterpenoid biosynthesis	3 (3)
		Limonene and pinene degradation	4 (2)
		Sesquiterpenoid and triterpenoid biosynthesis	3 (2)
		Terpenoid backbone biosynthesis	4 (4)
		Zeatin biosynthesis	1 (1)
	Nucleotide metabolism	18 (16)
		Purine metabolism	15 (13)
		Pyrimidine metabolism	7 (7)
Organismal Systems	11 (10)
	Environmental adaptation	11 (10)
		Circadian rhythm - plant	1 (1)
		Plant-pathogen interaction	10 (9)
