# Supplementary material for: Transcriptome and Small RNA Combined Sequencing Analysis of Cold Tolerance in Non-heading Chinese Cabbage
Source: Front Genet. 2021 Jul 21;12:605292. doi: 10.3389/fgene.2021.605292 (PMC8334874; doi:10.3389/fgene.2021.605292)
Supplement: Supplementary Figure 1 — Classification diagram of KEGG pathway types. (A) KEGG pathway types from C2 vs. C1. (B) KEGG pathway types from C4 vs. C3. (C) KEGG pathway types from C3 vs. C1. (D) KEGG pathway types from C4 vs. C2. X-axis, the number of genes in this pathway and their ratio to the total number of genes; Y-axis, the name of the KEGG metabolic pathway. C1: BcL.1-25, C2: BcL.1-4, C3: BcL.2-25, C4: BcL.2-4. [file Data_Sheet_1.zip › 2021-04-30ú1⁄4Additional files, Article Manuscript ID 605292, Proof/TABLE S14.xls]

## Sheet: 2S. COG classification statisti
TABLE S14. COG classification statistics of differentially expressed genes between C2 and C1 groups.
#ID	Class_Name	Numbers
J	Translation, ribosomal structure and biogenesis	433
A	RNA processing and modification	20
K	Transcription	329
L	Replication, recombination and repair	293
B	Chromatin structure and dynamics	11
D	Cell cycle control, cell division, chromosome partitioning	47
Y	Nuclear structure	1
V	Defense mechanisms	62
T	Signal transduction mechanisms	290
M	Cell wall/membrane/envelope biogenesis	97
N	Cell motility	0
Z	Cytoskeleton	51
W	Extracellular structures	0
U	Intracellular trafficking, secretion, and vesicular transport	35
O	Posttranslational modification, protein turnover, chaperones	269
C	Energy production and conversion	126
G	Carbohydrate transport and metabolism	235
E	Amino acid transport and metabolism	184
F	Nucleotide transport and metabolism	57
H	Coenzyme transport and metabolism	52
I	Lipid transport and metabolism	92
P	Inorganic ion transport and metabolism	133
Q	Secondary metabolites biosynthesis, transport and catabolism	121
R	General function prediction only	679
S	Function unknown	83
