# Supplementary material for: Transcriptome and Small RNA Combined Sequencing Analysis of Cold Tolerance in Non-heading Chinese Cabbage
Source: Front Genet. 2021 Jul 21;12:605292. doi: 10.3389/fgene.2021.605292 (PMC8334874; doi:10.3389/fgene.2021.605292)
Supplement: Supplementary Figure 1 — Classification diagram of KEGG pathway types. (A) KEGG pathway types from C2 vs. C1. (B) KEGG pathway types from C4 vs. C3. (C) KEGG pathway types from C3 vs. C1. (D) KEGG pathway types from C4 vs. C2. X-axis, the number of genes in this pathway and their ratio to the total number of genes; Y-axis, the name of the KEGG metabolic pathway. C1: BcL.1-25, C2: BcL.1-4, C3: BcL.2-25, C4: BcL.2-4. [file Data_Sheet_1.zip › 2021-04-30ú1⁄4Additional files, Article Manuscript ID 605292, Proof/TABLE S15.xls]

## Sheet: 2S. COG classification statisti
TABLE S15. COG classification statistics of differentially expressed genes between C4 and C3 groups.
#ID	Class_Name	Numbers
J	Translation, ribosomal structure and biogenesis	30
A	RNA processing and modification	2
K	Transcription	31
L	Replication, recombination and repair	29
B	Chromatin structure and dynamics	1
D	Cell cycle control, cell division, chromosome partitioning	4
Y	Nuclear structure	0
V	Defense mechanisms	12
T	Signal transduction mechanisms	35
M	Cell wall/membrane/envelope biogenesis	20
N	Cell motility	0
Z	Cytoskeleton	6
W	Extracellular structures	0
U	Intracellular trafficking, secretion, and vesicular transport	0
O	Posttranslational modification, protein turnover, chaperones	59
C	Energy production and conversion	25
G	Carbohydrate transport and metabolism	45
E	Amino acid transport and metabolism	49
F	Nucleotide transport and metabolism	10
H	Coenzyme transport and metabolism	12
I	Lipid transport and metabolism	11
P	Inorganic ion transport and metabolism	23
Q	Secondary metabolites biosynthesis, transport and catabolism	31
R	General function prediction only	109
S	Function unknown	10
