# Supplementary material for: Transcriptome and Small RNA Combined Sequencing Analysis of Cold Tolerance in Non-heading Chinese Cabbage
Source: Front Genet. 2021 Jul 21;12:605292. doi: 10.3389/fgene.2021.605292 (PMC8334874; doi:10.3389/fgene.2021.605292)
Supplement: Supplementary Figure 1 — Classification diagram of KEGG pathway types. (A) KEGG pathway types from C2 vs. C1. (B) KEGG pathway types from C4 vs. C3. (C) KEGG pathway types from C3 vs. C1. (D) KEGG pathway types from C4 vs. C2. X-axis, the number of genes in this pathway and their ratio to the total number of genes; Y-axis, the name of the KEGG metabolic pathway. C1: BcL.1-25, C2: BcL.1-4, C3: BcL.2-25, C4: BcL.2-4. [file Data_Sheet_1.zip › 2021-04-30ú1⁄4Additional files, Article Manuscript ID 605292, Proof/TABLE S16.xls]

## Sheet: 2S. COG classification statisti
TABLE S16. COG classification statistics of differentially expressed genes between C3 and C1 groups.
#ID	Class_Name	Numbers
J	Translation, ribosomal structure and biogenesis	109
A	RNA processing and modification	3
K	Transcription	51
L	Replication, recombination and repair	50
B	Chromatin structure and dynamics	2
D	Cell cycle control, cell division, chromosome partitioning	4
Y	Nuclear structure	0
V	Defense mechanisms	12
T	Signal transduction mechanisms	42
M	Cell wall/membrane/envelope biogenesis	16
N	Cell motility	0
Z	Cytoskeleton	9
W	Extracellular structures	1
U	Intracellular trafficking, secretion, and vesicular transport	3
O	Posttranslational modification, protein turnover, chaperones	36
C	Energy production and conversion	27
G	Carbohydrate transport and metabolism	43
E	Amino acid transport and metabolism	44
F	Nucleotide transport and metabolism	11
H	Coenzyme transport and metabolism	12
I	Lipid transport and metabolism	15
P	Inorganic ion transport and metabolism	29
Q	Secondary metabolites biosynthesis, transport and catabolism	25
R	General function prediction only	124
S	Function unknown	13
