# Supplementary material for: Transcriptome and Small RNA Combined Sequencing Analysis of Cold Tolerance in Non-heading Chinese Cabbage
Source: Front Genet. 2021 Jul 21;12:605292. doi: 10.3389/fgene.2021.605292 (PMC8334874; doi:10.3389/fgene.2021.605292)
Supplement: Supplementary Figure 1 — Classification diagram of KEGG pathway types. (A) KEGG pathway types from C2 vs. C1. (B) KEGG pathway types from C4 vs. C3. (C) KEGG pathway types from C3 vs. C1. (D) KEGG pathway types from C4 vs. C2. X-axis, the number of genes in this pathway and their ratio to the total number of genes; Y-axis, the name of the KEGG metabolic pathway. C1: BcL.1-25, C2: BcL.1-4, C3: BcL.2-25, C4: BcL.2-4. [file Data_Sheet_1.zip › 2021-04-30ú1⁄4Additional files, Article Manuscript ID 605292, Proof/TABLE S17.xls]

## Sheet: 2S. COG classification statisti
TABLE S17. COG classification statistics of differentially expressed genes between C4 and C2 groups.
#ID	Class_Name	Numbers
J	Translation, ribosomal structure and biogenesis	29
A	RNA processing and modification	2
K	Transcription	54
L	Replication, recombination and repair	65
B	Chromatin structure and dynamics	10
D	Cell cycle control, cell division, chromosome partitioning	12
Y	Nuclear structure	0
V	Defense mechanisms	12
T	Signal transduction mechanisms	56
M	Cell wall/membrane/envelope biogenesis	26
N	Cell motility	0
Z	Cytoskeleton	16
W	Extracellular structures	2
U	Intracellular trafficking, secretion, and vesicular transport	1
O	Posttranslational modification, protein turnover, chaperones	67
C	Energy production and conversion	29
G	Carbohydrate transport and metabolism	74
E	Amino acid transport and metabolism	58
F	Nucleotide transport and metabolism	12
H	Coenzyme transport and metabolism	13
I	Lipid transport and metabolism	25
P	Inorganic ion transport and metabolism	37
Q	Secondary metabolites biosynthesis, transport and catabolism	37
R	General function prediction only	144
S	Function unknown	20
