# Supplementary material for: Transcriptome and Small RNA Combined Sequencing Analysis of Cold Tolerance in Non-heading Chinese Cabbage
Source: Front Genet. 2021 Jul 21;12:605292. doi: 10.3389/fgene.2021.605292 (PMC8334874; doi:10.3389/fgene.2021.605292)
Supplement: Supplementary Figure 1 — Classification diagram of KEGG pathway types. (A) KEGG pathway types from C2 vs. C1. (B) KEGG pathway types from C4 vs. C3. (C) KEGG pathway types from C3 vs. C1. (D) KEGG pathway types from C4 vs. C2. X-axis, the number of genes in this pathway and their ratio to the total number of genes; Y-axis, the name of the KEGG metabolic pathway. C1: BcL.1-25, C2: BcL.1-4, C3: BcL.2-25, C4: BcL.2-4. [file Data_Sheet_1.zip › 2021-04-30ú1⁄4Additional files, Article Manuscript ID 605292, Proof/TABLE S18.xls]

## Sheet: Sheet1
TABLE S18. Number of common differential miRNAs.
Group	Number	miRNA ID
C4 vs C3 and C2 vs C1	17	bra-miR156a-3p,bra-miR172b-5p,bra-miR172c-3p,bra-miR1885a,bra-miR2111b-3p,bra-miR398-3p,bra-miR400-5p,bra-miR408-3p,bra-miR5724,bra-miR860-5p,bra-miR9563a-5p,bra-miR9568-5p,novel_122,novel_142,novel_149,novel_26,novel_80
C4 vs C2 and C3 vs C1	38	bra-miR156a-3p,bra-miR156f-3p,bra-miR161-3p,bra-miR172a,bra-miR172b-5p,bra-miR1885a,bra-miR390-5p,bra-miR391-3p,bra-miR398-3p,bra-miR400-3p,bra-miR400-5p,bra-miR403-3p,bra-miR5713,bra-miR5715,bra-miR5718,bra-miR5719,bra-miR9559-3p,bra-miR9559-5p,bra-miR9563b-5p,bra-miR9568-3p,bra-miR9568-5p,bra-miR9569-3p,novel_106,novel_111,novel_122,novel_136,novel_139,novel_14,novel_140,novel_144,novel_160,nov…
C4 vs C3 and C2 vs C1 and C3 vs C1 and C4 vs C2	8	bra-miR156a-3p,bra-miR172b-5p,bra-miR1885a,bra-miR398-3p,bra-miR400-5p,bra-miR9568-5p,novel_122,novel_26
