# Supplementary material for: Transcriptome and Small RNA Combined Sequencing Analysis of Cold Tolerance in Non-heading Chinese Cabbage
Source: Front Genet. 2021 Jul 21;12:605292. doi: 10.3389/fgene.2021.605292 (PMC8334874; doi:10.3389/fgene.2021.605292)
Supplement: Supplementary Figure 1 — Classification diagram of KEGG pathway types. (A) KEGG pathway types from C2 vs. C1. (B) KEGG pathway types from C4 vs. C3. (C) KEGG pathway types from C3 vs. C1. (D) KEGG pathway types from C4 vs. C2. X-axis, the number of genes in this pathway and their ratio to the total number of genes; Y-axis, the name of the KEGG metabolic pathway. C1: BcL.1-25, C2: BcL.1-4, C3: BcL.2-25, C4: BcL.2-4. [file Data_Sheet_1.zip › 2021-04-30ú1⁄4Additional files, Article Manuscript ID 605292, Proof/TABLE S19.xls]

## Sheet: 16.1 GO enrichment analysis of 
TABLE S19. GO enrichment analysis of differential miRNA target genes between C2 and C1 groups.
GO_accession	Description	Term_type	Over_represented_pValue	Corrected_pValue	DEG_item	DEG_list	Bg_item	Bg_list	Gene_names
GO:0001882	nucleoside binding	molecular_function	2.56e-18	4.2e-15	580	3133	4020	30047	BraA03g026990.3C,BraA03g036040.3C,BraA09g021710.3C,BraA08g009630.3C,BraA10g016830.3C,BraA03g025450.3C,BraA02g008110.3C,BraA09g017910.3C,BraA06g042000.3C,BraA01g042550.3C,BraA02g012810.3C,BraA09g007810.3C,BraA05g037990.3C,BraA06g040260.3C,BraA03g056720.3C,BraA01g043010.3C,BraA01g007320.3C,BraA09g060740.3C,BraA04g017380.3C,BraA09g020890.3C,BraA09g020530.3C,BraA09g046500.3C,BraA02g002830.3C,BraA09g0…
GO:0032555	purine ribonucleotide binding	molecular_function	3.57e-18	4.2e-15	579	3133	4018	30047	BraA05g022430.3C,BraA08g015270.3C,BraA07g017900.3C,BraA03g032310.3C,BraA09g015800.3C,BraA05g002090.3C,BraA09g014750.3C,BraA03g005170.3C,BraA03g061640.3C,BraA04g001690.3C,BraA05g027230.3C,BraA03g035240.3C,BraA03g047400.3C,BraA03g032330.3C,BraA01g035780.3C,BraA10g017380.3C,BraA01g010220.3C,BraA01g015200.3C,BraA07g000530.3C,BraA10g013150.3C,BraA05g008340.3C,BraA04g015870.3C,BraA04g003980.3C,BraA01g0…
GO:0001883	purine nucleoside binding	molecular_function	4.48e-18	4.2e-15	578	3133	4014	30047	BraA10g011770.3C,BraA10g016810.3C,BraA03g055070.3C,BraA01g043220.3C,BraA09g055900.3C,BraA01g004900.3C,BraA06g034840.3C,BraA03g017130.3C,BraA06g012020.3C,BraA01g007650.3C,BraA02g010060.3C,BraA03g017800.3C,BraA04g007510.3C,BraA05g019030.3C,BraA05g032580.3C,BraA08g022830.3C,BraA06g003210.3C,BraA09g037990.3C,BraA09g065610.3C,BraA08g030910.3C,BraA08g023620.3C,BraA06g007830.3C,BraA01g041010.3C,BraA06g0…
GO:0032549	ribonucleoside binding	molecular_function	4.48e-18	4.2e-15	578	3133	4014	30047	BraA01g000190.3C,BraA07g031990.3C,BraA03g004610.3C,BraA08g034660.3C,BraA04g014180.3C,BraA10g020860.3C,BraA03g019740.3C,BraA08g016110.3C,BraA07g025780.3C,BraA03g044890.3C,BraA01g008390.3C,BraA03g031840.3C,BraA02g029080.3C,BraA08g003040.3C,BraA03g051600.3C,BraA02g021570.3C,BraA10g027100.3C,BraA04g025070.3C,BraA04g032500.3C,BraA05g005500.3C,BraA04g007560.3C,BraA09g003060.3C,BraA09g008890.3C,BraA02g0…
GO:0032550	purine ribonucleoside binding	molecular_function	4.48e-18	4.2e-15	578	3133	4014	30047	BraA10g020200.3C,BraA05g002340.3C,BraA02g012750.3C,BraA01g037550.3C,BraA04g018060.3C,BraA03g035020.3C,BraA02g019660.3C,BraA07g025740.3C,BraA09g010730.3C,BraA02g028570.3C,BraA08g014920.3C,BraA09g065300.3C,BraA09g060880.3C,BraA03g028660.3C,BraA05g006340.3C,BraA03g011190.3C,BraA05g033190.3C,BraA05g026860.3C,BraA02g017300.3C,BraA03g039870.3C,BraA01g003790.3C,BraA09g059810.3C,BraA05g004820.3C,BraA08g0…
GO:0017076	purine nucleotide binding	molecular_function	5.38e-18	4.21e-15	582	3133	4051	30047	BraA05g033190.3C,BraA02g017300.3C,BraA05g026860.3C,BraA03g039870.3C,BraA02g028570.3C,BraA05g006340.3C,BraA03g011190.3C,BraA09g065300.3C,BraA08g014920.3C,BraA03g028660.3C,BraA09g060880.3C,BraA04g018060.3C,BraA02g019660.3C,BraA07g025740.3C,BraA09g010730.3C,BraA03g035020.3C,BraA10g020200.3C,BraA05g002340.3C,BraA02g012750.3C,BraA01g037550.3C,BraA02g040660.3C,BraA08g028960.3C,BraA01g031590.3C,BraA01g0…
GO:0097367	carbohydrate derivative binding	molecular_function	8.53e-18	5.71e-15	590	3133	4127	30047	BraA10g008110.3C,BraA09g045160.3C,BraA06g043650.3C,BraA02g019750.3C,BraA03g016490.3C,BraA09g032870.3C,BraA07g008540.3C,BraA02g019760.3C,BraA08g031860.3C,BraA08g017730.3C,BraA03g016590.3C,BraA02g038950.3C,BraA02g034680.3C,BraA10g013140.3C,BraA01g019930.3C,BraA06g004610.3C,BraA06g020830.3C,BraA09g054830.3C,BraA10g011650.3C,BraA08g015040.3C,BraA03g010380.3C,BraA10g010100.3C,BraA01g029220.3C,BraA09g0…
GO:0032553	ribonucleotide binding	molecular_function	1.79e-17	9.83e-15	581	3133	4066	30047	BraA02g002220.3C,BraA06g012850.3C,BraA07g016600.3C,BraA05g029720.3C,BraA10g001620.3C,BraA06g019560.3C,BraA08g020120.3C,BraA01g005990.3C,BraA09g018800.3C,BraA10g024580.3C,BraA07g016960.3C,BraA04g017780.3C,BraA05g011560.3C,BraA02g014840.3C,BraA04g007740.3C,BraA08g013850.3C,BraA10g003130.3C,BraA03g029230.3C,BraA06g007560.3C,BraA05g041500.3C,BraA04g011390.3C,BraA09g040930.3C,BraA02g045990.3C,BraA09g0…
GO:0000166	nucleotide binding	molecular_function	2.1e-17	9.83e-15	651	3133	4661	30047	BraA01g004020.3C,BraA09g060050.3C,BraA04g005120.3C,BraA09g002590.3C,BraA03g005620.3C,BraA07g026090.3C,BraA07g011330.3C,BraA05g042530.3C,BraA03g010840.3C,BraA09g016320.3C,BraA09g044710.3C,BraA09g021880.3C,BraA08g000590.3C,BraA04g018220.3C,BraA08g027060.3C,BraA03g027150.3C,BraA05g032410.3C,BraA10g026130.3C,BraA01g011330.3C,BraA10g005630.3C,BraA05g032590.3C,BraA03g010250.3C,BraA04g006210.3C,BraA06g0…
GO:1901265	nucleoside phosphate binding	molecular_function	2.1e-17	9.83e-15	651	3133	4661	30047	BraA02g002160.3C,BraA02g010800.3C,BraA09g065410.3C,BraA01g008400.3C,BraA03g007260.3C,BraA05g030170.3C,BraA06g033890.3C,BraA02g025000.3C,BraA05g026000.3C,BraA05g017410.3C,BraA05g016730.3C,BraA06g042170.3C,BraA10g023820.3C,BraA10g008170.3C,BraA03g002760.3C,BraA02g032170.3C,BraA07g025920.3C,BraA09g034310.3C,BraA04g005940.3C,BraA06g003200.3C,BraA07g001780.3C,BraA07g014590.3C,BraA02g041390.3C,BraA09g0…
GO:0036094	small molecule binding	molecular_function	3.16e-17	1.35e-14	663	3133	4772	30047	BraA08g000590.3C,BraA04g018220.3C,BraA08g027060.3C,BraA03g027150.3C,BraA05g032410.3C,BraA10g026130.3C,BraA01g011330.3C,BraA01g004020.3C,BraA04g005120.3C,BraA09g060050.3C,BraA07g011330.3C,BraA02g036310.3C,BraA03g005620.3C,BraA09g002590.3C,BraA07g026090.3C,BraA05g042530.3C,BraA09g016320.3C,BraA03g010840.3C,BraA09g021880.3C,BraA09g044710.3C,BraA05g027270.3C,BraA07g029160.3C,BraA03g045880.3C,BraA03g0…
GO:0035639	purine ribonucleoside triphosphate binding	molecular_function	4.11e-17	1.61e-14	567	3133	3965	30047	BraA09g005490.3C,BraA03g043650.3C,BraA03g041120.3C,BraA04g003740.3C,BraA03g018240.3C,BraA06g012860.3C,BraA05g018200.3C,BraA02g010260.3C,BraA02g044940.3C,BraA10g030600.3C,BraA04g010300.3C,BraA07g024220.3C,BraA08g009200.3C,BraA03g046260.3C,BraA01g008090.3C,BraA02g029590.3C,BraA06g041610.3C,BraA09g005580.3C,BraA06g031920.3C,BraA09g002730.3C,BraA02g003560.3C,BraA02g031580.3C,BraA10g004150.3C,BraA05g0…
GO:0032559	adenyl ribonucleotide binding	molecular_function	7.01e-17	2.53e-14	544	3133	3783	30047	BraA10g027370.3C,BraA02g045380.3C,BraA06g001170.3C,BraA09g029550.3C,BraA03g053260.3C,BraA03g053880.3C,BraA04g026480.3C,BraA01g017000.3C,BraA08g019500.3C,BraA07g024520.3C,BraA10g016070.3C,BraA08g012160.3C,BraA05g035970.3C,BraA01g013810.3C,BraA06g006770.3C,BraA01g004370.3C,BraA08g014480.3C,BraA09g041890.3C,BraA09g012130.3C,BraA06g037310.3C,BraA06g026890.3C,BraA06g019300.3C,BraA09g056900.3C,BraA10g0…
GO:0043168	anion binding	molecular_function	7.98e-17	2.55e-14	652	3133	4698	30047	BraA01g014250.3C,BraA01g014190.3C,BraA08g032630.3C,BraA05g034920.3C,BraA07g000890.3C,BraA06g042320.3C,BraA09g001650.3C,BraA03g051920.3C,BraA06g008210.3C,BraA09g005520.3C,BraA10g030000.3C,BraA07g030260.3C,BraA01g010540.3C,BraA06g020650.3C,BraA09g020320.3C,BraA05g003260.3C,BraA09g060640.3C,BraA02g006650.3C,BraAnng001940.3C,BraA04g020090.3C,BraA01g042380.3C,BraA02g025350.3C,BraA01g015990.3C,BraA04g0…
GO:0030554	adenyl nucleotide binding	molecular_function	8.14e-17	2.55e-14	547	3133	3811	30047	BraA02g027130.3C,BraA03g038540.3C,BraA06g007840.3C,BraA10g032490.3C,BraA01g003420.3C,BraA09g020830.3C,BraA01g004350.3C,BraA03g051180.3C,BraA06g014450.3C,BraA07g032760.3C,BraA01g002480.3C,BraA10g005230.3C,BraA10g001270.3C,BraA01g020720.3C,BraA01g022690.3C,BraA05g040860.3C,BraA09g023190.3C,BraA01g029840.3C,BraA06g037700.3C,BraA03g034510.3C,BraA05g019430.3C,BraA05g008950.3C,BraA06g011500.3C,BraA05g0…
GO:0005524	ATP binding	molecular_function	3.95e-16	1.16e-13	533	3133	3725	30047	BraA01g010540.3C,BraA06g020650.3C,BraA02g006650.3C,BraA05g003260.3C,BraA09g060640.3C,BraA02g025350.3C,BraA01g042380.3C,BraAnng001940.3C,BraA04g020090.3C,BraA01g014250.3C,BraA07g000890.3C,BraA08g032630.3C,BraA05g034920.3C,BraA09g001650.3C,BraA06g042320.3C,BraA09g005520.3C,BraA10g030000.3C,BraA07g030260.3C,BraA01g008190.3C,BraA07g019240.3C,BraA10g027200.3C,BraA03g018450.3C,BraA02g037170.3C,BraA10g0…
GO:0016887	ATPase activity	molecular_function	3.58e-15	9.86e-13	162	3133	841	30047	BraA03g027150.3C,BraA01g017920.3C,BraA08g034610.3C,BraA05g010400.3C,BraA08g018420.3C,BraA01g002480.3C,BraA10g030000.3C,BraA07g030260.3C,BraA06g042320.3C,BraA09g001650.3C,BraA08g032560.3C,BraA05g020300.3C,BraA07g011330.3C,BraA02g006650.3C,BraA04g005120.3C,BraA01g010540.3C,BraA10g017840.3C,BraA03g018230.3C,BraA09g021880.3C,BraA07g020860.3C,BraA04g020090.3C,BraA01g021430.3C,BraA09g016320.3C,BraA04g0…
GO:0017111	nucleoside-triphosphatase activity	molecular_function	4.23e-15	1.1e-12	237	3133	1390	30047	BraA03g045020.3C,BraA08g018420.3C,BraA01g002480.3C,BraA08g000590.3C,BraA10g005230.3C,BraA05g034920.3C,BraA03g027150.3C,BraA01g017920.3C,BraA08g034610.3C,BraA05g010400.3C,BraA06g042320.3C,BraA09g001650.3C,BraA08g032560.3C,BraA05g020300.3C,BraA10g030000.3C,BraA07g030260.3C,BraA04g005120.3C,BraA01g010540.3C,BraA10g017840.3C,BraA03g018230.3C,BraA07g011330.3C,BraA02g006650.3C,BraA02g006850.3C,BraA05g0…
GO:0016462	pyrophosphatase activity	molecular_function	7.59e-15	1.87e-12	240	3133	1420	30047	BraA03g003850.3C,BraA07g035820.3C,BraA07g000540.3C,BraA03g004640.3C,BraA07g027150.3C,BraA03g052260.3C,BraA01g017430.3C,BraA03g044910.3C,BraA08g002170.3C,BraA02g008110.3C,BraA10g030600.3C,BraA04g010300.3C,BraA06g042000.3C,BraA01g042550.3C,BraA06g020830.3C,BraA10g011650.3C,BraA08g001350.3C,BraA03g048180.3C,BraA06g043350.3C,BraA02g044940.3C,BraA02g010260.3C,BraA09g034310.3C,BraA03g046700.3C,BraA03g0…
GO:0005515	protein binding	molecular_function	2.89e-14	6.78e-12	994	3133	7860	30047	BraA10g004780.3C,BraA07g001290.3C,BraA05g000850.3C,BraA09g011850.3C,BraA09g018800.3C,BraA08g020120.3C,BraA05g007380.3C,BraA02g000500.3C,BraA04g017780.3C,BraA09g057040.3C,BraA07g016960.3C,BraA07g014930.3C,BraA06g010760.3C,BraA03g036170.3C,BraA03g006940.3C,BraA09g058590.3C,BraA01g042340.3C,BraA07g016600.3C,BraA05g041260.3C,BraA02g036880.3C,BraA01g015210.3C,BraA03g037970.3C,BraA02g031620.3C,BraA09g0…
GO:0045182	translation regulator activity	molecular_function	6.61e-14	1.48e-11	34	3133	79	30047	BraA10g029860.3C,BraA09g060920.3C,BraA09g048510.3C,BraA03g000450.3C,BraA06g015630.3C,BraA09g012990.3C,BraA01g010160.3C,BraA10g009990.3C,BraA09g059770.3C,BraA09g058660.3C,BraA09g059140.3C,BraA05g014360.3C,BraA03g045910.3C,BraA08g030400.3C,BraA09g059160.3C,BraA08g015800.3C,BraA06g028720.3C,BraA03g061640.3C,BraA08g013290.3C,BraA09g059960.3C,BraA01g003240.3C,BraA08g030330.3C,BraA09g059640.3C,BraA05g0…
GO:0016818	hydrolase activity, acting on acid anhydrides, in phosphorus-containing anhydrides	molecular_function	6.88e-13	1.47e-10	257	3133	1613	30047	BraA07g011300.3C,BraA04g003980.3C,BraA10g024580.3C,BraA09g018800.3C,BraA01g005990.3C,BraA06g019560.3C,BraA01g038720.3C,BraA08g010620.3C,BraA10g001620.3C,BraA10g004990.3C,BraA06g029600.3C,BraA06g012850.3C,BraA07g036560.3C,BraA09g001590.3C,BraA02g007700.3C,BraA02g002220.3C,BraA02g008500.3C,BraA09g021180.3C,BraA05g022430.3C,BraA06g005750.3C,BraA06g023960.3C,BraA10g019590.3C,BraA09g040930.3C,BraA02g0…
GO:0016817	hydrolase activity, acting on acid anhydrides	molecular_function	3.97e-12	8.09e-10	266	3133	1711	30047	BraA04g007350.3C,BraA09g014670.3C,BraA10g023820.3C,BraA05g006380.3C,BraAnng002970.3C,BraA05g016730.3C,BraA05g003050.3C,BraA09g005000.3C,BraA01g036120.3C,BraA09g034310.3C,BraA10g012720.3C,BraA03g046700.3C,BraA09g060030.3C,BraA03g009590.3C,BraA01g008400.3C,BraA02g010800.3C,BraA09g020890.3C,BraA02g002160.3C,BraA04g017380.3C,BraA09g020900.3C,BraA03g044910.3C,BraA03g052260.3C,BraA01g017430.3C,BraA07g0…
GO:0006417	regulation of translation	biological_process	4.69e-11	8.79e-09	36	3133	106	30047	BraA08g030330.3C,BraA01g003240.3C,BraA09g059960.3C,BraA09g059640.3C,BraA05g005670.3C,BraA09g059810.3C,BraA09g012960.3C,BraA06g006710.3C,BraA07g034210.3C,BraAnng005290.3C,BraA09g039730.3C,BraA01g005620.3C,BraA04g020090.3C,BraA07g038480.3C,BraA03g005620.3C,BraA09g026520.3C,BraA08g032980.3C,BraA10g029860.3C,BraA09g060920.3C,BraA06g015630.3C,BraA03g000450.3C,BraA09g048510.3C,BraA05g014360.3C,BraA09g0…
GO:0034248	regulation of cellular amide metabolic process	biological_process	4.69e-11	8.79e-09	36	3133	106	30047	BraA09g060920.3C,BraA10g029860.3C,BraA09g048510.3C,BraA06g015630.3C,BraA03g000450.3C,BraA10g009990.3C,BraA01g010160.3C,BraA09g012990.3C,BraA09g059770.3C,BraA09g058660.3C,BraA09g059140.3C,BraA05g014360.3C,BraA08g030400.3C,BraA09g059160.3C,BraA08g015800.3C,BraA02g014840.3C,BraA06g028720.3C,BraA03g061640.3C,BraA08g013290.3C,BraA09g059960.3C,BraA01g003240.3C,BraA08g030330.3C,BraA09g059640.3C,BraA05g0…
GO:0010608	posttranscriptional regulation of gene expression	biological_process	6.33e-11	1.14e-08	36	3133	107	30047	BraA09g012990.3C,BraA10g009990.3C,BraA09g059770.3C,BraA01g010160.3C,BraA09g058660.3C,BraA09g059140.3C,BraA05g014360.3C,BraA09g048510.3C,BraA06g015630.3C,BraA03g000450.3C,BraA10g029860.3C,BraA09g060920.3C,BraA08g013290.3C,BraA03g061640.3C,BraA06g028720.3C,BraA09g059160.3C,BraA08g030400.3C,BraA08g015800.3C,BraA02g014840.3C,BraA07g034210.3C,BraA06g006710.3C,BraA09g059810.3C,BraA09g012960.3C,BraA09g0…
GO:0043531	ADP binding	molecular_function	8.58e-11	1.49e-08	67	3133	285	30047	BraA09g038690.3C,BraA01g008400.3C,BraA09g020890.3C,BraA05g032580.3C,BraA09g003500.3C,BraA09g020900.3C,BraA05g016730.3C,BraA09g014670.3C,BraA06g034840.3C,BraA05g009050.3C,BraA02g032170.3C,BraA03g009590.3C,BraA09g060030.3C,BraA07g016970.3C,BraA06g003630.3C,BraA02g044940.3C,BraA08g030660.3C,BraA02g008110.3C,BraA08g014480.3C,BraA06g034940.3C,BraA08g032180.3C,BraA05g042460.3C,BraA01g043470.3C,BraA03g0…
GO:0016787	hydrolase activity	molecular_function	1.11e-10	1.85e-08	698	3133	5460	30047	BraA06g014590.3C,BraA04g029090.3C,BraA01g001380.3C,BraA02g029590.3C,BraA03g017370.3C,BraA10g004150.3C,BraA09g065680.3C,BraA09g003500.3C,BraA06g026460.3C,BraA01g033380.3C,BraA07g037910.3C,BraA05g036530.3C,BraAnng001190.3C,BraA04g027990.3C,BraA07g016500.3C,BraA03g039250.3C,BraA07g000040.3C,BraA08g022530.3C,BraA01g008090.3C,BraA04g013770.3C,BraA03g046260.3C,BraA02g044940.3C,BraA02g010260.3C,BraA06g0…
GO:0004386	helicase activity	molecular_function	2.31e-09	3.74e-07	97	3133	512	30047	BraA02g021570.3C,BraA10g024580.3C,BraA07g030260.3C,BraA10g030000.3C,BraA10g005230.3C,BraA09g008890.3C,BraA01g017920.3C,BraA08g018420.3C,BraA07g025710.3C,BraA04g020090.3C,BraA09g021880.3C,BraA02g021680.3C,BraA01g021430.3C,BraA04g005130.3C,BraA02g006850.3C,BraA02g002220.3C,BraA09g001590.3C,BraA05g013650.3C,BraA03g032510.3C,BraA05g042530.3C,BraA06g019560.3C,BraA01g038720.3C,BraA02g006650.3C,BraA01g0…
GO:0034613	cellular protein localization	biological_process	3.16e-09	4.77e-07	153	3133	930	30047	BraA03g024280.3C,BraA09g016220.3C,BraA09g002390.3C,BraA09g051210.3C,BraA02g004560.3C,BraA08g011880.3C,BraA03g046270.3C,BraA09g045750.3C,BraA09g012180.3C,BraA08g032350.3C,BraA05g028380.3C,BraA03g061510.3C,BraA02g045930.3C,BraA06g007380.3C,BraA02g026010.3C,BraA01g038090.3C,BraA09g059810.3C,BraA09g012960.3C,BraA05g004820.3C,BraA01g019720.3C,BraA10g022030.3C,BraA09g023130.3C,BraA01g043140.3C,BraA09g0…
GO:0070727	cellular macromolecule localization	biological_process	3.16e-09	4.77e-07	153	3133	930	30047	BraA04g018880.3C,BraA08g025100.3C,BraA02g019420.3C,BraA06g000150.3C,BraA09g009800.3C,BraA09g023130.3C,BraA01g043140.3C,BraA01g019720.3C,BraA10g022030.3C,BraA07g004250.3C,BraA03g025580.3C,BraA06g039970.3C,BraA01g044360.3C,BraA01g044040.3C,BraA09g012100.3C,BraA07g042870.3C,BraA09g048510.3C,BraA07g025740.3C,BraA07g003920.3C,BraA04g012000.3C,BraA07g008870.3C,BraA02g004560.3C,BraA09g051210.3C,BraA09g0…
GO:0043167	ion binding	molecular_function	5.18e-09	7.45e-07	1035	3133	8653	30047	BraA05g016760.3C,BraA06g034940.3C,BraA06g009870.3C,BraA08g008330.3C,BraA03g024120.3C,BraA09g039200.3C,BraA01g018000.3C,BraA03g054970.3C,BraA09g012180.3C,BraA08g020700.3C,BraA06g013260.3C,BraA04g007370.3C,BraA03g034260.3C,BraA06g038590.3C,BraA02g010920.3C,BraA09g057610.3C,BraA08g009220.3C,BraA01g004710.3C,BraA03g030460.3C,BraA02g001330.3C,BraA09g038690.3C,BraA02g019420.3C,BraA01g023340.3C,BraA05g0…
GO:0006886	intracellular protein transport	biological_process	5.24e-09	7.45e-07	142	3133	853	30047	BraA03g032030.3C,BraA03g038830.3C,BraA07g011300.3C,BraA06g006710.3C,BraA07g031260.3C,BraA02g034150.3C,BraA04g020750.3C,BraA07g025520.3C,BraA05g029680.3C,BraA02g021570.3C,BraA01g040290.3C,BraA10g020610.3C,BraA04g003590.3C,BraA10g001620.3C,BraA01g021310.3C,BraA05g029070.3C,BraA09g001590.3C,BraA04g014700.3C,BraA02g006880.3C,BraA03g034170.3C,BraA09g059770.3C,BraA06g005750.3C,BraA05g041700.3C,BraA05g0…
GO:0032268	regulation of cellular protein metabolic process	biological_process	1.6e-08	2.2e-06	47	3133	191	30047	BraA09g059960.3C,BraA01g003240.3C,BraA08g030330.3C,BraA09g059640.3C,BraA05g005670.3C,BraA04g018220.3C,BraA09g012960.3C,BraA09g059810.3C,BraA03g017030.3C,BraA03g052800.3C,BraA07g034210.3C,BraA06g006710.3C,BraA07g020860.3C,BraA09g039730.3C,BraA01g005620.3C,BraA04g020090.3C,BraAnng005290.3C,BraA07g038480.3C,BraA08g032980.3C,BraA09g026520.3C,BraA08g020250.3C,BraA03g005620.3C,BraA10g029860.3C,BraA09g0…
GO:0016772	transferase activity, transferring phosphorus-containing groups	molecular_function	1.75e-08	2.35e-06	412	3133	3104	30047	BraA03g027490.3C,BraA01g023660.3C,BraA03g010250.3C,BraA02g020670.3C,BraA10g005630.3C,BraA01g004190.3C,BraA01g041490.3C,BraA03g057880.3C,BraA05g008300.3C,BraA05g025560.3C,BraA05g031830.3C,BraA07g003110.3C,BraA09g052160.3C,BraA06g002810.3C,BraA03g044750.3C,BraA09g003480.3C,BraA07g028850.3C,BraA08g004320.3C,BraA09g063000.3C,BraA09g015070.3C,BraA09g044880.3C,BraA04g005000.3C,BraA02g038240.3C,BraA07g0…
GO:0005488	binding	molecular_function	2.36e-08	3.07e-06	1992	3133	17819	30047	BraA04g026220.3C,BraA09g005990.3C,BraA06g016880.3C,BraA07g000540.3C,BraA10g005990.3C,BraA08g030080.3C,BraA03g044910.3C,BraA06g020690.3C,BraA10g017510.3C,BraA09g010350.3C,BraA07g026590.3C,BraA10g015240.3C,BraA03g016700.3C,BraA02g005660.3C,BraA09g051720.3C,BraA04g005180.3C,BraA02g010510.3C,BraA09g056350.3C,BraA02g041390.3C,BraA07g014590.3C,BraA03g016940.3C,BraA09g002230.3C,BraA04g021260.3C,BraA05g0…
raA03g0"
11190.3C,BraA07g017330.3C,BraA09g019400.3C,BraA03g058970.3C,BraA03g061870.3C,BraA02g017300.3C,BraA05g026860.3C,BraA05g002250.3C,BraAnng002420.3C,BraA06g036950.3C,BraA05g033190.3C,BraA09g028450.3C,BraA09g023130.3C,BraA07g000890.3C,BraA03g010960.3C,BraA07g010440.3C,BraA07g012460.3C,BraA01g014190.3C,BraA10g030000.3C,BraA09g000420.3C,BraA08g013250.3C,BraA07g020920.3C,BraA07g030260.3C,BraA02g025400.3C…
GO:0051246	regulation of protein metabolic process	biological_process	2.69e-08	3.41e-06	47	3133	194	30047	BraA03g061640.3C,BraA02g002510.3C,BraA08g013290.3C,BraA02g014840.3C,BraA08g015800.3C,BraA07g041230.3C,BraA08g030400.3C,BraA09g059160.3C,BraA02g024680.3C,BraA06g028720.3C,BraA09g059140.3C,BraA05g014360.3C,BraA10g009990.3C,BraA09g059770.3C,BraA06g005750.3C,BraA09g012990.3C,BraA01g010160.3C,BraA09g058660.3C,BraA06g006490.3C,BraA10g029860.3C,BraA09g060920.3C,BraA09g048510.3C,BraA03g000450.3C,BraA06g0…
GO:0046907	intracellular transport	biological_process	3.2e-08	3.94e-06	167	3133	1074	30047	BraA02g039720.3C,BraA01g021310.3C,BraA05g029070.3C,BraA10g020610.3C,BraA04g003590.3C,BraA10g001620.3C,BraA04g014700.3C,BraA02g006880.3C,BraA03g034170.3C,BraA09g001590.3C,BraA03g038830.3C,BraA07g011300.3C,BraA07g031260.3C,BraA06g006710.3C,BraA02g034150.3C,BraA03g032030.3C,BraA02g021570.3C,BraA01g040290.3C,BraA06g043190.3C,BraA04g020750.3C,BraA07g025520.3C,BraA05g029680.3C,BraA03g047860.3C,BraA09g0…
GO:0051641	cellular localization	biological_process	5.13e-08	6.17e-06	194	3133	1298	30047	BraA02g034150.3C,BraA07g031260.3C,BraA06g006710.3C,BraA07g011300.3C,BraA03g038830.3C,BraA03g032030.3C,BraA01g040290.3C,BraA02g021570.3C,BraA05g029680.3C,BraA07g025520.3C,BraA04g020750.3C,BraA06g043190.3C,BraA05g029070.3C,BraA01g021310.3C,BraA02g039720.3C,BraA10g001620.3C,BraA04g003590.3C,BraA10g020610.3C,BraA03g034170.3C,BraA04g014700.3C,BraA02g006880.3C,BraA04g001990.3C,BraA09g001590.3C,BraA03g0…
GO:0051649	establishment of localization in cell	biological_process	7.35e-08	8.62e-06	184	3133	1224	30047	BraA04g018880.3C,BraA06g043400.3C,BraA08g025100.3C,BraA07g000310.3C,BraA08g006320.3C,BraA07g014180.3C,BraA09g023130.3C,BraA01g043140.3C,BraA01g019720.3C,BraA10g022030.3C,BraA09g009800.3C,BraA01g044040.3C,BraA01g044360.3C,BraA05g003160.3C,BraA09g012100.3C,BraA07g042870.3C,BraA03g049000.3C,BraA06g039970.3C,BraA03g025580.3C,BraA07g004250.3C,BraA08g025670.3C,BraA04g012000.3C,BraA07g008870.3C,BraA07g0…
GO:0032561	guanyl ribonucleotide binding	molecular_function	1.16e-07	1.33e-05	114	3133	682	30047	BraA05g004850.3C,BraA05g008190.3C,BraA01g028370.3C,BraA09g040930.3C,BraA02g007860.3C,BraA05g003390.3C,BraA09g012990.3C,BraA10g019590.3C,BraA06g023960.3C,BraA09g059140.3C,BraA05g041700.3C,BraA08g034660.3C,BraA09g003480.3C,BraA02g038240.3C,BraA09g044880.3C,BraA04g005000.3C,BraA05g025890.3C,BraA07g003110.3C,BraA02g014840.3C,BraA08g028460.3C,BraA10g027200.3C,BraA05g034830.3C,BraA05g008340.3C,BraA07g0…
GO:0005525	GTP binding	molecular_function	1.31e-07	1.46e-05	113	3133	676	30047	BraA07g025920.3C,BraA09g060030.3C,BraA07g042870.3C,BraA09g012210.3C,BraA03g046260.3C,BraA01g008800.3C,BraA08g017730.3C,BraA09g034310.3C,BraA05g002340.3C,BraA10g013140.3C,BraA02g034680.3C,BraA03g035020.3C,BraA01g036120.3C,BraA07g025740.3C,BraA10g023820.3C,BraA10g008170.3C,BraA09g014670.3C,BraA01g004460.3C,BraA03g053880.3C,BraA04g026480.3C,BraA04g015210.3C,BraA06g018990.3C,BraA09g003500.3C,BraA02g0…
GO:0051179	localization	biological_process	1.4e-07	1.52e-05	538	3133	4274	30047	BraA02g018920.3C,BraA02g016440.3C,BraA06g000150.3C,BraA04g019820.3C,BraA05g006700.3C,BraA04g018880.3C,BraA02g019420.3C,BraA04g015210.3C,BraA08g013290.3C,BraA07g014180.3C,BraA09g022190.3C,BraA07g003920.3C,BraA01g044360.3C,BraA09g037600.3C,BraA07g042870.3C,BraA09g012210.3C,BraA01g008800.3C,BraA03g049000.3C,BraA07g004250.3C,BraA04g002180.3C,BraA03g024280.3C,BraA09g017520.3C,BraA09g041990.3C,BraA01g0…
GO:0051234	establishment of localization	biological_process	1.72e-07	1.83e-05	524	3133	4157	30047	BraA01g004190.3C,BraA07g028510.3C,BraA03g052920.3C,BraA02g034510.3C,BraA04g019140.3C,BraA01g009740.3C,BraA09g001280.3C,BraA03g054790.3C,BraA02g001000.3C,BraA05g010030.3C,BraA06g034070.3C,BraA06g039580.3C,BraA09g004270.3C,BraA04g016240.3C,BraA03g016840.3C,BraA04g006040.3C,BraA09g016100.3C,BraA07g041820.3C,BraA03g026130.3C,BraA06g036070.3C,BraA01g017740.3C,BraA05g035980.3C,BraA02g019510.3C,BraA07g0…
GO:0019001	guanyl nucleotide binding	molecular_function	1.8e-07	1.88e-05	114	3133	688	30047	BraA04g005000.3C,BraA09g044880.3C,BraA02g038240.3C,BraA08g034660.3C,BraA09g003480.3C,BraA09g059140.3C,BraA06g023960.3C,BraA05g041700.3C,BraA10g019590.3C,BraA09g012990.3C,BraA05g003390.3C,BraA02g007860.3C,BraA09g040930.3C,BraA05g008190.3C,BraA05g004850.3C,BraA01g028370.3C,BraA03g047400.3C,BraA10g003130.3C,BraA06g011500.3C,BraA02g020670.3C,BraA07g034680.3C,BraA05g008340.3C,BraA10g027200.3C,BraA08g0…
GO:0008104	protein localization	biological_process	2.7e-07	2.75e-05	169	3133	1127	30047	BraA05g029680.3C,BraA07g025520.3C,BraA04g020750.3C,BraA01g040290.3C,BraA02g021570.3C,BraA02g013530.3C,BraA03g032030.3C,BraA02g034150.3C,BraA07g031260.3C,BraA06g006710.3C,BraA07g011300.3C,BraA03g038830.3C,BraA09g001590.3C,BraA03g034170.3C,BraA04g014700.3C,BraA04g001990.3C,BraA02g006880.3C,BraA10g001620.3C,BraA04g003590.3C,BraA10g020610.3C,BraA05g029070.3C,BraA01g021310.3C,BraA01g006340.3C,BraA09g0…
GO:0016301	kinase activity	molecular_function	3.31e-07	3.3e-05	310	3133	2308	30047	BraA05g025890.3C,BraA01g008390.3C,BraA07g004100.3C,BraA05g016970.3C,BraA02g029080.3C,BraA03g051600.3C,BraA02g016630.3C,BraA07g031990.3C,BraA06g042540.3C,BraA01g024130.3C,BraA05g041700.3C,BraA03g019740.3C,BraA10g020860.3C,BraA05g000490.3C,BraA08g015610.3C,BraA02g041920.3C,BraA09g029570.3C,BraA05g006630.3C,BraA03g013140.3C,BraA09g048720.3C,BraA07g029830.3C,BraA06g034040.3C,BraA10g027100.3C,BraA01g0…
GO:0045184	establishment of protein localization	biological_process	3.61e-07	3.53e-05	161	3133	1068	30047	BraA03g053990.3C,BraA07g000640.3C,BraA04g017960.3C,BraA03g045280.3C,BraA10g020290.3C,BraA02g010260.3C,BraA05g037780.3C,BraA04g025560.3C,BraA07g008780.3C,BraA06g009540.3C,BraA07g040350.3C,BraA06g007750.3C,BraA04g026220.3C,BraA09g039840.3C,BraA02g017550.3C,BraA03g043520.3C,BraA06g033890.3C,BraA02g033220.3C,BraA01g006870.3C,BraA05g030170.3C,BraA01g006070.3C,BraA06g029980.3C,BraA04g030990.3C,BraA06g0…
GO:0006810	transport	biological_process	3.91e-07	3.74e-05	521	3133	4139	30047	BraA02g008550.3C,BraA07g024520.3C,BraA04g003920.3C,BraA05g035970.3C,BraA08g005120.3C,BraA02g033590.3C,BraA01g038090.3C,BraA06g041050.3C,BraA10g000100.3C,BraA09g012960.3C,BraA05g028380.3C,BraA05g000090.3C,BraA05g037080.3C,BraA05g002690.3C,BraA08g022890.3C,BraA10g007040.3C,BraA09g024710.3C,BraA09g064750.3C,BraA09g006370.3C,BraA01g019720.3C,BraA10g022030.3C,BraA10g026700.3C,BraA03g045910.3C,BraA01g0…
GO:0016192	vesicle-mediated transport	biological_process	4.97e-07	4.67e-05	106	3133	641	30047	BraA04g003590.3C,BraA07g038480.3C,BraA02g026250.3C,BraA10g020610.3C,BraA01g021310.3C,BraA05g029070.3C,BraA03g009040.3C,BraA07g000690.3C,BraA06g009710.3C,BraA04g001990.3C,BraA09g044710.3C,BraA04g020090.3C,BraA07g011510.3C,BraA07g031260.3C,BraA06g006710.3C,BraA02g005310.3C,BraA02g034150.3C,BraA03g048020.3C,BraA03g038830.3C,BraA02g044680.3C,BraA05g034920.3C,BraA04g020750.3C,BraA06g043190.3C,BraA07g0…
GO:0044763	single-organism cellular process	biological_process	7.54e-07	6.94e-05	896	3133	7541	30047	BraA05g010400.3C,BraA01g017920.3C,BraA08g034610.3C,BraA10g012490.3C,BraA08g018420.3C,BraA04g017450.3C,BraA07g041550.3C,BraA10g020680.3C,BraA03g049440.3C,BraA03g053380.3C,BraA05g020300.3C,BraA08g032560.3C,BraA03g051530.3C,BraA10g001350.3C,BraA10g017840.3C,BraA03g018230.3C,BraA09g046980.3C,BraA04g028470.3C,BraA03g006750.3C,BraA02g021680.3C,BraA01g007950.3C,BraA01g021430.3C,BraA06g009710.3C,BraA06g0…
GO:0016874	ligase activity	molecular_function	8.04e-07	7.25e-05	70	3133	375	30047	BraA03g053260.3C,BraA01g028690.3C,BraA07g008870.3C,BraA03g035020.3C,BraA08g033960.3C,BraA08g017730.3C,BraA08g019500.3C,BraA03g004230.3C,BraA01g043220.3C,BraA01g017000.3C,BraA06g041610.3C,BraA05g033190.3C,BraA03g056150.3C,BraA08g030910.3C,BraA09g065610.3C,BraA06g007640.3C,BraA03g050940.3C,BraA01g038880.3C,BraA05g029640.3C,BraA02g010060.3C,BraA06g037310.3C,BraA03g034260.3C,BraA09g014950.3C,BraA06g0…
GO:0015031	protein transport	biological_process	8.77e-07	7.76e-05	158	3133	1051	30047	BraA06g005750.3C,BraA09g059770.3C,BraA05g041700.3C,BraA02g029730.3C,BraA05g041880.3C,BraA01g006340.3C,BraA09g004240.3C,BraA10g017070.3C,BraA09g058160.3C,BraA03g061640.3C,BraA09g047600.3C,BraA03g047860.3C,BraA01g010220.3C,BraA08g030400.3C,BraA06g035060.3C,BraA07g025780.3C,BraA07g020620.3C,BraA07g004100.3C,BraA06g028720.3C,BraA03g032030.3C,BraA07g011300.3C,BraA03g038830.3C,BraA02g034150.3C,BraA06g0…
GO:0003678	DNA helicase activity	molecular_function	1.99e-06	0.00017292	64	3133	340	30047	BraA03g061510.3C,BraA08g031430.3C,BraA03g052260.3C,BraA03g004640.3C,BraA01g043470.3C,BraA09g025860.3C,BraA06g000540.3C,BraA02g010260.3C,BraA10g011730.3C,BraA08g030660.3C,BraA10g016070.3C,BraA08g001350.3C,BraA10g011650.3C,BraA05g041650.3C,BraA06g042000.3C,BraA01g042550.3C,BraA02g008110.3C,BraA01g036120.3C,BraA05g006380.3C,BraA05g016730.3C,BraA04g026480.3C,BraA01g008090.3C,BraA09g060030.3C,BraA03g0…
GO:0009378	four-way junction helicase activity	molecular_function	4.79e-06	0.00040845	43	3133	203	30047	BraA02g008110.3C,BraA06g029600.3C,BraA10g004990.3C,BraA01g042550.3C,BraA06g042000.3C,BraA05g041650.3C,BraA06g019560.3C,BraA10g011650.3C,BraA02g006850.3C,BraA08g001350.3C,BraA02g002220.3C,BraA05g013650.3C,BraA10g016070.3C,BraA03g032510.3C,BraA01g021430.3C,BraA08g018420.3C,BraA07g025710.3C,BraA01g043470.3C,BraA03g004640.3C,BraA02g021570.3C,BraA10g030000.3C,BraA03g052260.3C,BraA06g001170.3C,BraA10g0…
GO:0003724	RNA helicase activity	molecular_function	4.95e-06	0.00041459	54	3133	278	30047	BraA03g032510.3C,BraA02g006850.3C,BraA08g001350.3C,BraA04g005130.3C,BraA01g021430.3C,BraA04g020090.3C,BraA02g044940.3C,BraA09g021880.3C,BraA10g017840.3C,BraA06g029600.3C,BraA01g010540.3C,BraA08g002170.3C,BraA05g006630.3C,BraA08g014480.3C,BraA02g006650.3C,BraA06g042000.3C,BraA01g042550.3C,BraA05g041650.3C,BraA06g020830.3C,BraA01g038720.3C,BraA03g004640.3C,BraA05g042460.3C,BraA01g043470.3C,BraA07g0…
GO:0000372	Group I intron splicing	biological_process	5.69e-06	0.00046024	10	3133	19	30047	BraA07g034210.3C,BraA08g016380.3C,BraA01g010160.3C,BraA09g059770.3C,BraA09g051210.3C,BraA03g061640.3C,BraA07g026180.3C,BraA09g059640.3C,BraA09g059160.3C,BraA06g035060.3C
GO:0000376	RNA splicing, via transesterification reactions with guanosine as nucleophile	biological_process	5.69e-06	0.00046024	10	3133	19	30047	BraA07g034210.3C,BraA08g016380.3C,BraA03g061640.3C,BraA09g059770.3C,BraA01g010160.3C,BraA09g051210.3C,BraA09g059640.3C,BraA07g026180.3C,BraA09g059160.3C,BraA06g035060.3C
GO:0006974	cellular response to DNA damage stimulus	biological_process	1.16e-05	0.00092297	92	3133	567	30047	BraA07g025710.3C,BraA04g018220.3C,BraA08g018420.3C,BraA01g017920.3C,BraA08g010850.3C,BraA04g020750.3C,BraA10g030000.3C,BraA02g021570.3C,BraA10g004990.3C,BraA06g029600.3C,BraA09g064580.3C,BraA03g000190.3C,BraA05g036890.3C,BraA01g025850.3C,BraA06g020300.3C,BraA06g019560.3C,BraA03g032510.3C,BraA06g020340.3C,BraA05g013650.3C,BraA02g002220.3C,BraA02g027130.3C,BraA02g006850.3C,BraA01g021430.3C,BraA02g0…
GO:0016020	membrane	cellular_component	1.24e-05	0.00097085	747	3133	6279	30047	BraA03g052920.3C,BraA07g028510.3C,BraA06g004520.3C,BraA02g034510.3C,BraA08g033900.3C,BraA02g023670.3C,BraA06g039580.3C,BraA06g034070.3C,BraA03g054790.3C,BraA09g001280.3C,BraA04g019140.3C,BraA05g025560.3C,BraA01g009740.3C,BraA04g006210.3C,BraA05g034560.3C,BraA07g041820.3C,BraA09g016100.3C,BraA07g023680.3C,BraA04g006040.3C,BraA04g016240.3C,BraA03g045880.3C,BraA09g004270.3C,BraA02g019510.3C,BraA09g0…
GO:0006399	tRNA metabolic process	biological_process	1.79e-05	0.0013755	95	3133	596	30047	BraA05g003520.3C,BraA01g017190.3C,BraA08g027660.3C,BraA01g004370.3C,BraA10g011650.3C,BraA05g041650.3C,BraA01g042550.3C,BraA06g042000.3C,BraA06g037310.3C,BraA07g006430.3C,BraA05g010500.3C,BraA02g022380.3C,BraA01g038090.3C,BraA03g030570.3C,BraA08g016080.3C,BraA06g002160.3C,BraA01g008400.3C,BraA10g017270.3C,BraA09g065610.3C,BraA08g030910.3C,BraA08g027530.3C,BraA09g062970.3C,BraA08g016710.3C,BraA09g0…
GO:0033036	macromolecule localization	biological_process	2.04e-05	0.0015418	181	3133	1292	30047	BraA06g039970.3C,BraA03g025580.3C,BraA07g004250.3C,BraA01g044360.3C,BraA01g044040.3C,BraA09g012100.3C,BraA07g042870.3C,BraA07g025740.3C,BraA09g048510.3C,BraA07g003920.3C,BraA05g017440.3C,BraA04g012000.3C,BraA07g008870.3C,BraA08g006320.3C,BraA07g014180.3C,BraA04g018880.3C,BraA06g043400.3C,BraA08g025100.3C,BraA02g019420.3C,BraA06g000150.3C,BraA09g009800.3C,BraA03g045910.3C,BraA09g023130.3C,BraA01g0…
GO:0016740	transferase activity	molecular_function	2.78e-05	0.0020681	697	3133	5858	30047	BraA03g002360.3C,BraA01g006130.3C,BraA09g005580.3C,BraA02g003560.3C,BraA06g023330.3C,BraA09g018630.3C,BraA09g003500.3C,BraA10g004150.3C,BraA03g036550.3C,BraA02g031580.3C,BraA08g009200.3C,BraA02g024570.3C,BraA06g003500.3C,BraA07g019020.3C,BraA10g012460.3C,BraA05g028760.3C,BraA07g000040.3C,BraA05g008280.3C,BraA05g018200.3C,BraA06g012860.3C,BraA02g010260.3C,BraA07g008050.3C,BraA02g021910.3C,BraA03g0…
GO:0006281	DNA repair	biological_process	3.02e-05	0.002216	86	3133	534	30047	BraA06g014650.3C,BraA06g001170.3C,BraA02g040700.3C,BraA05g006340.3C,BraA09g065610.3C,BraA06g036950.3C,BraA01g008400.3C,BraA09g020890.3C,BraA05g026860.3C,BraA04g028760.3C,BraA03g046260.3C,BraA03g016590.3C,BraA09g055900.3C,BraA04g002180.3C,BraA07g019500.3C,BraA01g008090.3C,BraA03g009590.3C,BraA06g020280.3C,BraA09g060030.3C,BraA02g032000.3C,BraA05g016730.3C,BraA10g005390.3C,BraA05g006380.3C,BraA06g0…
GO:1901363	heterocyclic compound binding	molecular_function	3.09e-05	0.0022304	1126	3133	9834	30047	BraA03g042500.3C,BraA05g000890.3C,BraA08g030660.3C,BraA04g027630.3C,BraA06g007070.3C,BraA01g032600.3C,BraA05g038660.3C,BraA03g017580.3C,BraA09g051210.3C,BraA07g027380.3C,BraA06g020560.3C,BraA01g027870.3C,BraA01g012540.3C,BraA07g006430.3C,BraA10g001250.3C,BraA01g043470.3C,BraA07g012790.3C,BraA10g015390.3C,BraA09g040320.3C,BraA01g005410.3C,BraA02g026010.3C,BraA07g018910.3C,BraA08g016080.3C,BraA02g0…
GO:0097159	organic cyclic compound binding	molecular_function	3.15e-05	0.0022361	1126	3133	9835	30047	BraA09g012740.3C,BraA05g001240.3C,BraA10g020920.3C,BraA03g040050.3C,BraA07g019240.3C,BraA10g002610.3C,BraA10g027200.3C,BraA10g020220.3C,BraA01g015990.3C,BraA05g006710.3C,BraA09g034200.3C,BraA01g028370.3C,BraA04g005650.3C,BraA05g016460.3C,BraA05g026850.3C,BraA08g008520.3C,BraA02g006650.3C,BraA05g003260.3C,BraA01g010540.3C,BraA01g042380.3C,BraA02g025350.3C,BraA05g036030.3C,BraA07g021300.3C,BraA08g0…
GO:0071702	organic substance transport	biological_process	3.23e-05	0.0022617	202	3133	1478	30047	BraA10g022030.3C,BraA01g019720.3C,BraA01g043140.3C,BraA09g023130.3C,BraA03g045910.3C,BraA06g003210.3C,BraA09g009800.3C,BraA04g019820.3C,BraA08g025100.3C,BraA06g043400.3C,BraA04g018880.3C,BraA07g014180.3C,BraA08g006320.3C,BraA07g008870.3C,BraA04g012000.3C,BraA05g017440.3C,BraA07g003920.3C,BraA07g025740.3C,BraA09g048510.3C,BraA09g037600.3C,BraA07g042870.3C,BraA09g012100.3C,BraA02g035810.3C,BraA01g0…
GO:0042623	ATPase activity, coupled	molecular_function	3.44e-05	0.0023698	50	3133	268	30047	BraA03g017370.3C,BraA09g065680.3C,BraA09g003500.3C,BraA05g036530.3C,BraA04g001690.3C,BraA09g055910.3C,BraA03g054790.3C,BraA02g028580.3C,BraA06g002810.3C,BraA07g003110.3C,BraA05g025890.3C,BraA01g035780.3C,BraA09g003480.3C,BraA08g022670.3C,BraA02g038240.3C,BraA10g020220.3C,BraA09g034310.3C,BraA03g046260.3C,BraA09g012210.3C,BraA01g008800.3C,BraA09g005000.3C,BraA03g020630.3C,BraA09g029550.3C,BraA09g0…
GO:0006310	DNA recombination	biological_process	5.26e-05	0.0035754	69	3133	412	30047	BraA06g029600.3C,BraA10g004990.3C,BraA05g036890.3C,BraA03g000190.3C,BraA03g010900.3C,BraA06g019560.3C,BraA03g032510.3C,BraA03g024330.3C,BraA05g013650.3C,BraA02g002220.3C,BraA02g006850.3C,BraA01g021430.3C,BraA05g015760.3C,BraA07g025710.3C,BraA08g018420.3C,BraA10g030000.3C,BraA02g021570.3C,BraA09g046680.3C,BraA09g022460.3C,BraA03g033630.3C,BraA03g010250.3C,BraA03g047400.3C,BraA01g032700.3C,BraA10g0…
GO:0033554	cellular response to stress	biological_process	9.6e-05	0.006431	95	3133	622	30047	BraA07g025710.3C,BraA04g018220.3C,BraA08g018420.3C,BraA01g017920.3C,BraA08g010850.3C,BraA04g020750.3C,BraA10g030000.3C,BraA02g021570.3C,BraA06g029600.3C,BraA10g004990.3C,BraA09g064580.3C,BraA05g036890.3C,BraA03g000190.3C,BraA01g025850.3C,BraA06g020300.3C,BraA06g019560.3C,BraA03g032510.3C,BraA05g013650.3C,BraA06g020340.3C,BraA02g002220.3C,BraA02g027130.3C,BraA02g006850.3C,BraA01g021430.3C,BraA02g0…
GO:0016773	phosphotransferase activity, alcohol group as acceptor	molecular_function	0.00011146	0.0073624	280	3133	2181	30047	BraA03g034510.3C,BraA03g011130.3C,BraA09g052390.3C,BraA10g020920.3C,BraA01g029840.3C,BraA06g037700.3C,BraA07g019240.3C,BraA03g018450.3C,BraA01g006950.3C,BraA02g037170.3C,BraA06g013630.3C,BraA05g027110.3C,BraA03g035450.3C,BraA07g026070.3C,BraA01g008190.3C,BraA07g020540.3C,BraA09g057380.3C,BraA04g029200.3C,BraA06g007840.3C,BraA10g032490.3C,BraA01g027190.3C,BraA01g004350.3C,BraA05g003260.3C,BraA09g0…
GO:0044275	cellular carbohydrate catabolic process	biological_process	0.00012878	0.0083886	7	3133	13	30047	BraA01g010200.3C,BraA06g003360.3C,BraA01g030800.3C,BraA07g001030.3C,BraA09g012000.3C,BraA09g031680.3C,BraA01g033870.3C
GO:0003924	GTPase activity	molecular_function	0.00013466	0.0085881	83	3133	533	30047	BraA08g025670.3C,BraA04g026480.3C,BraA09g014670.3C,BraA10g023820.3C,BraA03g053880.3C,BraA01g004460.3C,BraA05g003050.3C,BraA02g034680.3C,BraA01g036120.3C,BraA05g002340.3C,BraA09g034310.3C,BraA03g046260.3C,BraA09g012210.3C,BraA01g008800.3C,BraA09g032870.3C,BraA04g017380.3C,BraA09g037990.3C,BraA02g028570.3C,BraA09g003500.3C,BraA06g018990.3C,BraA03g046270.3C,BraA10g001250.3C,BraA06g036790.3C,BraA03g0…
GO:0008536	Ran GTPase binding	molecular_function	0.0001355	0.0085881	12	3133	35	30047	BraA05g037410.3C,BraA03g007770.3C,BraA03g034170.3C,BraA02g006880.3C,BraA10g022210.3C,BraA07g004100.3C,BraA03g053990.3C,BraA03g016840.3C,BraA05g041700.3C,BraA06g033890.3C,BraA01g044040.3C,BraA05g030170.3C
GO:0022804	active transmembrane transporter activity	molecular_function	0.00014917	0.0093279	69	3133	426	30047	BraA05g010400.3C,BraA06g011040.3C,BraA05g025520.3C,BraA04g032500.3C,BraA01g030600.3C,BraA05g020300.3C,BraA01g038720.3C,BraA03g045990.3C,BraA06g036820.3C,BraA10g010450.3C,BraA07g020860.3C,BraA02g006850.3C,BraA08g029390.3C,BraA09g003480.3C,BraA07g041820.3C,BraA02g038240.3C,BraA09g015070.3C,BraA03g049950.3C,BraA02g024940.3C,BraA10g019590.3C,BraA04g006040.3C,BraA04g002480.3C,BraA09g058110.3C,BraA08g0…
GO:0051716	cellular response to stimulus	biological_process	0.00019175	0.011833	283	3133	2225	30047	BraA02g038240.3C,BraA03g002940.3C,BraA03g008440.3C,BraA03g045880.3C,BraA04g008400.3C,BraA09g042670.3C,BraA03g018110.3C,BraA05g037300.3C,BraA01g044710.3C,BraA09g043710.3C,BraA03g010250.3C,BraA01g004190.3C,BraA01g026800.3C,BraA08g028460.3C,BraA04g006210.3C,BraA02g039660.3C,BraA09g052160.3C,BraA06g002810.3C,BraA07g003110.3C,BraA06g005630.3C,BraA08g027060.3C,BraA01g017920.3C,BraA03g004810.3C,BraA03g0…
GO:0001514	selenocysteine incorporation	biological_process	0.00023501	0.014131	7	3133	14	30047	BraA09g059640.3C,BraA03g005620.3C,BraA04g020090.3C,BraA02g014840.3C,BraA09g059140.3C,BraA09g059810.3C,BraA09g012990.3C
GO:0006451	translational readthrough	biological_process	0.00023501	0.014131	7	3133	14	30047	BraA09g012990.3C,BraA09g059810.3C,BraA09g059140.3C,BraA02g014840.3C,BraA04g020090.3C,BraA03g005620.3C,BraA09g059640.3C
GO:0015399	primary active transmembrane transporter activity	molecular_function	0.00029615	0.017362	35	3133	183	30047	BraA03g048180.3C,BraA09g020100.3C,BraA07g020860.3C,BraA08g022930.3C,BraA07g024520.3C,BraA03g042500.3C,BraA01g029150.3C,BraA01g038720.3C,BraA06g036820.3C,BraA03g046270.3C,BraA05g020300.3C,BraA10g001250.3C,BraA04g032500.3C,BraA06g036790.3C,BraA06g041050.3C,BraA10g000100.3C,BraA05g010400.3C,BraA02g033590.3C,BraA07g003110.3C,BraA05g025890.3C,BraA03g054790.3C,BraA02g028580.3C,BraA04g001690.3C,BraA03g0…
GO:0015405	P-P-bond-hydrolysis-driven transmembrane transporter activity	molecular_function	0.00029615	0.017362	35	3133	183	30047	BraA01g029150.3C,BraA01g038720.3C,BraA06g036820.3C,BraA03g048180.3C,BraA09g020100.3C,BraA08g022930.3C,BraA07g020860.3C,BraA07g024520.3C,BraA03g042500.3C,BraA06g041050.3C,BraA10g000100.3C,BraA05g010400.3C,BraA02g033590.3C,BraA03g046270.3C,BraA05g020300.3C,BraA10g001250.3C,BraA04g032500.3C,BraA06g036790.3C,BraA04g001690.3C,BraA03g017370.3C,BraA09g065680.3C,BraA09g003500.3C,BraA07g003110.3C,BraA05g0…
GO:0007018	microtubule-based movement	biological_process	0.00030692	0.017771	24	3133	109	30047	BraA09g041890.3C,BraA01g000190.3C,BraA02g045990.3C,BraA05g030590.3C,BraAnng000140.3C,BraAnng002970.3C,BraA08g032350.3C,BraA01g008090.3C,BraA06g000540.3C,BraA07g009380.3C,BraA05g034920.3C,BraA08g000590.3C,BraA03g046700.3C,BraA03g038340.3C,BraA02g029940.3C,BraA02g002160.3C,BraA09g009840.3C,BraA09g065610.3C,BraA09g017520.3C,BraA07g036560.3C,BraA06g021480.3C,BraA10g020750.3C,BraA09g045160.3C,BraA07g0…
GO:0004812	aminoacyl-tRNA ligase activity	molecular_function	0.00031352	0.017879	30	3133	149	30047	BraA05g033190.3C,BraA06g003360.3C,BraA09g065610.3C,BraA08g030910.3C,BraA03g034510.3C,BraA03g031840.3C,BraA01g004370.3C,BraA04g001690.3C,BraA08g003040.3C,BraA04g022820.3C,BraA04g016030.3C,BraA02g010060.3C,BraA06g037310.3C,BraA03g013370.3C,BraA03g053260.3C,BraA09g058500.3C,BraA09g005520.3C,BraA09g060370.3C,BraA04g011390.3C,BraA03g035020.3C,BraA08g016080.3C,BraA02g037900.3C,BraA08g019500.3C,BraA04g0…
GO:0016875	ligase activity, forming carbon-oxygen bonds	molecular_function	0.00032022	0.017879	31	3133	156	30047	BraA07g000890.3C,BraA01g017000.3C,BraA03g028250.3C,BraA01g043220.3C,BraA05g030650.3C,BraA08g016110.3C,BraA02g037900.3C,BraA08g016080.3C,BraA08g019500.3C,BraA04g008400.3C,BraA09g060370.3C,BraA09g005520.3C,BraA03g035020.3C,BraA04g011390.3C,BraA09g058500.3C,BraA03g053260.3C,BraA06g037310.3C,BraA03g013370.3C,BraA04g016030.3C,BraA02g010060.3C,BraA04g022820.3C,BraA03g031840.3C,BraA01g004370.3C,BraA04g0…
GO:0016876	ligase activity, forming aminoacyl-tRNA and related compounds	molecular_function	0.00032022	0.017879	31	3133	156	30047	BraA09g058500.3C,BraA09g060370.3C,BraA09g005520.3C,BraA04g011390.3C,BraA03g035020.3C,BraA06g037310.3C,BraA03g013370.3C,BraA03g053260.3C,BraA07g000890.3C,BraA03g028250.3C,BraA01g017000.3C,BraA02g037900.3C,BraA08g016080.3C,BraA04g008400.3C,BraA08g019500.3C,BraA05g030650.3C,BraA01g043220.3C,BraA08g016110.3C,BraA05g019430.3C,BraA03g034510.3C,BraA05g033190.3C,BraA06g003360.3C,BraA09g065610.3C,BraA08g0…
GO:0042626	ATPase activity, coupled to transmembrane movement of substances	molecular_function	0.00032795	0.017885	33	3133	170	30047	BraA02g038240.3C,BraA09g003480.3C,BraA09g012210.3C,BraA01g008800.3C,BraA03g046260.3C,BraA09g034310.3C,BraA09g022190.3C,BraA09g003500.3C,BraA09g065680.3C,BraA03g017370.3C,BraA04g001690.3C,BraA02g028580.3C,BraA03g054790.3C,BraA05g025890.3C,BraA07g003110.3C,BraA02g033590.3C,BraA05g010400.3C,BraA10g000100.3C,BraA06g041050.3C,BraA06g036790.3C,BraA04g032500.3C,BraA10g001250.3C,BraA05g020300.3C,BraA03g0…
GO:0043492	ATPase activity, coupled to movement of substances	molecular_function	0.00032795	0.017885	33	3133	170	30047	BraA10g000100.3C,BraA06g041050.3C,BraA02g033590.3C,BraA05g010400.3C,BraA05g020300.3C,BraA03g046270.3C,BraA06g036790.3C,BraA04g032500.3C,BraA10g001250.3C,BraA01g029150.3C,BraA06g036820.3C,BraA01g038720.3C,BraA03g048180.3C,BraA03g042500.3C,BraA07g024520.3C,BraA09g020100.3C,BraA07g020860.3C,BraA08g022930.3C,BraA03g046260.3C,BraA01g008800.3C,BraA09g012210.3C,BraA09g034310.3C,BraA02g038240.3C,BraA09g0…
GO:0003674	molecular_function	molecular_function	0.00034417	0.018553	2809	3133	26381	30047	BraAnng004790.3C,BraA08g015270.3C,BraA05g027560.3C,BraA09g051990.3C,BraA10g017620.3C,BraA07g033240.3C,BraA01g023330.3C,BraA05g018610.3C,BraA03g032310.3C,BraA07g017900.3C,BraA07g025280.3C,BraA07g024730.3C,BraA03g061640.3C,BraA10g002920.3C,BraA03g031730.3C,BraA02g025390.3C,BraA10g010610.3C,BraA03g018460.3C,BraA07g028760.3C,BraA01g000980.3C,BraA10g030410.3C,BraA06g006710.3C,BraA02g033380.3C,BraA03g0…
raA09g0"
56900.3C,BraA06g026910.3C,BraA09g012960.3C,BraA07g019350.3C,BraA10g000100.3C,BraA09g012130.3C,BraA06g022610.3C,BraA05g028380.3C,BraA04g025210.3C,BraA08g022890.3C,BraA05g029370.3C,BraA03g019390.3C,BraA09g027530.3C,BraA06g039140.3C,BraA03g039020.3C,BraA03g020480.3C,BraA04g028550.3C,BraA04g019610.3C,BraA07g024520.3C,BraA05g035970.3C,BraA10g016070.3C,BraAnng003760.3C,BraA10g014790.3C,BraA07g020310.3C…
GO:0006418	tRNA aminoacylation for protein translation	biological_process	0.00035341	0.018835	30	3133	150	30047	BraA09g060370.3C,BraA09g005520.3C,BraA04g011390.3C,BraA03g035020.3C,BraA09g058500.3C,BraA03g053260.3C,BraA06g037310.3C,BraA03g013370.3C,BraA07g000890.3C,BraA01g017000.3C,BraA03g028250.3C,BraA05g030650.3C,BraA01g043220.3C,BraA08g016110.3C,BraA08g016080.3C,BraA02g037900.3C,BraA08g019500.3C,BraA04g008400.3C,BraA03g034510.3C,BraA09g065610.3C,BraA08g030910.3C,BraA06g003360.3C,BraA05g033190.3C,BraA04g0…
GO:0043038	amino acid activation	biological_process	0.00040361	0.021033	31	3133	158	30047	BraA07g000890.3C,BraA01g017000.3C,BraA03g028250.3C,BraA02g037900.3C,BraA08g016080.3C,BraA08g019500.3C,BraA04g008400.3C,BraA01g043220.3C,BraA05g030650.3C,BraA08g016110.3C,BraA09g058500.3C,BraA09g060370.3C,BraA09g005520.3C,BraA04g011390.3C,BraA03g035020.3C,BraA06g037310.3C,BraA03g013370.3C,BraA03g053260.3C,BraA04g022820.3C,BraA04g016030.3C,BraA02g010060.3C,BraA03g031840.3C,BraA01g004370.3C,BraA04g0…
GO:0043039	tRNA aminoacylation	biological_process	0.00040361	0.021033	31	3133	158	30047	BraA03g013370.3C,BraA06g037310.3C,BraA03g053260.3C,BraA09g058500.3C,BraA09g005520.3C,BraA09g060370.3C,BraA03g035020.3C,BraA04g011390.3C,BraA08g019500.3C,BraA04g008400.3C,BraA08g016080.3C,BraA02g037900.3C,BraA08g016110.3C,BraA05g030650.3C,BraA01g043220.3C,BraA03g028250.3C,BraA01g017000.3C,BraA07g000890.3C,BraA06g003360.3C,BraA05g033190.3C,BraA08g030910.3C,BraA09g065610.3C,BraA03g034510.3C,BraA05g0…
GO:0003777	microtubule motor activity	molecular_function	0.00043844	0.022597	23	3133	105	30047	BraA08g000590.3C,BraA03g046700.3C,BraA01g008090.3C,BraA07g009380.3C,BraA06g000540.3C,BraA05g034920.3C,BraAnng002970.3C,BraA08g032350.3C,BraA09g041890.3C,BraA01g000190.3C,BraA05g030590.3C,BraA02g045990.3C,BraAnng000140.3C,BraA09g045160.3C,BraA07g017580.3C,BraA10g020750.3C,BraA09g017520.3C,BraA09g065610.3C,BraA06g021480.3C,BraA07g036560.3C,BraA02g002160.3C,BraA02g029940.3C,BraA09g009840.3C
GO:0008509	anion transmembrane transporter activity	molecular_function	0.00046833	0.023875	24	3133	112	30047	BraA04g015430.3C,BraA09g001280.3C,BraA02g006850.3C,BraA06g032950.3C,BraA08g029390.3C,BraA04g003920.3C,BraA06g007830.3C,BraA03g053810.3C,BraA04g025030.3C,BraA09g001520.3C,BraA02g034510.3C,BraA05g014160.3C,BraA01g040290.3C,BraA02g008400.3C,BraA03g026130.3C,BraA08g022890.3C,BraA03g054970.3C,BraA07g020310.3C,BraA09g033000.3C,BraA01g007580.3C,BraA09g014010.3C,BraA03g035420.3C,BraA09g057260.3C,BraA04g0…
GO:0034660	ncRNA metabolic process	biological_process	0.00048176	0.024295	103	3133	716	30047	BraA07g006430.3C,BraA06g037310.3C,BraA06g006860.3C,BraA06g002160.3C,BraA08g016080.3C,BraA03g030570.3C,BraA01g038090.3C,BraA02g022380.3C,BraA05g010500.3C,BraA01g017190.3C,BraA05g003520.3C,BraA01g042550.3C,BraA06g042000.3C,BraA05g041650.3C,BraA10g011650.3C,BraA01g004370.3C,BraA01g002600.3C,BraA08g027660.3C,BraA03g035020.3C,BraA06g003500.3C,BraA05g016730.3C,BraA03g053260.3C,BraA02g024570.3C,BraA01g0…
GO:0003824	catalytic activity	molecular_function	0.00069822	0.034837	1577	3133	14308	30047	BraA01g011330.3C,BraA03g039730.3C,BraA02g034400.3C,BraA07g036470.3C,BraA08g010850.3C,BraA05g032410.3C,BraA09g060480.3C,BraA10g029800.3C,BraA09g037790.3C,BraA07g027470.3C,BraA04g018220.3C,BraA09g016320.3C,BraA02g027390.3C,BraA03g010840.3C,BraA09g021880.3C,BraA07g020860.3C,BraA09g044710.3C,BraA05g042530.3C,BraA03g010040.3C,BraA07g026090.3C,BraA06g017690.3C,BraA10g003440.3C,BraA03g020630.3C,BraA01g0…
GO:0017016	Ras GTPase binding	molecular_function	0.00097007	0.04664	13	3133	48	30047	BraA05g030170.3C,BraA06g033890.3C,BraA01g044040.3C,BraA03g053990.3C,BraA03g016840.3C,BraA05g041700.3C,BraA10g022210.3C,BraA02g006880.3C,BraA07g004100.3C,BraA03g034170.3C,BraA05g037410.3C,BraA03g007770.3C,BraA08g020750.3C
GO:0031267	small GTPase binding	molecular_function	0.00097007	0.04664	13	3133	48	30047	BraA08g020750.3C,BraA03g007770.3C,BraA05g037410.3C,BraA03g034170.3C,BraA07g004100.3C,BraA02g006880.3C,BraA10g022210.3C,BraA03g016840.3C,BraA05g041700.3C,BraA03g053990.3C,BraA01g044040.3C,BraA06g033890.3C,BraA05g030170.3C
GO:0051020	GTPase binding	molecular_function	0.00097007	0.04664	13	3133	48	30047	BraA06g033890.3C,BraA01g044040.3C,BraA03g053990.3C,BraA05g041700.3C,BraA03g016840.3C,BraA05g030170.3C,BraA05g037410.3C,BraA03g007770.3C,BraA08g020750.3C,BraA10g022210.3C,BraA02g006880.3C,BraA07g004100.3C,BraA03g034170.3C
GO:0006259	DNA metabolic process	biological_process	0.00097457	0.04664	189	3133	1460	30047	BraA03g010900.3C,BraA03g000190.3C,BraA05g036890.3C,BraA10g013030.3C,BraA02g036310.3C,BraA07g011330.3C,BraA01g025850.3C,BraA02g027130.3C,BraA02g006850.3C,BraA02g040530.3C,BraA03g024330.3C,BraA05g013650.3C,BraA02g021680.3C,BraA09g044710.3C,BraA04g020090.3C,BraA05g015760.3C,BraA01g021430.3C,BraA10g032490.3C,BraA08g018420.3C,BraA07g010440.3C,BraA01g017920.3C,BraA02g002620.3C,BraA08g010850.3C,BraA10g0…
GO:0000030	mannosyltransferase activity	molecular_function	0.001078	0.051071	5	3133	9	30047	BraA06g023180.3C,BraA05g020270.3C,BraA08g030900.3C,BraA09g060360.3C,BraA09g045970.3C
GO:0004584	dolichyl-phosphate-mannose-glycolipid alpha-mannosyltransferase activity	molecular_function	0.0011307	0.053028	3	3133	3	30047	BraA08g030900.3C,BraA09g060360.3C,BraA09g045970.3C
GO:0004813	alanine-tRNA ligase activity	molecular_function	0.001487	0.066681	4	3133	6	30047	BraA02g010060.3C,BraA08g003040.3C,BraA06g003360.3C,BraA05g030650.3C
GO:0006419	alanyl-tRNA aminoacylation	biological_process	0.001487	0.066681	4	3133	6	30047	BraA02g010060.3C,BraA05g030650.3C,BraA06g003360.3C,BraA08g003040.3C
GO:0005245	voltage-gated calcium channel activity	molecular_function	0.0014884	0.066681	4	3133	6	30047	BraAnng004790.3C,BraA09g015840.3C,BraA09g036230.3C,BraA01g044710.3C
GO:0002949	tRNA threonylcarbamoyladenosine modification	biological_process	0.0014929	0.066681	25	3133	128	30047	BraA01g021430.3C,BraA09g037990.3C,BraA09g052160.3C,BraA06g002810.3C,BraA01g008400.3C,BraA02g014840.3C,BraA05g013650.3C,BraA05g041650.3C,BraA01g042550.3C,BraA06g042000.3C,BraA03g010250.3C,BraA10g011650.3C,BraA09g051100.3C,BraA02g006650.3C,BraA01g010540.3C,BraA10g004990.3C,BraA02g021570.3C,BraA10g030000.3C,BraA09g043710.3C,BraA05g016730.3C,BraA08g003060.3C,BraA09g021180.3C,BraA08g018420.3C,BraA07g0…
GO:0070525	tRNA threonylcarbamoyladenosine metabolic process	biological_process	0.0014929	0.066681	25	3133	128	30047	BraA09g037990.3C,BraA01g021430.3C,BraA06g002810.3C,BraA09g052160.3C,BraA01g008400.3C,BraA02g014840.3C,BraA05g013650.3C,BraA05g041650.3C,BraA01g042550.3C,BraA06g042000.3C,BraA03g010250.3C,BraA10g011650.3C,BraA09g051100.3C,BraA02g006650.3C,BraA01g010540.3C,BraA10g004990.3C,BraA02g021570.3C,BraA10g030000.3C,BraA09g043710.3C,BraA05g016730.3C,BraA09g021180.3C,BraA08g003060.3C,BraA08g018420.3C,BraA07g0…
GO:0016820	hydrolase activity, acting on acid anhydrides, catalyzing transmembrane movement of substances	molecular_function	0.0015426	0.067914	40	3133	237	30047	BraA01g019930.3C,BraA09g022190.3C,BraA09g003480.3C,BraA02g038240.3C,BraA09g044240.3C,BraA09g034310.3C,BraA04g016240.3C,BraA03g046260.3C,BraA09g012210.3C,BraA01g008800.3C,BraA03g054790.3C,BraA02g028580.3C,BraA02g029590.3C,BraA07g003110.3C,BraA05g025890.3C,BraA03g017370.3C,BraA09g065680.3C,BraA09g003500.3C,BraA04g001690.3C,BraA07g035670.3C,BraA10g001250.3C,BraA04g032500.3C,BraA06g036790.3C,BraA03g0…
GO:0004871	signal transducer activity	molecular_function	0.0015494	0.067914	70	3133	471	30047	BraA07g000540.3C,BraA10g015780.3C,BraA03g005600.3C,BraA09g012130.3C,BraA07g006430.3C,BraA10g001250.3C,BraA06g036790.3C,BraA05g000090.3C,BraA08g002170.3C,BraA08g009630.3C,BraA09g007640.3C,BraA03g017120.3C,BraA03g005490.3C,BraA03g048180.3C,BraA09g020100.3C,BraA09g004960.3C,BraA07g024520.3C,BraA09g012560.3C,BraA08g000620.3C,BraA09g060030.3C,BraA09g060600.3C,BraA04g025550.3C,BraA07g019140.3C,BraA10g0…
GO:0007029	endoplasmic reticulum organization	biological_process	0.0016061	0.068552	8	3133	23	30047	BraA09g013990.3C,BraA01g018370.3C,BraA04g014630.3C,BraA03g053980.3C,BraA01g025840.3C,BraA07g020620.3C,BraA02g008550.3C,BraA03g045910.3C
GO:0030117	membrane coat	cellular_component	0.0016078	0.068552	34	3133	193	30047	BraA02g045930.3C,BraA05g028380.3C,BraA07g025520.3C,BraA09g045750.3C,BraA04g020750.3C,BraA03g038830.3C,BraA01g040720.3C,BraA04g026220.3C,BraA04g025560.3C,BraA09g044710.3C,BraA09g016220.3C,BraA05g037780.3C,BraA09g002390.3C,BraA10g020290.3C,BraA07g000690.3C,BraA03g009040.3C,BraA05g036890.3C,BraA07g000640.3C,BraA04g003590.3C,BraA09g004240.3C,BraA09g054690.3C,BraA01g006340.3C,BraA01g017740.3C,BraA07g0…
GO:0048475	coated membrane	cellular_component	0.0016078	0.068552	34	3133	193	30047	BraA09g023130.3C,BraA06g039580.3C,BraA01g008190.3C,BraA09g047600.3C,BraA01g006340.3C,BraA07g008870.3C,BraA01g017740.3C,BraA09g054690.3C,BraA09g004240.3C,BraA06g021230.3C,BraA05g041700.3C,BraA09g044240.3C,BraA09g012100.3C,BraA03g056890.3C,BraA06g039970.3C,BraA07g000690.3C,BraA10g020290.3C,BraA09g044710.3C,BraA04g025560.3C,BraA09g002390.3C,BraA09g016220.3C,BraA05g037780.3C,BraA07g000640.3C,BraA04g0…
GO:0007154	cell communication	biological_process	0.0017239	0.072837	225	3133	1793	30047	BraA07g030260.3C,BraA03g053380.3C,BraA09g063550.3C,BraA10g015690.3C,BraA04g005310.3C,BraA09g001070.3C,BraA07g018020.3C,BraA08g032560.3C,BraA03g004810.3C,BraA03g027150.3C,BraA03g028750.3C,BraA08g027060.3C,BraA04g018220.3C,BraA01g002480.3C,BraA01g014250.3C,BraA03g006750.3C,BraA04g020090.3C,BraA05g036030.3C,BraA09g021880.3C,BraA09g016320.3C,BraA01g021430.3C,BraA06g007840.3C,BraA09g025730.3C,BraA02g0…
GO:0003774	motor activity	molecular_function	0.0020991	0.087902	31	3133	174	30047	BraA10g020750.3C,BraA07g017580.3C,BraA09g045160.3C,BraA02g002160.3C,BraA02g029940.3C,BraA09g009840.3C,BraA09g017520.3C,BraA09g065610.3C,BraA06g021480.3C,BraA07g036560.3C,BraA01g008090.3C,BraA07g011300.3C,BraA05g034920.3C,BraA03g058020.3C,BraA07g009380.3C,BraA06g000540.3C,BraA08g034730.3C,BraA03g046700.3C,BraA07g000540.3C,BraA08g000590.3C,BraA06g005750.3C,BraA09g018800.3C,BraA09g041890.3C,BraA01g0…
GO:0043412	macromolecule modification	biological_process	0.0022768	0.094496	340	3133	2828	30047	BraA06g013250.3C,BraA09g053100.3C,BraA10g023340.3C,BraA07g004300.3C,BraA06g006770.3C,BraA01g013810.3C,BraA05g041650.3C,BraA05g006050.3C,BraA02g040660.3C,BraA01g017190.3C,BraA01g031590.3C,BraA01g038090.3C,BraA01g003790.3C,BraA03g030570.3C,BraA10g011370.3C,BraA09g028600.3C,BraA10g026370.3C,BraA06g026890.3C,BraA05g000090.3C,BraA08g031430.3C,BraA07g035670.3C,BraA02g014730.3C,BraA07g013590.3C,BraA08g0…
GO:0060089	molecular transducer activity	molecular_function	0.0025041	0.10302	71	3133	488	30047	BraA03g048260.3C,BraA01g033380.3C,BraA09g003500.3C,BraA02g002830.3C,BraA01g009560.3C,BraA09g032870.3C,BraA09g042320.3C,BraA04g017380.3C,BraA09g012560.3C,BraA08g000620.3C,BraA09g060030.3C,BraA09g060600.3C,BraA07g019140.3C,BraA04g025550.3C,BraA10g023820.3C,BraA10g006560.3C,BraA08g002170.3C,BraA08g009630.3C,BraA09g007640.3C,BraA03g017120.3C,BraA03g005490.3C,BraA03g048180.3C,BraA09g020100.3C,BraA07g0…
GO:0008017	microtubule binding	molecular_function	0.0025791	0.10518	33	3133	191	30047	BraA06g005630.3C,BraA07g033270.3C,BraA09g065610.3C,BraA09g009840.3C,BraA02g002160.3C,BraA01g017470.3C,BraA09g045160.3C,BraAnng002970.3C,BraA01g006340.3C,BraA05g030590.3C,BraA02g045990.3C,BraA01g000190.3C,BraA03g046700.3C,BraA07g009380.3C,BraA01g008090.3C,BraA06g021480.3C,BraA07g036560.3C,BraA09g017520.3C,BraA02g029940.3C,BraA05g027670.3C,BraA07g017580.3C,BraA10g012890.3C,BraA06g029580.3C,BraA07g0…
GO:0048309	endoplasmic reticulum inheritance	biological_process	0.0027793	0.11147	6	3133	15	30047	BraA02g008550.3C,BraA07g020620.3C,BraA01g018370.3C,BraA04g014630.3C,BraA03g053980.3C,BraA03g045910.3C
GO:0004197	cysteine-type endopeptidase activity	molecular_function	0.0027808	0.11147	27	3133	148	30047	BraA04g022440.3C,BraA07g017580.3C,BraAnng001190.3C,BraA01g033290.3C,BraA05g027110.3C,BraA06g026460.3C,BraA04g022460.3C,BraA07g015480.3C,BraA06g043350.3C,BraA07g039180.3C,BraA01g028780.3C,BraA01g005080.3C,BraA06g017530.3C,BraA10g014370.3C,BraA01g025290.3C,BraA06g007620.3C,BraA07g035820.3C,BraAnng001170.3C,BraA06g033430.3C,BraA08g004820.3C,BraA02g010440.3C,BraA07g026180.3C,BraA10g017510.3C,BraAnng0…
GO:0019899	enzyme binding	molecular_function	0.0028906	0.11489	22	3133	113	30047	BraA07g004100.3C,BraA02g006880.3C,BraA03g034170.3C,BraA03g007770.3C,BraA07g026850.3C,BraA08g020750.3C,BraA05g030170.3C,BraA09g001610.3C,BraA09g064580.3C,BraA06g033890.3C,BraA09g064750.3C,BraA03g053990.3C,BraA10g022210.3C,BraA05g004610.3C,BraA02g017550.3C,BraA05g037410.3C,BraA01g044040.3C,BraA09g038290.3C,BraA05g041700.3C,BraA03g016840.3C,BraA08g025550.3C,BraA03g029160.3C
GO:0006520	cellular amino acid metabolic process	biological_process	0.0029319	0.11555	81	3133	573	30047	BraA09g060370.3C,BraA09g005520.3C,BraA03g049440.3C,BraA10g025070.3C,BraA01g018630.3C,BraA06g008210.3C,BraA09g053410.3C,BraA07g000890.3C,BraA01g014190.3C,BraA03g055660.3C,BraA01g015330.3C,BraA02g037900.3C,BraA02g027390.3C,BraA06g023690.3C,BraA01g037460.3C,BraA02g015750.3C,BraA08g029240.3C,BraA06g003360.3C,BraA04g016030.3C,BraA07g025950.3C,BraA04g022820.3C,BraA09g026520.3C,BraA04g011390.3C,BraA05g0…
GO:0009987	cellular process	biological_process	0.0030278	0.11652	1661	3133	15228	30047	BraA07g022030.3C,BraA01g032700.3C,BraA02g029080.3C,BraA08g003040.3C,BraA05g020270.3C,BraA09g044930.3C,BraA02g036730.3C,BraA09g058160.3C,BraA10g021250.3C,BraA03g061770.3C,BraA09g061750.3C,BraA03g035180.3C,BraA01g009070.3C,BraA07g033930.3C,BraA08g022960.3C,BraA02g020330.3C,BraA05g019950.3C,BraA03g003680.3C,BraA07g029200.3C,BraA03g058780.3C,BraA03g046090.3C,BraA09g059770.3C,BraA10g020860.3C,BraA04g0…
GO:0010256	endomembrane system organization	biological_process	0.0031141	0.11652	11	3133	42	30047	BraA03g045910.3C,BraA07g020620.3C,BraA02g008550.3C,BraA10g028170.3C,BraA03g053980.3C,BraA04g014630.3C,BraA01g025840.3C,BraA09g013990.3C,BraA01g018370.3C,BraA05g029070.3C,BraA09g044500.3C
GO:0004555	alpha,alpha-trehalase activity	molecular_function	0.0031779	0.11652	4	3133	7	30047	BraA03g052820.3C,BraA09g031680.3C,BraA01g033870.3C,BraA03g051820.3C
GO:0015927	trehalase activity	molecular_function	0.0031779	0.11652	4	3133	7	30047	BraA03g051820.3C,BraA01g033870.3C,BraA09g031680.3C,BraA03g052820.3C
GO:0019310	inositol catabolic process	biological_process	0.0031802	0.11652	4	3133	7	30047	BraA09g012000.3C,BraA07g001030.3C,BraA01g030800.3C,BraA06g003360.3C
GO:0046164	alcohol catabolic process	biological_process	0.0031802	0.11652	4	3133	7	30047	BraA09g012000.3C,BraA06g003360.3C,BraA07g001030.3C,BraA01g030800.3C
GO:0046174	polyol catabolic process	biological_process	0.0031802	0.11652	4	3133	7	30047	BraA09g012000.3C,BraA06g003360.3C,BraA01g030800.3C,BraA07g001030.3C
GO:0050113	inositol oxygenase activity	molecular_function	0.0031802	0.11652	4	3133	7	30047	BraA09g012000.3C,BraA07g001030.3C,BraA01g030800.3C,BraA06g003360.3C
GO:1901616	organic hydroxy compound catabolic process	biological_process	0.0031802	0.11652	4	3133	7	30047	BraA09g012000.3C,BraA01g030800.3C,BraA07g001030.3C,BraA06g003360.3C
GO:0016879	ligase activity, forming carbon-nitrogen bonds	molecular_function	0.0032359	0.11765	22	3133	114	30047	BraA08g017730.3C,BraA03g004230.3C,BraA01g011270.3C,BraA04g007560.3C,BraA04g015870.3C,BraA09g014950.3C,BraA03g034260.3C,BraA03g037030.3C,BraA03g049440.3C,BraA09g036330.3C,BraA01g038880.3C,BraA01g028630.3C,BraA03g061640.3C,BraA09g054830.3C,BraA06g003200.3C,BraA02g026930.3C,BraA02g035480.3C,BraA06g033790.3C,BraA08g012490.3C,BraA03g050940.3C,BraA06g023690.3C,BraA05g024770.3C
GO:0009451	RNA modification	biological_process	0.003302	0.11913	48	3133	309	30047	BraA06g002810.3C,BraA09g052160.3C,BraA01g008400.3C,BraA02g014840.3C,BraA09g037990.3C,BraA01g018050.3C,BraA03g010250.3C,BraA09g043710.3C,BraA09g063500.3C,BraA03g016800.3C,BraA02g024570.3C,BraA05g016730.3C,BraA05g006710.3C,BraA06g034730.3C,BraA07g017640.3C,BraA07g041820.3C,BraA09g021180.3C,BraA03g003680.3C,BraA08g003060.3C,BraA05g013650.3C,BraA07g000330.3C,BraA01g021430.3C,BraA01g017190.3C,BraA01g0…
GO:1902578	single-organism localization	biological_process	0.0034916	0.125	361	3133	3038	30047	BraA01g019930.3C,BraA02g038950.3C,BraA08g029540.3C,BraA10g003000.3C,BraA10g031760.3C,BraA09g049500.3C,BraA01g040400.3C,BraA04g016570.3C,BraA03g042900.3C,BraA09g044240.3C,BraA09g058660.3C,BraA03g038340.3C,BraA05g023220.3C,BraA09g002730.3C,BraA02g042120.3C,BraA06g031920.3C,BraA01g040860.3C,BraA03g016490.3C,BraA07g037910.3C,BraA09g003500.3C,BraA07g006390.3C,BraA09g065680.3C,BraA03g017370.3C,BraA03g0…
GO:0050789	regulation of biological process	biological_process	0.003575	0.12702	580	3133	5042	30047	BraA04g006930.3C,BraA03g016700.3C,BraA06g020800.3C,BraA02g014770.3C,BraA04g031670.3C,BraA03g017300.3C,BraA09g043110.3C,BraA02g010520.3C,BraAnng003470.3C,BraA03g029440.3C,BraA07g000540.3C,BraA09g042130.3C,BraA06g016880.3C,BraA02g026930.3C,BraA09g004960.3C,BraA03g016940.3C,BraA08g002170.3C,BraA08g012750.3C,BraA02g041390.3C,BraA05g016730.3C,BraA10g023820.3C,BraA09g059180.3C,BraA03g028460.3C,BraA04g0…
GO:0005215	transporter activity	molecular_function	0.0037186	0.13113	260	3133	2133	30047	BraA03g025580.3C,BraA01g008800.3C,BraA09g012210.3C,BraA03g016030.3C,BraA09g022190.3C,BraA08g013290.3C,BraA06g003210.3C,BraA04g019820.3C,BraA09g042320.3C,BraA06g007830.3C,BraA02g016440.3C,BraA02g018920.3C,BraA01g009560.3C,BraA04g017730.3C,BraA02g015410.3C,BraA10g015710.3C,BraA10g001250.3C,BraA09g012180.3C,BraA03g054970.3C,BraA05g038660.3C,BraA09g000600.3C,BraA09g041990.3C,BraA01g029150.3C,BraA09g0…
GO:0008514	organic anion transmembrane transporter activity	molecular_function	0.0037683	0.13189	12	3133	49	30047	BraA09g057260.3C,BraA09g014010.3C,BraA04g025030.3C,BraA02g034510.3C,BraA09g033000.3C,BraA08g022890.3C,BraA02g006850.3C,BraA03g054970.3C,BraA04g003920.3C,BraA08g029390.3C,BraA09g001280.3C,BraA01g040290.3C
GO:0008033	tRNA processing	biological_process	0.0039694	0.1379	64	3133	440	30047	BraA05g038550.3C,BraA08g018420.3C,BraA04g018220.3C,BraA07g018800.3C,BraA07g027470.3C,BraA07g025710.3C,BraA02g021570.3C,BraA10g030000.3C,BraA10g026130.3C,BraA02g023210.3C,BraA03g034390.3C,BraA09g015370.3C,BraA02g006650.3C,BraA09g051100.3C,BraA01g010540.3C,BraA10g004990.3C,BraA04g020090.3C,BraA03g022580.3C,BraA01g021430.3C,BraA05g013650.3C,BraA05g030960.3C,BraA09g021180.3C,BraA08g003060.3C,BraA03g0…
GO:0048308	organelle inheritance	biological_process	0.0040584	0.13995	6	3133	16	30047	BraA04g014630.3C,BraA03g053980.3C,BraA03g045910.3C,BraA02g008550.3C,BraA07g020620.3C,BraA01g018370.3C
GO:0050385	ureidoglycolate lyase activity	molecular_function	0.0041778	0.14199	3	3133	4	30047	BraA03g062180.3C,BraA10g001650.3C,BraA10g007910.3C
GO:0033925	mannosyl-glycoprotein endo-beta-N-acetylglucosaminidase activity	molecular_function	0.0041778	0.14199	3	3133	4	30047	BraA03g002150.3C,BraA01g039960.3C,BraA01g039980.3C
GO:0065007	biological regulation	biological_process	0.0043112	0.14546	606	3133	5294	30047	BraA01g002090.3C,BraA09g047600.3C,BraA03g047860.3C,BraA02g016630.3C,BraA07g034170.3C,BraA01g018370.3C,BraA07g042320.3C,BraA06g035060.3C,BraA05g041700.3C,BraA03g060810.3C,BraA01g010160.3C,BraA09g012990.3C,BraA03g009080.3C,BraA01g002750.3C,BraA05g000490.3C,BraA07g002600.3C,BraA10g025540.3C,BraA10g029860.3C,BraA05g003390.3C,BraA03g010890.3C,BraA03g054760.3C,BraA07g029830.3C,BraA10g017190.3C,BraA05g0…
GO:0005975	carbohydrate metabolic process	biological_process	0.0043451	0.14556	176	3133	1396	30047	BraA06g038130.3C,BraA06g027920.3C,BraA04g031270.3C,BraA10g005030.3C,BraA04g001640.3C,BraA09g009560.3C,BraA08g021510.3C,BraA08g032180.3C,BraA03g051310.3C,BraA04g026250.3C,BraA10g004320.3C,BraA09g047010.3C,BraA03g040760.3C,BraA10g030110.3C,BraA03g024120.3C,BraA06g032320.3C,BraA06g017010.3C,BraA05g006160.3C,BraA03g052820.3C,BraA07g008920.3C,BraA09g012130.3C,BraA09g012000.3C,BraA10g012470.3C,BraA03g0…
GO:0000105	histidine biosynthetic process	biological_process	0.0044936	0.14738	12	3133	50	30047	BraA05g032640.3C,BraA01g018630.3C,BraA08g028190.3C,BraA09g053410.3C,BraA01g037460.3C,BraA03g036560.3C,BraA07g035800.3C,BraA06g012090.3C,BraA09g044930.3C,BraA09g001570.3C,BraA09g056350.3C,BraA03g036550.3C
GO:0006547	histidine metabolic process	biological_process	0.0044936	0.14738	12	3133	50	30047	BraA09g056350.3C,BraA03g036550.3C,BraA09g044930.3C,BraA06g012090.3C,BraA09g001570.3C,BraA07g035800.3C,BraA03g036560.3C,BraA01g037460.3C,BraA09g053410.3C,BraA08g028190.3C,BraA01g018630.3C,BraA05g032640.3C
GO:0052803	imidazole-containing compound metabolic process	biological_process	0.0044936	0.14738	12	3133	50	30047	BraA03g036550.3C,BraA09g056350.3C,BraA06g012090.3C,BraA09g044930.3C,BraA09g001570.3C,BraA03g036560.3C,BraA07g035800.3C,BraA01g018630.3C,BraA08g028190.3C,BraA05g032640.3C,BraA09g053410.3C,BraA01g037460.3C
GO:0038023	signaling receptor activity	molecular_function	0.0046161	0.15034	43	3133	275	30047	BraA09g040930.3C,BraA05g014160.3C,BraA09g057380.3C,BraA10g006560.3C,BraA03g018110.3C,BraA02g039730.3C,BraA08g022670.3C,BraA03g008510.3C,BraA09g060600.3C,BraA05g000490.3C,BraA09g060030.3C,BraA08g000620.3C,BraA09g012560.3C,BraA06g005750.3C,BraA04g006210.3C,BraA09g042320.3C,BraA09g004230.3C,BraA01g009560.3C,BraA02g002830.3C,BraA03g037740.3C,BraA01g003100.3C,BraA06g011500.3C,BraA03g048260.3C,BraA09g0…
GO:0016703	oxidoreductase activity, acting on single donors with incorporation of molecular oxygen, incorporation of one atom of oxygen (internal monooxygenases or internal mixed function oxidases)	molecular_function	0.0049839	0.1612	8	3133	27	30047	BraA03g036550.3C,BraA06g017010.3C,BraA10g007590.3C,BraA09g001570.3C,BraA06g012090.3C,BraA03g036560.3C,BraA01g037460.3C,BraA05g032640.3C
GO:0008234	cysteine-type peptidase activity	molecular_function	0.005068	0.1628	58	3133	396	30047	BraA01g033890.3C,BraA03g064540.3C,BraA02g012000.3C,BraA06g007620.3C,BraA02g010440.3C,BraA06g024320.3C,BraA05g040970.3C,BraA05g021670.3C,BraA10g006560.3C,BraA04g025550.3C,BraA01g007700.3C,BraA01g014110.3C,BraA06g007300.3C,BraA07g001480.3C,BraA07g026180.3C,BraAnng001190.3C,BraA09g031830.3C,BraA06g026460.3C,BraA04g022460.3C,BraA05g027110.3C,BraA01g033290.3C,BraA07g039180.3C,BraA10g007480.3C,BraA10g0…
GO:0032403	protein complex binding	molecular_function	0.00514	0.16399	50	3133	332	30047	BraA07g030890.3C,BraA06g000540.3C,BraA05g034920.3C,BraA08g000590.3C,BraA09g041890.3C,BraA06g036790.3C,BraA04g032500.3C,BraA10g001250.3C,BraAnng000140.3C,BraA04g012940.3C,BraA08g006920.3C,BraA08g032350.3C,BraA07g000790.3C,BraA07g029830.3C,BraA06g029580.3C,BraA10g012890.3C,BraA07g017580.3C,BraA05g027670.3C,BraA01g010540.3C,BraA08g002170.3C,BraA02g029940.3C,BraA07g024520.3C,BraA09g020100.3C,BraA09g0…
GO:0071704	organic substance metabolic process	biological_process	0.005234	0.16586	1389	3133	12673	30047	BraA09g014950.3C,BraA04g031670.3C,BraA06g020800.3C,BraA03g050400.3C,BraA04g006930.3C,BraAnng003470.3C,BraA03g052260.3C,BraA10g027060.3C,BraA03g017300.3C,BraA01g017430.3C,BraA09g043110.3C,BraA09g042130.3C,BraA03g029440.3C,BraA05g042570.3C,BraA06g033600.3C,BraA02g026930.3C,BraA06g003200.3C,BraA07g001780.3C,BraA04g005940.3C,BraA09g004960.3C,BraA08g002170.3C,BraA03g006870.3C,BraA09g026320.3C,BraA09g0…
GO:0008641	small protein activating enzyme activity	molecular_function	0.005432	0.16933	9	3133	33	30047	BraA04g015870.3C,BraA09g054830.3C,BraA05g029640.3C,BraA05g029660.3C,BraA08g033960.3C,BraA06g002410.3C,BraA10g012630.3C,BraA03g054790.3C,BraA03g056150.3C
GO:0009636	response to toxic substance	biological_process	0.0054337	0.16933	9	3133	33	30047	BraA03g004070.3C,BraA02g019760.3C,BraA02g019750.3C,BraA04g022880.3C,BraA08g029200.3C,BraA06g006630.3C,BraA01g015390.3C,BraA09g015370.3C,BraA01g021310.3C
GO:0044699	single-organism process	biological_process	0.0055089	0.16933	1168	3133	10578	30047	BraA10g030230.3C,BraA05g017410.3C,BraA09g001970.3C,BraA07g026900.3C,BraA10g023820.3C,BraA10g008170.3C,BraA05g016730.3C,BraA08g011930.3C,BraA01g011980.3C,BraA05g023230.3C,BraA03g004230.3C,BraA06g020280.3C,BraA07g025920.3C,BraA06g037520.3C,BraA04g028760.3C,BraA05g026090.3C,BraA09g001060.3C,BraA01g033870.3C,BraA01g041800.3C,BraA01g013970.3C,BraA09g051950.3C,BraA02g025630.3C,BraA06g001760.3C,BraA03g0…
GO:0006816	calcium ion transport	biological_process	0.0055214	0.16933	7	3133	22	30047	BraA01g044710.3C,BraA09g006370.3C,BraA09g015840.3C,BraA09g036230.3C,BraAnng004790.3C,BraA01g019930.3C,BraA07g037910.3C
GO:0016837	carbon-oxygen lyase activity, acting on polysaccharides	molecular_function	0.0055239	0.16933	7	3133	22	30047	BraA08g021510.3C,BraA10g023560.3C,BraA03g006600.3C,BraA06g017010.3C,BraA06g039370.3C,BraA08g021500.3C,BraA09g023320.3C
GO:0023052	signaling	biological_process	0.0056138	0.17097	205	3133	1661	30047	BraA08g027900.3C,BraA06g009520.3C,BraA09g060030.3C,BraA09g017050.3C,BraA03g009590.3C,BraA09g060600.3C,BraA09g059970.3C,BraA09g012560.3C,BraA10g013140.3C,BraA10g026480.3C,BraA09g014670.3C,BraA10g023820.3C,BraA01g006400.3C,BraA01g019060.3C,BraA09g020900.3C,BraA09g003500.3C,BraA01g033380.3C,BraA02g002830.3C,BraA06g004020.3C,BraA09g045160.3C,BraA03g011870.3C,BraA09g020890.3C,BraA04g017380.3C,BraA09g0…
GO:0032780	negative regulation of ATPase activity	biological_process	0.0057942	0.17245	4	3133	8	30047	BraA03g053980.3C,BraA08g006170.3C,BraA01g039010.3C,BraA02g018310.3C
GO:0032065	cortical protein anchoring	biological_process	0.0058465	0.17245	4	3133	8	30047	BraA02g004560.3C,BraA02g019420.3C,BraA10g025330.3C,BraA03g009080.3C
GO:0070588	calcium ion transmembrane transport	biological_process	0.0058465	0.17245	4	3133	8	30047	BraA09g015840.3C,BraA09g036230.3C,BraAnng004790.3C,BraA01g044710.3C
GO:0004814	arginine-tRNA ligase activity	molecular_function	0.0058465	0.17245	4	3133	8	30047	BraA03g053260.3C,BraA05g033190.3C,BraA08g019500.3C,BraA01g017000.3C
GO:0006420	arginyl-tRNA aminoacylation	biological_process	0.0058465	0.17245	4	3133	8	30047	BraA03g053260.3C,BraA08g019500.3C,BraA05g033190.3C,BraA01g017000.3C
GO:0050896	response to stimulus	biological_process	0.0059341	0.17394	405	3133	3466	30047	BraA02g008110.3C,BraA08g002170.3C,BraA08g009630.3C,BraA09g007640.3C,BraA02g041390.3C,BraA01g042550.3C,BraA07g037640.3C,BraA06g042000.3C,BraA01g012230.3C,BraA02g044580.3C,BraA09g004960.3C,BraA08g011720.3C,BraA07g000540.3C,BraA03g029440.3C,BraA03g056720.3C,BraA06g016880.3C,BraA03g016700.3C,BraA02g012810.3C,BraA03g052260.3C,BraA03g011870.3C,BraA02g034950.3C,BraA09g020900.3C,BraA01g019060.3C,BraA02g0…
GO:0044700	single organism signaling	biological_process	0.0065089	0.18961	204	3133	1658	30047	BraA07g020170.3C,BraA10g020200.3C,BraA08g000620.3C,BraA01g037550.3C,BraA08g025670.3C,BraA07g019140.3C,BraA04g025550.3C,BraA10g025470.3C,BraA10g006560.3C,BraA10g020070.3C,BraA04g014850.3C,BraAnng003640.3C,BraA09g060130.3C,BraA05g036160.3C,BraAnng003610.3C,BraA03g018470.3C,BraA03g035020.3C,BraA06g014650.3C,BraA05g032200.3C,BraA02g028570.3C,BraA04g007510.3C,BraA08g021860.3C,BraA08g014920.3C,BraA04g0…
GO:0044765	single-organism transport	biological_process	0.0072373	0.20952	352	3133	2994	30047	BraA02g022730.3C,BraA05g035970.3C,BraA04g003920.3C,BraA08g022930.3C,BraA09g002390.3C,BraA07g024520.3C,BraA05g018400.3C,BraA10g032270.3C,BraA03g056070.3C,BraA01g017300.3C,BraA03g046270.3C,BraA08g022890.3C,BraA08g032350.3C,BraA07g035670.3C,BraA05g002690.3C,BraA06g036790.3C,BraA05g037080.3C,BraA09g038290.3C,BraA08g030480.3C,BraA06g041050.3C,BraA01g038090.3C,BraA10g000100.3C,BraA08g005120.3C,BraA02g0…
GO:0050794	regulation of cellular process	biological_process	0.0075137	0.21507	559	3133	4896	30047	BraA05g032590.3C,BraA03g010250.3C,BraA01g026800.3C,BraA09g064670.3C,BraA05g032640.3C,BraA04g006210.3C,BraA02g039660.3C,BraA08g032950.3C,BraA03g002940.3C,BraA03g045880.3C,BraA09g042670.3C,BraA01g017740.3C,BraA04g027320.3C,BraA03g005620.3C,BraA04g007410.3C,BraA08g023880.3C,BraA10g024410.3C,BraA09g000880.3C,BraA10g013370.3C,BraA09g009510.3C,BraA05g023450.3C,BraA01g010320.3C,BraA03g010900.3C,BraA04g0…
GO:0044425	membrane part	cellular_component	0.0075415	0.21507	462	3133	4002	30047	BraA08g028330.3C,BraA05g038660.3C,BraA09g058980.3C,BraA01g029150.3C,BraA09g044830.3C,BraA05g024770.3C,BraA03g042500.3C,BraA09g045310.3C,BraA09g020100.3C,BraA09g016220.3C,BraA03g006810.3C,BraA09g017520.3C,BraA04g027630.3C,BraA03g024280.3C,BraA04g030690.3C,BraA03g008460.3C,BraA10g015710.3C,BraA04g012050.3C,BraA09g010220.3C,BraA02g045930.3C,BraA10g001250.3C,BraA07g006430.3C,BraA08g004760.3C,BraA03g0…
GO:0010109	regulation of photosynthesis	biological_process	0.0077039	0.21507	5	3133	13	30047	BraA02g045860.3C,BraA09g009510.3C,BraA03g029440.3C,BraA07g017330.3C,BraA03g048880.3C
GO:0042548	regulation of photosynthesis, light reaction	biological_process	0.0077039	0.21507	5	3133	13	30047	BraA02g045860.3C,BraA09g009510.3C,BraA03g029440.3C,BraA07g017330.3C,BraA03g048880.3C
GO:0042549	photosystem II stabilization	biological_process	0.0077039	0.21507	5	3133	13	30047	BraA03g048880.3C,BraA02g045860.3C,BraA07g017330.3C,BraA03g029440.3C,BraA09g009510.3C
GO:0043467	regulation of generation of precursor metabolites and energy	biological_process	0.0077039	0.21507	5	3133	13	30047	BraA02g045860.3C,BraA09g009510.3C,BraA03g029440.3C,BraA07g017330.3C,BraA03g048880.3C
GO:0004127	cytidylate kinase activity	molecular_function	0.0079645	0.22103	13	3133	60	30047	BraA09g014750.3C,BraA04g020090.3C,BraA01g021430.3C,BraA03g042500.3C,BraA01g043470.3C,BraA06g002810.3C,BraA09g014670.3C,BraA01g042550.3C,BraA02g038240.3C,BraA09g044880.3C,BraA02g020670.3C,BraA01g015990.3C,BraA03g051600.3C
GO:0005342	organic acid transmembrane transporter activity	molecular_function	0.008116	0.2226	10	3133	41	30047	BraA04g003920.3C,BraA08g022890.3C,BraA02g006850.3C,BraA01g040290.3C,BraA09g001280.3C,BraA02g034510.3C,BraA09g057260.3C,BraA09g014010.3C,BraA04g025030.3C,BraA09g033000.3C
GO:0046943	carboxylic acid transmembrane transporter activity	molecular_function	0.008116	0.2226	10	3133	41	30047	BraA09g014010.3C,BraA04g025030.3C,BraA09g057260.3C,BraA02g034510.3C,BraA09g033000.3C,BraA08g022890.3C,BraA02g006850.3C,BraA04g003920.3C,BraA09g001280.3C,BraA01g040290.3C
GO:0004872	receptor activity	molecular_function	0.0081672	0.2227	44	3133	292	30047	BraA03g018460.3C,BraA03g004810.3C,BraA07g000540.3C,BraA10g015780.3C,BraA06g035320.3C,BraA10g023440.3C,BraA05g000090.3C,BraA09g018800.3C,BraA01g011330.3C,BraA09g012130.3C,BraA07g006430.3C,BraA08g032560.3C,BraA03g005600.3C,BraA01g023670.3C,BraA08g009630.3C,BraA05g012490.3C,BraA07g036780.3C,BraA03g006750.3C,BraA03g005490.3C,BraA03g017120.3C,BraA03g008510.3C,BraA08g022670.3C,BraA05g000490.3C,BraA09g0…
GO:0004672	protein kinase activity	molecular_function	0.0088939	0.23721	225	3133	1858	30047	BraA09g015790.3C,BraA08g024310.3C,BraA03g002760.3C,BraA06g042170.3C,BraA08g009200.3C,BraA05g017410.3C,BraA06g004610.3C,BraA01g011980.3C,BraA09g060030.3C,BraA02g019760.3C,BraA09g065410.3C,BraA08g031860.3C,BraA09g061710.3C,BraA02g003560.3C,BraA06g043650.3C,BraA02g019750.3C,BraA09g046500.3C,BraA06g033890.3C,BraA10g008110.3C,BraA02g031580.3C,BraA03g016700.3C,BraA07g037610.3C,BraA03g043650.3C,BraA02g0…
GO:0004888	transmembrane signaling receptor activity	molecular_function	0.0088956	0.23721	27	3133	161	30047	BraA03g005600.3C,BraA01g023670.3C,BraA02g039730.3C,BraA09g057380.3C,BraA07g006430.3C,BraA05g014160.3C,BraA01g011330.3C,BraA06g035320.3C,BraA08g000620.3C,BraA09g060600.3C,BraA03g004810.3C,BraA03g008510.3C,BraA08g022670.3C,BraA03g017120.3C,BraA01g009560.3C,BraA09g004230.3C,BraA09g042320.3C,BraA04g006210.3C,BraA03g005490.3C,BraA07g036780.3C,BraA05g012490.3C,BraA03g048260.3C,BraA08g009630.3C,BraA06g0…
GO:0044877	macromolecular complex binding	molecular_function	0.0089528	0.23721	62	3133	440	30047	BraA09g020100.3C,BraA07g024520.3C,BraA02g029940.3C,BraA06g021480.3C,BraA07g036560.3C,BraA09g017520.3C,BraA03g048180.3C,BraA08g012160.3C,BraA06g029580.3C,BraA10g001350.3C,BraA07g000790.3C,BraA07g029830.3C,BraA06g028100.3C,BraA08g002170.3C,BraA01g010540.3C,BraA09g051210.3C,BraA05g027670.3C,BraA07g017580.3C,BraA10g012890.3C,BraA10g001250.3C,BraAnng000140.3C,BraA04g032500.3C,BraA09g041890.3C,BraA06g0…
GO:0046483	heterocycle metabolic process	biological_process	0.0090718	0.23721	694	3133	6163	30047	BraA02g006650.3C,BraA05g003260.3C,BraA01g010540.3C,BraA05g036030.3C,BraA04g020090.3C,BraA02g040530.3C,BraA07g027660.3C,BraA03g038360.3C,BraA07g000890.3C,BraA03g010960.3C,BraA07g010440.3C,BraA04g026260.3C,BraA01g035390.3C,BraA09g005520.3C,BraA09g000420.3C,BraA10g030000.3C,BraA02g025400.3C,BraA05g027990.3C,BraA09g012740.3C,BraA05g001240.3C,BraA06g001280.3C,BraA02g026420.3C,BraA08g003060.3C,BraA10g0…
GO:0006400	tRNA modification	biological_process	0.009149	0.23721	34	3133	215	30047	BraA05g010500.3C,BraA07g025710.3C,BraA01g038090.3C,BraA03g030570.3C,BraA07g018800.3C,BraA08g018420.3C,BraA10g030000.3C,BraA02g021570.3C,BraA10g011650.3C,BraA09g051100.3C,BraA02g006650.3C,BraA05g041650.3C,BraA06g042000.3C,BraA01g042550.3C,BraA10g004990.3C,BraA01g010540.3C,BraA01g017190.3C,BraA01g021430.3C,BraA05g013650.3C,BraA08g003060.3C,BraA09g021180.3C,BraA03g003680.3C,BraA07g017640.3C,BraA09g0…
GO:0006725	cellular aromatic compound metabolic process	biological_process	0.0096104	0.23721	696	3133	6186	30047	BraA07g032760.3C,BraA07g027690.3C,BraA02g006130.3C,BraA09g015370.3C,BraA02g038120.3C,BraA09g049620.3C,BraA05g036890.3C,BraA10g010250.3C,BraA07g022490.3C,BraA10g013030.3C,BraA03g022970.3C,BraA05g015760.3C,BraA05g041230.3C,BraA10g032490.3C,BraA02g027130.3C,BraA03g024330.3C,BraA03g056970.3C,BraA06g039020.3C,BraA08g022670.3C,BraA03g059150.3C,BraA05g008190.3C,BraA03g013370.3C,BraA03g024940.3C,BraA05g0…
GO:0007586	digestion	biological_process	0.0096174	0.23721	3	3133	5	30047	BraA01g027870.3C,BraA02g043580.3C,BraA04g003740.3C
GO:0015939	pantothenate metabolic process	biological_process	0.0096232	0.23721	3	3133	5	30047	BraA03g037030.3C,BraA07g024610.3C,BraA09g050450.3C
GO:0015940	pantothenate biosynthetic process	biological_process	0.0096232	0.23721	3	3133	5	30047	BraA09g050450.3C,BraA03g037030.3C,BraA07g024610.3C
GO:0033130	acetylcholine receptor binding	molecular_function	0.0096327	0.23721	3	3133	5	30047	BraA04g011390.3C,BraA02g027970.3C,BraA10g015690.3C
GO:0043495	protein anchor	molecular_function	0.0096327	0.23721	3	3133	5	30047	BraA10g015690.3C,BraA02g027970.3C,BraA04g011390.3C
GO:0000042	protein targeting to Golgi	biological_process	0.0096329	0.23721	3	3133	5	30047	BraA09g009800.3C,BraA07g031260.3C,BraA03g016840.3C
GO:0000301	retrograde transport, vesicle recycling within Golgi	biological_process	0.0096329	0.23721	3	3133	5	30047	BraA03g016840.3C,BraA09g009800.3C,BraA07g031260.3C
GO:0034067	protein localization to Golgi apparatus	biological_process	0.0096329	0.23721	3	3133	5	30047	BraA07g031260.3C,BraA09g009800.3C,BraA03g016840.3C
GO:0072600	establishment of protein localization to Golgi	biological_process	0.0096329	0.23721	3	3133	5	30047	BraA07g031260.3C,BraA09g009800.3C,BraA03g016840.3C
GO:0005956	protein kinase CK2 complex	cellular_component	0.0096355	0.23721	4	3133	9	30047	BraA05g004550.3C,BraA03g047780.3C,BraA09g049470.3C,BraA03g023520.3C
GO:0043086	negative regulation of catalytic activity	biological_process	0.0096496	0.23721	10	3133	42	30047	BraA01g039010.3C,BraA02g018310.3C,BraA08g006170.3C,BraA07g041230.3C,BraA06g006490.3C,BraA02g002510.3C,BraA08g020250.3C,BraA03g053980.3C,BraA03g017030.3C,BraA06g005750.3C
GO:0044092	negative regulation of molecular function	biological_process	0.0096496	0.23721	10	3133	42	30047	BraA08g020250.3C,BraA02g002510.3C,BraA03g017030.3C,BraA06g005750.3C,BraA03g053980.3C,BraA08g006170.3C,BraA02g018310.3C,BraA01g039010.3C,BraA07g041230.3C,BraA06g006490.3C
GO:0003883	CTP synthase activity	molecular_function	0.0096604	0.23721	4	3133	9	30047	BraA02g026930.3C,BraA01g038880.3C,BraA01g011270.3C,BraA03g049440.3C
GO:0070008	serine-type exopeptidase activity	molecular_function	0.0099082	0.24203	17	3133	89	30047	BraA03g010560.3C,BraA03g000190.3C,BraA02g010200.3C,BraA03g010500.3C,BraA07g016790.3C,BraA06g043350.3C,BraA09g058200.3C,BraA05g036420.3C,BraA04g016400.3C,BraA03g010520.3C,BraA01g015330.3C,BraA10g029800.3C,BraA03g010540.3C,BraA06g033600.3C,BraA08g002980.3C,BraA04g012800.3C,BraA03g034400.3C
GO:0007165	signal transduction	biological_process	0.010014	0.24335	201	3133	1649	30047	BraA09g003500.3C,BraA01g033380.3C,BraA02g002830.3C,BraA01g019060.3C,BraA09g020900.3C,BraA06g004020.3C,BraA09g045160.3C,BraA03g011870.3C,BraA09g001060.3C,BraA04g017380.3C,BraA09g020890.3C,BraA09g020690.3C,BraA09g032870.3C,BraA06g009520.3C,BraA08g027900.3C,BraA03g009590.3C,BraA09g060600.3C,BraA09g060030.3C,BraA09g017050.3C,BraA09g012560.3C,BraA09g059970.3C,BraA10g026480.3C,BraA10g013140.3C,BraA10g0…
GO:0044262	cellular carbohydrate metabolic process	biological_process	0.010246	0.2477	39	3133	256	30047	BraA10g005030.3C,BraA04g025560.3C,BraA06g027920.3C,BraA06g003360.3C,BraA10g001350.3C,BraA06g032320.3C,BraA03g032140.3C,BraA05g023600.3C,BraA04g026250.3C,BraA09g012000.3C,BraA03g052820.3C,BraA05g012090.3C,BraA05g008480.3C,BraA06g015140.3C,BraA03g055870.3C,BraA01g028140.3C,BraA06g020940.3C,BraA01g033870.3C,BraA07g030900.3C,BraA03g051820.3C,BraA02g024520.3C,BraA03g061770.3C,BraA07g001030.3C,BraA09g0…
GO:0051346	negative regulation of hydrolase activity	biological_process	0.010426	0.25075	6	3133	19	30047	BraA08g020250.3C,BraA01g039010.3C,BraA02g018310.3C,BraA08g006170.3C,BraA03g053980.3C,BraA06g005750.3C
GO:0005993	trehalose catabolic process	biological_process	0.010821	0.25459	2	3133	2	30047	BraA01g033870.3C,BraA09g031680.3C
GO:0009313	oligosaccharide catabolic process	biological_process	0.010821	0.25459	2	3133	2	30047	BraA09g031680.3C,BraA01g033870.3C
GO:0046352	disaccharide catabolic process	biological_process	0.010821	0.25459	2	3133	2	30047	BraA09g031680.3C,BraA01g033870.3C
GO:0004834	tryptophan synthase activity	molecular_function	0.010834	0.25459	2	3133	2	30047	BraA09g001570.3C,BraA09g044930.3C
GO:0042624	ATPase activity, uncoupled	molecular_function	0.010871	0.25459	2	3133	2	30047	BraA09g038500.3C,BraA10g032490.3C
GO:0043436	oxoacid metabolic process	biological_process	0.010911	0.25459	125	3133	982	30047	BraA05g032640.3C,BraA10g010610.3C,BraA02g025390.3C,BraA05g019430.3C,BraA03g034510.3C,BraA08g012490.3C,BraA07g035800.3C,BraA10g021250.3C,BraA09g044930.3C,BraA03g031840.3C,BraA09g033410.3C,BraA08g003040.3C,BraA04g001690.3C,BraA08g016130.3C,BraA10g004900.3C,BraA02g025600.3C,BraA01g016400.3C,BraA03g037030.3C,BraA01g017700.3C,BraA03g013370.3C,BraA04g011390.3C,BraA09g058500.3C,BraA05g002090.3C,BraA03g0…
GO:1901360	organic cyclic compound metabolic process	biological_process	0.011139	0.25861	713	3133	6356	30047	BraA01g004370.3C,BraA02g035080.3C,BraA06g039140.3C,BraA02g022870.3C,BraA05g035970.3C,BraA10g016070.3C,BraA04g028550.3C,BraA10g011730.3C,BraA02g008550.3C,BraA01g017190.3C,BraA03g030570.3C,BraA05g007300.3C,BraA06g041050.3C,BraA01g038090.3C,BraA08g008870.3C,BraA10g009410.3C,BraA06g002160.3C,BraA06g000540.3C,BraA07g034210.3C,BraA02g033590.3C,BraA06g037310.3C,BraA05g002690.3C,BraA06g002410.3C,BraA06g0…
GO:0006082	organic acid metabolic process	biological_process	0.011247	0.25985	125	3133	983	30047	BraA09g053410.3C,BraA01g018630.3C,BraA06g008210.3C,BraA03g049440.3C,BraA10g025070.3C,BraA09g005520.3C,BraA10g014150.3C,BraA09g060370.3C,BraA03g062580.3C,BraA04g018220.3C,BraA02g037900.3C,BraA03g055660.3C,BraA09g037790.3C,BraA01g014190.3C,BraA01g015330.3C,BraA05g038550.3C,BraA07g000890.3C,BraA01g037460.3C,BraA02g015750.3C,BraA06g003360.3C,BraA08g029240.3C,BraA07g026850.3C,BraA08g024220.3C,BraA10g0…
GO:0004674	protein serine/threonine kinase activity	molecular_function	0.011425	0.2618	36	3133	234	30047	BraA09g061710.3C,BraA08g022830.3C,BraA09g052390.3C,BraA07g004100.3C,BraA06g007830.3C,BraA04g007740.3C,BraA01g006950.3C,BraA06g013630.3C,BraA07g026070.3C,BraA05g027230.3C,BraA09g060580.3C,BraA07g020540.3C,BraA09g057380.3C,BraA02g017360.3C,BraA08g024310.3C,BraA05g009570.3C,BraA07g031990.3C,BraA03g019740.3C,BraA06g024140.3C,BraA01g004900.3C,BraA01g011980.3C,BraA06g007840.3C,BraA03g048190.3C,BraA08g0…
GO:0005216	ion channel activity	molecular_function	0.011611	0.2618	41	3133	274	30047	BraA05g024430.3C,BraA01g040400.3C,BraA03g026130.3C,BraA03g057650.3C,BraA01g044710.3C,BraA02g039730.3C,BraA09g004270.3C,BraA07g020310.3C,BraAnng004790.3C,BraA05g000490.3C,BraA09g004230.3C,BraA09g042320.3C,BraA09g052160.3C,BraA01g009560.3C,BraA07g005690.3C,BraA09g002730.3C,BraA04g015430.3C,BraA10g014710.3C,BraA09g015840.3C,BraA03g048260.3C,BraA05g027110.3C,BraA08g013290.3C,BraA09g036230.3C,BraA01g0…
GO:0015267	channel activity	molecular_function	0.011611	0.2618	41	3133	274	30047	BraA06g035320.3C,BraA01g005420.3C,BraA06g018630.3C,BraA04g017730.3C,BraA08g008870.3C,BraA05g007380.3C,BraA03g005600.3C,BraA03g056070.3C,BraA05g012490.3C,BraA01g009660.3C,BraA09g060640.3C,BraA08g012750.3C,BraA09g045890.3C,BraA06g032950.3C,BraA03g017120.3C,BraA07g024520.3C,BraA09g004960.3C,BraA09g004270.3C,BraA05g000490.3C,BraAnng004790.3C,BraA07g020310.3C,BraA01g040400.3C,BraA05g024430.3C,BraA03g0…
GO:0022803	passive transmembrane transporter activity	molecular_function	0.011611	0.2618	41	3133	274	30047	BraA09g004230.3C,BraA09g042320.3C,BraA07g005690.3C,BraA09g052160.3C,BraA01g009560.3C,BraA09g002730.3C,BraA10g014710.3C,BraA04g015430.3C,BraA09g015840.3C,BraA03g048260.3C,BraA05g027110.3C,BraA08g013290.3C,BraA01g003100.3C,BraA09g036230.3C,BraA01g040400.3C,BraA05g024430.3C,BraA01g044710.3C,BraA03g057650.3C,BraA03g026130.3C,BraA02g039730.3C,BraA09g004270.3C,BraA05g000490.3C,BraAnng004790.3C,BraA07g0…
GO:0022838	substrate-specific channel activity	molecular_function	0.011611	0.2618	41	3133	274	30047	BraA05g024430.3C,BraA01g040400.3C,BraA02g039730.3C,BraA03g026130.3C,BraA01g044710.3C,BraA03g057650.3C,BraA09g004270.3C,BraA07g020310.3C,BraA05g000490.3C,BraAnng004790.3C,BraA09g004230.3C,BraA09g042320.3C,BraA09g052160.3C,BraA01g009560.3C,BraA07g005690.3C,BraA09g002730.3C,BraA09g015840.3C,BraA10g014710.3C,BraA04g015430.3C,BraA03g048260.3C,BraA05g027110.3C,BraA08g013290.3C,BraA09g036230.3C,BraA01g0…
GO:0022857	transmembrane transporter activity	molecular_function	0.011752	0.26372	213	3133	1763	30047	BraA01g043040.3C,BraA03g003850.3C,BraA01g016340.3C,BraA08g002770.3C,BraA07g021830.3C,BraA07g040510.3C,BraA07g037300.3C,BraA07g025930.3C,BraA03g053810.3C,BraA03g011830.3C,BraA07g040100.3C,BraA08g012750.3C,BraA07g037640.3C,BraA08g012420.3C,BraA07g014590.3C,BraA05g027670.3C,BraA10g030600.3C,BraA10g011270.3C,BraA09g004960.3C,BraA02g010260.3C,BraA03g048180.3C,BraA07g025920.3C,BraA03g046260.3C,BraA09g0…
GO:0007017	microtubule-based process	biological_process	0.012898	0.28805	44	3133	300	30047	BraA09g009840.3C,BraA02g002160.3C,BraA06g005630.3C,BraA09g065610.3C,BraA01g018370.3C,BraA10g020750.3C,BraA09g049340.3C,BraA10g029490.3C,BraA09g045160.3C,BraA03g053980.3C,BraA07g022760.3C,BraA01g017470.3C,BraA02g045990.3C,BraA05g030590.3C,BraA07g005790.3C,BraA01g000190.3C,BraA01g006340.3C,BraAnng002970.3C,BraA07g009380.3C,BraA01g008090.3C,BraA03g038340.3C,BraA10g014800.3C,BraA03g046700.3C,BraA07g0…
GO:0000724	double-strand break repair via homologous recombination	biological_process	0.014744	0.32772	4	3133	10	30047	BraA05g036890.3C,BraA03g000190.3C,BraA02g032000.3C,BraA01g040720.3C
GO:0019222	regulation of metabolic process	biological_process	0.014855	0.32863	361	3133	3117	30047	BraA06g023330.3C,BraA03g024250.3C,BraA07g031680.3C,BraA07g041230.3C,BraA06g036170.3C,BraA03g046260.3C,BraA01g024530.3C,BraA09g012560.3C,BraA07g018920.3C,BraA10g015430.3C,BraA09g058660.3C,BraA10g016180.3C,BraA04g026320.3C,BraA04g016570.3C,BraA08g031710.3C,BraA10g004470.3C,BraA01g011150.3C,BraA01g034560.3C,BraA08g021230.3C,BraA06g015630.3C,BraA03g001600.3C,BraA09g008060.3C,BraA05g040470.3C,BraA10g0…
GO:0019752	carboxylic acid metabolic process	biological_process	0.015224	0.33521	122	3133	967	30047	BraA02g010060.3C,BraA03g036550.3C,BraA01g038880.3C,BraA04g010030.3C,BraA03g036560.3C,BraA08g030910.3C,BraA09g065610.3C,BraA05g033190.3C,BraA02g039900.3C,BraA01g017000.3C,BraA03g033060.3C,BraA06g012160.3C,BraA06g036560.3C,BraA06g040510.3C,BraA09g008750.3C,BraA03g004230.3C,BraA05g015980.3C,BraA01g043220.3C,BraA05g023230.3C,BraA08g019500.3C,BraA06g012090.3C,BraA03g035020.3C,BraA10g023390.3C,BraA06g0…
GO:0098796	membrane protein complex	cellular_component	0.016573	0.36321	114	3133	900	30047	BraA07g000310.3C,BraA09g065680.3C,BraA01g041800.3C,BraA09g036230.3C,BraA03g017370.3C,BraA10g025040.3C,BraA07g017330.3C,BraA09g015840.3C,BraA07g039980.3C,BraA01g043140.3C,BraA02g029590.3C,BraA09g023130.3C,BraA03g049630.3C,BraA06g022790.3C,BraA03g048880.3C,BraA06g039970.3C,BraA03g056890.3C,BraA09g012100.3C,BraA09g044240.3C,BraA09g050020.3C,BraA06g021230.3C,BraA06g031080.3C,BraA05g006130.3C,BraA07g0…
GO:0055085	transmembrane transport	biological_process	0.017379	0.37898	182	3133	1503	30047	BraA05g020300.3C,BraA09g054760.3C,BraA01g005420.3C,BraA02g028730.3C,BraA10g020680.3C,BraA05g010400.3C,BraA06g018630.3C,BraA02g027130.3C,BraA06g032950.3C,BraA08g001160.3C,BraA07g020860.3C,BraA02g011060.3C,BraA01g021430.3C,BraA05g019390.3C,BraA10g017840.3C,BraA03g009040.3C,BraA07g031460.3C,BraA08g017100.3C,BraA10g007950.3C,BraA03g057650.3C,BraA01g044710.3C,BraA03g026130.3C,BraA05g014160.3C,BraA07g0…
GO:0018580	nitronate monooxygenase activity	molecular_function	0.017466	0.37898	6	3133	21	30047	BraA03g036560.3C,BraA03g036550.3C,BraA05g032640.3C,BraA01g037460.3C,BraA06g012090.3C,BraA09g001570.3C
GO:0036442	hydrogen-exporting ATPase activity	molecular_function	0.017734	0.37898	8	3133	33	30047	BraA07g020860.3C,BraA02g028580.3C,BraA09g022190.3C,BraA03g017370.3C,BraA09g065680.3C,BraA02g033590.3C,BraA06g041050.3C,BraA10g000100.3C
GO:0046961	proton-transporting ATPase activity, rotational mechanism	molecular_function	0.017734	0.37898	8	3133	33	30047	BraA07g020860.3C,BraA02g028580.3C,BraA09g022190.3C,BraA03g017370.3C,BraA09g065680.3C,BraA02g033590.3C,BraA06g041050.3C,BraA10g000100.3C
GO:0000255	allantoin metabolic process	biological_process	0.017777	0.37898	3	3133	6	30047	BraA03g062180.3C,BraA10g001650.3C,BraA10g007910.3C
GO:0000256	allantoin catabolic process	biological_process	0.017777	0.37898	3	3133	6	30047	BraA03g062180.3C,BraA10g001650.3C,BraA10g007910.3C
GO:0004553	hydrolase activity, hydrolyzing O-glycosyl compounds	molecular_function	0.018053	0.38251	94	3133	729	30047	BraA05g037870.3C,BraA02g044910.3C,BraA05g008480.3C,BraA03g028750.3C,BraA02g012760.3C,BraA04g010150.3C,BraA10g004430.3C,BraA09g017780.3C,BraA03g039730.3C,BraA06g024410.3C,BraA05g004340.3C,BraA09g033640.3C,BraA01g039980.3C,BraA07g016060.3C,BraA06g017690.3C,BraA09g001860.3C,BraA03g022970.3C,BraA04g023740.3C,BraA03g017290.3C,BraA07g004380.3C,BraA01g019400.3C,BraA03g042240.3C,BraA06g024320.3C,BraA05g0…
GO:0046486	glycerolipid metabolic process	biological_process	0.018106	0.38251	29	3133	186	30047	BraA04g030990.3C,BraA03g045280.3C,BraA01g040040.3C,BraA09g052030.3C,BraA04g017430.3C,BraA05g014980.3C,BraA09g058160.3C,BraA03g036460.3C,BraA09g008060.3C,BraA08g029260.3C,BraA05g035980.3C,BraA03g005780.3C,BraA06g011880.3C,BraA02g021130.3C,BraA08g011880.3C,BraA05g036760.3C,BraA03g014450.3C,BraA09g060360.3C,BraA01g004710.3C,BraA05g004820.3C,BraA05g041880.3C,BraA01g037550.3C,BraA09g045970.3C,BraA01g0…
GO:0005991	trehalose metabolic process	biological_process	0.0183	0.38487	10	3133	46	30047	BraA03g052820.3C,BraA01g033870.3C,BraA03g061770.3C,BraA04g025560.3C,BraA07g030900.3C,BraA03g051820.3C,BraA02g024520.3C,BraA02g019740.3C,BraA01g028140.3C,BraA09g031680.3C
GO:0031683	G-protein beta/gamma-subunit complex binding	molecular_function	0.018959	0.38921	16	3133	88	30047	BraA10g023820.3C,BraA04g032500.3C,BraA06g036790.3C,BraA10g001250.3C,BraA05g041700.3C,BraA02g038240.3C,BraA03g048180.3C,BraA07g003110.3C,BraA09g032870.3C,BraA07g024520.3C,BraA04g017380.3C,BraA09g020100.3C,BraA08g002170.3C,BraA01g010540.3C,BraA07g029830.3C,BraA09g003500.3C
GO:0009856	pollination	biological_process	0.01939	0.38921	15	3133	81	30047	BraA06g007830.3C,BraA01g018000.3C,BraA09g060580.3C,BraA09g052390.3C,BraA08g025050.3C,BraA06g007840.3C,BraA01g029150.3C,BraA04g028470.3C,BraA01g029220.3C,BraA01g011980.3C,BraA10g011770.3C,BraA03g053810.3C,BraA06g013630.3C,BraA04g005180.3C,BraA02g039110.3C
GO:0009875	pollen-pistil interaction	biological_process	0.01939	0.38921	15	3133	81	30047	BraA01g029220.3C,BraA04g028470.3C,BraA01g029150.3C,BraA01g011980.3C,BraA04g005180.3C,BraA06g013630.3C,BraA03g053810.3C,BraA02g039110.3C,BraA10g011770.3C,BraA06g007830.3C,BraA01g018000.3C,BraA06g007840.3C,BraA09g052390.3C,BraA09g060580.3C,BraA08g025050.3C
GO:0048544	recognition of pollen	biological_process	0.01939	0.38921	15	3133	81	30047	BraA10g011770.3C,BraA04g005180.3C,BraA06g013630.3C,BraA02g039110.3C,BraA03g053810.3C,BraA01g011980.3C,BraA04g028470.3C,BraA01g029150.3C,BraA01g029220.3C,BraA09g060580.3C,BraA08g025050.3C,BraA09g052390.3C,BraA06g007840.3C,BraA01g018000.3C,BraA06g007830.3C
GO:0015103	inorganic anion transmembrane transporter activity	molecular_function	0.019627	0.38921	12	3133	60	30047	BraA07g020310.3C,BraA01g007580.3C,BraA03g053810.3C,BraA03g035420.3C,BraA09g001520.3C,BraA04g007430.3C,BraA04g015430.3C,BraA05g014160.3C,BraA02g008400.3C,BraA03g026130.3C,BraA06g032950.3C,BraA06g007830.3C
GO:0005244	voltage-gated ion channel activity	molecular_function	0.019629	0.38921	12	3133	60	30047	BraA03g026130.3C,BraA09g052160.3C,BraA01g044710.3C,BraA01g009560.3C,BraA06g032950.3C,BraA01g040400.3C,BraA04g015430.3C,BraA09g015840.3C,BraA03g048260.3C,BraA07g020310.3C,BraA09g036230.3C,BraAnng004790.3C
GO:0022832	voltage-gated channel activity	molecular_function	0.019629	0.38921	12	3133	60	30047	BraA03g048260.3C,BraAnng004790.3C,BraA07g020310.3C,BraA09g036230.3C,BraA06g032950.3C,BraA09g052160.3C,BraA03g026130.3C,BraA01g044710.3C,BraA01g009560.3C,BraA01g040400.3C,BraA04g015430.3C,BraA09g015840.3C
GO:0006820	anion transport	biological_process	0.019753	0.38921	35	3133	235	30047	BraA02g006850.3C,BraA05g000690.3C,BraA06g032950.3C,BraA05g035970.3C,BraA04g003920.3C,BraA07g026820.3C,BraA09g001520.3C,BraA03g053810.3C,BraA08g022890.3C,BraA03g009420.3C,BraA07g027690.3C,BraA02g017550.3C,BraA01g040290.3C,BraA02g008400.3C,BraA09g033000.3C,BraA01g007580.3C,BraA07g003540.3C,BraA06g007830.3C,BraA04g015430.3C,BraA09g001280.3C,BraA04g025030.3C,BraA05g033080.3C,BraA02g034510.3C,BraA06g0…
GO:0016877	ligase activity, forming carbon-sulfur bonds	molecular_function	0.019837	0.38921	9	3133	40	30047	BraA05g029640.3C,BraA05g029660.3C,BraA08g033960.3C,BraA04g015870.3C,BraA09g054830.3C,BraA03g056150.3C,BraA06g002410.3C,BraA10g012630.3C,BraA03g054790.3C
GO:0006650	glycerophospholipid metabolic process	biological_process	0.019969	0.38921	26	3133	164	30047	BraA05g035980.3C,BraA08g029260.3C,BraA03g005780.3C,BraA06g011880.3C,BraA02g021130.3C,BraA05g036760.3C,BraA08g011880.3C,BraA09g060360.3C,BraA01g004710.3C,BraA09g045970.3C,BraA05g004820.3C,BraA01g037550.3C,BraA05g041880.3C,BraA01g015330.3C,BraA03g033620.3C,BraA08g030900.3C,BraA08g026690.3C,BraA04g017450.3C,BraA04g030990.3C,BraA03g045280.3C,BraA01g040040.3C,BraA04g017430.3C,BraA09g052030.3C,BraA09g0…
GO:0042030	ATPase inhibitor activity	molecular_function	0.019984	0.38921	5	3133	16	30047	BraA03g053980.3C,BraA08g006170.3C,BraA01g039010.3C,BraA02g018310.3C,BraA01g019930.3C
GO:0042710	biofilm formation	biological_process	0.020083	0.38921	5	3133	16	30047	BraA03g004950.3C,BraA02g000110.3C,BraA09g063500.3C,BraA03g016460.3C,BraA02g001700.3C
GO:0046677	response to antibiotic	biological_process	0.020083	0.38921	5	3133	16	30047	BraA02g019750.3C,BraA01g021310.3C,BraA08g029200.3C,BraA02g019760.3C,BraA06g006630.3C
GO:0031625	ubiquitin protein ligase binding	molecular_function	0.020083	0.38921	5	3133	16	30047	BraA03g029160.3C,BraA08g025550.3C,BraA09g064750.3C,BraA09g038290.3C,BraA09g001610.3C
GO:0044389	ubiquitin-like protein ligase binding	molecular_function	0.020083	0.38921	5	3133	16	30047	BraA09g064750.3C,BraA03g029160.3C,BraA08g025550.3C,BraA09g001610.3C,BraA09g038290.3C
GO:0000148	1,3-beta-D-glucan synthase complex	cellular_component	0.020083	0.38921	5	3133	16	30047	BraA10g005030.3C,BraA05g012090.3C,BraA07g023680.3C,BraA01g041800.3C,BraA10g025040.3C
GO:0003843	1,3-beta-D-glucan synthase activity	molecular_function	0.020083	0.38921	5	3133	16	30047	BraA07g023680.3C,BraA01g041800.3C,BraA05g012090.3C,BraA10g005030.3C,BraA10g025040.3C
GO:0006074	(1->3)-beta-D-glucan metabolic process	biological_process	0.020083	0.38921	5	3133	16	30047	BraA05g012090.3C,BraA10g005030.3C,BraA07g023680.3C,BraA01g041800.3C,BraA10g025040.3C
GO:0006075	(1->3)-beta-D-glucan biosynthetic process	biological_process	0.020083	0.38921	5	3133	16	30047	BraA10g025040.3C,BraA10g005030.3C,BraA05g012090.3C,BraA01g041800.3C,BraA07g023680.3C
GO:0022836	gated channel activity	molecular_function	0.020517	0.39226	28	3133	180	30047	BraA03g005600.3C,BraA01g044710.3C,BraA03g026130.3C,BraA02g039730.3C,BraA01g040400.3C,BraA05g007380.3C,BraA06g035320.3C,BraA09g004270.3C,BraAnng004790.3C,BraA08g008870.3C,BraA07g020310.3C,BraA06g032950.3C,BraA09g045890.3C,BraA09g052160.3C,BraA01g009560.3C,BraA03g017120.3C,BraA09g004230.3C,BraA09g042320.3C,BraA10g014710.3C,BraA04g015430.3C,BraA09g015840.3C,BraA09g004960.3C,BraA05g012490.3C,BraA03g0…
GO:0044238	primary metabolic process	biological_process	0.020611	0.39226	1324	3133	12183	30047	BraA09g026700.3C,BraA10g017990.3C,BraA02g003120.3C,BraA08g002770.3C,BraA04g016830.3C,BraA01g043010.3C,BraA03g056720.3C,BraA06g025220.3C,BraA09g039730.3C,BraA02g008110.3C,BraA04g000490.3C,BraA08g009630.3C,BraA10g000820.3C,BraA09g063500.3C,BraA09g015790.3C,BraA09g014670.3C,BraA03g065260.3C,BraA06g018540.3C,BraA05g006380.3C,BraA09g005000.3C,BraA10g028880.3C,BraA08g026690.3C,BraA07g013170.3C,BraA03g0…
GO:0006464	cellular protein modification process	biological_process	0.020726	0.39226	293	3133	2515	30047	BraA03g008440.3C,BraA03g045880.3C,BraA06g007620.3C,BraA07g029160.3C,BraA01g011970.3C,BraA07g028850.3C,BraA01g044710.3C,BraA10g028820.3C,BraA05g037300.3C,BraA06g028700.3C,BraA02g017360.3C,BraA09g060580.3C,BraA07g017640.3C,BraA01g028620.3C,BraA10g005630.3C,BraA02g002510.3C,BraA03g044750.3C,BraA05g008300.3C,BraA05g025560.3C,BraA05g031830.3C,BraA03g020830.3C,BraA05g011090.3C,BraA08g003030.3C,BraA02g0…
GO:0036211	protein modification process	biological_process	0.020726	0.39226	293	3133	2515	30047	BraA05g027110.3C,BraA01g008190.3C,BraA01g029840.3C,BraA06g037700.3C,BraA10g020920.3C,BraA03g034510.3C,BraA02g037170.3C,BraA03g018450.3C,BraA07g019240.3C,BraA03g005570.3C,BraA04g029200.3C,BraA07g020540.3C,BraA03g023440.3C,BraA09g057380.3C,BraA09g060640.3C,BraA05g003260.3C,BraA07g025950.3C,BraA06g020650.3C,BraA03g017290.3C,BraA10g032490.3C,BraA06g007840.3C,BraA03g056970.3C,BraA08g032630.3C,BraA10g0…
GO:0015171	amino acid transmembrane transporter activity	molecular_function	0.021175	0.39226	8	3133	34	30047	BraA01g040290.3C,BraA09g001280.3C,BraA08g022890.3C,BraA09g033000.3C,BraA02g034510.3C,BraA09g057260.3C,BraA09g014010.3C,BraA04g025030.3C
GO:0043462	regulation of ATPase activity	biological_process	0.021214	0.39226	4	3133	11	30047	BraA03g053980.3C,BraA01g039010.3C,BraA02g018310.3C,BraA08g006170.3C
GO:0004832	valine-tRNA ligase activity	molecular_function	0.021281	0.39226	4	3133	11	30047	BraA02g037900.3C,BraA06g037310.3C,BraA04g001690.3C,BraA09g058500.3C
GO:0006438	valyl-tRNA aminoacylation	biological_process	0.021281	0.39226	4	3133	11	30047	BraA09g058500.3C,BraA04g001690.3C,BraA02g037900.3C,BraA06g037310.3C
GO:0006528	asparagine metabolic process	biological_process	0.021311	0.39226	4	3133	11	30047	BraA09g014950.3C,BraA03g004230.3C,BraA05g024770.3C,BraA06g023690.3C
GO:0006529	asparagine biosynthetic process	biological_process	0.021311	0.39226	4	3133	11	30047	BraA09g014950.3C,BraA03g004230.3C,BraA06g023690.3C,BraA05g024770.3C
GO:0004478	methionine adenosyltransferase activity	molecular_function	0.021331	0.39226	4	3133	11	30047	BraA03g038020.3C,BraA01g035390.3C,BraA04g026260.3C,BraA05g008470.3C
GO:0006556	S-adenosylmethionine biosynthetic process	biological_process	0.021331	0.39226	4	3133	11	30047	BraA05g008470.3C,BraA04g026260.3C,BraA03g038020.3C,BraA01g035390.3C
GO:0046500	S-adenosylmethionine metabolic process	biological_process	0.021331	0.39226	4	3133	11	30047	BraA01g035390.3C,BraA03g038020.3C,BraA05g008470.3C,BraA04g026260.3C
GO:0019898	extrinsic component of membrane	cellular_component	0.021506	0.39226	18	3133	104	30047	BraA01g017040.3C,BraA05g024440.3C,BraA03g048880.3C,BraA07g011300.3C,BraA02g045860.3C,BraA09g006410.3C,BraA09g036930.3C,BraA01g000190.3C,BraA02g017550.3C,BraA03g005070.3C,BraA06g004520.3C,BraA07g017330.3C,BraA09g009510.3C,BraA01g017300.3C,BraA04g018880.3C,BraA02g017080.3C,BraA07g036560.3C,BraA07g039980.3C
GO:0006396	RNA processing	biological_process	0.021858	0.39226	116	3133	927	30047	BraA01g008400.3C,BraA10g017270.3C,BraA02g005780.3C,BraA09g002630.3C,BraA01g009110.3C,BraA08g027530.3C,BraA09g062970.3C,BraA09g032870.3C,BraA08g016710.3C,BraA09g037990.3C,BraA01g001380.3C,BraA01g038030.3C,BraA08g020980.3C,BraA08g025100.3C,BraA03g047780.3C,BraA04g015210.3C,BraA04g013410.3C,BraA09g063500.3C,BraA01g005530.3C,BraA05g016730.3C,BraA02g024570.3C,BraA06g003500.3C,BraA08g025670.3C,BraA08g0…
GO:0006772	thiamine metabolic process	biological_process	0.021948	0.39226	6	3133	22	30047	BraA03g036560.3C,BraA05g028760.3C,BraA03g036550.3C,BraA05g032640.3C,BraA09g001570.3C,BraA01g037460.3C
GO:0009228	thiamine biosynthetic process	biological_process	0.021948	0.39226	6	3133	22	30047	BraA03g036560.3C,BraA03g036550.3C,BraA05g028760.3C,BraA05g032640.3C,BraA01g037460.3C,BraA09g001570.3C
GO:0042723	thiamine-containing compound metabolic process	biological_process	0.021948	0.39226	6	3133	22	30047	BraA03g036550.3C,BraA05g028760.3C,BraA03g036560.3C,BraA01g037460.3C,BraA09g001570.3C,BraA05g032640.3C
GO:0042724	thiamine-containing compound biosynthetic process	biological_process	0.021948	0.39226	6	3133	22	30047	BraA03g036560.3C,BraA03g036550.3C,BraA05g028760.3C,BraA05g032640.3C,BraA01g037460.3C,BraA09g001570.3C
GO:0016307	phosphatidylinositol phosphate kinase activity	molecular_function	0.022044	0.39226	7	3133	28	30047	BraA01g037550.3C,BraA09g052030.3C,BraA01g004710.3C,BraA03g036460.3C,BraA03g033620.3C,BraA08g026690.3C,BraA05g036760.3C
GO:0031323	regulation of cellular metabolic process	biological_process	0.022075	0.39226	347	3133	3013	30047	BraA09g052160.3C,BraA09g059160.3C,BraA06g005630.3C,BraA09g034600.3C,BraA05g032640.3C,BraA03g026720.3C,BraA03g059780.3C,BraA10g011340.3C,BraA03g053980.3C,BraA02g002510.3C,BraA03g010250.3C,BraA03g045550.3C,BraA09g043710.3C,BraA04g027320.3C,BraA01g017740.3C,BraA06g028900.3C,BraA08g032950.3C,BraA02g040350.3C,BraA07g032990.3C,BraA05g013650.3C,BraA05g042530.3C,BraA07g020860.3C,BraA09g044710.3C,BraA01g0…
GO:0006139	nucleobase-containing compound metabolic process	biological_process	0.022287	0.39226	649	3133	5814	30047	BraA07g017640.3C,BraA09g040250.3C,BraA09g058500.3C,BraA06g028900.3C,BraA01g044710.3C,BraA09g043710.3C,BraA03g045550.3C,BraA09g044880.3C,BraA07g032990.3C,BraA02g038240.3C,BraA02g040350.3C,BraA06g015330.3C,BraA04g008400.3C,BraA03g020830.3C,BraA03g059780.3C,BraA03g004170.3C,BraA03g026720.3C,BraA09g034600.3C,BraA09g052160.3C,BraA09g059160.3C,BraA06g005630.3C,BraA05g004370.3C,BraA03g053980.3C,BraA10g0…
GO:0005938	cell cortex	cellular_component	0.022334	0.39226	21	3133	127	30047	BraA02g019420.3C,BraA02g004560.3C,BraA03g035240.3C,BraA09g064670.3C,BraA07g036560.3C,BraA01g040860.3C,BraA02g001000.3C,BraA03g035180.3C,BraA04g001990.3C,BraA04g014630.3C,BraA06g005750.3C,BraA03g006020.3C,BraA03g009080.3C,BraA02g005310.3C,BraA10g024290.3C,BraA06g036070.3C,BraA09g049500.3C,BraA10g031760.3C,BraA02g017550.3C,BraA02g038950.3C,BraA10g025330.3C
GO:0006313	transposition, DNA-mediated	biological_process	0.022538	0.39226	19	3133	112	30047	BraA09g029550.3C,BraA06g026660.3C,BraA04g032310.3C,BraA09g049120.3C,BraA07g040110.3C,BraA10g015390.3C,BraA03g020830.3C,BraA05g015760.3C,BraA04g007890.3C,BraA02g010500.3C,BraA03g024330.3C,BraA10g011030.3C,BraA05g028850.3C,BraA05g003700.3C,BraA01g032700.3C,BraA09g046680.3C,BraA03g010900.3C,BraA09g022460.3C,BraA03g033630.3C
GO:0032196	transposition	biological_process	0.022538	0.39226	19	3133	112	30047	BraA09g046680.3C,BraA09g022460.3C,BraA03g033630.3C,BraA03g010900.3C,BraA05g003700.3C,BraA01g032700.3C,BraA03g024330.3C,BraA10g011030.3C,BraA05g028850.3C,BraA03g020830.3C,BraA02g010500.3C,BraA05g015760.3C,BraA04g007890.3C,BraA09g049120.3C,BraA07g040110.3C,BraA10g015390.3C,BraA06g026660.3C,BraA09g029550.3C,BraA04g032310.3C
GO:0006855	drug transmembrane transport	biological_process	0.022563	0.39226	19	3133	112	30047	BraA01g030600.3C,BraA08g029540.3C,BraA10g019590.3C,BraA02g015410.3C,BraA03g049950.3C,BraA01g016340.3C,BraA08g005120.3C,BraA05g025520.3C,BraA06g011040.3C,BraA05g018400.3C,BraA09g026970.3C,BraA09g042860.3C,BraA07g028510.3C,BraA10g010450.3C,BraA03g052920.3C,BraA08g002700.3C,BraA05g007100.3C,BraA09g058110.3C,BraA07g037640.3C
GO:0015893	drug transport	biological_process	0.022563	0.39226	19	3133	112	30047	BraA08g005120.3C,BraA05g025520.3C,BraA06g011040.3C,BraA03g049950.3C,BraA01g016340.3C,BraA02g015410.3C,BraA10g019590.3C,BraA08g029540.3C,BraA01g030600.3C,BraA07g037640.3C,BraA09g058110.3C,BraA08g002700.3C,BraA05g007100.3C,BraA07g028510.3C,BraA10g010450.3C,BraA03g052920.3C,BraA05g018400.3C,BraA09g042860.3C,BraA09g026970.3C
GO:0044237	cellular metabolic process	biological_process	0.022582	0.39226	1219	3133	11193	30047	BraA03g022170.3C,BraA06g008160.3C,BraA01g009110.3C,BraA10g011030.3C,BraA04g015210.3C,BraA08g013290.3C,BraA09g048690.3C,BraA01g023340.3C,BraA08g003500.3C,BraA05g036160.3C,BraA07g034890.3C,BraA06g006490.3C,BraA03g035390.3C,BraA01g041930.3C,BraA01g026160.3C,BraA04g002180.3C,BraA08g011650.3C,BraA07g020680.3C,BraA07g033340.3C,BraA07g038120.3C,BraA08g000620.3C,BraA01g008800.3C,BraA04g022970.3C,BraA06g0…
GO:0009341	beta-galactosidase complex	cellular_component	0.02314	0.40047	9	3133	41	30047	BraA04g006770.3C,BraA07g004380.3C,BraA04g005540.3C,BraA01g016860.3C,BraA07g017480.3C,BraA04g023740.3C,BraA07g018810.3C,BraA02g012760.3C,BraA09g009560.3C
GO:0019205	nucleobase-containing compound kinase activity	molecular_function	0.023526	0.40565	18	3133	105	30047	BraA09g014750.3C,BraA05g037990.3C,BraA02g038950.3C,BraA01g043470.3C,BraA09g014670.3C,BraA02g038240.3C,BraA09g044880.3C,BraA01g015990.3C,BraA09g055900.3C,BraA01g041490.3C,BraA05g027000.3C,BraA04g020090.3C,BraA03g042500.3C,BraA01g021430.3C,BraA06g002810.3C,BraA01g042550.3C,BraA02g020670.3C,BraA03g051600.3C
GO:0008037	cell recognition	biological_process	0.023808	0.40901	15	3133	83	30047	BraA01g018000.3C,BraA06g007830.3C,BraA09g060580.3C,BraA08g025050.3C,BraA09g052390.3C,BraA06g007840.3C,BraA01g011980.3C,BraA04g028470.3C,BraA01g029150.3C,BraA01g029220.3C,BraA10g011770.3C,BraA06g013630.3C,BraA04g005180.3C,BraA02g039110.3C,BraA03g053810.3C
GO:0008150	biological_process	biological_process	0.023945	0.40985	2227	3133	20892	30047	BraA01g010930.3C,BraA02g010050.3C,BraA07g016230.3C,BraA01g042250.3C,BraA01g037550.3C,BraA10g014800.3C,BraA02g006860.3C,BraA10g020200.3C,BraA01g040250.3C,BraA02g006060.3C,BraA02g017300.3C,BraA03g009170.3C,BraA09g018240.3C,BraA06g036950.3C,BraA09g020770.3C,BraA06g029430.3C,BraA10g005920.3C,BraA09g036230.3C,BraA08g006320.3C,BraA04g014670.3C,BraA01g038880.3C,BraA08g031430.3C,BraA09g006410.3C,BraA07g0…
raA02g0"
40520.3C,BraA09g047600.3C,BraA07g034170.3C,BraA04g026420.3C,BraA10g017070.3C,BraA10g023440.3C,BraA01g015130.3C,BraA04g004400.3C,BraA02g042480.3C,BraA06g034040.3C,BraA05g034030.3C,BraA06g025030.3C,BraA05g036420.3C,BraA07g018800.3C,BraA01g026570.3C,BraA05g038270.3C,BraA04g016030.3C,BraA09g043130.3C,BraA09g044610.3C,BraA04g027280.3C,BraA03g013140.3C,BraA02g025790.3C,BraA07g025000.3C,BraA10g006560.3C…
GO:0004970	ionotropic glutamate receptor activity	molecular_function	0.024287	0.4127	10	3133	48	30047	BraA09g042320.3C,BraA09g004230.3C,BraA03g005600.3C,BraA01g009560.3C,BraA02g039730.3C,BraA03g017120.3C,BraA06g035320.3C,BraA05g012490.3C,BraA03g048260.3C,BraA01g003100.3C
GO:0008066	glutamate receptor activity	molecular_function	0.024287	0.4127	10	3133	48	30047	BraA09g004230.3C,BraA09g042320.3C,BraA02g039730.3C,BraA03g017120.3C,BraA01g009560.3C,BraA03g005600.3C,BraA03g048260.3C,BraA06g035320.3C,BraA05g012490.3C,BraA01g003100.3C
GO:0015238	drug transmembrane transporter activity	molecular_function	0.024558	0.41282	19	3133	113	30047	BraA09g058110.3C,BraA07g037640.3C,BraA07g028510.3C,BraA10g010450.3C,BraA03g052920.3C,BraA05g007100.3C,BraA08g002700.3C,BraA09g042860.3C,BraA09g026970.3C,BraA05g018400.3C,BraA05g025520.3C,BraA06g011040.3C,BraA08g005120.3C,BraA10g019590.3C,BraA02g015410.3C,BraA01g016340.3C,BraA03g049950.3C,BraA08g029540.3C,BraA01g030600.3C
GO:0042493	response to drug	biological_process	0.024558	0.41282	19	3133	113	30047	BraA09g026970.3C,BraA09g042860.3C,BraA05g018400.3C,BraA07g028510.3C,BraA10g010450.3C,BraA03g052920.3C,BraA05g007100.3C,BraA08g002700.3C,BraA09g058110.3C,BraA07g037640.3C,BraA01g030600.3C,BraA08g029540.3C,BraA10g019590.3C,BraA02g015410.3C,BraA01g016340.3C,BraA03g049950.3C,BraA05g025520.3C,BraA06g011040.3C,BraA08g005120.3C
GO:0090484	drug transporter activity	molecular_function	0.024558	0.41282	19	3133	113	30047	BraA03g052920.3C,BraA10g010450.3C,BraA07g028510.3C,BraA08g002700.3C,BraA05g007100.3C,BraA09g058110.3C,BraA07g037640.3C,BraA05g018400.3C,BraA09g026970.3C,BraA09g042860.3C,BraA02g015410.3C,BraA10g019590.3C,BraA03g049950.3C,BraA01g016340.3C,BraA08g005120.3C,BraA05g025520.3C,BraA06g011040.3C,BraA01g030600.3C,BraA08g029540.3C
GO:0015631	tubulin binding	molecular_function	0.024688	0.41353	36	3133	247	30047	BraA06g005630.3C,BraA03g004070.3C,BraA07g033270.3C,BraA09g065610.3C,BraA09g009840.3C,BraA02g002160.3C,BraA01g017470.3C,BraA09g045160.3C,BraA01g006340.3C,BraAnng002970.3C,BraA07g002600.3C,BraA05g030590.3C,BraA02g045990.3C,BraA01g000190.3C,BraA03g046700.3C,BraA07g009380.3C,BraA01g008090.3C,BraA06g021480.3C,BraA07g036560.3C,BraA09g017520.3C,BraA02g029940.3C,BraA07g017580.3C,BraA05g027670.3C,BraA10g0…
GO:0003968	RNA-directed RNA polymerase activity	molecular_function	0.024789	0.41374	13	3133	69	30047	BraA07g035820.3C,BraA06g007620.3C,BraA07g000890.3C,BraA06g010760.3C,BraA01g023660.3C,BraA05g004820.3C,BraA06g043350.3C,BraA09g045910.3C,BraA10g007910.3C,BraA05g026000.3C,BraA07g027150.3C,BraA09g057610.3C,BraA02g045990.3C
GO:0006022	aminoglycan metabolic process	biological_process	0.024946	0.41488	12	3133	62	30047	BraA03g024280.3C,BraA01g017700.3C,BraA09g018490.3C,BraA03g035390.3C,BraA10g004430.3C,BraA03g022970.3C,BraA03g000360.3C,BraA01g014250.3C,BraA06g024320.3C,BraA06g005220.3C,BraA03g022940.3C,BraA03g060360.3C
GO:0009617	response to bacterium	biological_process	0.025405	0.41954	16	3133	91	30047	BraA07g008000.3C,BraA03g052920.3C,BraA06g011500.3C,BraA03g054240.3C,BraA02g010060.3C,BraA06g002540.3C,BraA04g002860.3C,BraA09g004420.3C,BraA07g016410.3C,BraA06g011880.3C,BraA10g012460.3C,BraA09g037600.3C,BraA03g030750.3C,BraA07g005920.3C,BraA08g011720.3C,BraA04g001160.3C
GO:0042742	defense response to bacterium	biological_process	0.025405	0.41954	16	3133	91	30047	BraA07g008000.3C,BraA02g010060.3C,BraA06g002540.3C,BraA06g011500.3C,BraA03g054240.3C,BraA03g052920.3C,BraA04g002860.3C,BraA09g004420.3C,BraA10g012460.3C,BraA06g011880.3C,BraA07g016410.3C,BraA04g001160.3C,BraA03g030750.3C,BraA09g037600.3C,BraA07g005920.3C,BraA08g011720.3C
GO:0004222	metalloendopeptidase activity	molecular_function	0.025675	0.4225	18	3133	106	30047	BraA01g026570.3C,BraA05g012380.3C,BraA05g004850.3C,BraA10g014720.3C,BraA08g028330.3C,BraA09g017240.3C,BraA08g014920.3C,BraA06g019560.3C,BraA09g026690.3C,BraA10g004990.3C,BraA03g004380.3C,BraA05g013650.3C,BraA02g014840.3C,BraA10g016070.3C,BraA07g003120.3C,BraA05g042530.3C,BraA09g052160.3C,BraA03g015360.3C
GO:0005575	cellular_component	cellular_component	0.026686	0.43761	1312	3133	12096	30047	BraA04g012780.3C,BraA01g017000.3C,BraA09g050020.3C,BraA03g035420.3C,BraA05g008670.3C,BraA02g011090.3C,BraA07g025000.3C,BraA03g053260.3C,BraA03g053880.3C,BraA10g006560.3C,BraA02g037870.3C,BraA04g028070.3C,BraA02g033170.3C,BraA09g017280.3C,BraA09g006370.3C,BraA09g064750.3C,BraA08g004650.3C,BraA03g019350.3C,BraA06g007640.3C,BraA10g027370.3C,BraA03g035760.3C,BraA01g039010.3C,BraA07g008060.3C,BraA01g0…
GO:0008092	cytoskeletal protein binding	molecular_function	0.027069	0.44235	68	3133	517	30047	BraA07g034760.3C,BraA05g024440.3C,BraA10g014800.3C,BraA03g046700.3C,BraA01g017040.3C,BraA01g008090.3C,BraA03g047930.3C,BraA09g049500.3C,BraAnng002970.3C,BraA04g018880.3C,BraA09g016070.3C,BraA09g045160.3C,BraA01g017470.3C,BraA03g015360.3C,BraA01g041010.3C,BraA09g065610.3C,BraA02g002160.3C,BraA07g040350.3C,BraA10g015780.3C,BraA06g000540.3C,BraA08g032350.3C,BraA03g036540.3C,BraA05g032070.3C,BraA08g0…
GO:0002253	activation of immune response	biological_process	0.028711	0.46288	3	3133	7	30047	BraA02g035080.3C,BraA02g041620.3C,BraA01g019060.3C
GO:0002684	positive regulation of immune system process	biological_process	0.028711	0.46288	3	3133	7	30047	BraA02g035080.3C,BraA02g041620.3C,BraA01g019060.3C
GO:0050778	positive regulation of immune response	biological_process	0.028711	0.46288	3	3133	7	30047	BraA02g035080.3C,BraA02g041620.3C,BraA01g019060.3C
GO:0030141	secretory granule	cellular_component	0.028721	0.46288	3	3133	7	30047	BraA05g027270.3C,BraA07g033270.3C,BraA07g030890.3C
GO:0000725	recombinational repair	biological_process	0.029357	0.46452	4	3133	12	30047	BraA02g032000.3C,BraA03g000190.3C,BraA05g036890.3C,BraA01g040720.3C
GO:0006020	inositol metabolic process	biological_process	0.029396	0.46452	4	3133	12	30047	BraA06g003360.3C,BraA07g001030.3C,BraA01g030800.3C,BraA09g012000.3C
GO:0030570	pectate lyase activity	molecular_function	0.029418	0.46452	4	3133	12	30047	BraA03g006600.3C,BraA06g039370.3C,BraA09g023320.3C,BraA10g023560.3C
GO:0043605	cellular amide catabolic process	biological_process	0.029422	0.46452	4	3133	12	30047	BraA03g062180.3C,BraA10g001650.3C,BraA08g025800.3C,BraA10g007910.3C
GO:0005891	voltage-gated calcium channel complex	cellular_component	0.029422	0.46452	4	3133	12	30047	BraA01g044710.3C,BraAnng004790.3C,BraA09g036230.3C,BraA09g015840.3C
GO:0034704	calcium channel complex	cellular_component	0.029422	0.46452	4	3133	12	30047	BraA01g044710.3C,BraA09g036230.3C,BraA09g015840.3C,BraAnng004790.3C
GO:0070647	protein modification by small protein conjugation or removal	biological_process	0.029516	0.46452	34	3133	234	30047	BraA02g012000.3C,BraA03g008440.3C,BraA01g011970.3C,BraA01g012910.3C,BraA03g008450.3C,BraA03g008480.3C,BraA04g025550.3C,BraA04g014850.3C,BraA02g043940.3C,BraA08g003500.3C,BraA02g016630.3C,BraA02g002510.3C,BraA07g041230.3C,BraA04g029090.3C,BraA03g020830.3C,BraA02g006060.3C,BraA03g017030.3C,BraA06g028680.3C,BraA07g014320.3C,BraA06g015140.3C,BraA04g007560.3C,BraA04g015870.3C,BraA10g018600.3C,BraA03g0…
GO:0090304	nucleic acid metabolic process	biological_process	0.02987	0.46513	592	3133	5306	30047	BraA09g064580.3C,BraA01g039990.3C,BraA06g029600.3C,BraA10g004990.3C,BraA04g022820.3C,BraA03g032140.3C,BraA08g028700.3C,BraA07g034060.3C,BraA09g001590.3C,BraA04g024350.3C,BraA06g020340.3C,BraA03g022580.3C,BraA09g059260.3C,BraA01g000980.3C,BraA04g003980.3C,BraA03g018460.3C,BraA03g061310.3C,BraA03g034390.3C,BraA10g022340.3C,BraA09g060370.3C,BraA09g059640.3C,BraA07g024730.3C,BraA04g001690.3C,BraA03g0…
GO:0016798	hydrolase activity, acting on glycosyl bonds	molecular_function	0.030273	0.46513	96	3133	763	30047	BraA09g060880.3C,BraA01g019060.3C,BraA10g029550.3C,BraA01g014000.3C,BraA07g017480.3C,BraA09g020690.3C,BraA03g051820.3C,BraA02g019750.3C,BraA09g064870.3C,BraA01g033870.3C,BraA03g032990.3C,BraA10g031140.3C,BraA09g018240.3C,BraA03g058120.3C,BraA07g025180.3C,BraA09g045970.3C,BraA06g021630.3C,BraA08g022530.3C,BraA09g049380.3C,BraA03g022940.3C,BraA10g021840.3C,BraA02g020460.3C,BraA05g023230.3C,BraA07g0…
GO:0016852	sirohydrochlorin cobaltochelatase activity	molecular_function	0.030307	0.46513	2	3133	3	30047	BraA09g001570.3C,BraA09g051950.3C
GO:0003864	3-methyl-2-oxobutanoate hydroxymethyltransferase activity	molecular_function	0.030313	0.46513	2	3133	3	30047	BraA09g050450.3C,BraA07g024610.3C
GO:0018142	protein-DNA covalent cross-linking	biological_process	0.030347	0.46513	2	3133	3	30047	BraA10g032490.3C,BraA09g038500.3C
GO:0008191	metalloendopeptidase inhibitor activity	molecular_function	0.030347	0.46513	2	3133	3	30047	BraA08g020250.3C,BraA06g005750.3C
GO:0010576	metalloenzyme regulator activity	molecular_function	0.030347	0.46513	2	3133	3	30047	BraA06g005750.3C,BraA08g020250.3C
GO:0048551	metalloenzyme inhibitor activity	molecular_function	0.030347	0.46513	2	3133	3	30047	BraA06g005750.3C,BraA08g020250.3C
GO:0005815	microtubule organizing center	cellular_component	0.030672	0.46738	13	3133	71	30047	BraA03g053980.3C,BraA09g059260.3C,BraA10g029490.3C,BraA01g018370.3C,BraA08g006920.3C,BraA05g035970.3C,BraA09g060370.3C,BraA09g040900.3C,BraA02g017550.3C,BraA03g021530.3C,BraA04g025560.3C,BraA07g005790.3C,BraA07g021930.3C
GO:0004803	transposase activity	molecular_function	0.030694	0.46738	13	3133	71	30047	BraA05g028850.3C,BraA10g011030.3C,BraA06g026660.3C,BraA03g020830.3C,BraA05g015760.3C,BraA04g007890.3C,BraA09g046680.3C,BraA03g033630.3C,BraA07g040110.3C,BraA01g032700.3C,BraA09g049120.3C,BraA05g003700.3C,BraA10g015390.3C
GO:0098542	defense response to other organism	biological_process	0.030919	0.46928	22	3133	139	30047	BraA09g004420.3C,BraA04g002860.3C,BraA10g012460.3C,BraA07g016410.3C,BraA06g011880.3C,BraA06g019300.3C,BraA04g001160.3C,BraA05g039990.3C,BraA03g030750.3C,BraA09g037600.3C,BraA07g005920.3C,BraA08g011720.3C,BraA09g012100.3C,BraA01g011000.3C,BraA07g004190.3C,BraA07g008000.3C,BraA03g001180.3C,BraA02g010060.3C,BraA06g002540.3C,BraA03g054240.3C,BraA06g011500.3C,BraA03g052920.3C
GO:0044706	multi-multicellular organism process	biological_process	0.031791	0.48096	15	3133	86	30047	BraA09g060580.3C,BraA08g025050.3C,BraA09g052390.3C,BraA06g007840.3C,BraA01g018000.3C,BraA06g007830.3C,BraA10g011770.3C,BraA06g013630.3C,BraA02g039110.3C,BraA04g005180.3C,BraA03g053810.3C,BraA01g011980.3C,BraA04g028470.3C,BraA01g029150.3C,BraA01g029220.3C
GO:0006790	sulfur compound metabolic process	biological_process	0.032067	0.48358	27	3133	179	30047	BraA05g006630.3C,BraA03g036550.3C,BraA03g038020.3C,BraA07g003110.3C,BraA05g008470.3C,BraA01g037460.3C,BraA06g033790.3C,BraA05g032640.3C,BraA03g036560.3C,BraA07g024520.3C,BraA09g001570.3C,BraA01g035390.3C,BraA04g026260.3C,BraA05g015980.3C,BraA03g012910.3C,BraA06g000220.3C,BraA09g008890.3C,BraA04g005000.3C,BraA01g017700.3C,BraA05g028760.3C,BraA10g001250.3C,BraA06g037150.3C,BraA10g024580.3C,BraA04g0…
GO:0019201	nucleotide kinase activity	molecular_function	0.032963	0.49493	14	3133	79	30047	BraA01g015990.3C,BraA02g020670.3C,BraA03g051600.3C,BraA01g042550.3C,BraA02g038240.3C,BraA09g044880.3C,BraA06g002810.3C,BraA01g043470.3C,BraA09g014670.3C,BraA04g020090.3C,BraA09g014750.3C,BraA05g027000.3C,BraA01g021430.3C,BraA03g042500.3C
GO:0004789	thiamine-phosphate diphosphorylase activity	molecular_function	0.033031	0.49493	5	3133	18	30047	BraA05g032640.3C,BraA01g037460.3C,BraA09g001570.3C,BraA03g036560.3C,BraA03g036550.3C
GO:0043170	macromolecule metabolic process	biological_process	0.034005	0.50791	1074	3133	9859	30047	BraA03g039870.3C,BraA03g054170.3C,BraA02g005780.3C,BraA10g017270.3C,BraA05g006340.3C,BraA09g060880.3C,BraA06g005220.3C,BraA08g014920.3C,BraA09g048510.3C,BraA09g010730.3C,BraA01g014110.3C,BraA10g016600.3C,BraA04g018060.3C,BraA10g024050.3C,BraA02g012750.3C,BraA01g031590.3C,BraA02g040660.3C,BraA03g021580.3C,BraA07g004880.3C,BraA05g006050.3C,BraA01g011560.3C,BraA06g040900.3C,BraA10g023340.3C,BraA01g0…
GO:1901137	carbohydrate derivative biosynthetic process	biological_process	0.03447	0.51321	56	3133	421	30047	BraA07g002600.3C,BraA01g017700.3C,BraA09g022190.3C,BraA08g029260.3C,BraA07g013410.3C,BraA05g002090.3C,BraA09g050020.3C,BraA03g059150.3C,BraA09g045970.3C,BraA07g013170.3C,BraA08g015270.3C,BraA01g006130.3C,BraA03g049630.3C,BraA06g008160.3C,BraA01g006950.3C,BraA05g025080.3C,BraA10g027370.3C,BraA08g003460.3C,BraA09g018630.3C,BraA03g061640.3C,BraA07g013590.3C,BraA02g014730.3C,BraA05g020270.3C,BraA01g0…
GO:0006891	intra-Golgi vesicle-mediated transport	biological_process	0.035498	0.52202	11	3133	58	30047	BraA03g016840.3C,BraA07g031260.3C,BraA07g006390.3C,BraA06g013350.3C,BraA04g016570.3C,BraA09g049500.3C,BraA08g025670.3C,BraA09g009800.3C,BraA03g043230.3C,BraA09g002220.3C,BraA05g003050.3C
GO:0010941	regulation of cell death	biological_process	0.035506	0.52202	11	3133	58	30047	BraA06g042000.3C,BraA05g027110.3C,BraA10g002280.3C,BraA04g018220.3C,BraA09g012960.3C,BraA09g020110.3C,BraA06g029700.3C,BraA09g013210.3C,BraA10g023740.3C,BraA05g035970.3C,BraA05g027610.3C
GO:0042981	regulation of apoptotic process	biological_process	0.035506	0.52202	11	3133	58	30047	BraA10g002280.3C,BraA04g018220.3C,BraA09g012960.3C,BraA05g027110.3C,BraA06g042000.3C,BraA10g023740.3C,BraA05g035970.3C,BraA05g027610.3C,BraA06g029700.3C,BraA09g013210.3C,BraA09g020110.3C
GO:0043067	regulation of programmed cell death	biological_process	0.035506	0.52202	11	3133	58	30047	BraA09g013210.3C,BraA06g029700.3C,BraA09g020110.3C,BraA10g023740.3C,BraA05g035970.3C,BraA05g027610.3C,BraA05g027110.3C,BraA06g042000.3C,BraA04g018220.3C,BraA10g002280.3C,BraA09g012960.3C
GO:0005230	extracellular ligand-gated ion channel activity	molecular_function	0.035715	0.52345	10	3133	51	30047	BraA03g048260.3C,BraA05g012490.3C,BraA06g035320.3C,BraA01g003100.3C,BraA09g042320.3C,BraA09g004230.3C,BraA02g039730.3C,BraA03g017120.3C,BraA01g009560.3C,BraA03g005600.3C
GO:0030133	transport vesicle	cellular_component	0.03624	0.52924	14	3133	80	30047	BraA03g032140.3C,BraA06g021230.3C,BraA04g020090.3C,BraA09g004240.3C,BraA04g025560.3C,BraA05g037780.3C,BraA09g002390.3C,BraA09g054690.3C,BraA06g031300.3C,BraA05g028380.3C,BraA06g039580.3C,BraA09g023130.3C,BraA04g020750.3C,BraA07g008870.3C
GO:0016701	oxidoreductase activity, acting on single donors with incorporation of molecular oxygen	molecular_function	0.036336	0.52924	16	3133	95	30047	BraA09g012000.3C,BraA02g033420.3C,BraA09g006410.3C,BraA09g001570.3C,BraA06g012090.3C,BraA05g003190.3C,BraA10g007590.3C,BraA06g003360.3C,BraA01g037460.3C,BraA05g032640.3C,BraA09g019740.3C,BraA07g001030.3C,BraA03g036560.3C,BraA01g030800.3C,BraA03g036550.3C,BraA06g017010.3C
GO:0034470	ncRNA processing	biological_process	0.037781	0.54859	72	3133	561	30047	BraA10g011650.3C,BraA05g041650.3C,BraA06g042000.3C,BraA01g042550.3C,BraA08g027660.3C,BraA01g002600.3C,BraA01g017190.3C,BraA05g003520.3C,BraA06g002160.3C,BraA05g010500.3C,BraA02g022380.3C,BraA01g038090.3C,BraA03g030570.3C,BraA07g006430.3C,BraA06g006860.3C,BraA08g025100.3C,BraA09g037990.3C,BraA01g038030.3C,BraA01g008400.3C,BraA10g017270.3C,BraA08g027530.3C,BraA08g016710.3C,BraA09g062970.3C,BraA09g0…
GO:0046488	phosphatidylinositol metabolic process	biological_process	0.038509	0.55024	24	3133	158	30047	BraA04g030990.3C,BraA03g045280.3C,BraA09g058160.3C,BraA09g008060.3C,BraA03g036460.3C,BraA01g040040.3C,BraA09g052030.3C,BraA04g017430.3C,BraA05g036760.3C,BraA08g011880.3C,BraA09g060360.3C,BraA05g035980.3C,BraA08g029260.3C,BraA03g005780.3C,BraA06g011880.3C,BraA03g033620.3C,BraA08g030900.3C,BraA08g026690.3C,BraA04g017450.3C,BraA01g004710.3C,BraA09g045970.3C,BraA01g037550.3C,BraA05g041880.3C,BraA05g0…
GO:0051262	protein tetramerization	biological_process	0.03904	0.55024	4	3133	13	30047	BraA09g026700.3C,BraA02g016630.3C,BraA02g012100.3C,BraA03g058020.3C
GO:0016851	magnesium chelatase activity	molecular_function	0.039071	0.55024	4	3133	13	30047	BraA03g005820.3C,BraA06g007640.3C,BraA01g028690.3C,BraA08g031420.3C
GO:0051002	ligase activity, forming nitrogen-metal bonds	molecular_function	0.039071	0.55024	4	3133	13	30047	BraA03g005820.3C,BraA06g007640.3C,BraA08g031420.3C,BraA01g028690.3C
GO:0051003	ligase activity, forming nitrogen-metal bonds, forming coordination complexes	molecular_function	0.039071	0.55024	4	3133	13	30047	BraA08g031420.3C,BraA01g028690.3C,BraA03g005820.3C,BraA06g007640.3C
GO:0009847	spore germination	biological_process	0.039071	0.55024	4	3133	13	30047	BraA09g057260.3C,BraA08g025120.3C,BraA04g025030.3C,BraA05g024440.3C
GO:0005247	voltage-gated chloride channel activity	molecular_function	0.039071	0.55024	4	3133	13	30047	BraA04g015430.3C,BraA07g020310.3C,BraA03g026130.3C,BraA06g032950.3C
GO:0005254	chloride channel activity	molecular_function	0.039071	0.55024	4	3133	13	30047	BraA04g015430.3C,BraA07g020310.3C,BraA06g032950.3C,BraA03g026130.3C
GO:0008308	voltage-gated anion channel activity	molecular_function	0.039071	0.55024	4	3133	13	30047	BraA06g032950.3C,BraA03g026130.3C,BraA04g015430.3C,BraA07g020310.3C
GO:0015108	chloride transmembrane transporter activity	molecular_function	0.039071	0.55024	4	3133	13	30047	BraA03g026130.3C,BraA06g032950.3C,BraA07g020310.3C,BraA04g015430.3C
GO:0051336	regulation of hydrolase activity	biological_process	0.039257	0.55024	8	3133	38	30047	BraA03g053980.3C,BraA03g052800.3C,BraA04g018220.3C,BraA06g005750.3C,BraA08g020250.3C,BraA02g018310.3C,BraA01g039010.3C,BraA08g006170.3C
GO:0006508	proteolysis	biological_process	0.039543	0.55024	153	3133	1280	30047	BraA03g045280.3C,BraA07g015480.3C,BraA06g008350.3C,BraA06g017530.3C,BraA05g010040.3C,BraA01g042550.3C,BraA08g013210.3C,BraA02g023290.3C,BraA03g050400.3C,BraA10g017510.3C,BraA10g027060.3C,BraA03g021120.3C,BraA08g025550.3C,BraA06g033600.3C,BraA01g022650.3C,BraA06g034340.3C,BraA03g015360.3C,BraA07g041230.3C,BraA04g029090.3C,BraA04g028760.3C,BraA02g024090.3C,BraA01g004560.3C,BraA04g006920.3C,BraA05g0…
GO:0044272	sulfur compound biosynthetic process	biological_process	0.039563	0.55024	16	3133	96	30047	BraA05g028760.3C,BraA06g037150.3C,BraA01g017700.3C,BraA06g000220.3C,BraA05g015980.3C,BraA03g012910.3C,BraA01g035390.3C,BraA09g001570.3C,BraA04g026260.3C,BraA03g036560.3C,BraA06g033790.3C,BraA05g032640.3C,BraA03g038020.3C,BraA05g008470.3C,BraA01g037460.3C,BraA03g036550.3C
GO:0004497	monooxygenase activity	molecular_function	0.039563	0.55024	16	3133	96	30047	BraA03g002180.3C,BraA02g038120.3C,BraA03g036550.3C,BraA06g017010.3C,BraA08g016710.3C,BraA01g037460.3C,BraA10g002610.3C,BraA05g032640.3C,BraA03g040050.3C,BraA03g036560.3C,BraA09g001570.3C,BraA06g012090.3C,BraA05g020100.3C,BraA10g007590.3C,BraA10g026130.3C,BraA01g005530.3C
GO:0017119	Golgi transport complex	cellular_component	0.039655	0.55024	11	3133	59	30047	BraA02g023740.3C,BraA06g013350.3C,BraA07g006390.3C,BraA02g004350.3C,BraA09g002220.3C,BraA05g003050.3C,BraA03g043230.3C,BraA08g025670.3C,BraA09g049500.3C,BraA09g054760.3C,BraA03g005090.3C
GO:0072528	pyrimidine-containing compound biosynthetic process	biological_process	0.039776	0.55029	14	3133	81	30047	BraA02g026930.3C,BraA01g037460.3C,BraA05g032640.3C,BraA06g037150.3C,BraA06g020690.3C,BraA03g049440.3C,BraA05g028760.3C,BraA10g026480.3C,BraA03g036560.3C,BraA01g038880.3C,BraA09g001570.3C,BraA03g036550.3C,BraA01g011270.3C,BraA03g059150.3C
GO:0018143	nucleic acid-protein covalent cross-linking	biological_process	0.042445	0.5855	3	3133	8	30047	BraA09g057610.3C,BraA09g038500.3C,BraA10g032490.3C
GO:0016579	protein deubiquitination	biological_process	0.042919	0.58856	12	3133	67	30047	BraA06g041380.3C,BraA06g015140.3C,BraA02g016630.3C,BraA10g018600.3C,BraA02g012000.3C,BraA01g012910.3C,BraA04g029090.3C,BraA03g020830.3C,BraA04g025550.3C,BraA03g010060.3C,BraA08g002430.3C,BraA03g050400.3C
GO:0070646	protein modification by small protein removal	biological_process	0.042919	0.58856	12	3133	67	30047	BraA04g029090.3C,BraA03g020830.3C,BraA04g025550.3C,BraA03g050400.3C,BraA08g002430.3C,BraA03g010060.3C,BraA06g015140.3C,BraA06g041380.3C,BraA10g018600.3C,BraA02g016630.3C,BraA02g012000.3C,BraA01g012910.3C
GO:0006030	chitin metabolic process	biological_process	0.045096	0.61483	8	3133	39	30047	BraA06g005220.3C,BraA03g060360.3C,BraA03g022940.3C,BraA03g022970.3C,BraA10g004430.3C,BraA03g035390.3C,BraA09g018490.3C,BraA03g024280.3C
GO:1901071	glucosamine-containing compound metabolic process	biological_process	0.045096	0.61483	8	3133	39	30047	BraA03g022970.3C,BraA06g005220.3C,BraA03g060360.3C,BraA03g022940.3C,BraA09g018490.3C,BraA03g024280.3C,BraA03g035390.3C,BraA10g004430.3C
GO:0004565	beta-galactosidase activity	molecular_function	0.045566	0.61846	9	3133	46	30047	BraA09g009560.3C,BraA07g018810.3C,BraA02g012760.3C,BraA04g023740.3C,BraA07g017480.3C,BraA01g016860.3C,BraA04g005540.3C,BraA04g006770.3C,BraA07g004380.3C
GO:0006928	movement of cell or subcellular component	biological_process	0.045626	0.61846	36	3133	259	30047	BraA06g000540.3C,BraA05g039990.3C,BraA05g034920.3C,BraA08g025550.3C,BraA08g000590.3C,BraA09g041890.3C,BraA02g017550.3C,BraA08g004760.3C,BraAnng000140.3C,BraA08g032350.3C,BraA07g025520.3C,BraA07g017580.3C,BraA02g029940.3C,BraA02g040530.3C,BraA09g017520.3C,BraA07g036560.3C,BraA06g021480.3C,BraA01g008090.3C,BraA07g009380.3C,BraA01g017040.3C,BraA03g046700.3C,BraA03g038340.3C,BraA01g000190.3C,BraA02g0…
GO:0033365	protein localization to organelle	biological_process	0.046276	0.62546	35	3133	251	30047	BraA10g023820.3C,BraA10g008170.3C,BraA02g012100.3C,BraA09g006520.3C,BraA09g005000.3C,BraA07g025740.3C,BraA06g005750.3C,BraA03g016840.3C,BraA07g042870.3C,BraA09g060030.3C,BraA10g022030.3C,BraA06g031920.3C,BraA06g000150.3C,BraA07g020620.3C,BraA09g009800.3C,BraA03g053980.3C,BraA01g018370.3C,BraA08g032350.3C,BraA08g032560.3C,BraA03g009680.3C,BraA02g021570.3C,BraA03g061510.3C,BraA01g040290.3C,BraA02g0…
GO:0009165	nucleotide biosynthetic process	biological_process	0.04697	0.62979	34	3133	243	30047	BraA10g017840.3C,BraA03g018230.3C,BraA04g022720.3C,BraA07g031460.3C,BraA02g026930.3C,BraA04g025560.3C,BraA06g041050.3C,BraA07g041550.3C,BraA03g003850.3C,BraA02g033380.3C,BraA02g033590.3C,BraA01g011270.3C,BraA04g003740.3C,BraA05g007380.3C,BraA09g014950.3C,BraA08g020850.3C,BraA10g014150.3C,BraA05g002690.3C,BraA06g020690.3C,BraA03g049440.3C,BraA03g061640.3C,BraA01g038880.3C,BraA03g017370.3C,BraA01g0…
GO:1901293	nucleoside phosphate biosynthetic process	biological_process	0.04697	0.62979	34	3133	243	30047	BraA05g026090.3C,BraA01g006950.3C,BraA05g025080.3C,BraA03g017370.3C,BraA01g038880.3C,BraA03g061640.3C,BraA05g002090.3C,BraA10g026480.3C,BraA09g022190.3C,BraA06g040510.3C,BraA08g015270.3C,BraA03g059150.3C,BraA09g050020.3C,BraA08g017730.3C,BraA04g025560.3C,BraA02g026930.3C,BraA07g031460.3C,BraA04g022720.3C,BraA10g017840.3C,BraA03g018230.3C,BraA05g002690.3C,BraA06g020690.3C,BraA03g049440.3C,BraA08g0…
GO:0006915	apoptotic process	biological_process	0.047341	0.62979	12	3133	68	30047	BraA05g027110.3C,BraA06g042000.3C,BraA04g008370.3C,BraA04g018220.3C,BraA10g002280.3C,BraA09g012960.3C,BraA06g029700.3C,BraA09g013210.3C,BraA09g020110.3C,BraA10g023740.3C,BraA05g035970.3C,BraA05g027610.3C
GO:0012501	programmed cell death	biological_process	0.047341	0.62979	12	3133	68	30047	BraA10g023740.3C,BraA05g035970.3C,BraA05g027610.3C,BraA09g020110.3C,BraA06g029700.3C,BraA09g013210.3C,BraA10g002280.3C,BraA04g018220.3C,BraA09g012960.3C,BraA04g008370.3C,BraA06g042000.3C,BraA05g027110.3C
GO:0003896	DNA primase activity	molecular_function	0.047376	0.62979	6	3133	26	30047	BraA01g019700.3C,BraA03g058380.3C,BraA03g022270.3C,BraA09g040120.3C,BraA03g009480.3C,BraA07g020680.3C
GO:0051220	cytoplasmic sequestering of protein	biological_process	0.047402	0.62979	6	3133	26	30047	BraA02g004560.3C,BraA02g019420.3C,BraA09g006520.3C,BraA06g000150.3C,BraA10g025330.3C,BraA03g009080.3C
GO:0060255	regulation of macromolecule metabolic process	biological_process	0.048018	0.63617	337	3133	2973	30047	BraA05g011560.3C,BraA04g003980.3C,BraA01g000980.3C,BraA03g018460.3C,BraA06g010760.3C,BraA03g061310.3C,BraA06g006710.3C,BraA08g021300.3C,BraA09g059260.3C,BraA09g018800.3C,BraA05g005670.3C,BraA09g059640.3C,BraA03g032140.3C,BraA02g012770.3C,BraA08g004230.3C,BraA10g030090.3C,BraA01g039990.3C,BraA09g064580.3C,BraA10g004990.3C,BraA08g008970.3C,BraA07g034060.3C,BraA02g002220.3C,BraA09g000570.3C,BraA09g0…
GO:0008237	metallopeptidase activity	molecular_function	0.048958	0.64106	19	3133	122	30047	BraA01g026570.3C,BraA10g005230.3C,BraA10g014720.3C,BraA05g004850.3C,BraA05g012380.3C,BraA10g004990.3C,BraA09g026690.3C,BraA03g004380.3C,BraA08g014920.3C,BraA08g028330.3C,BraA09g017240.3C,BraA06g019560.3C,BraA10g016070.3C,BraA07g003120.3C,BraA02g014840.3C,BraA05g042530.3C,BraA05g013650.3C,BraA03g015360.3C,BraA09g052160.3C
GO:0098519	nucleotide phosphatase activity, acting on free nucleotides	molecular_function	0.049163	0.64106	15	3133	91	30047	BraA01g021430.3C,BraA02g034680.3C,BraA01g036120.3C,BraA02g021570.3C,BraA05g008190.3C,BraA05g020300.3C,BraA09g014670.3C,BraA06g002810.3C,BraA05g025890.3C,BraA04g026480.3C,BraA09g044880.3C,BraA01g042550.3C,BraA10g003130.3C,BraA04g014180.3C,BraA08g002170.3C
GO:0019012	virion	cellular_component	0.049564	0.64106	78	3133	622	30047	BraA09g000420.3C,BraA05g000850.3C,BraA02g019120.3C,BraA08g033970.3C,BraA01g026060.3C,BraA04g016540.3C,BraA07g000890.3C,BraA03g013000.3C,BraA07g039030.3C,BraA08g003030.3C,BraA01g005080.3C,BraA07g016600.3C,BraA03g033500.3C,BraA05g029070.3C,BraA01g009660.3C,BraA02g013050.3C,BraA09g060640.3C,BraA08g019460.3C,BraA08g029260.3C,BraA08g029790.3C,BraA01g009890.3C,BraA07g040770.3C,BraA02g045990.3C,BraA03g0…
GO:0005227	calcium activated cation channel activity	molecular_function	0.050242	0.64106	5	3133	20	30047	BraA09g045890.3C,BraA09g004270.3C,BraA08g013290.3C,BraA09g004960.3C,BraA05g027110.3C
GO:0015269	calcium-activated potassium channel activity	molecular_function	0.050242	0.64106	5	3133	20	30047	BraA09g004270.3C,BraA09g045890.3C,BraA08g013290.3C,BraA09g004960.3C,BraA05g027110.3C
GO:0022839	ion gated channel activity	molecular_function	0.050242	0.64106	5	3133	20	30047	BraA05g027110.3C,BraA09g004960.3C,BraA08g013290.3C,BraA09g004270.3C,BraA09g045890.3C
GO:0009975	cyclase activity	molecular_function	0.050275	0.64106	4	3133	14	30047	BraA08g020850.3C,BraA02g033380.3C,BraA04g022720.3C,BraA02g021130.3C
GO:0015097	mercury ion transmembrane transporter activity	molecular_function	0.050296	0.64106	4	3133	14	30047	BraA04g022880.3C,BraA09g015370.3C,BraA01g015390.3C,BraA03g004070.3C
GO:0015694	mercury ion transport	biological_process	0.050296	0.64106	4	3133	14	30047	BraA03g004070.3C,BraA01g015390.3C,BraA09g015370.3C,BraA04g022880.3C
GO:0046689	response to mercury ion	biological_process	0.050296	0.64106	4	3133	14	30047	BraA04g022880.3C,BraA09g015370.3C,BraA01g015390.3C,BraA03g004070.3C
GO:0050787	detoxification of mercury ion	biological_process	0.050296	0.64106	4	3133	14	30047	BraA04g022880.3C,BraA09g015370.3C,BraA01g015390.3C,BraA03g004070.3C
GO:0009584	detection of visible light	biological_process	0.050307	0.64106	4	3133	14	30047	BraA03g023440.3C,BraA01g044360.3C,BraA04g031340.3C,BraA03g032140.3C
GO:0098797	plasma membrane protein complex	cellular_component	0.050413	0.64106	16	3133	99	30047	BraA05g012090.3C,BraAnng004790.3C,BraA07g023680.3C,BraA07g008870.3C,BraA01g044710.3C,BraA01g000190.3C,BraA01g019930.3C,BraA05g028380.3C,BraA10g025040.3C,BraA01g041800.3C,BraA09g036230.3C,BraA05g034830.3C,BraA02g029590.3C,BraA10g005030.3C,BraA05g037780.3C,BraA09g015840.3C
GO:0005234	extracellular-glutamate-gated ion channel activity	molecular_function	0.050431	0.64106	7	3133	33	30047	BraA01g003100.3C,BraA06g035320.3C,BraA05g012490.3C,BraA02g039730.3C,BraA03g017120.3C,BraA09g004230.3C,BraA09g042320.3C
GO:0015925	galactosidase activity	molecular_function	0.050437	0.64106	10	3133	54	30047	BraA09g009560.3C,BraA07g018810.3C,BraA02g012760.3C,BraA04g023740.3C,BraA09g060880.3C,BraA07g004380.3C,BraA04g006770.3C,BraA07g017480.3C,BraA01g016860.3C,BraA04g005540.3C
GO:0004673	protein histidine kinase activity	molecular_function	0.051347	0.64649	17	3133	107	30047	BraA10g006560.3C,BraA08g032560.3C,BraA03g018110.3C,BraA09g040930.3C,BraA09g012130.3C,BraA09g018800.3C,BraA05g000090.3C,BraA10g023440.3C,BraA06g005750.3C,BraA09g015190.3C,BraA03g052800.3C,BraA07g000540.3C,BraA03g018460.3C,BraA09g060030.3C,BraA05g000490.3C,BraA03g006750.3C,BraA02g016630.3C
GO:0016775	phosphotransferase activity, nitrogenous group as acceptor	molecular_function	0.051347	0.64649	17	3133	107	30047	BraA03g052800.3C,BraA07g000540.3C,BraA06g005750.3C,BraA09g015190.3C,BraA03g018460.3C,BraA05g000490.3C,BraA09g060030.3C,BraA08g032560.3C,BraA03g018110.3C,BraA10g006560.3C,BraA09g018800.3C,BraA10g023440.3C,BraA05g000090.3C,BraA09g040930.3C,BraA09g012130.3C,BraA02g016630.3C,BraA03g006750.3C
GO:0065009	regulation of molecular function	biological_process	0.051919	0.64649	18	3133	115	30047	BraA08g032040.3C,BraA01g039010.3C,BraA07g041230.3C,BraA08g020250.3C,BraA02g002510.3C,BraA05g004370.3C,BraA03g053980.3C,BraA09g048120.3C,BraA02g035080.3C,BraA02g018310.3C,BraA08g006170.3C,BraA05g004610.3C,BraA01g017740.3C,BraA06g006490.3C,BraA03g052800.3C,BraA06g005750.3C,BraA04g018220.3C,BraA03g017030.3C
GO:0072594	establishment of protein localization to organelle	biological_process	0.052189	0.64649	30	3133	212	30047	BraA07g020620.3C,BraA04g020090.3C,BraA04g014700.3C,BraA06g031920.3C,BraA02g010260.3C,BraA09g009800.3C,BraA02g040530.3C,BraA10g022030.3C,BraA01g010540.3C,BraA03g053980.3C,BraA07g025740.3C,BraA09g005000.3C,BraA02g021570.3C,BraA02g012100.3C,BraA02g017550.3C,BraA01g040290.3C,BraA03g061510.3C,BraA08g032350.3C,BraA10g023820.3C,BraA10g008170.3C,BraA08g032560.3C,BraA09g060030.3C,BraA08g034610.3C,BraA07g0…
GO:0004518	nuclease activity	molecular_function	0.052717	0.64649	52	3133	398	30047	BraA10g017270.3C,BraA06g036950.3C,BraA09g032870.3C,BraA02g035480.3C,BraA08g027530.3C,BraA07g016790.3C,BraA01g001380.3C,BraA01g010260.3C,BraA03g047780.3C,BraA09g056460.3C,BraA09g003030.3C,BraA03g017800.3C,BraA06g035240.3C,BraA05g026850.3C,BraA06g033110.3C,BraA09g018840.3C,BraA06g015040.3C,BraA01g044710.3C,BraA04g012000.3C,BraA03g044120.3C,BraA06g005750.3C,BraA04g016400.3C,BraA04g013770.3C,BraA09g0…
GO:0042221	response to chemical	biological_process	0.053157	0.64649	64	3133	502	30047	BraA09g034350.3C,BraA02g015410.3C,BraA08g025550.3C,BraA01g016340.3C,BraA08g005120.3C,BraA01g030840.3C,BraA08g028960.3C,BraA05g018400.3C,BraA02g029940.3C,BraA07g037640.3C,BraA09g063500.3C,BraA04g018060.3C,BraA08g029540.3C,BraA03g023750.3C,BraA06g006630.3C,BraA09g012560.3C,BraA07g034760.3C,BraA08g027900.3C,BraA01g037550.3C,BraA02g019760.3C,BraA01g043140.3C,BraA04g008380.3C,BraA02g019750.3C,BraA06g0…
GO:0006468	protein phosphorylation	biological_process	0.053757	0.64649	196	3133	1685	30047	BraA08g031860.3C,BraA09g065410.3C,BraA02g019760.3C,BraA02g019750.3C,BraA06g043650.3C,BraA02g003560.3C,BraA09g046500.3C,BraA06g033890.3C,BraA10g008110.3C,BraA02g031580.3C,BraA05g017410.3C,BraA08g009200.3C,BraA06g042170.3C,BraA09g015790.3C,BraA03g002760.3C,BraA05g004610.3C,BraA06g004610.3C,BraA06g012860.3C,BraA03g026990.3C,BraA05g018200.3C,BraA04g005940.3C,BraA09g026690.3C,BraA10g016830.3C,BraA01g0…
GO:0016042	lipid catabolic process	biological_process	0.054136	0.64649	11	3133	62	30047	BraA03g030180.3C,BraA10g004900.3C,BraA06g015050.3C,BraA08g018260.3C,BraA01g041780.3C,BraA02g043580.3C,BraA02g025790.3C,BraA01g027870.3C,BraA08g011880.3C,BraA10g020070.3C,BraA04g003740.3C
GO:0006040	amino sugar metabolic process	biological_process	0.054157	0.64649	11	3133	62	30047	BraA09g044930.3C,BraA09g001570.3C,BraA06g012090.3C,BraA03g022970.3C,BraA06g005220.3C,BraA03g060360.3C,BraA03g022940.3C,BraA09g018490.3C,BraA03g024280.3C,BraA03g035390.3C,BraA10g004430.3C
GO:0044281	small molecule metabolic process	biological_process	0.054299	0.64649	180	3133	1540	30047	BraA06g003360.3C,BraA07g026850.3C,BraA08g024220.3C,BraA02g027390.3C,BraA10g017840.3C,BraA09g046980.3C,BraA03g018230.3C,BraA04g028470.3C,BraA09g026520.3C,BraA07g031460.3C,BraA07g025950.3C,BraA01g004350.3C,BraA06g008210.3C,BraA03g049440.3C,BraA09g005520.3C,BraA10g014150.3C,BraA03g062580.3C,BraA04g026260.3C,BraA01g041780.3C,BraA01g035390.3C,BraA04g018220.3C,BraA09g037790.3C,BraA01g014190.3C,BraA07g0…
GO:0009523	photosystem II	cellular_component	0.055222	0.64649	17	3133	108	30047	BraA02g006880.3C,BraA07g039980.3C,BraA02g017080.3C,BraA07g017330.3C,BraA09g009510.3C,BraA01g017300.3C,BraA10g022210.3C,BraAnng004180.3C,BraA09g051720.3C,BraA02g045860.3C,BraA10g020070.3C,BraA03g017180.3C,BraA03g048880.3C,BraA04g017090.3C,BraA09g024750.3C,BraA03g029440.3C,BraA06g021230.3C
GO:0004930	G-protein coupled receptor activity	molecular_function	0.056074	0.64649	10	3133	55	30047	BraA03g004810.3C,BraA09g060600.3C,BraA03g037740.3C,BraA02g002830.3C,BraA08g000620.3C,BraA06g011500.3C,BraA05g014160.3C,BraA07g036780.3C,BraA01g023670.3C,BraA03g005490.3C
GO:0018205	peptidyl-lysine modification	biological_process	0.056082	0.64649	10	3133	55	30047	BraA02g001560.3C,BraA03g035760.3C,BraA06g013290.3C,BraA08g011650.3C,BraA09g028600.3C,BraA06g012460.3C,BraA04g016830.3C,BraA03g024250.3C,BraA05g011090.3C,BraA05g042570.3C
GO:0004185	serine-type carboxypeptidase activity	molecular_function	0.056123	0.64649	10	3133	55	30047	BraA03g034400.3C,BraA09g058200.3C,BraA03g010560.3C,BraA05g036420.3C,BraA03g000190.3C,BraA03g010520.3C,BraA02g010200.3C,BraA10g029800.3C,BraA03g010500.3C,BraA03g010540.3C
GO:0031410	cytoplasmic vesicle	cellular_component	0.056269	0.64649	20	3133	132	30047	BraA04g020090.3C,BraA04g025560.3C,BraA09g002390.3C,BraA05g037780.3C,BraA06g039580.3C,BraA09g023130.3C,BraA07g033270.3C,BraA03g032140.3C,BraA09g004240.3C,BraA10g021380.3C,BraA06g031300.3C,BraA09g054690.3C,BraA05g028380.3C,BraA04g020750.3C,BraA01g006340.3C,BraA07g008870.3C,BraA07g030890.3C,BraA03g056890.3C,BraA05g027270.3C,BraA06g021230.3C
GO:0015849	organic acid transport	biological_process	0.056269	0.64649	21	3133	140	30047	BraA05g035970.3C,BraA07g003540.3C,BraA02g006850.3C,BraA04g003920.3C,BraA09g001280.3C,BraA07g026820.3C,BraA04g025030.3C,BraA06g002180.3C,BraA02g034510.3C,BraA02g008290.3C,BraA03g009420.3C,BraA08g022890.3C,BraA07g027690.3C,BraA09g061290.3C,BraA01g040290.3C,BraA02g017550.3C,BraA08g025120.3C,BraA09g057260.3C,BraA09g014010.3C,BraA09g037600.3C,BraA09g033000.3C
GO:0046942	carboxylic acid transport	biological_process	0.056269	0.64649	21	3133	140	30047	BraA08g022890.3C,BraA03g009420.3C,BraA02g017550.3C,BraA01g040290.3C,BraA09g061290.3C,BraA07g027690.3C,BraA09g037600.3C,BraA09g014010.3C,BraA09g057260.3C,BraA08g025120.3C,BraA09g033000.3C,BraA04g003920.3C,BraA07g003540.3C,BraA02g006850.3C,BraA05g035970.3C,BraA07g026820.3C,BraA09g001280.3C,BraA06g002180.3C,BraA02g008290.3C,BraA02g034510.3C,BraA04g025030.3C
GO:0030193	regulation of blood coagulation	biological_process	0.056434	0.64649	2	3133	4	30047	BraA09g025360.3C,BraA02g019510.3C
GO:0050818	regulation of coagulation	biological_process	0.056434	0.64649	2	3133	4	30047	BraA02g019510.3C,BraA09g025360.3C
GO:0061041	regulation of wound healing	biological_process	0.056434	0.64649	2	3133	4	30047	BraA02g019510.3C,BraA09g025360.3C
GO:1900046	regulation of hemostasis	biological_process	0.056434	0.64649	2	3133	4	30047	BraA02g019510.3C,BraA09g025360.3C
GO:1903034	regulation of response to wounding	biological_process	0.056434	0.64649	2	3133	4	30047	BraA09g025360.3C,BraA02g019510.3C
GO:0000266	mitochondrial fission	biological_process	0.056493	0.64649	2	3133	4	30047	BraA03g005320.3C,BraA04g012730.3C
GO:0006807	nitrogen compound metabolic process	biological_process	0.056498	0.64649	827	3133	7576	30047	BraA01g015990.3C,BraA06g024880.3C,BraA06g015100.3C,BraA05g014360.3C,BraA08g029200.3C,BraA10g020220.3C,BraA08g003060.3C,BraA09g009380.3C,BraA02g040590.3C,BraA03g023440.3C,BraA03g051870.3C,BraA09g048830.3C,BraA03g037030.3C,BraA05g026850.3C,BraA05g014160.3C,BraA03g044630.3C,BraA10g025330.3C,BraA09g034200.3C,BraA05g006710.3C,BraA06g032710.3C,BraA05g001240.3C,BraA01g033090.3C,BraA09g012740.3C,BraA02g0…
GO:0002218	activation of innate immune response	biological_process	0.056499	0.64649	2	3133	4	30047	BraA02g035080.3C,BraA02g041620.3C
GO:0031349	positive regulation of defense response	biological_process	0.056499	0.64649	2	3133	4	30047	BraA02g035080.3C,BraA02g041620.3C
GO:0032479	regulation of type I interferon production	biological_process	0.056499	0.64649	2	3133	4	30047	BraA02g041620.3C,BraA02g035080.3C
GO:0032481	positive regulation of type I interferon production	biological_process	0.056499	0.64649	2	3133	4	30047	BraA02g041620.3C,BraA02g035080.3C
GO:0032606	type I interferon production	biological_process	0.056499	0.64649	2	3133	4	30047	BraA02g041620.3C,BraA02g035080.3C
GO:0045089	positive regulation of innate immune response	biological_process	0.056499	0.64649	2	3133	4	30047	BraA02g041620.3C,BraA02g035080.3C
GO:0030158	protein xylosyltransferase activity	molecular_function	0.05651	0.64649	2	3133	4	30047	BraA01g014250.3C,BraA03g000360.3C
GO:0035252	UDP-xylosyltransferase activity	molecular_function	0.05651	0.64649	2	3133	4	30047	BraA03g000360.3C,BraA01g014250.3C
GO:0042285	xylosyltransferase activity	molecular_function	0.05651	0.64649	2	3133	4	30047	BraA01g014250.3C,BraA03g000360.3C
GO:0003922	GMP synthase (glutamine-hydrolyzing) activity	molecular_function	0.056516	0.64649	2	3133	4	30047	BraA09g014950.3C,BraA03g061640.3C
GO:0006177	GMP biosynthetic process	biological_process	0.056516	0.64649	2	3133	4	30047	BraA03g061640.3C,BraA09g014950.3C
GO:0046037	GMP metabolic process	biological_process	0.056516	0.64649	2	3133	4	30047	BraA03g061640.3C,BraA09g014950.3C
GO:0001669	acrosomal vesicle	cellular_component	0.056516	0.64649	2	3133	4	30047	BraA07g033270.3C,BraA07g030890.3C
GO:0003714	transcription corepressor activity	molecular_function	0.056516	0.64649	2	3133	4	30047	BraA01g000940.3C,BraA01g000980.3C
GO:0009758	carbohydrate utilization	biological_process	0.056516	0.64649	2	3133	4	30047	BraA10g004540.3C,BraA08g025550.3C
GO:0034450	ubiquitin-ubiquitin ligase activity	molecular_function	0.056516	0.64649	2	3133	4	30047	BraA02g006060.3C,BraA10g023340.3C
GO:0050053	levansucrase activity	molecular_function	0.056516	0.64649	2	3133	4	30047	BraA10g004540.3C,BraA08g025550.3C
GO:0042398	cellular modified amino acid biosynthetic process	biological_process	0.05714	0.65203	12	3133	70	30047	BraA07g024610.3C,BraA04g026260.3C,BraA01g035390.3C,BraA01g015330.3C,BraA08g012490.3C,BraA09g050450.3C,BraA03g050940.3C,BraA06g003200.3C,BraA05g008470.3C,BraA03g038020.3C,BraA03g037030.3C,BraA06g033790.3C
GO:0005231	excitatory extracellular ligand-gated ion channel activity	molecular_function	0.058016	0.65859	7	3133	34	30047	BraA01g003100.3C,BraA09g042320.3C,BraA09g004230.3C,BraA02g039730.3C,BraA03g017120.3C,BraA06g035320.3C,BraA05g012490.3C
GO:0009654	photosystem II oxygen evolving complex	cellular_component	0.058323	0.65859	8	3133	41	30047	BraA03g048880.3C,BraA09g024750.3C,BraA01g017300.3C,BraA09g009510.3C,BraA07g017330.3C,BraA07g039980.3C,BraA02g045860.3C,BraA02g017080.3C
GO:0000989	transcription factor activity, transcription factor binding	molecular_function	0.058351	0.65859	25	3133	173	30047	BraA05g009050.3C,BraA03g046260.3C,BraA09g000570.3C,BraA08g008870.3C,BraA03g010960.3C,BraA01g000980.3C,BraA01g000940.3C,BraA06g000620.3C,BraA03g046270.3C,BraA06g001330.3C,BraA01g023330.3C,BraA08g021230.3C,BraA03g016940.3C,BraA05g040470.3C,BraA08g033790.3C,BraA06g012460.3C,BraA02g021010.3C,BraA03g009480.3C,BraA07g004880.3C,BraA07g034170.3C,BraA03g038360.3C,BraA03g035760.3C,BraA08g029170.3C,BraA01g0…
GO:0003712	transcription cofactor activity	molecular_function	0.058351	0.65859	25	3133	173	30047	BraA08g021230.3C,BraA01g023330.3C,BraA06g001330.3C,BraA06g000620.3C,BraA03g046270.3C,BraA09g000570.3C,BraA01g000940.3C,BraA08g008870.3C,BraA01g000980.3C,BraA03g010960.3C,BraA05g009050.3C,BraA03g046260.3C,BraA09g044710.3C,BraA08g029170.3C,BraA03g035760.3C,BraA01g021240.3C,BraA03g038360.3C,BraA03g009480.3C,BraA07g004880.3C,BraA07g034170.3C,BraA06g012460.3C,BraA08g033790.3C,BraA05g040470.3C,BraA02g0…
GO:0045300	acyl-[acyl-carrier-protein] desaturase activity	molecular_function	0.058811	0.65859	3	3133	9	30047	BraA09g046980.3C,BraA03g031160.3C,BraA06g036380.3C
GO:0004418	hydroxymethylbilane synthase activity	molecular_function	0.058837	0.65859	3	3133	9	30047	BraA10g023280.3C,BraA02g006130.3C,BraA06g003210.3C
GO:0007268	synaptic transmission	biological_process	0.058837	0.65859	3	3133	9	30047	BraA10g015690.3C,BraA02g027970.3C,BraA04g011390.3C
GO:0004066	asparagine synthase (glutamine-hydrolyzing) activity	molecular_function	0.058838	0.65859	3	3133	9	30047	BraA03g004230.3C,BraA09g014950.3C,BraA06g023690.3C
GO:0009110	vitamin biosynthetic process	biological_process	0.059354	0.66122	17	3133	109	30047	BraA09g051950.3C,BraA03g036550.3C,BraA04g014260.3C,BraA03g036560.3C,BraA06g027490.3C,BraA09g050450.3C,BraA05g032640.3C,BraA01g037460.3C,BraA07g004180.3C,BraA10g017620.3C,BraA09g001570.3C,BraA09g055900.3C,BraA07g024610.3C,BraA05g028760.3C,BraA03g037030.3C,BraA06g019380.3C,BraA09g014950.3C
GO:0042364	water-soluble vitamin biosynthetic process	biological_process	0.059354	0.66122	17	3133	109	30047	BraA04g014260.3C,BraA03g036550.3C,BraA09g051950.3C,BraA07g004180.3C,BraA01g037460.3C,BraA05g032640.3C,BraA09g050450.3C,BraA03g036560.3C,BraA06g027490.3C,BraA09g055900.3C,BraA09g001570.3C,BraA07g024610.3C,BraA10g017620.3C,BraA09g014950.3C,BraA03g037030.3C,BraA06g019380.3C,BraA05g028760.3C
GO:0010468	regulation of gene expression	biological_process	0.059996	0.66678	324	3133	2869	30047	BraA03g045930.3C,BraA10g028880.3C,BraA03g028460.3C,BraA09g059180.3C,BraA09g060920.3C,BraA04g007350.3C,BraA05g016730.3C,BraA06g018540.3C,BraA05g006380.3C,BraA09g014670.3C,BraA02g032170.3C,BraA08g027900.3C,BraA07g003990.3C,BraA05g023230.3C,BraA09g015840.3C,BraA03g046190.3C,BraA01g001680.3C,BraA08g027910.3C,BraA01g008400.3C,BraA02g044920.3C,BraA06g008930.3C,BraA01g041800.3C,BraA07g014430.3C,BraA06g0…
GO:0008289	lipid binding	molecular_function	0.060488	0.66748	40	3133	299	30047	BraA09g064670.3C,BraA10g014710.3C,BraA08g002230.3C,BraA02g010290.3C,BraA09g058160.3C,BraA06g002180.3C,BraA02g019420.3C,BraA07g022030.3C,BraA06g020050.3C,BraA02g025630.3C,BraA08g027570.3C,BraA03g028460.3C,BraA06g011120.3C,BraA01g010390.3C,BraA10g025330.3C,BraA09g034200.3C,BraA09g012560.3C,BraA05g017490.3C,BraA01g016260.3C,BraA03g042900.3C,BraA02g045310.3C,BraA10g017800.3C,BraA03g009080.3C,BraA05g0…
GO:0016849	phosphorus-oxygen lyase activity	molecular_function	0.060509	0.66748	5	3133	21	30047	BraA10g020070.3C,BraA02g021130.3C,BraA08g020850.3C,BraA02g033380.3C,BraA04g022720.3C
GO:0034641	cellular nitrogen compound metabolic process	biological_process	0.060846	0.66748	784	3133	7178	30047	BraA02g017550.3C,BraA09g048070.3C,BraA05g026720.3C,BraA03g009680.3C,BraA06g023560.3C,BraA08g006920.3C,BraA03g004640.3C,BraA08g019510.3C,BraA02g022380.3C,BraA03g003850.3C,BraA03g021120.3C,BraA07g008780.3C,BraA04g025560.3C,BraA02g010500.3C,BraA02g002530.3C,BraA07g011660.3C,BraA08g001350.3C,BraA05g028850.3C,BraA10g011650.3C,BraA06g012460.3C,BraA08g030990.3C,BraA09g052030.3C,BraA09g054830.3C,BraA08g0…
GO:0006614	SRP-dependent cotranslational protein targeting to membrane	biological_process	0.06103	0.66748	14	3133	86	30047	BraA09g060030.3C,BraA08g034610.3C,BraA03g032030.3C,BraA01g010540.3C,BraA01g038090.3C,BraA07g042870.3C,BraA02g026010.3C,BraA02g010260.3C,BraA06g031920.3C,BraA07g025740.3C,BraA02g021570.3C,BraA03g061510.3C,BraA10g023820.3C,BraA10g008170.3C
GO:0045047	protein targeting to ER	biological_process	0.06103	0.66748	14	3133	86	30047	BraA07g042870.3C,BraA01g038090.3C,BraA02g026010.3C,BraA01g010540.3C,BraA03g032030.3C,BraA08g034610.3C,BraA09g060030.3C,BraA10g023820.3C,BraA10g008170.3C,BraA03g061510.3C,BraA02g021570.3C,BraA07g025740.3C,BraA06g031920.3C,BraA02g010260.3C
GO:0072599	establishment of protein localization to endoplasmic reticulum	biological_process	0.06103	0.66748	14	3133	86	30047	BraA10g023820.3C,BraA10g008170.3C,BraA03g061510.3C,BraA02g021570.3C,BraA07g025740.3C,BraA02g010260.3C,BraA06g031920.3C,BraA02g026010.3C,BraA07g042870.3C,BraA01g038090.3C,BraA01g010540.3C,BraA03g032030.3C,BraA08g034610.3C,BraA09g060030.3C
GO:1901615	organic hydroxy compound metabolic process	biological_process	0.061055	0.66748	14	3133	86	30047	BraA04g014260.3C,BraA01g041780.3C,BraA01g023860.3C,BraA05g014980.3C,BraA01g030800.3C,BraA08g004320.3C,BraA01g004350.3C,BraA10g017620.3C,BraA06g003360.3C,BraA07g004180.3C,BraA07g001030.3C,BraA02g002570.3C,BraA09g012000.3C,BraA02g033420.3C
GO:0005984	disaccharide metabolic process	biological_process	0.062531	0.66974	12	3133	71	30047	BraA01g033870.3C,BraA04g025560.3C,BraA03g061770.3C,BraA03g051820.3C,BraA07g030900.3C,BraA02g024520.3C,BraA03g052820.3C,BraA09g014890.3C,BraA09g031680.3C,BraA06g032320.3C,BraA02g019740.3C,BraA01g028140.3C
GO:0007186	G-protein coupled receptor signaling pathway	biological_process	0.062672	0.66974	31	3133	224	30047	BraA09g020100.3C,BraA07g024520.3C,BraA04g017380.3C,BraA07g036780.3C,BraA09g032870.3C,BraA07g003110.3C,BraA09g032710.3C,BraA03g048180.3C,BraA03g005490.3C,BraA03g037740.3C,BraA07g029830.3C,BraA09g003500.3C,BraA02g002830.3C,BraA08g002170.3C,BraA01g010540.3C,BraA06g011500.3C,BraA10g001250.3C,BraA05g014160.3C,BraA09g060130.3C,BraA04g032500.3C,BraA06g036790.3C,BraA01g000190.3C,BraA09g012180.3C,BraA10g0…
GO:0005856	cytoskeleton	cellular_component	0.062817	0.66974	49	3133	377	30047	BraA08g034660.3C,BraA01g042250.3C,BraA06g005750.3C,BraA04g014630.3C,BraA10g014800.3C,BraA02g045990.3C,BraA03g021530.3C,BraA07g005790.3C,BraA09g040900.3C,BraA08g025670.3C,BraA07g009740.3C,BraA01g018370.3C,BraA10g020750.3C,BraA05g032590.3C,BraA09g049340.3C,BraA10g029490.3C,BraA09g045160.3C,BraA02g019420.3C,BraA03g053980.3C,BraA09g009840.3C,BraA09g052220.3C,BraA06g005630.3C,BraA06g029980.3C,BraA09g0…
GO:0006813	potassium ion transport	biological_process	0.062845	0.66974	23	3133	158	30047	BraA07g021830.3C,BraA06g036790.3C,BraA01g019930.3C,BraA01g010200.3C,BraA01g040400.3C,BraA09g004270.3C,BraA02g022380.3C,BraA02g042120.3C,BraA09g004960.3C,BraA09g045890.3C,BraA02g016440.3C,BraA02g022730.3C,BraA09g052160.3C,BraA01g009560.3C,BraA10g002610.3C,BraA02g005780.3C,BraA05g034830.3C,BraA01g011030.3C,BraA07g014590.3C,BraA09g053970.3C,BraA08g013290.3C,BraA05g027110.3C,BraA03g048260.3C
GO:0008113	peptide-methionine (S)-S-oxide reductase activity	molecular_function	0.062946	0.66974	4	3133	15	30047	BraA03g003050.3C,BraA03g003040.3C,BraA03g003060.3C,BraA03g003070.3C
GO:0004797	thymidine kinase activity	molecular_function	0.063041	0.66974	4	3133	15	30047	BraA01g041490.3C,BraA05g037990.3C,BraA02g038950.3C,BraA09g055900.3C
GO:0019136	deoxynucleoside kinase activity	molecular_function	0.063041	0.66974	4	3133	15	30047	BraA09g055900.3C,BraA01g041490.3C,BraA05g037990.3C,BraA02g038950.3C
GO:0019206	nucleoside kinase activity	molecular_function	0.063041	0.66974	4	3133	15	30047	BraA05g037990.3C,BraA01g041490.3C,BraA02g038950.3C,BraA09g055900.3C
GO:0008982	protein-N(PI)-phosphohistidine-sugar phosphotransferase activity	molecular_function	0.063082	0.66974	4	3133	15	30047	BraA06g003210.3C,BraA03g011130.3C,BraA07g040100.3C,BraA09g015070.3C
GO:0061687	detoxification of inorganic compound	biological_process	0.063105	0.66974	4	3133	15	30047	BraA09g015370.3C,BraA04g022880.3C,BraA03g004070.3C,BraA01g015390.3C
GO:0098754	detoxification	biological_process	0.063105	0.66974	4	3133	15	30047	BraA09g015370.3C,BraA04g022880.3C,BraA03g004070.3C,BraA01g015390.3C
GO:1990267	response to transition metal nanoparticle	biological_process	0.063105	0.66974	4	3133	15	30047	BraA01g015390.3C,BraA03g004070.3C,BraA04g022880.3C,BraA09g015370.3C
GO:0005253	anion channel activity	molecular_function	0.063118	0.66974	4	3133	15	30047	BraA04g015430.3C,BraA07g020310.3C,BraA03g026130.3C,BraA06g032950.3C
GO:0015711	organic anion transport	biological_process	0.063665	0.67171	21	3133	142	30047	BraA03g009420.3C,BraA08g022890.3C,BraA09g061290.3C,BraA02g017550.3C,BraA01g040290.3C,BraA07g027690.3C,BraA09g037600.3C,BraA09g057260.3C,BraA08g025120.3C,BraA09g014010.3C,BraA09g033000.3C,BraA04g003920.3C,BraA05g035970.3C,BraA02g006850.3C,BraA07g003540.3C,BraA07g026820.3C,BraA09g001280.3C,BraA02g034510.3C,BraA06g002180.3C,BraA02g008290.3C,BraA04g025030.3C
GO:0016021	integral component of membrane	cellular_component	0.063674	0.67171	359	3133	3198	30047	BraA03g048260.3C,BraA02g025630.3C,BraA02g002830.3C,BraA06g030760.3C,BraA09g015840.3C,BraA10g014710.3C,BraA06g021230.3C,BraA04g014630.3C,BraA09g034310.3C,BraA07g025920.3C,BraA08g019830.3C,BraA01g002030.3C,BraA09g060600.3C,BraA01g044600.3C,BraA09g063500.3C,BraA05g014040.3C,BraA07g026900.3C,BraA05g017410.3C,BraA10g026480.3C,BraA05g003050.3C,BraA08g009630.3C,BraA10g016100.3C,BraA03g053810.3C,BraA02g0…
GO:0031982	vesicle	cellular_component	0.063911	0.67171	20	3133	134	30047	BraA07g030890.3C,BraA03g056890.3C,BraA06g021230.3C,BraA05g027270.3C,BraA09g004240.3C,BraA10g021380.3C,BraA09g054690.3C,BraA05g028380.3C,BraA06g031300.3C,BraA04g020750.3C,BraA01g006340.3C,BraA07g008870.3C,BraA03g032140.3C,BraA04g025560.3C,BraA04g020090.3C,BraA05g037780.3C,BraA09g002390.3C,BraA06g039580.3C,BraA09g023130.3C,BraA07g033270.3C
GO:0016765	transferase activity, transferring alkyl or aryl (other than methyl) groups	molecular_function	0.063924	0.67171	20	3133	134	30047	BraA07g025950.3C,BraA03g036550.3C,BraA01g015210.3C,BraA02g025600.3C,BraA09g044930.3C,BraA06g003210.3C,BraA03g036560.3C,BraA10g023280.3C,BraA04g020090.3C,BraA05g032640.3C,BraA05g042530.3C,BraA01g037460.3C,BraA05g008470.3C,BraA03g038020.3C,BraA02g000760.3C,BraA04g026260.3C,BraA01g035390.3C,BraA09g001570.3C,BraA02g006130.3C,BraA01g012640.3C
GO:0016023	cytoplasmic membrane-bounded vesicle	cellular_component	0.064039	0.67171	19	3133	126	30047	BraA03g056890.3C,BraA07g030890.3C,BraA06g021230.3C,BraA05g027270.3C,BraA09g054690.3C,BraA05g028380.3C,BraA06g031300.3C,BraA09g004240.3C,BraA07g008870.3C,BraA01g006340.3C,BraA04g020750.3C,BraA03g032140.3C,BraA06g039580.3C,BraA09g002390.3C,BraA05g037780.3C,BraA04g025560.3C,BraA04g020090.3C,BraA07g033270.3C,BraA09g023130.3C
GO:0008378	galactosyltransferase activity	molecular_function	0.064288	0.67171	9	3133	49	30047	BraA01g042220.3C,BraA10g011370.3C,BraA05g022730.3C,BraA07g013170.3C,BraA02g014730.3C,BraA07g013590.3C,BraA05g012410.3C,BraA07g013410.3C,BraA06g008160.3C
GO:0072511	divalent inorganic cation transport	biological_process	0.064306	0.67171	26	3133	183	30047	BraAnng004790.3C,BraA07g025920.3C,BraA05g002340.3C,BraA10g019590.3C,BraA05g008190.3C,BraA01g028370.3C,BraA02g007860.3C,BraA03g035020.3C,BraA01g019930.3C,BraA04g022880.3C,BraA04g026480.3C,BraA01g044710.3C,BraA09g036230.3C,BraA10g003130.3C,BraA09g015370.3C,BraA07g037910.3C,BraA05g038660.3C,BraA10g030600.3C,BraA09g006370.3C,BraA01g015390.3C,BraA04g008370.3C,BraA02g028570.3C,BraA09g015840.3C,BraA03g0…
GO:0042651	thylakoid membrane	cellular_component	0.064594	0.67321	13	3133	79	30047	BraA03g048880.3C,BraA09g057040.3C,BraA02g021010.3C,BraA09g024750.3C,BraA07g017330.3C,BraA01g017300.3C,BraA09g009510.3C,BraA06g036790.3C,BraA02g036910.3C,BraA07g039980.3C,BraA03g054170.3C,BraA02g045860.3C,BraA02g017080.3C
GO:0009605	response to external stimulus	biological_process	0.065629	0.68248	40	3133	301	30047	BraA03g030750.3C,BraA08g025550.3C,BraA08g011720.3C,BraA06g019300.3C,BraA05g039990.3C,BraA07g025520.3C,BraA09g004420.3C,BraA04g002860.3C,BraA10g023440.3C,BraA06g011880.3C,BraA07g016410.3C,BraA07g004880.3C,BraA04g031340.3C,BraA03g032140.3C,BraA02g029940.3C,BraA03g006750.3C,BraA04g020090.3C,BraA09g037600.3C,BraA09g055900.3C,BraA07g005920.3C,BraA01g044360.3C,BraA09g012100.3C,BraA04g001160.3C,BraA05g0…
GO:0019028	viral capsid	cellular_component	0.066647	0.69154	48	3133	370	30047	BraA05g040120.3C,BraA07g013430.3C,BraA09g065610.3C,BraA09g009840.3C,BraA01g039010.3C,BraA01g018370.3C,BraA09g008760.3C,BraA02g002510.3C,BraA01g006400.3C,BraA08g025670.3C,BraA09g014890.3C,BraA03g052400.3C,BraA10g025470.3C,BraA09g010030.3C,BraA07g005790.3C,BraA07g040770.3C,BraA07g038530.3C,BraA08g029790.3C,BraA05g028240.3C,BraA08g029260.3C,BraA09g029550.3C,BraA06g040790.3C,BraA09g014340.3C,BraA03g0…
GO:0072527	pyrimidine-containing compound metabolic process	biological_process	0.067155	0.69527	15	3133	95	30047	BraA03g036550.3C,BraA01g011270.3C,BraA03g059150.3C,BraA09g001570.3C,BraA03g006870.3C,BraA01g038880.3C,BraA05g028760.3C,BraA06g037150.3C,BraA03g049440.3C,BraA06g020690.3C,BraA10g026480.3C,BraA03g036560.3C,BraA01g037460.3C,BraA02g026930.3C,BraA05g032640.3C
GO:1902582	single-organism intracellular transport	biological_process	0.06776	0.69999	67	3133	536	30047	BraA06g039580.3C,BraA07g020620.3C,BraA07g003120.3C,BraA06g005630.3C,BraA06g013350.3C,BraA03g053980.3C,BraA09g054690.3C,BraA09g004240.3C,BraA02g012100.3C,BraA03g016840.3C,BraA06g005750.3C,BraA04g020090.3C,BraA04g014700.3C,BraA02g040530.3C,BraA05g029070.3C,BraA02g039720.3C,BraA02g038120.3C,BraA02g026250.3C,BraA01g010540.3C,BraA05g036890.3C,BraA01g040290.3C,BraA02g021570.3C,BraA09g002220.3C,BraA08g0…
GO:0006766	vitamin metabolic process	biological_process	0.068206	0.70151	17	3133	111	30047	BraA04g014260.3C,BraA09g051950.3C,BraA03g036550.3C,BraA05g032640.3C,BraA01g037460.3C,BraA07g004180.3C,BraA03g036560.3C,BraA06g027490.3C,BraA09g050450.3C,BraA09g001570.3C,BraA09g055900.3C,BraA07g024610.3C,BraA10g017620.3C,BraA03g037030.3C,BraA06g019380.3C,BraA09g014950.3C,BraA05g028760.3C
GO:0006767	water-soluble vitamin metabolic process	biological_process	0.068206	0.70151	17	3133	111	30047	BraA05g028760.3C,BraA06g019380.3C,BraA03g037030.3C,BraA09g014950.3C,BraA10g017620.3C,BraA07g024610.3C,BraA09g055900.3C,BraA09g001570.3C,BraA06g027490.3C,BraA03g036560.3C,BraA09g050450.3C,BraA05g032640.3C,BraA01g037460.3C,BraA07g004180.3C,BraA09g051950.3C,BraA03g036550.3C,BraA04g014260.3C
GO:0019538	protein metabolic process	biological_process	0.068576	0.70377	553	3133	5016	30047	BraA10g007480.3C,BraA03g044750.3C,BraA06g005630.3C,BraA09g059160.3C,BraA09g052160.3C,BraA03g020830.3C,BraA05g031830.3C,BraA01g028780.3C,BraA05g008300.3C,BraA02g002510.3C,BraA01g033290.3C,BraA06g028700.3C,BraA02g017360.3C,BraA01g044710.3C,BraA01g028620.3C,BraA07g017640.3C,BraA09g058500.3C,BraA01g011970.3C,BraA04g008400.3C,BraA06g007620.3C,BraA07g028850.3C,BraA05g013650.3C,BraA06g003360.3C,BraA09g0…
GO:0044430	cytoskeletal part	cellular_component	0.069687	0.71361	46	3133	354	30047	BraA05g027670.3C,BraA05g024770.3C,BraA02g008550.3C,BraA04g025560.3C,BraA07g021930.3C,BraA05g035970.3C,BraA09g032160.3C,BraA04g017960.3C,BraA07g036560.3C,BraA03g028750.3C,BraA09g028600.3C,BraA03g058020.3C,BraA07g011300.3C,BraA04g003980.3C,BraA07g000540.3C,BraA09g059260.3C,BraA08g034730.3C,BraA09g060370.3C,BraA02g017550.3C,BraA09g018800.3C,BraA09g012130.3C,BraA10g024650.3C,BraA05g000850.3C,BraA08g0…
GO:0080090	regulation of primary metabolic process	biological_process	0.070136	0.71664	332	3133	2955	30047	BraA09g059640.3C,BraA05g005670.3C,BraA09g018800.3C,BraA03g018460.3C,BraA04g003980.3C,BraA05g011560.3C,BraA01g000980.3C,BraA06g006710.3C,BraA03g061310.3C,BraA06g010760.3C,BraA08g021300.3C,BraA09g059260.3C,BraA02g002220.3C,BraA07g034060.3C,BraA03g032140.3C,BraA02g012770.3C,BraA08g004230.3C,BraA01g039990.3C,BraA09g064580.3C,BraA10g030090.3C,BraA10g004990.3C,BraA08g008970.3C,BraA03g039630.3C,BraA01g0…
GO:0016891	endoribonuclease activity, producing 5'-phosphomonoesters	molecular_function	0.07225	0.73664	15	3133	96	30047	BraA07g027470.3C,BraA02g037380.3C,BraA03g030570.3C,BraA04g013770.3C,BraA01g011560.3C,BraA09g038890.3C,BraA10g000820.3C,BraA09g003030.3C,BraA05g026850.3C,BraA05g028180.3C,BraA09g032870.3C,BraA08g027530.3C,BraA02g023210.3C,BraA01g001380.3C,BraA06g002900.3C
GO:0031988	membrane-bounded vesicle	cellular_component	0.07267	0.73821	19	3133	128	30047	BraA09g054690.3C,BraA06g031300.3C,BraA05g028380.3C,BraA09g004240.3C,BraA01g006340.3C,BraA07g008870.3C,BraA04g020750.3C,BraA07g030890.3C,BraA03g056890.3C,BraA05g027270.3C,BraA06g021230.3C,BraA06g039580.3C,BraA04g025560.3C,BraA04g020090.3C,BraA05g037780.3C,BraA09g002390.3C,BraA09g023130.3C,BraA07g033270.3C,BraA03g032140.3C
GO:0070972	protein localization to endoplasmic reticulum	biological_process	0.072719	0.73821	16	3133	104	30047	BraA10g023820.3C,BraA10g008170.3C,BraA03g061510.3C,BraA09g006520.3C,BraA07g025740.3C,BraA02g021570.3C,BraA02g026010.3C,BraA07g042870.3C,BraA01g038090.3C,BraA03g032030.3C,BraA08g034610.3C,BraA09g060030.3C,BraA02g010260.3C,BraA06g031920.3C,BraA06g000150.3C,BraA01g010540.3C
GO:0044036	cell wall macromolecule metabolic process	biological_process	0.073673	0.74572	8	3133	43	30047	BraA03g035390.3C,BraA09g018490.3C,BraA10g004430.3C,BraA03g022970.3C,BraA03g060360.3C,BraA03g022940.3C,BraA06g024320.3C,BraA06g002540.3C
GO:0016881	acid-amino acid ligase activity	molecular_function	0.073777	0.74572	8	3133	43	30047	BraA03g037030.3C,BraA06g033790.3C,BraA03g034260.3C,BraA03g050940.3C,BraA01g028630.3C,BraA04g015870.3C,BraA09g054830.3C,BraA04g007560.3C
GO:0008219	cell death	biological_process	0.074266	0.74744	12	3133	73	30047	BraA10g023740.3C,BraA05g027610.3C,BraA05g035970.3C,BraA09g020110.3C,BraA09g013210.3C,BraA06g029700.3C,BraA10g002280.3C,BraA04g018220.3C,BraA09g012960.3C,BraA04g008370.3C,BraA06g042000.3C,BraA05g027110.3C
GO:0016265	death	biological_process	0.074266	0.74744	12	3133	73	30047	BraA04g018220.3C,BraA10g002280.3C,BraA09g012960.3C,BraA04g008370.3C,BraA06g042000.3C,BraA05g027110.3C,BraA10g023740.3C,BraA05g027610.3C,BraA05g035970.3C,BraA09g020110.3C,BraA09g013210.3C,BraA06g029700.3C
GO:0016998	cell wall macromolecule catabolic process	biological_process	0.075063	0.74868	7	3133	36	30047	BraA03g022970.3C,BraA03g035390.3C,BraA09g018490.3C,BraA03g060360.3C,BraA03g022940.3C,BraA06g024320.3C,BraA10g004430.3C
GO:0019887	protein kinase regulator activity	molecular_function	0.075092	0.74868	7	3133	36	30047	BraA05g004550.3C,BraA01g041490.3C,BraA10g022340.3C,BraA03g023520.3C,BraA09g049470.3C,BraA06g006490.3C,BraA03g047780.3C
GO:0006221	pyrimidine nucleotide biosynthetic process	biological_process	0.075187	0.74868	7	3133	36	30047	BraA02g026930.3C,BraA01g038880.3C,BraA06g020690.3C,BraA03g049440.3C,BraA01g011270.3C,BraA03g059150.3C,BraA10g026480.3C
GO:0018022	peptidyl-lysine methylation	biological_process	0.075187	0.74868	7	3133	36	30047	BraA05g042570.3C,BraA06g013290.3C,BraA05g011090.3C,BraA03g024250.3C,BraA04g016830.3C,BraA08g011650.3C,BraA02g001560.3C
GO:0034968	histone lysine methylation	biological_process	0.075187	0.74868	7	3133	36	30047	BraA03g024250.3C,BraA04g016830.3C,BraA02g001560.3C,BraA08g011650.3C,BraA06g013290.3C,BraA05g042570.3C,BraA05g011090.3C
GO:0004180	carboxypeptidase activity	molecular_function	0.075627	0.75146	10	3133	58	30047	BraA03g034400.3C,BraA09g058200.3C,BraA03g000190.3C,BraA03g010520.3C,BraA03g010560.3C,BraA05g036420.3C,BraA02g010200.3C,BraA10g029800.3C,BraA03g010540.3C,BraA03g010500.3C
GO:0051273	beta-glucan metabolic process	biological_process	0.075936	0.75294	13	3133	81	30047	BraA01g017740.3C,BraA01g010200.3C,BraA06g027920.3C,BraA10g005030.3C,BraA01g014610.3C,BraA05g016660.3C,BraA05g023600.3C,BraA10g025040.3C,BraA05g012090.3C,BraA10g001350.3C,BraA01g041800.3C,BraA07g023680.3C,BraA04g023460.3C
GO:0009190	cyclic nucleotide biosynthetic process	biological_process	0.077677	0.76095	3	3133	10	30047	BraA02g033380.3C,BraA08g020850.3C,BraA04g022720.3C
GO:0052652	cyclic purine nucleotide metabolic process	biological_process	0.077677	0.76095	3	3133	10	30047	BraA04g022720.3C,BraA08g020850.3C,BraA02g033380.3C
GO:0030623	U5 snRNA binding	molecular_function	0.077695	0.76095	3	3133	10	30047	BraA06g015040.3C,BraA02g013190.3C,BraA09g040320.3C
GO:0050829	defense response to Gram-negative bacterium	biological_process	0.077712	0.76095	3	3133	10	30047	BraA04g001160.3C,BraA10g012460.3C,BraA06g011500.3C
GO:0007267	cell-cell signaling	biological_process	0.077717	0.76095	3	3133	10	30047	BraA10g015690.3C,BraA04g011390.3C,BraA02g027970.3C
GO:0016842	amidine-lyase activity	molecular_function	0.077717	0.76095	3	3133	10	30047	BraA10g007910.3C,BraA10g001650.3C,BraA03g062180.3C
GO:0004521	endoribonuclease activity	molecular_function	0.077887	0.76103	17	3133	113	30047	BraA07g027470.3C,BraA03g030570.3C,BraA02g037380.3C,BraA09g038890.3C,BraA04g013770.3C,BraA05g026850.3C,BraA02g023210.3C,BraA01g011560.3C,BraA06g035240.3C,BraA10g000820.3C,BraA09g003030.3C,BraA10g017270.3C,BraA08g027530.3C,BraA05g028180.3C,BraA09g032870.3C,BraA01g001380.3C,BraA06g002900.3C
GO:0000988	transcription factor activity, protein binding	molecular_function	0.079018	0.76657	31	3133	229	30047	BraA06g012460.3C,BraA08g033790.3C,BraA05g040470.3C,BraA06g013350.3C,BraA02g021010.3C,BraA01g041800.3C,BraA03g009480.3C,BraA07g004880.3C,BraA07g034170.3C,BraA03g016940.3C,BraA03g035760.3C,BraA08g029170.3C,BraA01g021240.3C,BraA02g026420.3C,BraA09g044710.3C,BraA03g038360.3C,BraA09g000570.3C,BraA08g008870.3C,BraA04g026320.3C,BraA01g000980.3C,BraA03g010960.3C,BraA01g000940.3C,BraA05g009050.3C,BraA03g0…
GO:0000103	sulfate assimilation	biological_process	0.079107	0.76657	9	3133	51	30047	BraA10g024580.3C,BraA10g001250.3C,BraA03g061510.3C,BraA04g032500.3C,BraA07g024520.3C,BraA07g003110.3C,BraA09g008890.3C,BraA04g005000.3C,BraA05g006630.3C
GO:0004020	adenylylsulfate kinase activity	molecular_function	0.079107	0.76657	9	3133	51	30047	BraA04g032500.3C,BraA07g024520.3C,BraA03g061510.3C,BraA10g001250.3C,BraA10g024580.3C,BraA07g003110.3C,BraA09g008890.3C,BraA04g005000.3C,BraA05g006630.3C
GO:0008134	transcription factor binding	molecular_function	0.079204	0.76657	35	3133	263	30047	BraA01g010260.3C,BraA04g015210.3C,BraA09g008760.3C,BraA03g010250.3C,BraA01g008400.3C,BraA09g052160.3C,BraA04g014630.3C,BraA09g021180.3C,BraA02g032170.3C,BraA09g014670.3C,BraA05g006380.3C,BraA05g016730.3C,BraA09g043710.3C,BraA06g031300.3C,BraA03g010890.3C,BraA07g005790.3C,BraA08g009630.3C,BraA10g004990.3C,BraA03g057010.3C,BraA10g011650.3C,BraA06g042000.3C,BraA05g042530.3C,BraA05g013650.3C,BraA02g0…
GO:0016310	phosphorylation	biological_process	0.080225	0.76657	214	3133	1874	30047	BraA09g003060.3C,BraA03g038830.3C,BraA04g017780.3C,BraA04g005170.3C,BraA01g015130.3C,BraA01g005960.3C,BraA04g025070.3C,BraA10g027100.3C,BraA02g021130.3C,BraA06g034040.3C,BraA02g000500.3C,BraA01g023620.3C,BraA01g009660.3C,BraA09g048720.3C,BraA04g022820.3C,BraA03g013140.3C,BraA04g023380.3C,BraA01g036920.3C,BraA09g029570.3C,BraA08g013730.3C,BraA05g029720.3C,BraA02g041920.3C,BraA07g016600.3C,BraA08g0…
GO:0006793	phosphorus metabolic process	biological_process	0.080332	0.76657	283	3133	2511	30047	BraA02g016630.3C,BraA09g058160.3C,BraA02g029080.3C,BraA05g016970.3C,BraA01g008390.3C,BraA10g020860.3C,BraA03g019740.3C,BraA01g024130.3C,BraA06g042540.3C,BraA07g031990.3C,BraA09g048720.3C,BraA01g023620.3C,BraA04g023380.3C,BraA03g013140.3C,BraA09g029570.3C,BraA02g041920.3C,BraA08g015610.3C,BraA02g018070.3C,BraA09g003060.3C,BraA03g038830.3C,BraA01g015330.3C,BraA04g005170.3C,BraA08g030900.3C,BraA01g0…
GO:0031224	intrinsic component of membrane	cellular_component	0.081492	0.76657	362	3133	3246	30047	BraA09g024710.3C,BraA02g037870.3C,BraA09g036230.3C,BraA09g065300.3C,BraA02g033170.3C,BraA09g006370.3C,BraA02g028570.3C,BraA06g007640.3C,BraAnng002420.3C,BraA08g013280.3C,BraA10g022030.3C,BraA03g000010.3C,BraA06g014880.3C,BraA09g020140.3C,BraA04g012780.3C,BraA09g015190.3C,BraA01g013850.3C,BraA03g035420.3C,BraA01g044040.3C,BraA05g002340.3C,BraA05g008670.3C,BraA03g035020.3C,BraA02g011090.3C,BraA04g0…
GO:0044769	ATPase activity, coupled to transmembrane movement of ions, rotational mechanism	molecular_function	0.08221	0.76657	8	3133	44	30047	BraA06g041050.3C,BraA10g000100.3C,BraA03g017370.3C,BraA09g065680.3C,BraA02g033590.3C,BraA09g022190.3C,BraA07g020860.3C,BraA02g028580.3C
GO:0003746	translation elongation factor activity	molecular_function	0.082306	0.76657	8	3133	44	30047	BraA09g059640.3C,BraA08g032040.3C,BraA04g020090.3C,BraA02g014840.3C,BraA03g005620.3C,BraA09g059140.3C,BraA09g059810.3C,BraA09g012990.3C
GO:0009452	7-methylguanosine RNA capping	biological_process	0.082317	0.76657	8	3133	44	30047	BraA02g024570.3C,BraA05g037300.3C,BraA09g045750.3C,BraA02g045990.3C,BraA07g010440.3C,BraA07g018800.3C,BraA02g018070.3C,BraA01g018050.3C
GO:0036260	RNA capping	biological_process	0.082317	0.76657	8	3133	44	30047	BraA02g045990.3C,BraA09g045750.3C,BraA05g037300.3C,BraA02g024570.3C,BraA01g018050.3C,BraA02g018070.3C,BraA07g018800.3C,BraA07g010440.3C
GO:0022843	voltage-gated cation channel activity	molecular_function	0.082323	0.76657	8	3133	44	30047	BraA03g048260.3C,BraA09g036230.3C,BraAnng004790.3C,BraA01g009560.3C,BraA09g052160.3C,BraA01g044710.3C,BraA01g040400.3C,BraA09g015840.3C
GO:1902580	single-organism cellular localization	biological_process	0.082622	0.76657	33	3133	247	30047	BraA03g053980.3C,BraA10g022030.3C,BraA09g009800.3C,BraA06g031920.3C,BraA07g020620.3C,BraA07g042870.3C,BraA03g016840.3C,BraA06g005750.3C,BraA09g060030.3C,BraA10g023820.3C,BraA10g008170.3C,BraA02g012100.3C,BraA09g005000.3C,BraA07g025740.3C,BraA01g010540.3C,BraA05g029070.3C,BraA02g040530.3C,BraA03g024280.3C,BraA02g010260.3C,BraA04g014700.3C,BraA04g020090.3C,BraA02g026010.3C,BraA01g038090.3C,BraA03g0…
GO:0009163	nucleoside biosynthetic process	biological_process	0.082641	0.76657	23	3133	163	30047	BraA08g015270.3C,BraA02g033590.3C,BraA04g026260.3C,BraA09g050020.3C,BraA01g035390.3C,BraA03g003850.3C,BraA06g041050.3C,BraA05g002090.3C,BraA05g002690.3C,BraA09g014950.3C,BraA09g022190.3C,BraA07g002600.3C,BraA05g007380.3C,BraA04g003740.3C,BraA03g017370.3C,BraA07g031460.3C,BraA03g061640.3C,BraA10g017840.3C,BraA03g018230.3C,BraA05g008470.3C,BraA05g025080.3C,BraA01g006950.3C,BraA03g038020.3C
GO:0042455	ribonucleoside biosynthetic process	biological_process	0.082641	0.76657	23	3133	163	30047	BraA05g002690.3C,BraA05g002090.3C,BraA09g014950.3C,BraA09g022190.3C,BraA05g007380.3C,BraA04g003740.3C,BraA07g002600.3C,BraA08g015270.3C,BraA02g033590.3C,BraA01g035390.3C,BraA09g050020.3C,BraA03g003850.3C,BraA04g026260.3C,BraA06g041050.3C,BraA03g038020.3C,BraA01g006950.3C,BraA05g025080.3C,BraA05g008470.3C,BraA07g031460.3C,BraA03g017370.3C,BraA03g018230.3C,BraA10g017840.3C,BraA03g061640.3C
GO:0000155	phosphorelay sensor kinase activity	molecular_function	0.082863	0.76657	14	3133	90	30047	BraA03g018110.3C,BraA10g006560.3C,BraA08g032560.3C,BraA03g006750.3C,BraA09g040930.3C,BraA09g012130.3C,BraA09g018800.3C,BraA10g023440.3C,BraA05g000090.3C,BraA06g005750.3C,BraA07g000540.3C,BraA05g000490.3C,BraA09g060030.3C,BraA03g018460.3C
GO:0050790	regulation of catalytic activity	biological_process	0.083109	0.76657	15	3133	98	30047	BraA08g006170.3C,BraA05g004610.3C,BraA08g032040.3C,BraA02g018310.3C,BraA01g039010.3C,BraA06g006490.3C,BraA07g041230.3C,BraA05g004370.3C,BraA08g020250.3C,BraA02g002510.3C,BraA04g018220.3C,BraA06g005750.3C,BraA03g017030.3C,BraA03g052800.3C,BraA03g053980.3C
GO:0043234	protein complex	cellular_component	0.083649	0.76657	290	3133	2579	30047	BraA05g001100.3C,BraA03g038830.3C,BraA07g025520.3C,BraA05g029680.3C,BraA02g017080.3C,BraA07g004380.3C,BraA02g006880.3C,BraA03g056870.3C,BraA01g024130.3C,BraA01g010160.3C,BraA09g048350.3C,BraA02g001160.3C,BraA05g041700.3C,BraA08g034660.3C,BraA04g017090.3C,BraA01g002750.3C,BraA02g010270.3C,BraA06g000620.3C,BraA07g009740.3C,BraA01g006340.3C,BraA09g004240.3C,BraAnng004180.3C,BraA01g000190.3C,BraA06g0…
GO:0006026	aminoglycan catabolic process	biological_process	0.084643	0.76657	7	3133	37	30047	BraA03g022970.3C,BraA03g035390.3C,BraA09g018490.3C,BraA03g060360.3C,BraA03g022940.3C,BraA10g004430.3C,BraA06g024320.3C
GO:0016571	histone methylation	biological_process	0.084776	0.76657	7	3133	37	30047	BraA02g001560.3C,BraA08g011650.3C,BraA04g016830.3C,BraA03g024250.3C,BraA05g011090.3C,BraA06g013290.3C,BraA05g042570.3C
GO:0005882	intermediate filament	cellular_component	0.085525	0.76657	11	3133	67	30047	BraA05g000850.3C,BraA07g005790.3C,BraA04g017960.3C,BraA09g032160.3C,BraA08g025670.3C,BraA01g018370.3C,BraA08g034660.3C,BraA07g011300.3C,BraA09g045160.3C,BraA03g053980.3C,BraA02g019420.3C
GO:0045111	intermediate filament cytoskeleton	cellular_component	0.085525	0.76657	11	3133	67	30047	BraA08g025670.3C,BraA04g017960.3C,BraA09g032160.3C,BraA07g005790.3C,BraA05g000850.3C,BraA09g045160.3C,BraA02g019420.3C,BraA03g053980.3C,BraA07g011300.3C,BraA08g034660.3C,BraA01g018370.3C
GO:0019751	polyol metabolic process	biological_process	0.085811	0.76657	6	3133	30	30047	BraA06g003360.3C,BraA01g030800.3C,BraA07g001030.3C,BraA08g004320.3C,BraA09g012000.3C,BraA01g004350.3C
GO:0006811	ion transport	biological_process	0.086441	0.76657	163	3133	1411	30047	BraA03g035020.3C,BraA03g016030.3C,BraA08g025670.3C,BraA09g022190.3C,BraA04g026480.3C,BraA09g037600.3C,BraA05g002340.3C,BraA09g050020.3C,BraA03g035420.3C,BraA02g005780.3C,BraA06g007830.3C,BraA01g009560.3C,BraA02g018920.3C,BraA09g020770.3C,BraA02g016440.3C,BraA08g013290.3C,BraA09g036230.3C,BraA02g028570.3C,BraA09g064750.3C,BraA09g006370.3C,BraA06g036790.3C,BraA05g002690.3C,BraA07g035670.3C,BraA08g0…
GO:0010556	regulation of macromolecule biosynthetic process	biological_process	0.086951	0.76657	318	3133	2842	30047	BraA03g017580.3C,BraA09g051210.3C,BraA06g039380.3C,BraA06g040380.3C,BraA03g057010.3C,BraA07g023200.3C,BraA03g024120.3C,BraA06g017010.3C,BraA09g040710.3C,BraA10g003860.3C,BraA09g045310.3C,BraA10g015780.3C,BraA03g058020.3C,BraA01g003240.3C,BraA01g043470.3C,BraA07g040970.3C,BraA06g014650.3C,BraA04g015210.3C,BraA08g013290.3C,BraA01g001250.3C,BraA09g065610.3C,BraA02g018920.3C,BraA05g032580.3C,BraA01g0…
GO:0031326	regulation of cellular biosynthetic process	biological_process	0.086951	0.76657	318	3133	2842	30047	BraA09g059140.3C,BraA09g022330.3C,BraA05g031580.3C,BraA05g022430.3C,BraA03g029650.3C,BraA09g021180.3C,BraA05g001750.3C,BraA09g000570.3C,BraA03g016460.3C,BraA05g004510.3C,BraA03g032310.3C,BraA10g031080.3C,BraA02g033110.3C,BraA01g027820.3C,BraA02g005170.3C,BraA01g023330.3C,BraA03g039630.3C,BraA09g048120.3C,BraA06g016640.3C,BraA03g061640.3C,BraA08g002230.3C,BraA02g010290.3C,BraA09g053970.3C,BraA06g0…
GO:0007052	mitotic spindle organization	biological_process	0.087696	0.76657	2	3133	5	30047	BraA05g035970.3C,BraA07g022760.3C
GO:0016984	ribulose-bisphosphate carboxylase activity	molecular_function	0.087704	0.76657	2	3133	5	30047	BraAnng001520.3C,BraAnng005450.3C
GO:0019050	suppression by virus of host apoptotic process	biological_process	0.087752	0.76657	2	3133	5	30047	BraA05g027610.3C,BraA10g002280.3C
GO:0033668	negative regulation by symbiont of host apoptotic process	biological_process	0.087752	0.76657	2	3133	5	30047	BraA10g002280.3C,BraA05g027610.3C
GO:0039526	modulation by virus of host apoptotic process	biological_process	0.087752	0.76657	2	3133	5	30047	BraA10g002280.3C,BraA05g027610.3C
GO:0044531	modulation of programmed cell death in other organism	biological_process	0.087752	0.76657	2	3133	5	30047	BraA10g002280.3C,BraA05g027610.3C
GO:0044532	modulation of apoptotic process in other organism	biological_process	0.087752	0.76657	2	3133	5	30047	BraA05g027610.3C,BraA10g002280.3C
GO:0052040	modulation by symbiont of host programmed cell death	biological_process	0.087752	0.76657	2	3133	5	30047	BraA05g027610.3C,BraA10g002280.3C
GO:0052041	negative regulation by symbiont of host programmed cell death	biological_process	0.087752	0.76657	2	3133	5	30047	BraA10g002280.3C,BraA05g027610.3C
GO:0052150	modulation by symbiont of host apoptotic process	biological_process	0.087752	0.76657	2	3133	5	30047	BraA05g027610.3C,BraA10g002280.3C
GO:0052248	modulation of programmed cell death in other organism involved in symbiotic interaction	biological_process	0.087752	0.76657	2	3133	5	30047	BraA05g027610.3C,BraA10g002280.3C
GO:0052433	modulation by organism of apoptotic process in other organism involved in symbiotic interaction	biological_process	0.087752	0.76657	2	3133	5	30047	BraA10g002280.3C,BraA05g027610.3C
GO:0052490	negative regulation by organism of programmed cell death in other organism involved in symbiotic interaction	biological_process	0.087752	0.76657	2	3133	5	30047	BraA05g027610.3C,BraA10g002280.3C
GO:0035737	injection of substance in to other organism	biological_process	0.087753	0.76657	2	3133	5	30047	BraA05g001610.3C,BraA07g013170.3C
GO:0035738	envenomation resulting in modification of morphology or physiology of other organism	biological_process	0.087753	0.76657	2	3133	5	30047	BraA07g013170.3C,BraA05g001610.3C
GO:0044559	envenomation resulting in modulation of voltage-gated potassium channel activity in other organism	biological_process	0.087753	0.76657	2	3133	5	30047	BraA05g001610.3C,BraA07g013170.3C
GO:0044560	envenomation resulting in modulation of ion channel activity in other organism	biological_process	0.087753	0.76657	2	3133	5	30047	BraA05g001610.3C,BraA07g013170.3C
GO:0044562	envenomation resulting in negative regulation of voltage-gated potassium channel activity in other organism	biological_process	0.087753	0.76657	2	3133	5	30047	BraA07g013170.3C,BraA05g001610.3C
GO:0044564	envenomation resulting in occlusion of the pore of voltage-gated potassium channel in other organism	biological_process	0.087753	0.76657	2	3133	5	30047	BraA07g013170.3C,BraA05g001610.3C
GO:0046782	regulation of viral transcription	biological_process	0.087768	0.76657	2	3133	5	30047	BraA08g003030.3C,BraA05g031580.3C
GO:1903900	regulation of viral life cycle	biological_process	0.087768	0.76657	2	3133	5	30047	BraA05g031580.3C,BraA08g003030.3C
GO:0004817	cysteine-tRNA ligase activity	molecular_function	0.08777	0.76657	2	3133	5	30047	BraA04g011390.3C,BraA03g013370.3C
GO:0006423	cysteinyl-tRNA aminoacylation	biological_process	0.08777	0.76657	2	3133	5	30047	BraA04g011390.3C,BraA03g013370.3C
GO:0045005	DNA-dependent DNA replication maintenance of fidelity	biological_process	0.087772	0.76657	2	3133	5	30047	BraA01g025850.3C,BraA01g007570.3C
GO:0006274	DNA replication termination	biological_process	0.087772	0.76657	2	3133	5	30047	BraA03g054170.3C,BraA04g024350.3C
GO:0035257	nuclear hormone receptor binding	molecular_function	0.087772	0.76657	2	3133	5	30047	BraA03g046260.3C,BraA03g046270.3C
GO:0051427	hormone receptor binding	molecular_function	0.087772	0.76657	2	3133	5	30047	BraA03g046270.3C,BraA03g046260.3C
GO:0097223	sperm part	cellular_component	0.087772	0.76657	2	3133	5	30047	BraA07g033270.3C,BraA07g030890.3C
GO:0004645	phosphorylase activity	molecular_function	0.087772	0.76657	2	3133	5	30047	BraA04g005540.3C,BraA06g019680.3C
GO:0006493	protein O-linked glycosylation	biological_process	0.087772	0.76657	2	3133	5	30047	BraA06g023180.3C,BraA05g020270.3C
GO:0008184	glycogen phosphorylase activity	molecular_function	0.087772	0.76657	2	3133	5	30047	BraA04g005540.3C,BraA06g019680.3C
GO:0006796	phosphate-containing compound metabolic process	biological_process	0.088758	0.77252	281	3133	2500	30047	BraA09g010730.3C,BraA02g019660.3C,BraA04g018060.3C,BraA09g009160.3C,BraA09g045970.3C,BraA01g037550.3C,BraA10g020200.3C,BraA02g012750.3C,BraA09g050020.3C,BraA03g039870.3C,BraA02g017300.3C,BraA02g045380.3C,BraA03g011190.3C,BraA09g060880.3C,BraA03g028660.3C,BraA08g014920.3C,BraA01g038880.3C,BraA05g002690.3C,BraA08g031430.3C,BraA06g026890.3C,BraA10g026370.3C,BraA05g004820.3C,BraA02g033590.3C,BraA03g0…
GO:0044433	cytoplasmic vesicle part	cellular_component	0.088904	0.77252	14	3133	91	30047	BraA06g021230.3C,BraA03g056890.3C,BraA04g020750.3C,BraA09g023130.3C,BraA07g008870.3C,BraA01g006340.3C,BraA05g037780.3C,BraA09g002390.3C,BraA10g021380.3C,BraA04g025560.3C,BraA09g004240.3C,BraA06g039580.3C,BraA05g028380.3C,BraA09g054690.3C
GO:0008374	O-acyltransferase activity	molecular_function	0.088947	0.77252	14	3133	91	30047	BraA04g030990.3C,BraA03g014450.3C,BraA02g002570.3C,BraA03g045280.3C,BraA10g002510.3C,BraA10g024540.3C,BraA05g014980.3C,BraA09g064380.3C,BraA05g015980.3C,BraA01g023860.3C,BraA04g017430.3C,BraA05g041880.3C,BraA06g000220.3C,BraA05g004820.3C
GO:0009889	regulation of biosynthetic process	biological_process	0.089128	0.77266	318	3133	2844	30047	BraA07g014320.3C,BraA08g033030.3C,BraA08g006170.3C,BraA09g034350.3C,BraA09g048070.3C,BraA08g006920.3C,BraA06g012460.3C,BraA10g028470.3C,BraA10g011650.3C,BraA05g040470.3C,BraA03g001600.3C,BraA09g008060.3C,BraA02g002530.3C,BraA02g010500.3C,BraA07g041830.3C,BraA02g010260.3C,BraA07g011660.3C,BraA04g026320.3C,BraA04g016570.3C,BraA10g016180.3C,BraA07g018920.3C,BraA09g012560.3C,BraA10g015430.3C,BraA09g0…
GO:0000375	RNA splicing, via transesterification reactions	biological_process	0.091057	0.78793	20	3133	140	30047	BraA03g061640.3C,BraA09g051210.3C,BraA08g020980.3C,BraA08g016380.3C,BraA09g002630.3C,BraA02g005780.3C,BraA09g059160.3C,BraA06g035060.3C,BraA08g000620.3C,BraA06g015100.3C,BraA09g059770.3C,BraA01g010160.3C,BraA07g034210.3C,BraA04g013410.3C,BraA08g025670.3C,BraA09g059640.3C,BraA08g016220.3C,BraA10g022340.3C,BraA03g044630.3C,BraA07g026180.3C
GO:1901659	glycosyl compound biosynthetic process	biological_process	0.09165	0.7911	23	3133	165	30047	BraA05g002090.3C,BraA05g002690.3C,BraA09g014950.3C,BraA09g022190.3C,BraA07g002600.3C,BraA05g007380.3C,BraA04g003740.3C,BraA08g015270.3C,BraA02g033590.3C,BraA04g026260.3C,BraA09g050020.3C,BraA01g035390.3C,BraA03g003850.3C,BraA06g041050.3C,BraA05g008470.3C,BraA05g025080.3C,BraA01g006950.3C,BraA03g038020.3C,BraA03g017370.3C,BraA07g031460.3C,BraA03g061640.3C,BraA10g017840.3C,BraA03g018230.3C
GO:0030658	transport vesicle membrane	cellular_component	0.092917	0.7911	11	3133	68	30047	BraA04g020750.3C,BraA09g023130.3C,BraA07g008870.3C,BraA09g002390.3C,BraA05g037780.3C,BraA04g025560.3C,BraA09g004240.3C,BraA06g039580.3C,BraA09g054690.3C,BraA05g028380.3C,BraA06g021230.3C
GO:0033108	mitochondrial respiratory chain complex assembly	biological_process	0.093208	0.7911	4	3133	17	30047	BraA02g039810.3C,BraA09g018960.3C,BraA04g027630.3C,BraA03g024120.3C
GO:0003951	NAD+ kinase activity	molecular_function	0.093254	0.7911	4	3133	17	30047	BraA10g014150.3C,BraA05g026090.3C,BraA06g040510.3C,BraA07g041550.3C
GO:0006741	NADP biosynthetic process	biological_process	0.093254	0.7911	4	3133	17	30047	BraA06g040510.3C,BraA05g026090.3C,BraA10g014150.3C,BraA07g041550.3C
GO:0070009	serine-type aminopeptidase activity	molecular_function	0.093274	0.7911	4	3133	17	30047	BraA01g015330.3C,BraA04g012800.3C,BraA04g016400.3C,BraA06g033600.3C
GO:0009581	detection of external stimulus	biological_process	0.093278	0.7911	4	3133	17	30047	BraA04g031340.3C,BraA03g032140.3C,BraA01g044360.3C,BraA03g023440.3C
GO:0009582	detection of abiotic stimulus	biological_process	0.093278	0.7911	4	3133	17	30047	BraA04g031340.3C,BraA03g032140.3C,BraA03g023440.3C,BraA01g044360.3C
GO:0009583	detection of light stimulus	biological_process	0.093278	0.7911	4	3133	17	30047	BraA01g044360.3C,BraA03g023440.3C,BraA03g032140.3C,BraA04g031340.3C
GO:0018298	protein-chromophore linkage	biological_process	0.093278	0.7911	4	3133	17	30047	BraA03g032140.3C,BraA04g031340.3C,BraA01g044360.3C,BraA03g023440.3C
GO:0016884	carbon-nitrogen ligase activity, with glutamine as amido-N-donor	molecular_function	0.093279	0.7911	4	3133	17	30047	BraA09g014950.3C,BraA03g061640.3C,BraA03g004230.3C,BraA06g023690.3C
GO:0034357	photosynthetic membrane	cellular_component	0.093681	0.79166	27	3133	199	30047	BraA02g036910.3C,BraA07g039980.3C,BraA02g006880.3C,BraA02g017080.3C,BraA03g054170.3C,BraA02g021010.3C,BraA07g017330.3C,BraA09g009510.3C,BraA08g027660.3C,BraA01g017300.3C,BraA06g036790.3C,BraA10g022210.3C,BraAnng004180.3C,BraA10g020070.3C,BraA03g017180.3C,BraA09g051720.3C,BraA01g016600.3C,BraA02g045860.3C,BraA06g018630.3C,BraA04g017090.3C,BraA09g057040.3C,BraA06g022790.3C,BraA03g048880.3C,BraA03g0…
GO:0071944	cell periphery	cellular_component	0.093682	0.79166	84	3133	699	30047	BraA08g009630.3C,BraA02g004560.3C,BraA04g026250.3C,BraA01g040230.3C,BraA10g005030.3C,BraA03g025550.3C,BraA07g024520.3C,BraA01g041960.3C,BraA05g037780.3C,BraA09g045310.3C,BraA05g039730.3C,BraA06g017090.3C,BraA05g012090.3C,BraA03g055870.3C,BraA01g017430.3C,BraA05g028380.3C,BraA02g017550.3C,BraAnng004290.3C,BraA01g041800.3C,BraA06g002540.3C,BraA09g036230.3C,BraA02g019420.3C,BraA10g025040.3C,BraA09g0…
GO:0005654	nucleoplasm	cellular_component	0.094551	0.79266	36	3133	276	30047	BraA10g032490.3C,BraA06g043590.3C,BraA09g044710.3C,BraA04g020760.3C,BraA09g061870.3C,BraA07g027660.3C,BraA02g006850.3C,BraA03g038360.3C,BraA02g022870.3C,BraA02g021010.3C,BraA05g040470.3C,BraA07g004880.3C,BraA03g016940.3C,BraA09g034350.3C,BraA05g027990.3C,BraA02g000250.3C,BraA09g010130.3C,BraA09g057040.3C,BraA08g008870.3C,BraA03g010960.3C,BraA01g021240.3C,BraA01g006250.3C,BraA07g034170.3C,BraA03g0…
GO:0044451	nucleoplasm part	cellular_component	0.094551	0.79266	36	3133	276	30047	BraA01g021240.3C,BraA01g006250.3C,BraA03g009480.3C,BraA07g034170.3C,BraA01g026160.3C,BraA06g000620.3C,BraA06g007300.3C,BraA09g002280.3C,BraA09g048510.3C,BraA01g023330.3C,BraA08g021230.3C,BraA09g040250.3C,BraA05g009050.3C,BraA03g008440.3C,BraA01g002750.3C,BraA09g000570.3C,BraA09g061870.3C,BraA07g027660.3C,BraA02g006850.3C,BraA03g038360.3C,BraA06g043590.3C,BraA10g032490.3C,BraA04g020760.3C,BraA09g0…
GO:0072525	pyridine-containing compound biosynthetic process	biological_process	0.094991	0.79266	7	3133	38	30047	BraA06g040510.3C,BraA05g026090.3C,BraA10g017620.3C,BraA10g014150.3C,BraA04g014260.3C,BraA07g004180.3C,BraA07g041550.3C
GO:0030955	potassium ion binding	molecular_function	0.095027	0.79266	7	3133	38	30047	BraA09g047010.3C,BraA03g040760.3C,BraA10g030110.3C,BraA09g052160.3C,BraA06g012090.3C,BraA05g023230.3C,BraA01g040400.3C
GO:0031420	alkali metal ion binding	molecular_function	0.095027	0.79266	7	3133	38	30047	BraA09g052160.3C,BraA06g012090.3C,BraA05g023230.3C,BraA01g040400.3C,BraA03g040760.3C,BraA09g047010.3C,BraA10g030110.3C
GO:0015698	inorganic anion transport	biological_process	0.095112	0.79266	13	3133	84	30047	BraA04g007430.3C,BraA09g001520.3C,BraA05g033080.3C,BraA03g035420.3C,BraA03g053810.3C,BraA01g007580.3C,BraA07g020310.3C,BraA06g007830.3C,BraA06g032950.3C,BraA03g026130.3C,BraA02g008400.3C,BraA05g014160.3C,BraA04g015430.3C
GO:1901565	organonitrogen compound catabolic process	biological_process	0.096125	0.79266	20	3133	141	30047	BraA06g003670.3C,BraA03g022970.3C,BraA04g014670.3C,BraA03g045520.3C,BraA03g060360.3C,BraA09g026520.3C,BraA09g018490.3C,BraA06g009710.3C,BraA10g007910.3C,BraA06g014590.3C,BraA03g062180.3C,BraA01g022650.3C,BraA08g025800.3C,BraA03g022940.3C,BraA06g024320.3C,BraA06g015050.3C,BraA03g035390.3C,BraA10g001650.3C,BraA05g024640.3C,BraA10g004430.3C
GO:0008380	RNA splicing	biological_process	0.096483	0.79266	23	3133	166	30047	BraA10g017270.3C,BraA02g005780.3C,BraA09g002630.3C,BraA09g059160.3C,BraA06g035060.3C,BraA08g016380.3C,BraA03g061640.3C,BraA09g051210.3C,BraA08g020980.3C,BraA09g059640.3C,BraA10g022340.3C,BraA03g044630.3C,BraA07g026180.3C,BraA08g016220.3C,BraA04g013410.3C,BraA08g025670.3C,BraA07g034210.3C,BraA09g012580.3C,BraA08g000620.3C,BraA06g015100.3C,BraA09g044240.3C,BraA09g059770.3C,BraA01g010160.3C
GO:0044260	cellular macromolecule metabolic process	biological_process	0.096712	0.79266	962	3133	8919	30047	BraA09g060580.3C,BraA04g027320.3C,BraA03g036220.3C,BraA10g028820.3C,BraA05g037300.3C,BraA01g017740.3C,BraA07g041820.3C,BraA07g023680.3C,BraA03g028250.3C,BraA07g029160.3C,BraA03g008440.3C,BraA03g045880.3C,BraA03g029160.3C,BraA02g003710.3C,BraA08g032950.3C,BraA03g054790.3C,BraA05g025560.3C,BraA07g035800.3C,BraA06g002810.3C,BraA02g039660.3C,BraA05g032640.3C,BraA02g012820.3C,BraA03g010250.3C,BraA10g0…
GO:0051171	regulation of nitrogen compound metabolic process	biological_process	0.097058	0.79266	318	3133	2851	30047	BraA07g032760.3C,BraA07g027690.3C,BraA05g027990.3C,BraA10g030000.3C,BraA09g000420.3C,BraA03g010960.3C,BraA03g038360.3C,BraA02g040530.3C,BraA03g056970.3C,BraA03g024330.3C,BraA05g041230.3C,BraA01g005620.3C,BraA04g020090.3C,BraA10g010250.3C,BraA07g038480.3C,BraA03g022970.3C,BraA07g022490.3C,BraA09g049620.3C,BraA09g026520.3C,BraA08g032980.3C,BraA02g040590.3C,BraA03g051870.3C,BraA03g023440.3C,BraA03g0…
GO:0010038	response to metal ion	biological_process	0.097727	0.79266	5	3133	24	30047	BraA04g022880.3C,BraA09g015370.3C,BraA10g030870.3C,BraA01g015390.3C,BraA03g004070.3C
GO:0009982	pseudouridine synthase activity	molecular_function	0.097731	0.79266	5	3133	24	30047	BraA03g033120.3C,BraA01g012370.3C,BraA10g017510.3C,BraA07g041820.3C,BraA05g006710.3C
GO:0007051	spindle organization	biological_process	0.097733	0.79266	5	3133	24	30047	BraA04g003980.3C,BraA02g008550.3C,BraA05g035970.3C,BraA07g022760.3C,BraA10g014800.3C
GO:0090407	organophosphate biosynthetic process	biological_process	0.097899	0.79266	49	3133	390	30047	BraA04g022720.3C,BraA01g040040.3C,BraA07g031460.3C,BraA03g018230.3C,BraA10g017840.3C,BraA08g032180.3C,BraA04g025560.3C,BraA02g026930.3C,BraA02g033380.3C,BraA02g033590.3C,BraA02g018070.3C,BraA01g011270.3C,BraA01g015330.3C,BraA07g041550.3C,BraA06g041050.3C,BraA03g003850.3C,BraA08g030900.3C,BraA08g020850.3C,BraA10g014150.3C,BraA05g002690.3C,BraA06g020690.3C,BraA06g011880.3C,BraA03g049440.3C,BraA04g0…
GO:0005509	calcium ion binding	molecular_function	0.098069	0.79266	54	3133	434	30047	BraA08g018260.3C,BraA06g016050.3C,BraA03g051530.3C,BraA09g020000.3C,BraA04g022820.3C,BraA03g035460.3C,BraA09g009510.3C,BraA05g023450.3C,BraA01g017300.3C,BraA01g030050.3C,BraA08g010620.3C,BraA05g038270.3C,BraA09g025730.3C,BraA08g027330.3C,BraA02g017080.3C,BraA05g013180.3C,BraA03g042720.3C,BraA03g028750.3C,BraA06g016880.3C,BraA04g002270.3C,BraA07g035380.3C,BraA06g003230.3C,BraA03g022750.3C,BraA01g0…
GO:0042451	purine nucleoside biosynthetic process	biological_process	0.098125	0.79266	22	3133	158	30047	BraA09g022190.3C,BraA09g014950.3C,BraA05g007380.3C,BraA04g003740.3C,BraA05g002690.3C,BraA05g002090.3C,BraA09g050020.3C,BraA03g003850.3C,BraA01g035390.3C,BraA04g026260.3C,BraA06g041050.3C,BraA08g015270.3C,BraA02g033590.3C,BraA03g038020.3C,BraA01g006950.3C,BraA05g008470.3C,BraA05g025080.3C,BraA03g018230.3C,BraA10g017840.3C,BraA03g061640.3C,BraA03g017370.3C,BraA07g031460.3C
GO:0046129	purine ribonucleoside biosynthetic process	biological_process	0.098125	0.79266	22	3133	158	30047	BraA03g038020.3C,BraA01g006950.3C,BraA05g025080.3C,BraA05g008470.3C,BraA03g017370.3C,BraA07g031460.3C,BraA10g017840.3C,BraA03g018230.3C,BraA03g061640.3C,BraA05g002690.3C,BraA05g002090.3C,BraA09g022190.3C,BraA09g014950.3C,BraA04g003740.3C,BraA05g007380.3C,BraA08g015270.3C,BraA02g033590.3C,BraA03g003850.3C,BraA09g050020.3C,BraA01g035390.3C,BraA04g026260.3C,BraA06g041050.3C
GO:0009579	thylakoid	cellular_component	0.098151	0.79266	29	3133	217	30047	BraA09g024750.3C,BraA02g001160.3C,BraA03g029440.3C,BraA06g021230.3C,BraA06g022790.3C,BraA03g048880.3C,BraA04g017090.3C,BraA06g018630.3C,BraA04g015870.3C,BraA09g057040.3C,BraA09g051720.3C,BraA01g016600.3C,BraA02g045860.3C,BraA10g020070.3C,BraA03g017180.3C,BraA10g022210.3C,BraAnng004180.3C,BraA06g036790.3C,BraA07g017330.3C,BraA09g009510.3C,BraA08g027660.3C,BraA01g017300.3C,BraA02g021010.3C,BraA03g0…
GO:0044436	thylakoid part	cellular_component	0.098151	0.79266	29	3133	217	30047	BraA02g017080.3C,BraA03g054170.3C,BraA02g036910.3C,BraA03g034510.3C,BraA07g039980.3C,BraA02g006880.3C,BraA07g017330.3C,BraA09g009510.3C,BraA01g017300.3C,BraA08g027660.3C,BraA02g021010.3C,BraA10g020070.3C,BraA03g017180.3C,BraA01g016600.3C,BraA09g051720.3C,BraA02g045860.3C,BraA06g036790.3C,BraA10g022210.3C,BraAnng004180.3C,BraA03g029440.3C,BraA02g001160.3C,BraA06g021230.3C,BraA09g024750.3C,BraA06g0…
GO:0045116	protein neddylation	biological_process	0.098843	0.79266	3	3133	11	30047	BraA09g054830.3C,BraA04g007560.3C,BraA04g015870.3C
GO:0098533	ATPase dependent transmembrane transport complex	cellular_component	0.098854	0.79266	3	3133	11	30047	BraA05g034830.3C,BraA02g029590.3C,BraA01g019930.3C
GO:1904564	Nbp35-Cfd1 ATPase complex	cellular_component	0.098854	0.79266	3	3133	11	30047	BraA05g034830.3C,BraA02g029590.3C,BraA01g019930.3C
GO:0008290	F-actin capping protein complex	cellular_component	0.098857	0.79266	3	3133	11	30047	BraA05g032590.3C,BraA10g024650.3C,BraA01g042250.3C
GO:0022891	substrate-specific transmembrane transporter activity	molecular_function	0.099302	0.79266	149	3133	1291	30047	BraA04g027630.3C,BraA04g003920.3C,BraA03g017120.3C,BraA07g024520.3C,BraA03g056070.3C,BraA09g041990.3C,BraA05g038660.3C,BraA03g054970.3C,BraA08g022890.3C,BraA03g005600.3C,BraA05g002690.3C,BraA10g015710.3C,BraA06g041050.3C,BraA10g000100.3C,BraA02g033590.3C,BraA08g008870.3C,BraA04g017730.3C,BraA02g005780.3C,BraA09g042320.3C,BraA06g007830.3C,BraA01g009560.3C,BraA02g016440.3C,BraA02g018920.3C,BraA09g0…
GO:0015291	secondary active transmembrane transporter activity	molecular_function	0.10021	0.79266	30	3133	226	30047	BraA01g016340.3C,BraA03g049950.3C,BraA10g015710.3C,BraA04g002480.3C,BraA04g006040.3C,BraA10g019590.3C,BraA02g015410.3C,BraA05g025520.3C,BraA06g011040.3C,BraA08g005120.3C,BraA08g022890.3C,BraA03g054970.3C,BraA05g017410.3C,BraA01g030600.3C,BraA08g029540.3C,BraA03g016030.3C,BraA05g007100.3C,BraA05g033080.3C,BraA08g002700.3C,BraA07g028510.3C,BraA10g010450.3C,BraA03g052920.3C,BraA07g037640.3C,BraA03g0…
GO:0016482	cytoplasmic transport	biological_process	0.10088	0.79266	38	3133	295	30047	BraA09g060030.3C,BraA03g016840.3C,BraA07g042870.3C,BraA06g021230.3C,BraA06g005750.3C,BraA09g054690.3C,BraA07g025740.3C,BraA09g004240.3C,BraA02g012100.3C,BraA10g023820.3C,BraA10g008170.3C,BraA03g053980.3C,BraA09g009800.3C,BraA06g039580.3C,BraA07g020620.3C,BraA06g031920.3C,BraA10g022030.3C,BraA09g023130.3C,BraA07g031260.3C,BraA08g034610.3C,BraA01g038090.3C,BraA02g026010.3C,BraA03g032030.3C,BraA01g0…
GO:0036459	ubiquitinyl hydrolase activity	molecular_function	0.10175	0.79266	12	3133	77	30047	BraA02g016630.3C,BraA10g018600.3C,BraA06g041380.3C,BraA06g015140.3C,BraA01g012910.3C,BraA02g012000.3C,BraA03g020830.3C,BraA04g029090.3C,BraA03g010060.3C,BraA08g002430.3C,BraA03g050400.3C,BraA04g025550.3C
GO:0051274	beta-glucan biosynthetic process	biological_process	0.10175	0.79266	12	3133	77	30047	BraA01g014610.3C,BraA10g005030.3C,BraA06g027920.3C,BraA01g017740.3C,BraA01g041800.3C,BraA07g023680.3C,BraA04g023460.3C,BraA05g012090.3C,BraA10g001350.3C,BraA05g023600.3C,BraA10g025040.3C,BraA05g016660.3C
GO:0030120	vesicle coat	cellular_component	0.10209	0.79266	13	3133	85	30047	BraA06g021230.3C,BraA03g056890.3C,BraA04g020750.3C,BraA09g023130.3C,BraA07g008870.3C,BraA01g006340.3C,BraA09g002390.3C,BraA05g037780.3C,BraA09g004240.3C,BraA04g025560.3C,BraA06g039580.3C,BraA05g028380.3C,BraA09g054690.3C
GO:0030135	coated vesicle	cellular_component	0.10209	0.79266	13	3133	85	30047	BraA03g056890.3C,BraA06g021230.3C,BraA09g002390.3C,BraA05g037780.3C,BraA09g004240.3C,BraA04g025560.3C,BraA06g039580.3C,BraA09g054690.3C,BraA05g028380.3C,BraA04g020750.3C,BraA09g023130.3C,BraA07g008870.3C,BraA01g006340.3C
GO:0030659	cytoplasmic vesicle membrane	cellular_component	0.10209	0.79266	13	3133	85	30047	BraA05g037780.3C,BraA09g002390.3C,BraA04g025560.3C,BraA09g004240.3C,BraA06g039580.3C,BraA09g054690.3C,BraA05g028380.3C,BraA04g020750.3C,BraA09g023130.3C,BraA07g008870.3C,BraA01g006340.3C,BraA03g056890.3C,BraA06g021230.3C
GO:0030662	coated vesicle membrane	cellular_component	0.10209	0.79266	13	3133	85	30047	BraA04g020750.3C,BraA09g023130.3C,BraA07g008870.3C,BraA01g006340.3C,BraA09g002390.3C,BraA05g037780.3C,BraA09g004240.3C,BraA04g025560.3C,BraA06g039580.3C,BraA09g054690.3C,BraA05g028380.3C,BraA06g021230.3C,BraA03g056890.3C
GO:2000112	regulation of cellular macromolecule biosynthetic process	biological_process	0.10257	0.79266	316	3133	2837	30047	BraA10g011340.3C,BraA03g010250.3C,BraA09g059160.3C,BraA06g005630.3C,BraA09g052160.3C,BraA05g032640.3C,BraA09g034600.3C,BraA03g026720.3C,BraA03g059780.3C,BraA08g032950.3C,BraA02g040350.3C,BraA07g032990.3C,BraA09g043710.3C,BraA04g027320.3C,BraA03g045550.3C,BraA01g017740.3C,BraA06g028900.3C,BraA04g004130.3C,BraA03g010900.3C,BraA01g010320.3C,BraA10g013370.3C,BraA09g000880.3C,BraA07g027680.3C,BraA04g0…
GO:0016893	endonuclease activity, active with either ribo- or deoxyribonucleic acids and producing 5'-phosphomonoesters	molecular_function	0.1031	0.79266	19	3133	134	30047	BraA09g038890.3C,BraA04g013770.3C,BraA07g027470.3C,BraA03g030570.3C,BraA02g037380.3C,BraA05g026850.3C,BraA02g023210.3C,BraA01g011560.3C,BraA09g003030.3C,BraA10g000820.3C,BraA10g013030.3C,BraA09g038500.3C,BraA10g032490.3C,BraA01g001380.3C,BraA06g002900.3C,BraA08g027530.3C,BraA09g032870.3C,BraA05g028180.3C,BraA02g035480.3C
GO:0001933	negative regulation of protein phosphorylation	biological_process	0.10414	0.79266	1	3133	1	30047	BraA06g006490.3C
GO:0004862	cAMP-dependent protein kinase inhibitor activity	molecular_function	0.10414	0.79266	1	3133	1	30047	BraA06g006490.3C
GO:0006469	negative regulation of protein kinase activity	biological_process	0.10414	0.79266	1	3133	1	30047	BraA06g006490.3C
GO:0033673	negative regulation of kinase activity	biological_process	0.10414	0.79266	1	3133	1	30047	BraA06g006490.3C
GO:0042326	negative regulation of phosphorylation	biological_process	0.10414	0.79266	1	3133	1	30047	BraA06g006490.3C
GO:0015109	chromate transmembrane transporter activity	molecular_function	0.10417	0.79266	1	3133	1	30047	BraA05g014160.3C
GO:0015703	chromate transport	biological_process	0.10417	0.79266	1	3133	1	30047	BraA05g014160.3C
GO:0050852	T cell receptor signaling pathway	biological_process	0.10426	0.79266	1	3133	1	30047	BraA01g019060.3C
GO:0000012	single strand break repair	biological_process	0.10427	0.79266	1	3133	1	30047	BraA04g002180.3C
GO:0031297	replication fork processing	biological_process	0.10428	0.79266	1	3133	1	30047	BraA01g025850.3C
GO:0031639	plasminogen activation	biological_process	0.10428	0.79266	1	3133	1	30047	BraA06g034340.3C
GO:0008028	monocarboxylic acid transmembrane transporter activity	molecular_function	0.10428	0.79266	1	3133	1	30047	BraA02g006850.3C
GO:0015128	gluconate transmembrane transporter activity	molecular_function	0.10428	0.79266	1	3133	1	30047	BraA02g006850.3C
GO:0015649	2-keto-3-deoxygluconate:proton symporter activity	molecular_function	0.10428	0.79266	1	3133	1	30047	BraA02g006850.3C
GO:0042873	aldonate transport	biological_process	0.10428	0.79266	1	3133	1	30047	BraA02g006850.3C
GO:0042879	aldonate transmembrane transporter activity	molecular_function	0.10428	0.79266	1	3133	1	30047	BraA02g006850.3C
GO:0046411	2-keto-3-deoxygluconate transport	biological_process	0.10428	0.79266	1	3133	1	30047	BraA02g006850.3C
GO:0000128	flocculation	biological_process	0.10428	0.79266	1	3133	1	30047	BraA03g004810.3C
GO:0002143	tRNA wobble position uridine thiolation	biological_process	0.10428	0.79266	1	3133	1	30047	BraA09g063500.3C
GO:0004169	dolichyl-phosphate-mannose-protein mannosyltransferase activity	molecular_function	0.10428	0.79266	1	3133	1	30047	BraA06g023180.3C
GO:0009318	exodeoxyribonuclease VII complex	cellular_component	0.10428	0.79266	1	3133	1	30047	BraA06g005750.3C
GO:0035268	protein mannosylation	biological_process	0.10428	0.79266	1	3133	1	30047	BraA06g023180.3C
GO:0035269	protein O-linked mannosylation	biological_process	0.10428	0.79266	1	3133	1	30047	BraA06g023180.3C
GO:0050795	regulation of behavior	biological_process	0.10428	0.79266	1	3133	1	30047	BraA02g029940.3C
GO:0050920	regulation of chemotaxis	biological_process	0.10428	0.79266	1	3133	1	30047	BraA02g029940.3C
GO:0097502	mannosylation	biological_process	0.10428	0.79266	1	3133	1	30047	BraA06g023180.3C
GO:0098630	aggregation of unicellular organisms	biological_process	0.10428	0.79266	1	3133	1	30047	BraA03g004810.3C
GO:0098743	cell aggregation	biological_process	0.10428	0.79266	1	3133	1	30047	BraA03g004810.3C
GO:0008238	exopeptidase activity	molecular_function	0.10465	0.79415	18	3133	126	30047	BraA03g010560.3C,BraA03g000190.3C,BraA02g010200.3C,BraA03g010500.3C,BraA07g016790.3C,BraA06g043350.3C,BraA09g058200.3C,BraA05g036420.3C,BraA04g016400.3C,BraA03g010520.3C,BraA01g015330.3C,BraA10g029800.3C,BraA06g033600.3C,BraA03g010540.3C,BraA08g002980.3C,BraA04g012800.3C,BraA03g034400.3C,BraA07g026180.3C
GO:0000276	mitochondrial proton-transporting ATP synthase complex, coupling factor F(o)	cellular_component	0.10586	0.80135	7	3133	39	30047	BraA05g007380.3C,BraA10g017840.3C,BraA09g050020.3C,BraA05g025080.3C,BraA05g002690.3C,BraA07g031460.3C,BraA08g015270.3C
GO:0006220	pyrimidine nucleotide metabolic process	biological_process	0.10594	0.80135	7	3133	39	30047	BraA03g059150.3C,BraA10g026480.3C,BraA01g011270.3C,BraA06g020690.3C,BraA03g049440.3C,BraA01g038880.3C,BraA02g026930.3C
GO:0045259	proton-transporting ATP synthase complex	cellular_component	0.10891	0.816	14	3133	94	30047	BraA02g033590.3C,BraA08g015270.3C,BraA03g017370.3C,BraA07g031460.3C,BraA03g018230.3C,BraA10g017840.3C,BraA06g041050.3C,BraA03g003850.3C,BraA09g050020.3C,BraA05g002690.3C,BraA05g007380.3C,BraA05g025080.3C,BraA09g022190.3C,BraA01g006950.3C
GO:0006613	cotranslational protein targeting to membrane	biological_process	0.10893	0.816	14	3133	94	30047	BraA03g061510.3C,BraA06g031920.3C,BraA02g010260.3C,BraA07g025740.3C,BraA02g021570.3C,BraA10g008170.3C,BraA10g023820.3C,BraA08g034610.3C,BraA09g060030.3C,BraA01g038090.3C,BraA07g042870.3C,BraA02g026010.3C,BraA03g032030.3C,BraA01g010540.3C
GO:0015629	actin cytoskeleton	cellular_component	0.10942	0.816	13	3133	86	30047	BraA09g018800.3C,BraA09g012130.3C,BraA10g024650.3C,BraA07g009740.3C,BraA09g064670.3C,BraA08g032560.3C,BraA05g032590.3C,BraA03g058020.3C,BraA07g011300.3C,BraA01g042250.3C,BraA07g000540.3C,BraA08g034730.3C,BraA06g005750.3C
GO:0008236	serine-type peptidase activity	molecular_function	0.10948	0.816	52	3133	420	30047	BraA05g036420.3C,BraA04g013830.3C,BraA05g033010.3C,BraA07g035820.3C,BraA01g015330.3C,BraA10g029800.3C,BraA07g025010.3C,BraA10g030410.3C,BraA06g033600.3C,BraA01g022650.3C,BraA03g010540.3C,BraA10g024650.3C,BraA03g010560.3C,BraA09g027960.3C,BraA03g000190.3C,BraA09g009000.3C,BraA05g010040.3C,BraA09g003560.3C,BraA03g049690.3C,BraA02g010200.3C,BraA01g042550.3C,BraA03g010500.3C,BraA06g001810.3C,BraA05g0…
GO:0017171	serine hydrolase activity	molecular_function	0.10948	0.816	52	3133	420	30047	BraA09g058200.3C,BraA03g009170.3C,BraA02g024090.3C,BraA06g002810.3C,BraA07g016790.3C,BraA01g007570.3C,BraA04g019260.3C,BraA04g021620.3C,BraA01g041800.3C,BraA09g058160.3C,BraA06g030690.3C,BraA05g035980.3C,BraA07g016500.3C,BraA03g034400.3C,BraA08g022760.3C,BraA10g029210.3C,BraA08g002980.3C,BraA04g012800.3C,BraA03g042650.3C,BraA04g016400.3C,BraA02g028760.3C,BraA03g010520.3C,BraA09g015190.3C,BraA05g0…
GO:0004568	chitinase activity	molecular_function	0.10984	0.816	6	3133	32	30047	BraA09g018490.3C,BraA03g035390.3C,BraA03g022970.3C,BraA10g004430.3C,BraA03g022940.3C,BraA03g060360.3C
GO:0008061	chitin binding	molecular_function	0.10991	0.816	6	3133	32	30047	BraA03g024280.3C,BraA09g018490.3C,BraA03g022970.3C,BraA03g023210.3C,BraA03g022940.3C,BraA06g005220.3C
GO:0003918	DNA topoisomerase type II (ATP-hydrolyzing) activity	molecular_function	0.10995	0.816	6	3133	32	30047	BraA08g022670.3C,BraA01g017430.3C,BraA05g036530.3C,BraA02g001330.3C,BraA03g054970.3C,BraA04g007350.3C
GO:0061505	DNA topoisomerase II activity	molecular_function	0.10995	0.816	6	3133	32	30047	BraA02g001330.3C,BraA08g022670.3C,BraA01g017430.3C,BraA05g036530.3C,BraA03g054970.3C,BraA04g007350.3C
GO:0006537	glutamate biosynthetic process	biological_process	0.11043	0.816	4	3133	18	30047	BraA01g037460.3C,BraA05g032640.3C,BraA03g036550.3C,BraA03g036560.3C
GO:0043650	dicarboxylic acid biosynthetic process	biological_process	0.11043	0.816	4	3133	18	30047	BraA03g036560.3C,BraA03g036550.3C,BraA05g032640.3C,BraA01g037460.3C
GO:0016742	hydroxymethyl-, formyl- and related transferase activity	molecular_function	0.11043	0.816	4	3133	18	30047	BraA08g033690.3C,BraA09g050450.3C,BraA06g036380.3C,BraA07g024610.3C
GO:0008239	dipeptidyl-peptidase activity	molecular_function	0.11048	0.816	4	3133	18	30047	BraA06g033600.3C,BraA01g015330.3C,BraA04g012800.3C,BraA04g016400.3C
GO:0051606	detection of stimulus	biological_process	0.11048	0.816	4	3133	18	30047	BraA03g032140.3C,BraA04g031340.3C,BraA03g023440.3C,BraA01g044360.3C
GO:0006821	chloride transport	biological_process	0.11048	0.816	4	3133	18	30047	BraA06g032950.3C,BraA03g026130.3C,BraA04g015430.3C,BraA07g020310.3C
GO:0009521	photosystem	cellular_component	0.11161	0.82092	23	3133	169	30047	BraAnng004180.3C,BraA10g022210.3C,BraA03g017180.3C,BraA10g020070.3C,BraA02g045860.3C,BraA09g051720.3C,BraA01g016600.3C,BraA09g057040.3C,BraA04g017090.3C,BraA06g018630.3C,BraA03g048880.3C,BraA06g022790.3C,BraA06g021230.3C,BraA02g001160.3C,BraA03g029440.3C,BraA09g024750.3C,BraA07g039980.3C,BraA02g006880.3C,BraA02g017080.3C,BraA09g009510.3C,BraA01g017300.3C,BraA08g027660.3C,BraA07g017330.3C
GO:0016197	endosomal transport	biological_process	0.1121	0.82092	5	3133	25	30047	BraA05g036890.3C,BraA07g003120.3C,BraA03g049000.3C,BraA07g000310.3C,BraA01g040720.3C
GO:0004743	pyruvate kinase activity	molecular_function	0.11224	0.82092	5	3133	25	30047	BraA06g012090.3C,BraA05g023230.3C,BraA03g040760.3C,BraA09g047010.3C,BraA10g030110.3C
GO:0044448	cell cortex part	cellular_component	0.11226	0.82092	17	3133	119	30047	BraA04g001990.3C,BraA02g001000.3C,BraA03g035180.3C,BraA07g036560.3C,BraA01g040860.3C,BraA09g064670.3C,BraA03g035240.3C,BraA02g038950.3C,BraA02g017550.3C,BraA10g024290.3C,BraA06g036070.3C,BraA09g049500.3C,BraA10g031760.3C,BraA02g005310.3C,BraA06g005750.3C,BraA03g006020.3C,BraA04g014630.3C
GO:0072522	purine-containing compound biosynthetic process	biological_process	0.11439	0.82092	26	3133	195	30047	BraA08g020850.3C,BraA05g002090.3C,BraA05g002690.3C,BraA04g003740.3C,BraA05g007380.3C,BraA09g022190.3C,BraA09g014950.3C,BraA02g033590.3C,BraA02g033380.3C,BraA08g015270.3C,BraA06g041050.3C,BraA04g026260.3C,BraA08g017730.3C,BraA03g003850.3C,BraA09g050020.3C,BraA01g035390.3C,BraA05g025080.3C,BraA05g008470.3C,BraA01g006950.3C,BraA03g038020.3C,BraA04g022720.3C,BraA07g031460.3C,BraA03g017370.3C,BraA03g0…
GO:0072657	protein localization to membrane	biological_process	0.11472	0.82092	19	3133	136	30047	BraA05g029070.3C,BraA01g010540.3C,BraA06g031920.3C,BraA02g010260.3C,BraA04g014700.3C,BraA03g024280.3C,BraA09g013990.3C,BraA09g060030.3C,BraA08g034610.3C,BraA03g032030.3C,BraA02g026010.3C,BraA01g038090.3C,BraA07g042870.3C,BraA09g005000.3C,BraA02g021570.3C,BraA07g025740.3C,BraA03g061510.3C,BraA10g023820.3C,BraA10g008170.3C
GO:0090150	establishment of protein localization to membrane	biological_process	0.11472	0.82092	19	3133	136	30047	BraA02g010260.3C,BraA06g031920.3C,BraA04g014700.3C,BraA03g024280.3C,BraA05g029070.3C,BraA01g010540.3C,BraA09g005000.3C,BraA07g025740.3C,BraA02g021570.3C,BraA03g061510.3C,BraA10g023820.3C,BraA10g008170.3C,BraA09g013990.3C,BraA09g060030.3C,BraA08g034610.3C,BraA03g032030.3C,BraA01g038090.3C,BraA07g042870.3C,BraA02g026010.3C
GO:0015075	ion transmembrane transporter activity	molecular_function	0.11473	0.82092	140	3133	1217	30047	BraA09g053970.3C,BraA01g011030.3C,BraA10g003130.3C,BraA04g008370.3C,BraA01g030800.3C,BraA01g015390.3C,BraA02g029080.3C,BraA04g025030.3C,BraA02g028580.3C,BraA02g044420.3C,BraA09g004230.3C,BraA05g025080.3C,BraA07g005690.3C,BraA08g015270.3C,BraAnng004790.3C,BraA05g000490.3C,BraA07g020310.3C,BraA04g007430.3C,BraA10g019590.3C,BraA04g002480.3C,BraA01g024130.3C,BraA09g057260.3C,BraA09g014010.3C,BraA02g0…
GO:0044724	single-organism carbohydrate catabolic process	biological_process	0.1151	0.82092	15	3133	103	30047	BraA01g033870.3C,BraA10g014150.3C,BraA09g012000.3C,BraA07g001030.3C,BraA06g003360.3C,BraA09g031680.3C,BraA01g023620.3C,BraA01g004710.3C,BraA09g047010.3C,BraA03g040760.3C,BraA06g040510.3C,BraA10g030110.3C,BraA05g023230.3C,BraA01g030800.3C,BraA06g012090.3C
GO:0098656	anion transmembrane transport	biological_process	0.11646	0.82092	10	3133	63	30047	BraA09g001280.3C,BraA09g061290.3C,BraA01g040290.3C,BraA09g057260.3C,BraA09g014010.3C,BraA04g025030.3C,BraA02g008290.3C,BraA02g034510.3C,BraA09g033000.3C,BraA03g053810.3C
GO:0012506	vesicle membrane	cellular_component	0.11701	0.82092	13	3133	87	30047	BraA03g056890.3C,BraA06g021230.3C,BraA09g002390.3C,BraA05g037780.3C,BraA04g025560.3C,BraA09g004240.3C,BraA06g039580.3C,BraA05g028380.3C,BraA09g054690.3C,BraA04g020750.3C,BraA09g023130.3C,BraA07g008870.3C,BraA01g006340.3C
GO:0000160	phosphorelay signal transduction system	biological_process	0.11703	0.82092	23	3133	170	30047	BraA03g018460.3C,BraA09g060030.3C,BraA05g000490.3C,BraA10g029250.3C,BraA07g033360.3C,BraA07g000540.3C,BraA06g005750.3C,BraA03g002940.3C,BraA09g018800.3C,BraA10g023440.3C,BraA04g004400.3C,BraA09g040930.3C,BraA09g012130.3C,BraA08g032560.3C,BraA10g006560.3C,BraA03g018110.3C,BraA01g033380.3C,BraA02g016630.3C,BraA02g041390.3C,BraA06g001280.3C,BraA03g006750.3C,BraA05g030450.3C,BraA03g042720.3C
GO:0019684	photosynthesis, light reaction	biological_process	0.11737	0.82092	7	3133	40	30047	BraA06g022790.3C,BraA10g021380.3C,BraA03g048880.3C,BraA02g045860.3C,BraA07g017330.3C,BraA03g029440.3C,BraA09g009510.3C
GO:0006403	RNA localization	biological_process	0.11743	0.82092	7	3133	40	30047	BraA02g008550.3C,BraA01g018370.3C,BraA07g020620.3C,BraA04g014630.3C,BraA03g053980.3C,BraA07g032690.3C,BraA03g045910.3C
GO:0050657	nucleic acid transport	biological_process	0.11743	0.82092	7	3133	40	30047	BraA03g053980.3C,BraA04g014630.3C,BraA03g045910.3C,BraA07g032690.3C,BraA02g008550.3C,BraA07g020620.3C,BraA01g018370.3C
GO:0050658	RNA transport	biological_process	0.11743	0.82092	7	3133	40	30047	BraA01g018370.3C,BraA07g020620.3C,BraA02g008550.3C,BraA07g032690.3C,BraA03g045910.3C,BraA03g053980.3C,BraA04g014630.3C
GO:0051236	establishment of RNA localization	biological_process	0.11743	0.82092	7	3133	40	30047	BraA04g014630.3C,BraA03g053980.3C,BraA03g045910.3C,BraA07g032690.3C,BraA02g008550.3C,BraA07g020620.3C,BraA01g018370.3C
GO:0005672	transcription factor TFIIA complex	cellular_component	0.11746	0.82092	7	3133	40	30047	BraA09g048510.3C,BraA09g040250.3C,BraA02g000250.3C,BraA05g027990.3C,BraA09g034350.3C,BraA02g006850.3C,BraA01g026160.3C
GO:0016840	carbon-nitrogen lyase activity	molecular_function	0.11748	0.82092	7	3133	40	30047	BraA03g062180.3C,BraA03g035460.3C,BraA07g037910.3C,BraA10g001650.3C,BraA10g007910.3C,BraA09g042280.3C,BraA08g019460.3C
GO:0016779	nucleotidyltransferase activity	molecular_function	0.11813	0.82092	73	3133	610	30047	BraA07g012790.3C,BraA05g004820.3C,BraA10g004290.3C,BraA07g035820.3C,BraA03g058380.3C,BraA10g000600.3C,BraA02g036080.3C,BraA03g052260.3C,BraA07g027150.3C,BraA09g057610.3C,BraA01g022300.3C,BraA05g026720.3C,BraA09g014950.3C,BraA09g005490.3C,BraA06g042000.3C,BraA01g019700.3C,BraA02g004560.3C,BraA09g027960.3C,BraA08g032180.3C,BraA09g038500.3C,BraA06g043350.3C,BraA04g027630.3C,BraA10g007910.3C,BraA05g0…
GO:0000428	DNA-directed RNA polymerase complex	cellular_component	0.1205	0.82092	16	3133	112	30047	BraA02g022870.3C,BraA07g027660.3C,BraA09g061870.3C,BraA02g006850.3C,BraA06g043590.3C,BraA04g020760.3C,BraA01g006250.3C,BraA01g002750.3C,BraA09g057040.3C,BraA01g026160.3C,BraA09g034350.3C,BraA06g007300.3C,BraA05g027990.3C,BraA02g000250.3C,BraA09g048510.3C,BraA09g040250.3C
GO:0030880	RNA polymerase complex	cellular_component	0.1205	0.82092	16	3133	112	30047	BraA01g026160.3C,BraA06g007300.3C,BraA09g034350.3C,BraA05g027990.3C,BraA02g000250.3C,BraA09g040250.3C,BraA09g048510.3C,BraA09g057040.3C,BraA01g002750.3C,BraA09g061870.3C,BraA07g027660.3C,BraA02g006850.3C,BraA06g043590.3C,BraA01g006250.3C,BraA04g020760.3C,BraA02g022870.3C
GO:0055029	nuclear DNA-directed RNA polymerase complex	cellular_component	0.1205	0.82092	16	3133	112	30047	BraA02g006850.3C,BraA09g061870.3C,BraA07g027660.3C,BraA04g020760.3C,BraA01g006250.3C,BraA06g043590.3C,BraA02g022870.3C,BraA01g026160.3C,BraA02g000250.3C,BraA05g027990.3C,BraA09g048510.3C,BraA09g040250.3C,BraA09g034350.3C,BraA06g007300.3C,BraA01g002750.3C,BraA09g057040.3C
GO:0061695	transferase complex, transferring phosphorus-containing groups	cellular_component	0.12089	0.82092	19	3133	137	30047	BraA02g022870.3C,BraA04g020760.3C,BraA01g006250.3C,BraA06g043590.3C,BraA02g006850.3C,BraA01g010220.3C,BraA07g027660.3C,BraA09g061870.3C,BraA09g021180.3C,BraA01g002750.3C,BraA09g057040.3C,BraA09g040250.3C,BraA09g048510.3C,BraA02g000250.3C,BraA05g027990.3C,BraA09g034350.3C,BraA03g052260.3C,BraA06g007300.3C,BraA01g026160.3C
GO:0051704	multi-organism process	biological_process	0.121	0.82092	145	3133	1266	30047	BraA04g008070.3C,BraA06g007840.3C,BraA04g020090.3C,BraA10g000520.3C,BraA08g015980.3C,BraA02g013050.3C,BraA04g028400.3C,BraA09g062580.3C,BraA05g003260.3C,BraA04g028470.3C,BraA04g009820.3C,BraA07g028990.3C,BraA03g049440.3C,BraA06g011880.3C,BraA05g010400.3C,BraA05g039990.3C,BraA03g004810.3C,BraA08g003030.3C,BraA02g019250.3C,BraA07g011510.3C,BraA09g052390.3C,BraA01g028780.3C,BraA04g013870.3C,BraA09g0…
GO:0008152	metabolic process	biological_process	0.12165	0.82092	1638	3133	15408	30047	BraA03g010500.3C,BraA07g025950.3C,BraA09g060640.3C,BraA09g020320.3C,BraA06g020650.3C,BraA04g020090.3C,BraA02g040530.3C,BraA07g027660.3C,BraA03g038360.3C,BraA07g000890.3C,BraA03g010960.3C,BraA01g014190.3C,BraA07g010440.3C,BraAnng001170.3C,BraA01g035390.3C,BraA03g052070.3C,BraA10g030000.3C,BraA07g030260.3C,BraA09g000420.3C,BraA10g004430.3C,BraA02g025400.3C,BraA09g017780.3C,BraA09g045270.3C,BraA08g0…
GO:0060590	ATPase regulator activity	molecular_function	0.12171	0.82092	8	3133	48	30047	BraA05g007300.3C,BraA09g044240.3C,BraA03g053980.3C,BraA08g006170.3C,BraA01g019930.3C,BraA02g018310.3C,BraA01g039010.3C,BraA09g054760.3C
GO:0051239	regulation of multicellular organismal process	biological_process	0.12189	0.82092	8	3133	48	30047	BraA02g019510.3C,BraA09g025360.3C,BraAnng003470.3C,BraA02g041620.3C,BraA02g035080.3C,BraA08g006710.3C,BraA01g017040.3C,BraA02g022770.3C
GO:0008535	respiratory chain complex IV assembly	biological_process	0.1219	0.82092	3	3133	12	30047	BraA02g039810.3C,BraA04g027630.3C,BraA03g024120.3C
GO:0033617	mitochondrial respiratory chain complex IV assembly	biological_process	0.1219	0.82092	3	3133	12	30047	BraA03g024120.3C,BraA04g027630.3C,BraA02g039810.3C
GO:0015740	C4-dicarboxylate transport	biological_process	0.12193	0.82092	8	3133	48	30047	BraA08g025120.3C,BraA09g037600.3C,BraA07g027690.3C,BraA02g017550.3C,BraA07g026820.3C,BraA07g003540.3C,BraA05g035970.3C,BraA04g003920.3C
GO:0008026	ATP-dependent helicase activity	molecular_function	0.12196	0.82092	8	3133	48	30047	BraA04g010300.3C,BraA09g055910.3C,BraA10g020220.3C,BraA01g035780.3C,BraA09g029550.3C,BraA08g031430.3C,BraA09g005000.3C,BraA03g020630.3C
GO:0070035	purine NTP-dependent helicase activity	molecular_function	0.12196	0.82092	8	3133	48	30047	BraA09g029550.3C,BraA08g031430.3C,BraA09g005000.3C,BraA03g020630.3C,BraA01g035780.3C,BraA10g020220.3C,BraA04g010300.3C,BraA09g055910.3C
GO:0006269	DNA replication, synthesis of RNA primer	biological_process	0.12199	0.82092	3	3133	12	30047	BraA07g020680.3C,BraA03g009480.3C,BraA09g040120.3C
GO:0006414	translational elongation	biological_process	0.12199	0.82092	8	3133	48	30047	BraA09g059140.3C,BraA09g012990.3C,BraA09g059810.3C,BraA03g005620.3C,BraA02g014840.3C,BraA08g032040.3C,BraA09g059640.3C,BraA04g020090.3C
GO:0008484	sulfuric ester hydrolase activity	molecular_function	0.122	0.82092	3	3133	12	30047	BraA10g022070.3C,BraA01g024190.3C,BraA01g007950.3C
GO:0044431	Golgi apparatus part	cellular_component	0.12206	0.82092	21	3133	154	30047	BraA05g037780.3C,BraA02g023740.3C,BraA07g006390.3C,BraA06g013350.3C,BraA05g029070.3C,BraA01g013810.3C,BraA09g002220.3C,BraA05g003050.3C,BraA03g043230.3C,BraA05g028380.3C,BraA05g017410.3C,BraA08g025670.3C,BraA09g054760.3C,BraA07g008870.3C,BraA09g049500.3C,BraA01g006340.3C,BraA03g005090.3C,BraA04g016570.3C,BraA03g056890.3C,BraA04g002480.3C,BraA02g004350.3C
GO:0005057	receptor signaling protein activity	molecular_function	0.12227	0.82092	15	3133	104	30047	BraA09g060030.3C,BraA05g000490.3C,BraA03g018460.3C,BraA01g033380.3C,BraA06g005750.3C,BraA07g000540.3C,BraA09g012130.3C,BraA09g040930.3C,BraA03g006750.3C,BraA10g023440.3C,BraA05g000090.3C,BraA09g018800.3C,BraA08g032560.3C,BraA10g006560.3C,BraA03g018110.3C
GO:0006568	tryptophan metabolic process	biological_process	0.12265	0.82092	2	3133	6	30047	BraA09g044930.3C,BraA09g001570.3C
GO:0006586	indolalkylamine metabolic process	biological_process	0.12265	0.82092	2	3133	6	30047	BraA09g001570.3C,BraA09g044930.3C
GO:0042430	indole-containing compound metabolic process	biological_process	0.12265	0.82092	2	3133	6	30047	BraA09g001570.3C,BraA09g044930.3C
GO:0006171	cAMP biosynthetic process	biological_process	0.12269	0.82092	2	3133	6	30047	BraA04g022720.3C,BraA02g033380.3C
GO:0004359	glutaminase activity	molecular_function	0.12269	0.82092	2	3133	6	30047	BraA10g017620.3C,BraA04g014260.3C
GO:0001765	membrane raft assembly	biological_process	0.12273	0.82092	2	3133	6	30047	BraA10g028170.3C,BraA09g044500.3C
GO:0031579	membrane raft organization	biological_process	0.12273	0.82092	2	3133	6	30047	BraA09g044500.3C,BraA10g028170.3C
GO:0044091	membrane biogenesis	biological_process	0.12273	0.82092	2	3133	6	30047	BraA10g028170.3C,BraA09g044500.3C
GO:0044854	plasma membrane raft assembly	biological_process	0.12273	0.82092	2	3133	6	30047	BraA09g044500.3C,BraA10g028170.3C
GO:0044857	plasma membrane raft organization	biological_process	0.12273	0.82092	2	3133	6	30047	BraA10g028170.3C,BraA09g044500.3C
GO:0070836	caveola assembly	biological_process	0.12273	0.82092	2	3133	6	30047	BraA10g028170.3C,BraA09g044500.3C
GO:0071709	membrane assembly	biological_process	0.12273	0.82092	2	3133	6	30047	BraA10g028170.3C,BraA09g044500.3C
GO:0045088	regulation of innate immune response	biological_process	0.12275	0.82092	2	3133	6	30047	BraA02g035080.3C,BraA02g041620.3C
GO:0000295	adenine nucleotide transmembrane transporter activity	molecular_function	0.12277	0.82092	2	3133	6	30047	BraA03g054970.3C,BraA08g029390.3C
GO:0005346	purine ribonucleotide transmembrane transporter activity	molecular_function	0.12277	0.82092	2	3133	6	30047	BraA03g054970.3C,BraA08g029390.3C
GO:0005347	ATP transmembrane transporter activity	molecular_function	0.12277	0.82092	2	3133	6	30047	BraA03g054970.3C,BraA08g029390.3C
GO:0005471	ATP:ADP antiporter activity	molecular_function	0.12277	0.82092	2	3133	6	30047	BraA08g029390.3C,BraA03g054970.3C
GO:0015211	purine nucleoside transmembrane transporter activity	molecular_function	0.12277	0.82092	2	3133	6	30047	BraA08g029390.3C,BraA03g054970.3C
GO:0015215	nucleotide transmembrane transporter activity	molecular_function	0.12277	0.82092	2	3133	6	30047	BraA08g029390.3C,BraA03g054970.3C
GO:0015216	purine nucleotide transmembrane transporter activity	molecular_function	0.12277	0.82092	2	3133	6	30047	BraA08g029390.3C,BraA03g054970.3C
GO:0015217	ADP transmembrane transporter activity	molecular_function	0.12277	0.82092	2	3133	6	30047	BraA08g029390.3C,BraA03g054970.3C
GO:0015301	anion:anion antiporter activity	molecular_function	0.12277	0.82092	2	3133	6	30047	BraA08g029390.3C,BraA03g054970.3C
GO:0015605	organophosphate ester transmembrane transporter activity	molecular_function	0.12277	0.82092	2	3133	6	30047	BraA03g054970.3C,BraA08g029390.3C
GO:0010277	chlorophyllide a oxygenase [overall] activity	molecular_function	0.12277	0.82092	2	3133	6	30047	BraA06g017010.3C,BraA10g007590.3C
GO:0043190	ATP-binding cassette (ABC) transporter complex	cellular_component	0.12277	0.82092	2	3133	6	30047	BraA02g029590.3C,BraA01g019930.3C
GO:0015296	anion:cation symporter activity	molecular_function	0.12277	0.82092	2	3133	6	30047	BraA02g006850.3C,BraA08g022890.3C
GO:0045261	proton-transporting ATP synthase complex, catalytic core F(1)	cellular_component	0.12308	0.82092	6	3133	33	30047	BraA06g041050.3C,BraA03g018230.3C,BraA09g022190.3C,BraA03g003850.3C,BraA02g033590.3C,BraA03g017370.3C
GO:0015932	nucleobase-containing compound transmembrane transporter activity	molecular_function	0.12321	0.82092	6	3133	33	30047	BraA07g032690.3C,BraA09g024750.3C,BraA03g054970.3C,BraA08g029390.3C,BraA09g024710.3C,BraA09g012470.3C
GO:0032507	maintenance of protein location in cell	biological_process	0.12323	0.82092	6	3133	33	30047	BraA02g019420.3C,BraA02g004560.3C,BraA03g009080.3C,BraA09g006520.3C,BraA06g000150.3C,BraA10g025330.3C
GO:0045185	maintenance of protein location	biological_process	0.12323	0.82092	6	3133	33	30047	BraA02g004560.3C,BraA02g019420.3C,BraA06g000150.3C,BraA09g006520.3C,BraA10g025330.3C,BraA03g009080.3C
GO:0051651	maintenance of location in cell	biological_process	0.12323	0.82092	6	3133	33	30047	BraA02g004560.3C,BraA02g019420.3C,BraA10g025330.3C,BraA06g000150.3C,BraA09g006520.3C,BraA03g009080.3C
GO:0060589	nucleoside-triphosphatase regulator activity	molecular_function	0.12454	0.8273	20	3133	146	30047	BraA01g039010.3C,BraA03g056150.3C,BraA06g005720.3C,BraA01g011810.3C,BraA03g053980.3C,BraA05g029640.3C,BraA07g020540.3C,BraA08g006170.3C,BraA10g022080.3C,BraA02g018310.3C,BraA01g019930.3C,BraA05g029680.3C,BraA09g054760.3C,BraA09g028820.3C,BraA02g000500.3C,BraA10g012770.3C,BraA03g019550.3C,BraA05g007300.3C,BraA09g044240.3C,BraA05g029660.3C
GO:0005753	mitochondrial proton-transporting ATP synthase complex	cellular_component	0.12454	0.8273	9	3133	56	30047	BraA08g015270.3C,BraA07g031460.3C,BraA03g018230.3C,BraA10g017840.3C,BraA03g003850.3C,BraA09g050020.3C,BraA05g002690.3C,BraA05g007380.3C,BraA05g025080.3C
GO:0044459	plasma membrane part	cellular_component	0.12522	0.83068	24	3133	180	30047	BraA10g020220.3C,BraA05g012090.3C,BraAnng004790.3C,BraA07g023680.3C,BraA07g038120.3C,BraA01g000190.3C,BraA01g019930.3C,BraA01g017430.3C,BraA05g028380.3C,BraA07g008870.3C,BraA10g013280.3C,BraA01g044710.3C,BraA01g002090.3C,BraA01g041800.3C,BraA09g036230.3C,BraA08g009630.3C,BraA10g025040.3C,BraA02g023670.3C,BraA10g005030.3C,BraA05g037780.3C,BraA09g015840.3C,BraA09g061750.3C,BraA05g034830.3C,BraA02g0…
GO:0006066	alcohol metabolic process	biological_process	0.12581	0.83115	10	3133	64	30047	BraA07g001030.3C,BraA02g002570.3C,BraA06g003360.3C,BraA09g012000.3C,BraA05g014980.3C,BraA01g030800.3C,BraA01g041780.3C,BraA01g023860.3C,BraA01g004350.3C,BraA08g004320.3C
GO:0000723	telomere maintenance	biological_process	0.12613	0.83115	11	3133	72	30047	BraA06g014650.3C,BraA01g008090.3C,BraA01g017920.3C,BraA09g060030.3C,BraA06g000540.3C,BraA10g017380.3C,BraA05g008220.3C,BraA05g026860.3C,BraA10g011730.3C,BraA08g030660.3C,BraA02g021680.3C
GO:0032200	telomere organization	biological_process	0.12613	0.83115	11	3133	72	30047	BraA09g060030.3C,BraA06g000540.3C,BraA01g017920.3C,BraA01g008090.3C,BraA06g014650.3C,BraA10g011730.3C,BraA08g030660.3C,BraA02g021680.3C,BraA05g026860.3C,BraA05g008220.3C,BraA10g017380.3C
GO:0060249	anatomical structure homeostasis	biological_process	0.12613	0.83115	11	3133	72	30047	BraA06g014650.3C,BraA01g017920.3C,BraA01g008090.3C,BraA06g000540.3C,BraA09g060030.3C,BraA10g017380.3C,BraA05g008220.3C,BraA05g026860.3C,BraA02g021680.3C,BraA10g011730.3C,BraA08g030660.3C
GO:0006865	amino acid transport	biological_process	0.12618	0.83115	11	3133	72	30047	BraA06g002180.3C,BraA02g008290.3C,BraA02g034510.3C,BraA09g057260.3C,BraA09g014010.3C,BraA04g025030.3C,BraA09g033000.3C,BraA08g022890.3C,BraA09g061290.3C,BraA01g040290.3C,BraA09g001280.3C
GO:0044712	single-organism catabolic process	biological_process	0.1265	0.83209	40	3133	319	30047	BraA08g018260.3C,BraA03g045520.3C,BraA01g023620.3C,BraA10g030110.3C,BraA09g026520.3C,BraA03g040760.3C,BraA09g047010.3C,BraA07g004880.3C,BraA06g003670.3C,BraA07g020860.3C,BraA06g003360.3C,BraA01g022650.3C,BraA01g004710.3C,BraA03g017030.3C,BraA01g041780.3C,BraA10g014150.3C,BraA05g024640.3C,BraA01g027870.3C,BraA09g012000.3C,BraA08g011880.3C,BraA04g003740.3C,BraA02g002510.3C,BraA09g031680.3C,BraA10g0…
GO:0044723	single-organism carbohydrate metabolic process	biological_process	0.1268	0.8329	69	3133	577	30047	BraA09g014890.3C,BraA01g017740.3C,BraA07g017640.3C,BraA05g041700.3C,BraA02g001160.3C,BraA08g004320.3C,BraA07g023680.3C,BraA08g032200.3C,BraA10g007850.3C,BraA03g061770.3C,BraA07g030900.3C,BraA06g037820.3C,BraA05g020270.3C,BraA08g003460.3C,BraA01g030800.3C,BraA04g023460.3C,BraA09g031680.3C,BraA03g014130.3C,BraA10g014150.3C,BraA05g012410.3C,BraA01g028140.3C,BraA06g023180.3C,BraA06g015140.3C,BraA06g0…
GO:2001070	starch binding	molecular_function	0.12768	0.83709	5	3133	26	30047	BraA02g041390.3C,BraA06g008150.3C,BraA08g030990.3C,BraA09g005580.3C,BraA09g060740.3C
GO:0015297	antiporter activity	molecular_function	0.12779	0.83709	25	3133	189	30047	BraA05g018400.3C,BraA09g026970.3C,BraA08g029390.3C,BraA03g011830.3C,BraA09g058110.3C,BraA07g037640.3C,BraA03g045990.3C,BraA10g010450.3C,BraA07g028510.3C,BraA03g052920.3C,BraA08g002700.3C,BraA05g007100.3C,BraA03g016030.3C,BraA08g029540.3C,BraA01g030600.3C,BraA03g054970.3C,BraA08g005120.3C,BraA06g011040.3C,BraA05g025520.3C,BraA10g019590.3C,BraA04g006040.3C,BraA02g015410.3C,BraA10g015710.3C,BraA03g0…
GO:0015930	glutamate synthase activity	molecular_function	0.12892	0.84327	4	3133	19	30047	BraA03g036550.3C,BraA03g036560.3C,BraA01g037460.3C,BraA05g032640.3C
GO:0001522	pseudouridine synthesis	biological_process	0.12953	0.84418	7	3133	41	30047	BraA10g002060.3C,BraA01g012370.3C,BraA03g033120.3C,BraA05g006710.3C,BraA10g017510.3C,BraA07g000330.3C,BraA07g041820.3C
GO:0016591	DNA-directed RNA polymerase II, holoenzyme	cellular_component	0.12957	0.84418	15	3133	105	30047	BraA01g026160.3C,BraA07g027660.3C,BraA09g061870.3C,BraA02g006850.3C,BraA06g007300.3C,BraA06g043590.3C,BraA09g034350.3C,BraA05g027990.3C,BraA09g048510.3C,BraA09g040250.3C,BraA02g000250.3C,BraA04g020760.3C,BraA09g057040.3C,BraA02g022870.3C,BraA01g002750.3C
GO:0015931	nucleobase-containing compound transport	biological_process	0.1296	0.84418	7	3133	41	30047	BraA02g008550.3C,BraA07g020620.3C,BraA01g018370.3C,BraA04g014630.3C,BraA03g053980.3C,BraA03g045910.3C,BraA07g032690.3C
GO:0071949	FAD binding	molecular_function	0.12988	0.84484	18	3133	130	30047	BraA01g005530.3C,BraA03g048930.3C,BraA03g034390.3C,BraA10g026130.3C,BraA05g038550.3C,BraA08g011650.3C,BraA02g022380.3C,BraA03g022080.3C,BraA03g059690.3C,BraA04g018220.3C,BraA01g038030.3C,BraA03g022580.3C,BraA03g054790.3C,BraA10g002610.3C,BraA05g003520.3C,BraA07g012330.3C,BraA08g016710.3C,BraA09g015370.3C
GO:0003676	nucleic acid binding	molecular_function	0.13175	0.8558	622	3133	5737	30047	BraA09g018530.3C,BraA07g027470.3C,BraA09g036020.3C,BraA03g004810.3C,BraA03g027150.3C,BraA08g014200.3C,BraA07g040890.3C,BraA07g013140.3C,BraA08g016640.3C,BraA09g044710.3C,BraA07g000330.3C,BraA09g021880.3C,BraA10g013370.3C,BraA05g023450.3C,BraA04g004130.3C,BraA03g010900.3C,BraA02g021010.3C,BraA07g000790.3C,BraA03g005620.3C,BraA08g023880.3C,BraA07g011330.3C,BraA04g007410.3C,BraA09g013170.3C,BraA03g0…
GO:0006605	protein targeting	biological_process	0.13204	0.85654	33	3133	259	30047	BraA09g009800.3C,BraA07g020620.3C,BraA06g031920.3C,BraA10g022030.3C,BraA01g043140.3C,BraA03g053980.3C,BraA07g003920.3C,BraA07g025740.3C,BraA02g012100.3C,BraA10g023820.3C,BraA10g008170.3C,BraA09g060030.3C,BraA07g042870.3C,BraA03g016840.3C,BraA06g005750.3C,BraA04g020090.3C,BraA04g014700.3C,BraA02g010260.3C,BraA02g040530.3C,BraA01g010540.3C,BraA01g040290.3C,BraA02g017550.3C,BraA03g061510.3C,BraA02g0…
GO:0045017	glycerolipid biosynthetic process	biological_process	0.13558	0.87828	10	3133	65	30047	BraA01g040040.3C,BraA09g045970.3C,BraA05g014980.3C,BraA01g015330.3C,BraA01g023860.3C,BraA08g030900.3C,BraA08g029260.3C,BraA06g011880.3C,BraA03g014450.3C,BraA09g060360.3C
GO:0044423	virion part	cellular_component	0.13613	0.88059	68	3133	571	30047	BraA09g064750.3C,BraA07g013430.3C,BraA09g065610.3C,BraA09g030610.3C,BraA03g012760.3C,BraA01g039010.3C,BraA09g014340.3C,BraA03g031070.3C,BraA02g032170.3C,BraA02g004520.3C,BraA01g006400.3C,BraA08g025670.3C,BraA10g025470.3C,BraA07g026900.3C,BraA09g010030.3C,BraA07g005790.3C,BraA05g028240.3C,BraA07g038530.3C,BraA09g029550.3C,BraA10g023340.3C,BraA07g040870.3C,BraA03g057010.3C,BraA07g003590.3C,BraA05g0…
GO:0003723	RNA binding	molecular_function	0.13651	0.88158	143	3133	1255	30047	BraA03g032510.3C,BraA09g043130.3C,BraA04g016030.3C,BraA01g038720.3C,BraA04g031340.3C,BraA06g029600.3C,BraA05g006630.3C,BraA09g059640.3C,BraA10g023440.3C,BraA02g028530.3C,BraA10g024580.3C,BraA02g021570.3C,BraA07g038270.3C,BraA09g008890.3C,BraA09g006020.3C,BraA07g025710.3C,BraA01g012370.3C,BraA03g032030.3C,BraA03g033120.3C,BraA10g012630.3C,BraA02g014840.3C,BraA09g006720.3C,BraA06g032610.3C,BraA01g0…
GO:0016052	carbohydrate catabolic process	biological_process	0.13666	0.88158	18	3133	131	30047	BraA01g004710.3C,BraA06g040510.3C,BraA05g023230.3C,BraA06g012090.3C,BraA10g014150.3C,BraA09g012000.3C,BraA01g010200.3C,BraA09g031680.3C,BraA01g023620.3C,BraA09g047010.3C,BraA03g040760.3C,BraA06g017010.3C,BraA10g030110.3C,BraA01g030800.3C,BraA01g033870.3C,BraA02g019750.3C,BraA07g001030.3C,BraA06g003360.3C
GO:0022892	substrate-specific transporter activity	molecular_function	0.13684	0.88158	161	3133	1421	30047	BraA09g014010.3C,BraA09g057260.3C,BraA01g024130.3C,BraA04g002480.3C,BraA10g019590.3C,BraA04g007430.3C,BraA07g020310.3C,BraAnng004790.3C,BraA05g000490.3C,BraA08g015270.3C,BraA07g032690.3C,BraA05g024430.3C,BraA06g034730.3C,BraA02g007860.3C,BraA04g025030.3C,BraA02g029080.3C,BraA04g008370.3C,BraA01g015390.3C,BraA01g030800.3C,BraA10g003130.3C,BraA01g011030.3C,BraA09g053970.3C,BraA01g010220.3C,BraA07g0…
GO:0051028	mRNA transport	biological_process	0.13714	0.88206	6	3133	34	30047	BraA03g053980.3C,BraA04g014630.3C,BraA03g045910.3C,BraA02g008550.3C,BraA07g020620.3C,BraA01g018370.3C
GO:0070838	divalent metal ion transport	biological_process	0.13729	0.88206	22	3133	165	30047	BraA01g019930.3C,BraA02g007860.3C,BraA03g035020.3C,BraA01g028370.3C,BraA05g008190.3C,BraA01g044710.3C,BraA04g026480.3C,BraA07g025920.3C,BraAnng004790.3C,BraA10g019590.3C,BraA05g002340.3C,BraA09g015840.3C,BraA04g027630.3C,BraA03g016490.3C,BraA05g038660.3C,BraA07g037910.3C,BraA09g036230.3C,BraA10g003130.3C,BraA02g028570.3C,BraA04g008370.3C,BraA09g006370.3C,BraA10g030600.3C
GO:0033178	proton-transporting two-sector ATPase complex, catalytic domain	cellular_component	0.13948	0.89488	14	3133	98	30047	BraA03g003850.3C,BraA04g016240.3C,BraA09g044240.3C,BraA03g018230.3C,BraA06g041050.3C,BraA10g000100.3C,BraA03g017370.3C,BraA03g009040.3C,BraA09g065680.3C,BraA02g033590.3C,BraA09g022190.3C,BraA07g020860.3C,BraA07g035670.3C,BraA02g028580.3C
GO:0070011	peptidase activity, acting on L-amino acid peptides	molecular_function	0.14088	0.90262	148	3133	1303	30047	BraA05g000690.3C,BraA07g015480.3C,BraA03g045280.3C,BraA03g005490.3C,BraA06g043350.3C,BraA06g017530.3C,BraA06g008350.3C,BraA05g010040.3C,BraA09g026690.3C,BraA01g042550.3C,BraA08g013210.3C,BraA06g006860.3C,BraA02g023290.3C,BraA10g017510.3C,BraA07g027150.3C,BraA10g027060.3C,BraA09g039840.3C,BraA07g035820.3C,BraA06g033600.3C,BraA01g022650.3C,BraA03g015360.3C,BraA04g029090.3C,BraA02g024090.3C,BraA04g0…
GO:0016592	mediator complex	cellular_component	0.14241	0.91118	16	3133	115	30047	BraA05g009050.3C,BraA09g000570.3C,BraA08g008870.3C,BraA03g010960.3C,BraA06g000620.3C,BraA09g002280.3C,BraA08g021230.3C,BraA01g023330.3C,BraA03g016940.3C,BraA05g040470.3C,BraA03g009480.3C,BraA07g034170.3C,BraA07g004880.3C,BraA03g038360.3C,BraA01g021240.3C,BraA09g044710.3C
GO:0030246	carbohydrate binding	molecular_function	0.143	0.9137	34	3133	270	30047	BraA07g034950.3C,BraA09g033640.3C,BraA04g010290.3C,BraA06g020690.3C,BraA07g008920.3C,BraA08g030990.3C,BraA09g006210.3C,BraA06g008150.3C,BraA02g041390.3C,BraA04g023740.3C,BraA07g026760.3C,BraA06g020650.3C,BraA08g021510.3C,BraA03g010840.3C,BraA07g004380.3C,BraA03g034150.3C,BraA07g013170.3C,BraA07g018810.3C,BraA09g012100.3C,BraA07g013410.3C,BraA02g019660.3C,BraA03g029230.3C,BraA08g021500.3C,BraA09g0…
GO:0042025	host cell nucleus	cellular_component	0.14345	0.91412	12	3133	82	30047	BraA01g039980.3C,BraA09g039700.3C,BraA07g029610.3C,BraA09g013170.3C,BraA08g002770.3C,BraA06g023330.3C,BraA07g020310.3C,BraA08g013290.3C,BraA05g010400.3C,BraA03g019550.3C,BraA03g006930.3C,BraA02g010270.3C
GO:0005516	calmodulin binding	molecular_function	0.14345	0.91412	12	3133	82	30047	BraA03g027890.3C,BraA03g012440.3C,BraA09g057040.3C,BraA06g013950.3C,BraA09g045890.3C,BraA05g026000.3C,BraA09g038690.3C,BraA01g032560.3C,BraA06g031920.3C,BraA09g053810.3C,BraA09g026240.3C,BraA09g004960.3C
GO:0000922	spindle pole	cellular_component	0.14398	0.91627	5	3133	27	30047	BraA10g029490.3C,BraA03g053980.3C,BraA01g018370.3C,BraA07g005790.3C,BraA04g025560.3C
GO:0048193	Golgi vesicle transport	biological_process	0.14483	0.91871	28	3133	218	30047	BraA10g030600.3C,BraA02g026250.3C,BraA05g029070.3C,BraA07g006390.3C,BraA06g013350.3C,BraA09g023130.3C,BraA06g005630.3C,BraA04g025560.3C,BraA04g020090.3C,BraA09g002390.3C,BraA09g004960.3C,BraA09g009800.3C,BraA06g039580.3C,BraA06g021230.3C,BraA03g016840.3C,BraA07g011510.3C,BraA03g005430.3C,BraA04g016570.3C,BraA07g031260.3C,BraA08g025670.3C,BraA04g020750.3C,BraA06g043190.3C,BraA09g049500.3C,BraA09g0…
GO:0003690	double-stranded DNA binding	molecular_function	0.14492	0.91871	11	3133	74	30047	BraA03g046090.3C,BraA03g029440.3C,BraA10g013370.3C,BraA09g049620.3C,BraA02g002220.3C,BraA05g035970.3C,BraA02g027130.3C,BraA03g052820.3C,BraA07g041830.3C,BraA04g020090.3C,BraA02g029940.3C
GO:0006835	dicarboxylic acid transport	biological_process	0.14496	0.91871	8	3133	50	30047	BraA08g025120.3C,BraA09g037600.3C,BraA05g035970.3C,BraA07g003540.3C,BraA04g003920.3C,BraA07g027690.3C,BraA07g026820.3C,BraA02g017550.3C
GO:0071107	response to parathyroid hormone	biological_process	0.14671	0.92343	3	3133	13	30047	BraA07g034760.3C,BraA07g022020.3C,BraA01g030840.3C
GO:0005816	spindle pole body	cellular_component	0.14682	0.92343	3	3133	13	30047	BraA07g005790.3C,BraA01g018370.3C,BraA03g053980.3C
GO:0005823	central plaque of spindle pole body	cellular_component	0.14682	0.92343	3	3133	13	30047	BraA07g005790.3C,BraA01g018370.3C,BraA03g053980.3C
GO:0044450	microtubule organizing center part	cellular_component	0.14682	0.92343	3	3133	13	30047	BraA07g005790.3C,BraA01g018370.3C,BraA03g053980.3C
GO:0070652	HAUS complex	cellular_component	0.14688	0.92343	3	3133	13	30047	BraA02g008550.3C,BraA04g003980.3C,BraA10g014800.3C
GO:0019904	protein domain specific binding	molecular_function	0.14688	0.92343	3	3133	13	30047	BraA03g035020.3C,BraA06g037730.3C,BraA02g027130.3C
GO:0006073	cellular glucan metabolic process	biological_process	0.14738	0.92411	19	3133	141	30047	BraA10g005030.3C,BraA06g020940.3C,BraA06g027920.3C,BraA04g023460.3C,BraA01g041800.3C,BraA10g001350.3C,BraA10g025040.3C,BraA03g019120.3C,BraA05g023600.3C,BraA04g026250.3C,BraA01g014610.3C,BraA01g010200.3C,BraA01g017740.3C,BraA07g023680.3C,BraA03g042240.3C,BraA05g008480.3C,BraA05g012090.3C,BraA03g055870.3C,BraA05g016660.3C
GO:0044042	glucan metabolic process	biological_process	0.14738	0.92411	19	3133	141	30047	BraA06g020940.3C,BraA10g005030.3C,BraA06g027920.3C,BraA10g001350.3C,BraA04g023460.3C,BraA01g041800.3C,BraA10g025040.3C,BraA03g019120.3C,BraA05g023600.3C,BraA04g026250.3C,BraA01g014610.3C,BraA01g017740.3C,BraA01g010200.3C,BraA05g008480.3C,BraA05g012090.3C,BraA07g023680.3C,BraA03g042240.3C,BraA03g055870.3C,BraA05g016660.3C
GO:0006612	protein targeting to membrane	biological_process	0.14778	0.92464	14	3133	99	30047	BraA09g060030.3C,BraA08g034610.3C,BraA01g010540.3C,BraA03g032030.3C,BraA07g042870.3C,BraA02g026010.3C,BraA01g038090.3C,BraA02g021570.3C,BraA07g025740.3C,BraA02g010260.3C,BraA06g031920.3C,BraA03g061510.3C,BraA10g008170.3C,BraA10g023820.3C
GO:0006887	exocytosis	biological_process	0.14786	0.92464	14	3133	99	30047	BraA05g003160.3C,BraA03g006020.3C,BraA02g037090.3C,BraA02g005310.3C,BraA01g040860.3C,BraA10g031760.3C,BraA09g049500.3C,BraA06g036070.3C,BraA10g024290.3C,BraA04g001990.3C,BraA02g038950.3C,BraA03g035180.3C,BraA02g001000.3C,BraA03g005320.3C
GO:0016758	transferase activity, transferring hexosyl groups	molecular_function	0.14989	0.93489	64	3133	539	30047	BraA10g027370.3C,BraA06g008160.3C,BraA01g006130.3C,BraA01g029120.3C,BraA01g042220.3C,BraA01g041800.3C,BraA02g014730.3C,BraA10g004540.3C,BraA10g025040.3C,BraA07g013590.3C,BraA04g005540.3C,BraA07g013410.3C,BraA01g014610.3C,BraA08g000600.3C,BraA07g013170.3C,BraA09g045970.3C,BraA05g008280.3C,BraA10g005030.3C,BraA05g025040.3C,BraA06g027920.3C,BraA01g013810.3C,BraA06g032320.3C,BraA08g032180.3C,BraA04g0…
GO:0032446	protein modification by small protein conjugation	biological_process	0.1499	0.93489	22	3133	167	30047	BraA07g035670.3C,BraA04g014850.3C,BraA03g021550.3C,BraA04g007560.3C,BraA04g015870.3C,BraA03g017030.3C,BraA03g008440.3C,BraA06g028680.3C,BraA01g011970.3C,BraA03g008450.3C,BraA03g008480.3C,BraA07g014320.3C,BraA02g006060.3C,BraA07g041230.3C,BraA08g020750.3C,BraA09g054830.3C,BraA07g004300.3C,BraA09g043130.3C,BraA02g002510.3C,BraA02g043940.3C,BraA10g023340.3C,BraA08g003500.3C
GO:0006644	phospholipid metabolic process	biological_process	0.15039	0.93669	28	3133	219	30047	BraA08g030900.3C,BraA03g033620.3C,BraA08g026690.3C,BraA04g017450.3C,BraA01g015330.3C,BraA02g018070.3C,BraA09g045970.3C,BraA05g041880.3C,BraA05g004820.3C,BraA01g037550.3C,BraA01g004710.3C,BraA09g060360.3C,BraA08g011880.3C,BraA05g036760.3C,BraA06g011880.3C,BraA03g005780.3C,BraA02g021130.3C,BraA08g029260.3C,BraA05g035980.3C,BraA08g032180.3C,BraA09g008060.3C,BraA03g036460.3C,BraA09g058160.3C,BraA04g0…
GO:0006032	chitin catabolic process	biological_process	0.15169	0.94059	6	3133	35	30047	BraA03g022940.3C,BraA03g060360.3C,BraA10g004430.3C,BraA03g035390.3C,BraA03g022970.3C,BraA09g018490.3C
GO:0046348	amino sugar catabolic process	biological_process	0.15169	0.94059	6	3133	35	30047	BraA03g022940.3C,BraA03g060360.3C,BraA10g004430.3C,BraA03g035390.3C,BraA03g022970.3C,BraA09g018490.3C
GO:1901072	glucosamine-containing compound catabolic process	biological_process	0.15169	0.94059	6	3133	35	30047	BraA03g022940.3C,BraA03g060360.3C,BraA10g004430.3C,BraA03g022970.3C,BraA03g035390.3C,BraA09g018490.3C
GO:0080134	regulation of response to stress	biological_process	0.15182	0.94059	6	3133	35	30047	BraA02g041620.3C,BraA09g012100.3C,BraA04g018060.3C,BraA02g035080.3C,BraA09g025360.3C,BraA02g019510.3C
GO:0090575	RNA polymerase II transcription factor complex	cellular_component	0.15269	0.94263	12	3133	83	30047	BraA02g006850.3C,BraA07g027660.3C,BraA01g026160.3C,BraA04g020760.3C,BraA09g048510.3C,BraA09g040250.3C,BraA02g000250.3C,BraA05g027990.3C,BraA06g043590.3C,BraA09g034350.3C,BraA02g022870.3C,BraA09g057040.3C
GO:0033647	host intracellular organelle	cellular_component	0.15275	0.94263	12	3133	83	30047	BraA08g002770.3C,BraA09g039700.3C,BraA01g039980.3C,BraA09g013170.3C,BraA07g029610.3C,BraA07g020310.3C,BraA08g013290.3C,BraA03g006930.3C,BraA05g010400.3C,BraA03g019550.3C,BraA02g010270.3C,BraA06g023330.3C
GO:0033648	host intracellular membrane-bounded organelle	cellular_component	0.15275	0.94263	12	3133	83	30047	BraA09g013170.3C,BraA07g029610.3C,BraA09g039700.3C,BraA01g039980.3C,BraA08g002770.3C,BraA06g023330.3C,BraA03g006930.3C,BraA08g013290.3C,BraA05g010400.3C,BraA03g019550.3C,BraA02g010270.3C,BraA07g020310.3C
GO:0006950	response to stress	biological_process	0.15452	0.95228	164	3133	1457	30047	BraA09g065610.3C,BraA06g036950.3C,BraA01g011000.3C,BraA05g026860.3C,BraA06g014650.3C,BraA06g001170.3C,BraA02g010060.3C,BraA02g040700.3C,BraA05g006340.3C,BraA08g006320.3C,BraA04g018060.3C,BraA10g005390.3C,BraA07g019140.3C,BraA08g025670.3C,BraA04g026480.3C,BraA09g037600.3C,BraA09g055900.3C,BraA09g012100.3C,BraA04g002180.3C,BraA08g028960.3C,BraA02g001780.3C,BraA10g016070.3C,BraA05g035970.3C,BraA02g0…
GO:0046474	glycerophospholipid biosynthetic process	biological_process	0.15566	0.95459	7	3133	43	30047	BraA09g060360.3C,BraA08g030900.3C,BraA01g015330.3C,BraA06g011880.3C,BraA09g045970.3C,BraA01g040040.3C,BraA08g029260.3C
GO:0051235	maintenance of location	biological_process	0.15572	0.95459	7	3133	43	30047	BraA03g009080.3C,BraA10g025330.3C,BraA06g000150.3C,BraA09g006520.3C,BraA02g019420.3C,BraA02g004560.3C,BraA03g021120.3C
GO:0008233	peptidase activity	molecular_function	0.15574	0.95459	154	3133	1365	30047	BraA10g024650.3C,BraA06g001310.3C,BraA10g005230.3C,BraA10g029800.3C,BraA10g020420.3C,BraA10g018600.3C,BraA06g033430.3C,BraAnng001170.3C,BraA01g005080.3C,BraA05g042530.3C,BraA05g013650.3C,BraA06g001810.3C,BraA03g010500.3C,BraA08g015980.3C,BraA04g022440.3C,BraA03g000190.3C,BraA09g016710.3C,BraA02g011990.3C,BraA05g035980.3C,BraA03g042650.3C,BraA06g007620.3C,BraA02g028760.3C,BraA04g016400.3C,BraA01g0…
GO:0004252	serine-type endopeptidase activity	molecular_function	0.1562	0.95459	28	3133	220	30047	BraA04g021620.3C,BraA04g019260.3C,BraA01g041800.3C,BraA01g042550.3C,BraA01g007570.3C,BraA09g027960.3C,BraA09g009000.3C,BraA06g030690.3C,BraA05g010040.3C,BraA03g049690.3C,BraA09g003560.3C,BraA05g032790.3C,BraA03g009170.3C,BraA07g016790.3C,BraA06g002810.3C,BraA05g000690.3C,BraA06g043350.3C,BraA06g014100.3C,BraA07g025010.3C,BraA06g033600.3C,BraA09g015190.3C,BraA02g028760.3C,BraA05g033010.3C,BraA07g0…
GO:0043207	response to external biotic stimulus	biological_process	0.1564	0.95459	22	3133	168	30047	BraA07g008000.3C,BraA07g004190.3C,BraA01g011000.3C,BraA03g052920.3C,BraA06g011500.3C,BraA03g054240.3C,BraA06g002540.3C,BraA02g010060.3C,BraA03g001180.3C,BraA06g011880.3C,BraA07g016410.3C,BraA10g012460.3C,BraA04g002860.3C,BraA09g004420.3C,BraA09g012100.3C,BraA08g011720.3C,BraA07g005920.3C,BraA03g030750.3C,BraA09g037600.3C,BraA05g039990.3C,BraA04g001160.3C,BraA06g019300.3C
GO:0051707	response to other organism	biological_process	0.1564	0.95459	22	3133	168	30047	BraA07g008000.3C,BraA07g004190.3C,BraA01g011000.3C,BraA06g002540.3C,BraA02g010060.3C,BraA03g001180.3C,BraA03g052920.3C,BraA06g011500.3C,BraA03g054240.3C,BraA07g016410.3C,BraA06g011880.3C,BraA10g012460.3C,BraA09g004420.3C,BraA04g002860.3C,BraA05g039990.3C,BraA04g001160.3C,BraA06g019300.3C,BraA09g012100.3C,BraA07g005920.3C,BraA08g011720.3C,BraA09g037600.3C,BraA03g030750.3C
GO:0044802	single-organism membrane organization	biological_process	0.15672	0.95459	25	3133	194	30047	BraA03g024280.3C,BraA02g010260.3C,BraA06g031920.3C,BraA04g014700.3C,BraA02g026420.3C,BraA01g010540.3C,BraA05g029070.3C,BraA09g044500.3C,BraA10g008170.3C,BraA10g023820.3C,BraA08g025670.3C,BraA01g006400.3C,BraA03g061510.3C,BraA07g025740.3C,BraA09g005000.3C,BraA02g021570.3C,BraA05g003050.3C,BraA01g038090.3C,BraA02g026010.3C,BraA07g042870.3C,BraA10g028170.3C,BraA03g032030.3C,BraA08g034610.3C,BraA09g0…
GO:0016459	myosin complex	cellular_component	0.15724	0.95459	8	3133	51	30047	BraA09g018800.3C,BraA09g012130.3C,BraA08g032560.3C,BraA03g058020.3C,BraA07g011300.3C,BraA07g000540.3C,BraA08g034730.3C,BraA06g005750.3C
GO:0003333	amino acid transmembrane transport	biological_process	0.15735	0.95459	9	3133	59	30047	BraA09g033000.3C,BraA02g034510.3C,BraA02g008290.3C,BraA09g057260.3C,BraA09g014010.3C,BraA04g025030.3C,BraA09g061290.3C,BraA01g040290.3C,BraA09g001280.3C
GO:1903825	organic acid transmembrane transport	biological_process	0.15735	0.95459	9	3133	59	30047	BraA09g033000.3C,BraA02g008290.3C,BraA02g034510.3C,BraA09g014010.3C,BraA04g025030.3C,BraA09g057260.3C,BraA01g040290.3C,BraA09g061290.3C,BraA09g001280.3C
GO:0016569	covalent chromatin modification	biological_process	0.15736	0.95459	9	3133	59	30047	BraA06g012460.3C,BraA04g016830.3C,BraA03g024250.3C,BraA08g011650.3C,BraA05g042570.3C,BraA05g011090.3C,BraA03g035760.3C,BraA02g001560.3C,BraA06g013290.3C
GO:0016570	histone modification	biological_process	0.15736	0.95459	9	3133	59	30047	BraA06g013290.3C,BraA03g035760.3C,BraA02g001560.3C,BraA05g042570.3C,BraA05g011090.3C,BraA06g012460.3C,BraA04g016830.3C,BraA03g024250.3C,BraA08g011650.3C
GO:0034061	DNA polymerase activity	molecular_function	0.15763	0.95459	20	3133	151	30047	BraA03g044120.3C,BraA09g021180.3C,BraA07g012790.3C,BraA01g035550.3C,BraA09g005490.3C,BraA05g008770.3C,BraA02g040590.3C,BraA04g007350.3C,BraA01g018630.3C,BraA05g026720.3C,BraA03g052260.3C,BraA02g036080.3C,BraA01g004190.3C,BraA06g042000.3C,BraA09g057920.3C,BraA07g016790.3C,BraA01g010220.3C,BraA05g028180.3C,BraA09g061750.3C,BraA07g036780.3C
GO:0005674	transcription factor TFIIF complex	cellular_component	0.16017	0.95459	2	3133	7	30047	BraA07g027660.3C,BraA02g022870.3C
GO:0008652	cellular amino acid biosynthetic process	biological_process	0.16019	0.95459	31	3133	247	30047	BraA07g025950.3C,BraA08g016130.3C,BraA02g025600.3C,BraA03g036550.3C,BraA09g056350.3C,BraA09g044930.3C,BraA05g024770.3C,BraA06g023690.3C,BraA03g036560.3C,BraA02g027390.3C,BraA07g035800.3C,BraA08g012490.3C,BraA05g032640.3C,BraA02g022730.3C,BraA02g025390.3C,BraA01g037460.3C,BraA06g003200.3C,BraA06g012160.3C,BraA03g059150.3C,BraA06g000220.3C,BraA06g036560.3C,BraA03g004230.3C,BraA05g015980.3C,BraA06g0…
GO:0004016	adenylate cyclase activity	molecular_function	0.16031	0.95459	2	3133	7	30047	BraA02g033380.3C,BraA04g022720.3C
GO:0021549	cerebellum development	biological_process	0.16031	0.95459	2	3133	7	30047	BraA01g014990.3C,BraA09g007810.3C
GO:0022037	metencephalon development	biological_process	0.16031	0.95459	2	3133	7	30047	BraA01g014990.3C,BraA09g007810.3C
GO:0030902	hindbrain development	biological_process	0.16031	0.95459	2	3133	7	30047	BraA09g007810.3C,BraA01g014990.3C
GO:0006278	RNA-dependent DNA replication	biological_process	0.16036	0.95459	2	3133	7	30047	BraA07g036780.3C,BraA09g057920.3C
GO:0031638	zymogen activation	biological_process	0.16038	0.95459	2	3133	7	30047	BraA04g018220.3C,BraA06g034340.3C
GO:0004799	thymidylate synthase activity	molecular_function	0.16039	0.95459	2	3133	7	30047	BraA03g059150.3C,BraA06g020690.3C
GO:0003849	3-deoxy-7-phosphoheptulonate synthase activity	molecular_function	0.16039	0.95459	2	3133	7	30047	BraA02g025600.3C,BraA07g025950.3C
GO:0004476	mannose-6-phosphate isomerase activity	molecular_function	0.16039	0.95459	2	3133	7	30047	BraA10g012470.3C,BraA10g004150.3C
GO:0008144	drug binding	molecular_function	0.16039	0.95459	2	3133	7	30047	BraA10g025470.3C,BraA07g004880.3C
GO:0003885	D-arabinono-1,4-lactone oxidase activity	molecular_function	0.16039	0.95459	2	3133	7	30047	BraA05g001090.3C,BraA05g001100.3C
GO:0016899	oxidoreductase activity, acting on the CH-OH group of donors, oxygen as acceptor	molecular_function	0.16039	0.95459	2	3133	7	30047	BraA05g001090.3C,BraA05g001100.3C
GO:0005337	nucleoside transmembrane transporter activity	molecular_function	0.1612	0.95821	5	3133	28	30047	BraA08g029390.3C,BraA03g054970.3C,BraA09g024750.3C,BraA09g012470.3C,BraA09g024710.3C
GO:0044798	nuclear transcription factor complex	cellular_component	0.16229	0.963	12	3133	84	30047	BraA09g057040.3C,BraA02g022870.3C,BraA09g034350.3C,BraA06g043590.3C,BraA04g020760.3C,BraA09g048510.3C,BraA09g040250.3C,BraA02g000250.3C,BraA05g027990.3C,BraA07g027660.3C,BraA01g026160.3C,BraA02g006850.3C
GO:0009250	glucan biosynthetic process	biological_process	0.16242	0.963	12	3133	84	30047	BraA01g041800.3C,BraA07g023680.3C,BraA04g023460.3C,BraA05g012090.3C,BraA10g001350.3C,BraA05g023600.3C,BraA10g025040.3C,BraA05g016660.3C,BraA01g014610.3C,BraA10g005030.3C,BraA06g027920.3C,BraA01g017740.3C
GO:0009892	negative regulation of metabolic process	biological_process	0.16578	0.98171	18	3133	135	30047	BraA02g018310.3C,BraA08g006170.3C,BraA06g006490.3C,BraA09g059180.3C,BraA10g016600.3C,BraA02g010050.3C,BraA07g025930.3C,BraA08g031710.3C,BraA10g009410.3C,BraA07g014320.3C,BraA06g005750.3C,BraA03g017030.3C,BraA01g039010.3C,BraA07g041230.3C,BraA08g020250.3C,BraA02g002510.3C,BraA01g007570.3C,BraA03g053980.3C
GO:0008094	DNA-dependent ATPase activity	molecular_function	0.16902	0.98712	9	3133	60	30047	BraA02g001330.3C,BraA08g022670.3C,BraA05g036530.3C,BraA07g011330.3C,BraA03g054970.3C,BraA04g007350.3C,BraA03g020630.3C,BraA01g017430.3C,BraA08g031430.3C
GO:0000313	organellar ribosome	cellular_component	0.16935	0.98712	4	3133	21	30047	BraA04g006060.3C,BraA10g020220.3C,BraA08g018650.3C,BraA03g005170.3C
GO:0005761	mitochondrial ribosome	cellular_component	0.16935	0.98712	4	3133	21	30047	BraA03g005170.3C,BraA08g018650.3C,BraA04g006060.3C,BraA10g020220.3C
GO:0051225	spindle assembly	biological_process	0.16935	0.98712	4	3133	21	30047	BraA10g014800.3C,BraA07g022760.3C,BraA04g003980.3C,BraA02g008550.3C
GO:0051016	barbed-end actin filament capping	biological_process	0.16938	0.98712	4	3133	21	30047	BraA10g024650.3C,BraA01g042250.3C,BraA05g032590.3C,BraA09g064670.3C
GO:0015743	malate transport	biological_process	0.16962	0.98712	7	3133	44	30047	BraA09g037600.3C,BraA07g003540.3C,BraA08g025120.3C,BraA05g035970.3C,BraA02g017550.3C,BraA07g026820.3C,BraA07g027690.3C
GO:0019829	cation-transporting ATPase activity	molecular_function	0.16986	0.98712	8	3133	52	30047	BraA06g041050.3C,BraA10g000100.3C,BraA02g033590.3C,BraA03g017370.3C,BraA09g065680.3C,BraA09g022190.3C,BraA02g028580.3C,BraA07g020860.3C
GO:0042625	ATPase activity, coupled to transmembrane movement of ions	molecular_function	0.16986	0.98712	8	3133	52	30047	BraA10g000100.3C,BraA06g041050.3C,BraA02g033590.3C,BraA09g065680.3C,BraA03g017370.3C,BraA09g022190.3C,BraA02g028580.3C,BraA07g020860.3C
GO:0005777	peroxisome	cellular_component	0.16991	0.98712	8	3133	52	30047	BraA10g004900.3C,BraA10g001270.3C,BraA09g065550.3C,BraA10g022030.3C,BraA10g020070.3C,BraA04g001460.3C,BraA05g008340.3C,BraA10g030000.3C
GO:0042579	microbody	cellular_component	0.16991	0.98712	8	3133	52	30047	BraA10g030000.3C,BraA05g008340.3C,BraA04g001460.3C,BraA10g022030.3C,BraA10g020070.3C,BraA09g065550.3C,BraA10g001270.3C,BraA10g004900.3C
GO:0012507	ER to Golgi transport vesicle membrane	cellular_component	0.16997	0.98712	8	3133	52	30047	BraA09g004240.3C,BraA04g025560.3C,BraA09g002390.3C,BraA09g054690.3C,BraA06g039580.3C,BraA09g023130.3C,BraA04g020750.3C,BraA06g021230.3C
GO:0030127	COPII vesicle coat	cellular_component	0.16997	0.98712	8	3133	52	30047	BraA06g021230.3C,BraA04g020750.3C,BraA09g023130.3C,BraA09g002390.3C,BraA04g025560.3C,BraA09g004240.3C,BraA06g039580.3C,BraA09g054690.3C
GO:0030134	ER to Golgi transport vesicle	cellular_component	0.16997	0.98712	8	3133	52	30047	BraA06g021230.3C,BraA04g020750.3C,BraA09g023130.3C,BraA06g039580.3C,BraA09g054690.3C,BraA09g002390.3C,BraA04g025560.3C,BraA09g004240.3C
GO:0006505	GPI anchor metabolic process	biological_process	0.1701	0.98712	15	3133	110	30047	BraA04g017450.3C,BraA08g030900.3C,BraA09g058160.3C,BraA05g041880.3C,BraA05g004820.3C,BraA09g045970.3C,BraA04g017430.3C,BraA01g040040.3C,BraA03g045280.3C,BraA09g060360.3C,BraA08g011880.3C,BraA04g030990.3C,BraA06g011880.3C,BraA05g035980.3C,BraA08g029260.3C
GO:0001076	transcription factor activity, RNA polymerase II transcription factor binding	molecular_function	0.17028	0.98712	15	3133	110	30047	BraA03g038360.3C,BraA06g000620.3C,BraA01g021240.3C,BraA09g044710.3C,BraA08g021230.3C,BraA01g023330.3C,BraA03g016940.3C,BraA05g009050.3C,BraA05g040470.3C,BraA08g008870.3C,BraA03g010960.3C,BraA07g034170.3C,BraA07g004880.3C,BraA03g009480.3C,BraA09g000570.3C
GO:0001104	RNA polymerase II transcription cofactor activity	molecular_function	0.17028	0.98712	15	3133	110	30047	BraA01g021240.3C,BraA01g023330.3C,BraA09g044710.3C,BraA08g021230.3C,BraA06g000620.3C,BraA03g038360.3C,BraA05g040470.3C,BraA03g009480.3C,BraA09g000570.3C,BraA03g010960.3C,BraA08g008870.3C,BraA07g034170.3C,BraA07g004880.3C,BraA03g016940.3C,BraA05g009050.3C
GO:0098805	whole membrane	cellular_component	0.17123	0.98712	38	3133	311	30047	BraA09g065550.3C,BraA05g029680.3C,BraA04g020750.3C,BraA01g040290.3C,BraA05g028380.3C,BraA03g043520.3C,BraA07g035670.3C,BraA06g007380.3C,BraA10g001620.3C,BraA03g009040.3C,BraA09g001590.3C,BraA04g017960.3C,BraA04g025560.3C,BraA04g001460.3C,BraA04g014700.3C,BraA09g002390.3C,BraA05g037780.3C,BraA06g021230.3C,BraA09g044240.3C,BraA04g016240.3C,BraA09g060980.3C,BraA03g056890.3C,BraA09g016100.3C,BraA01g0…
GO:0000902	cell morphogenesis	biological_process	0.1723	0.98712	12	3133	85	30047	BraA01g027190.3C,BraA01g014990.3C,BraA07g025520.3C,BraA01g043140.3C,BraA08g020130.3C,BraA03g052020.3C,BraA06g001280.3C,BraA04g004400.3C,BraA03g043470.3C,BraA02g003120.3C,BraA08g028360.3C,BraA03g035450.3C
GO:0032989	cellular component morphogenesis	biological_process	0.1723	0.98712	12	3133	85	30047	BraA07g025520.3C,BraA01g043140.3C,BraA01g027190.3C,BraA01g014990.3C,BraA02g003120.3C,BraA08g020130.3C,BraA06g001280.3C,BraA03g052020.3C,BraA04g004400.3C,BraA03g043470.3C,BraA08g028360.3C,BraA03g035450.3C
GO:0045087	innate immune response	biological_process	0.17309	0.98712	3	3133	14	30047	BraA02g041620.3C,BraA07g005920.3C,BraA02g035080.3C
GO:1901677	phosphate transmembrane transporter activity	molecular_function	0.17313	0.98712	3	3133	14	30047	BraA08g029390.3C,BraA05g033080.3C,BraA03g054970.3C
GO:0006050	mannosamine metabolic process	biological_process	0.17313	0.98712	3	3133	14	30047	BraA09g001570.3C,BraA09g044930.3C,BraA06g012090.3C
GO:0006051	N-acetylmannosamine metabolic process	biological_process	0.17313	0.98712	3	3133	14	30047	BraA06g012090.3C,BraA09g044930.3C,BraA09g001570.3C
GO:0047465	N-acylglucosamine-6-phosphate 2-epimerase activity	molecular_function	0.17313	0.98712	3	3133	14	30047	BraA09g001570.3C,BraA09g044930.3C,BraA06g012090.3C
GO:0004525	ribonuclease III activity	molecular_function	0.1732	0.98712	3	3133	14	30047	BraA05g026850.3C,BraA10g000820.3C,BraA01g001380.3C
GO:0032296	double-stranded RNA-specific ribonuclease activity	molecular_function	0.1732	0.98712	3	3133	14	30047	BraA05g026850.3C,BraA10g000820.3C,BraA01g001380.3C
GO:0003880	protein C-terminal carboxyl O-methyltransferase activity	molecular_function	0.17322	0.98712	3	3133	14	30047	BraA02g021910.3C,BraA10g004150.3C,BraA07g025950.3C
GO:0004671	protein C-terminal S-isoprenylcysteine carboxyl O-methyltransferase activity	molecular_function	0.17322	0.98712	3	3133	14	30047	BraA07g025950.3C,BraA10g004150.3C,BraA02g021910.3C
GO:0006481	C-terminal protein methylation	biological_process	0.17322	0.98712	3	3133	14	30047	BraA02g021910.3C,BraA10g004150.3C,BraA07g025950.3C
GO:0018410	C-terminal protein amino acid modification	biological_process	0.17322	0.98712	3	3133	14	30047	BraA07g025950.3C,BraA10g004150.3C,BraA02g021910.3C
GO:0043687	post-translational protein modification	biological_process	0.17322	0.98712	3	3133	14	30047	BraA02g021910.3C,BraA07g025950.3C,BraA10g004150.3C
GO:0008047	enzyme activator activity	molecular_function	0.17432	0.99217	14	3133	102	30047	BraA07g020540.3C,BraA01g027870.3C,BraA06g005720.3C,BraA05g029680.3C,BraA02g000500.3C,BraA10g012770.3C,BraA04g003740.3C,BraA09g028820.3C,BraA05g004370.3C,BraA03g019550.3C,BraA01g011810.3C,BraA01g004190.3C,BraA02g043580.3C,BraA01g010260.3C
GO:0004529	exodeoxyribonuclease activity	molecular_function	0.17554	0.99591	11	3133	77	30047	BraA02g023290.3C,BraA05g035970.3C,BraA04g012000.3C,BraA09g004960.3C,BraA05g000850.3C,BraA04g020090.3C,BraA02g019250.3C,BraA01g010260.3C,BraA06g005750.3C,BraA02g039720.3C,BraA03g051530.3C
GO:0016895	exodeoxyribonuclease activity, producing 5'-phosphomonoesters	molecular_function	0.17554	0.99591	11	3133	77	30047	BraA09g004960.3C,BraA05g000850.3C,BraA04g020090.3C,BraA02g023290.3C,BraA04g012000.3C,BraA05g035970.3C,BraA02g039720.3C,BraA03g051530.3C,BraA02g019250.3C,BraA01g010260.3C,BraA06g005750.3C
GO:0000145	exocyst	cellular_component	0.17561	0.99591	11	3133	77	30047	BraA03g006020.3C,BraA02g005310.3C,BraA06g036070.3C,BraA10g024290.3C,BraA09g049500.3C,BraA10g031760.3C,BraA01g040860.3C,BraA02g001000.3C,BraA03g035180.3C,BraA02g038950.3C,BraA04g001990.3C
GO:0044270	cellular nitrogen compound catabolic process	biological_process	0.17836	1	17	3133	128	30047	BraA06g015050.3C,BraA08g025800.3C,BraA01g022650.3C,BraA06g005750.3C,BraA05g024640.3C,BraA01g019930.3C,BraA10g001650.3C,BraA07g004880.3C,BraA05g004370.3C,BraA03g045520.3C,BraA04g014670.3C,BraA06g003670.3C,BraA03g062180.3C,BraA06g014590.3C,BraA02g035480.3C,BraA10g007910.3C,BraA06g009710.3C
GO:0016811	hydrolase activity, acting on carbon-nitrogen (but not peptide) bonds, in linear amides	molecular_function	0.17909	1	5	3133	29	30047	BraA07g029610.3C,BraA01g001340.3C,BraA04g014260.3C,BraA10g017620.3C,BraA03g022130.3C
GO:0044264	cellular polysaccharide metabolic process	biological_process	0.17956	1	20	3133	154	30047	BraA10g005030.3C,BraA06g020940.3C,BraA06g027920.3C,BraA04g023460.3C,BraA01g041800.3C,BraA10g001350.3C,BraA10g025040.3C,BraA03g019120.3C,BraA05g023600.3C,BraA04g026250.3C,BraA01g014610.3C,BraA01g010200.3C,BraA01g017740.3C,BraA06g015140.3C,BraA07g023680.3C,BraA03g042240.3C,BraA05g008480.3C,BraA05g012090.3C,BraA03g055870.3C,BraA05g016660.3C
GO:0034637	cellular carbohydrate biosynthetic process	biological_process	0.17963	1	20	3133	154	30047	BraA09g014890.3C,BraA01g017740.3C,BraA01g014610.3C,BraA01g028140.3C,BraA05g016660.3C,BraA07g023680.3C,BraA06g015140.3C,BraA05g012090.3C,BraA06g027920.3C,BraA04g025560.3C,BraA03g061770.3C,BraA07g030900.3C,BraA02g024520.3C,BraA10g005030.3C,BraA10g025040.3C,BraA05g023600.3C,BraA02g019740.3C,BraA04g023460.3C,BraA01g041800.3C,BraA10g001350.3C
GO:0006787	porphyrin-containing compound catabolic process	biological_process	0.18308	1	8	3133	53	30047	BraA06g009710.3C,BraA06g014590.3C,BraA05g024640.3C,BraA06g003670.3C,BraA04g014670.3C,BraA06g015050.3C,BraA01g022650.3C,BraA03g045520.3C
GO:0033015	tetrapyrrole catabolic process	biological_process	0.18308	1	8	3133	53	30047	BraA06g015050.3C,BraA03g045520.3C,BraA01g022650.3C,BraA04g014670.3C,BraA06g003670.3C,BraA06g014590.3C,BraA05g024640.3C,BraA06g009710.3C
GO:0004519	endonuclease activity	molecular_function	0.18391	1	26	3133	207	30047	BraA09g056460.3C,BraA01g011560.3C,BraA06g035240.3C,BraA10g000820.3C,BraA09g003030.3C,BraA03g017800.3C,BraA10g013030.3C,BraA09g038500.3C,BraA01g001380.3C,BraA10g032490.3C,BraA06g002900.3C,BraA10g017270.3C,BraA08g027530.3C,BraA09g032870.3C,BraA02g035480.3C,BraA05g028180.3C,BraA09g038890.3C,BraA04g013770.3C,BraA01g009290.3C,BraA07g027470.3C,BraA03g030570.3C,BraA04g016400.3C,BraA02g037380.3C,BraA05g0…
GO:0009072	aromatic amino acid family metabolic process	biological_process	0.18402	1	7	3133	45	30047	BraA09g001570.3C,BraA09g044930.3C,BraA06g008210.3C,BraA02g025600.3C,BraA06g036560.3C,BraA07g025950.3C,BraA08g016130.3C
GO:0004527	exonuclease activity	molecular_function	0.18462	1	19	3133	146	30047	BraA02g039720.3C,BraA03g051530.3C,BraA01g010260.3C,BraA09g004960.3C,BraA04g020090.3C,BraA09g041010.3C,BraA07g016790.3C,BraA05g035970.3C,BraA05g036990.3C,BraA07g039030.3C,BraA02g019250.3C,BraA06g005750.3C,BraA03g044120.3C,BraA02g036080.3C,BraA05g026720.3C,BraA05g000850.3C,BraA02g023290.3C,BraA09g018840.3C,BraA04g012000.3C
GO:1901607	alpha-amino acid biosynthetic process	biological_process	0.18519	1	27	3133	216	30047	BraA08g012490.3C,BraA07g035800.3C,BraA06g023690.3C,BraA03g036560.3C,BraA05g024770.3C,BraA02g027390.3C,BraA02g025390.3C,BraA02g022730.3C,BraA06g003200.3C,BraA01g037460.3C,BraA05g032640.3C,BraA09g056350.3C,BraA03g036550.3C,BraA08g016130.3C,BraA09g044930.3C,BraA10g025070.3C,BraA09g014950.3C,BraA09g053410.3C,BraA06g008210.3C,BraA01g018630.3C,BraA08g028190.3C,BraA06g000220.3C,BraA03g059150.3C,BraA06g0…
GO:0035251	UDP-glucosyltransferase activity	molecular_function	0.18649	1	11	3133	78	30047	BraA01g014610.3C,BraA10g005030.3C,BraA06g027920.3C,BraA06g032320.3C,BraA01g041800.3C,BraA04g023460.3C,BraA07g023680.3C,BraA05g012090.3C,BraA10g001350.3C,BraA05g023600.3C,BraA10g025040.3C
GO:0051188	cofactor biosynthetic process	biological_process	0.18658	1	37	3133	305	30047	BraA06g037150.3C,BraA05g002090.3C,BraA05g008190.3C,BraA03g037030.3C,BraA03g052450.3C,BraA09g009160.3C,BraA06g040510.3C,BraA08g011650.3C,BraA02g020330.3C,BraA10g017620.3C,BraA09g055900.3C,BraA03g022080.3C,BraA07g024610.3C,BraA03g012910.3C,BraA08g012490.3C,BraA05g026090.3C,BraA04g028760.3C,BraA09g040360.3C,BraA02g006790.3C,BraA05g037270.3C,BraA09g051950.3C,BraA04g014260.3C,BraA06g011500.3C,BraA06g0…
GO:0006664	glycolipid metabolic process	biological_process	0.18662	1	17	3133	129	30047	BraA09g045970.3C,BraA05g041880.3C,BraA05g004820.3C,BraA08g030900.3C,BraA04g017450.3C,BraA08g029260.3C,BraA05g035980.3C,BraA06g011880.3C,BraA08g011880.3C,BraA09g060360.3C,BraA01g040040.3C,BraA04g017430.3C,BraA09g058160.3C,BraA08g032180.3C,BraA01g006130.3C,BraA04g030990.3C,BraA03g045280.3C
GO:0006575	cellular modified amino acid metabolic process	biological_process	0.18824	1	13	3133	95	30047	BraA08g012490.3C,BraA09g050450.3C,BraA03g050940.3C,BraA05g008470.3C,BraA06g003200.3C,BraA03g038020.3C,BraA03g037030.3C,BraA06g033790.3C,BraA07g024610.3C,BraA04g026260.3C,BraA01g035390.3C,BraA03g055660.3C,BraA01g015330.3C
GO:0019359	nicotinamide nucleotide biosynthetic process	biological_process	0.19101	1	4	3133	22	30047	BraA10g014150.3C,BraA05g026090.3C,BraA06g040510.3C,BraA07g041550.3C
GO:0071941	nitrogen cycle metabolic process	biological_process	0.19104	1	4	3133	22	30047	BraA02g024390.3C,BraA08g025800.3C,BraA07g026850.3C,BraA02g005780.3C
GO:0034702	ion channel complex	cellular_component	0.19104	1	4	3133	22	30047	BraAnng004790.3C,BraA09g015840.3C,BraA09g036230.3C,BraA01g044710.3C
GO:0034703	cation channel complex	cellular_component	0.19104	1	4	3133	22	30047	BraA09g015840.3C,BraA09g036230.3C,BraAnng004790.3C,BraA01g044710.3C
GO:0004175	endopeptidase activity	molecular_function	0.19361	1	93	3133	816	30047	BraA07g012790.3C,BraA06g033600.3C,BraA07g025010.3C,BraA07g035820.3C,BraA07g027150.3C,BraA10g027060.3C,BraA09g039840.3C,BraAnng000140.3C,BraA05g012380.3C,BraA10g017510.3C,BraA06g006860.3C,BraA08g013210.3C,BraA10g014720.3C,BraA09g017240.3C,BraA08g028330.3C,BraA01g042550.3C,BraA09g026690.3C,BraA07g017580.3C,BraA09g009000.3C,BraA09g027960.3C,BraA05g010040.3C,BraA06g017530.3C,BraA03g005490.3C,BraA10g0…
GO:0005267	potassium channel activity	molecular_function	0.19374	1	9	3133	62	30047	BraA08g013290.3C,BraA05g027110.3C,BraA03g048260.3C,BraA09g004270.3C,BraA09g004960.3C,BraA09g052160.3C,BraA01g009560.3C,BraA09g045890.3C,BraA01g040400.3C
GO:0030001	metal ion transport	biological_process	0.19613	1	78	3133	679	30047	BraA09g004270.3C,BraA10g019590.3C,BraAnng004790.3C,BraA01g010200.3C,BraA01g044710.3C,BraA06g026770.3C,BraA05g008190.3C,BraA05g014160.3C,BraA01g028370.3C,BraA02g007860.3C,BraA04g008370.3C,BraA01g015390.3C,BraA06g011500.3C,BraA01g011030.3C,BraA10g003130.3C,BraA02g025600.3C,BraA09g008760.3C,BraA09g053970.3C,BraA05g027110.3C,BraA03g004070.3C,BraA03g055710.3C,BraA09g052160.3C,BraA10g002610.3C,BraA05g0…
GO:0009405	pathogenesis	biological_process	0.19621	1	33	3133	271	30047	BraA10g000520.3C,BraA09g053710.3C,BraA10g030600.3C,BraA07g028990.3C,BraA08g015980.3C,BraA02g013050.3C,BraA09g062580.3C,BraA04g028400.3C,BraA09g064600.3C,BraA05g024640.3C,BraA07g011510.3C,BraA02g003420.3C,BraA09g058590.3C,BraA03g061780.3C,BraA07g011300.3C,BraA06g034340.3C,BraA09g059320.3C,BraA07g037350.3C,BraA01g028780.3C,BraA10g025040.3C,BraA08g020980.3C,BraA03g035240.3C,BraA07g034170.3C,BraA08g0…
GO:0051187	cofactor catabolic process	biological_process	0.19668	1	8	3133	54	30047	BraA04g014670.3C,BraA06g003670.3C,BraA03g045520.3C,BraA01g022650.3C,BraA06g015050.3C,BraA06g009710.3C,BraA05g024640.3C,BraA06g014590.3C
GO:0003916	DNA topoisomerase activity	molecular_function	0.19677	1	8	3133	54	30047	BraA02g001330.3C,BraA08g022670.3C,BraA05g036530.3C,BraA08g029200.3C,BraA02g022210.3C,BraA01g017430.3C,BraA03g054970.3C,BraA04g007350.3C
GO:0004071	aspartate-ammonia ligase activity	molecular_function	0.19723	1	1	3133	2	30047	BraA05g024770.3C
GO:0017046	peptide hormone binding	molecular_function	0.19723	1	1	3133	2	30047	BraA07g019020.3C
GO:0042562	hormone binding	molecular_function	0.19723	1	1	3133	2	30047	BraA07g019020.3C
GO:0051424	corticotropin-releasing hormone binding	molecular_function	0.19723	1	1	3133	2	30047	BraA07g019020.3C
GO:0032039	integrator complex	cellular_component	0.19742	1	1	3133	2	30047	BraA09g061870.3C
GO:0006027	glycosaminoglycan catabolic process	biological_process	0.19754	1	1	3133	2	30047	BraA06g024320.3C
GO:0009253	peptidoglycan catabolic process	biological_process	0.19754	1	1	3133	2	30047	BraA06g024320.3C
GO:0010563	negative regulation of phosphorus metabolic process	biological_process	0.19757	1	1	3133	2	30047	BraA06g006490.3C
GO:0045936	negative regulation of phosphate metabolic process	biological_process	0.19757	1	1	3133	2	30047	BraA06g006490.3C
GO:0090307	mitotic spindle assembly	biological_process	0.1976	1	1	3133	2	30047	BraA07g022760.3C
GO:1902850	microtubule cytoskeleton organization involved in mitosis	biological_process	0.1976	1	1	3133	2	30047	BraA07g022760.3C
GO:0010970	microtubule-based transport	biological_process	0.19761	1	1	3133	2	30047	BraA03g038340.3C
GO:0030705	cytoskeleton-dependent intracellular transport	biological_process	0.19761	1	1	3133	2	30047	BraA03g038340.3C
GO:0042073	intraciliary transport	biological_process	0.19761	1	1	3133	2	30047	BraA03g038340.3C
GO:0047396	glycosylphosphatidylinositol diacylglycerol-lyase activity	molecular_function	0.19762	1	1	3133	2	30047	BraA02g021130.3C
GO:0046917	triphosphoribosyl-dephospho-CoA synthase activity	molecular_function	0.19767	1	1	3133	2	30047	BraA04g023380.3C
GO:0045226	extracellular polysaccharide biosynthetic process	biological_process	0.19768	1	1	3133	2	30047	BraA06g015140.3C
GO:0045227	capsule polysaccharide biosynthetic process	biological_process	0.19768	1	1	3133	2	30047	BraA06g015140.3C
GO:0045230	capsule organization	biological_process	0.19768	1	1	3133	2	30047	BraA06g015140.3C
GO:0046379	extracellular polysaccharide metabolic process	biological_process	0.19768	1	1	3133	2	30047	BraA06g015140.3C
GO:0008297	single-stranded DNA exodeoxyribonuclease activity	molecular_function	0.19769	1	1	3133	2	30047	BraA03g051530.3C
GO:0008409	5'-3' exonuclease activity	molecular_function	0.19769	1	1	3133	2	30047	BraA03g051530.3C
GO:0035312	5'-3' exodeoxyribonuclease activity	molecular_function	0.19769	1	1	3133	2	30047	BraA03g051530.3C
GO:0045145	single-stranded DNA 5'-3' exodeoxyribonuclease activity	molecular_function	0.19769	1	1	3133	2	30047	BraA03g051530.3C
GO:0007157	heterophilic cell-cell adhesion via plasma membrane cell adhesion molecules	biological_process	0.19769	1	1	3133	2	30047	BraA10g000520.3C
GO:0002532	production of molecular mediator involved in inflammatory response	biological_process	0.19769	1	1	3133	2	30047	BraA07g006430.3C
GO:0004592	pantoate-beta-alanine ligase activity	molecular_function	0.19769	1	1	3133	2	30047	BraA03g037030.3C
GO:0004896	cytokine receptor activity	molecular_function	0.19769	1	1	3133	2	30047	BraA07g006430.3C
GO:0006077	(1->6)-beta-D-glucan metabolic process	biological_process	0.19769	1	1	3133	2	30047	BraA05g016660.3C
GO:0006078	(1->6)-beta-D-glucan biosynthetic process	biological_process	0.19769	1	1	3133	2	30047	BraA05g016660.3C
GO:0043240	Fanconi anaemia nuclear complex	cellular_component	0.19769	1	1	3133	2	30047	BraA03g008440.3C
GO:0008376	acetylgalactosaminyltransferase activity	molecular_function	0.19769	1	1	3133	2	30047	BraA01g013810.3C
GO:0031985	Golgi cisterna	cellular_component	0.19769	1	1	3133	2	30047	BraA01g013810.3C
GO:0032580	Golgi cisterna membrane	cellular_component	0.19769	1	1	3133	2	30047	BraA01g013810.3C
GO:0000124	SAGA complex	cellular_component	0.19769	1	1	3133	2	30047	BraA02g021010.3C
GO:0008115	sarcosine oxidase activity	molecular_function	0.19769	1	1	3133	2	30047	BraA03g055660.3C
GO:0008614	pyridoxine metabolic process	biological_process	0.19769	1	1	3133	2	30047	BraA07g004180.3C
GO:0008615	pyridoxine biosynthetic process	biological_process	0.19769	1	1	3133	2	30047	BraA07g004180.3C
GO:0008851	ethanolamine ammonia-lyase activity	molecular_function	0.19769	1	1	3133	2	30047	BraA03g035460.3C
GO:0016647	oxidoreductase activity, acting on the CH-NH group of donors, oxygen as acceptor	molecular_function	0.19769	1	1	3133	2	30047	BraA03g055660.3C
GO:0016841	ammonia-lyase activity	molecular_function	0.19769	1	1	3133	2	30047	BraA03g035460.3C
GO:0045149	acetoin metabolic process	biological_process	0.19769	1	1	3133	2	30047	BraA10g000820.3C
GO:0045151	acetoin biosynthetic process	biological_process	0.19769	1	1	3133	2	30047	BraA10g000820.3C
GO:0046653	tetrahydrofolate metabolic process	biological_process	0.19769	1	1	3133	2	30047	BraA03g055660.3C
GO:0047605	acetolactate decarboxylase activity	molecular_function	0.19769	1	1	3133	2	30047	BraA10g000820.3C
GO:0050570	4-hydroxythreonine-4-phosphate dehydrogenase activity	molecular_function	0.19769	1	1	3133	2	30047	BraA07g004180.3C
GO:0016854	racemase and epimerase activity	molecular_function	0.19773	1	5	3133	30	30047	BraA02g027390.3C,BraA09g001570.3C,BraA09g044930.3C,BraA06g012090.3C,BraA09g008250.3C
GO:0004549	tRNA-specific ribonuclease activity	molecular_function	0.19781	1	5	3133	30	30047	BraA10g017270.3C,BraA07g027470.3C,BraA09g032870.3C,BraA02g023210.3C,BraA08g027530.3C
GO:0006739	NADP metabolic process	biological_process	0.19781	1	5	3133	30	30047	BraA06g034290.3C,BraA10g014150.3C,BraA06g040510.3C,BraA05g026090.3C,BraA07g041550.3C
GO:0046912	transferase activity, transferring acyl groups, acyl groups converted into alkyl on transfer	molecular_function	0.19784	1	5	3133	30	30047	BraA03g032140.3C,BraA04g031340.3C,BraA05g003130.3C,BraA03g023440.3C,BraA02g001160.3C
GO:0006109	regulation of carbohydrate metabolic process	biological_process	0.19785	1	5	3133	30	30047	BraA08g032560.3C,BraA07g000540.3C,BraA06g005750.3C,BraA09g018800.3C,BraA09g012130.3C
GO:0007599	hemostasis	biological_process	0.19826	1	13	3133	96	30047	BraA07g018020.3C,BraA04g005310.3C,BraA05g035970.3C,BraA08g025670.3C,BraA02g019510.3C,BraA09g025360.3C,BraA03g001190.3C,BraA05g000850.3C,BraA09g045160.3C,BraA07g005920.3C,BraA06g005750.3C,BraA04g007410.3C,BraA08g020250.3C
GO:0050817	coagulation	biological_process	0.19826	1	13	3133	96	30047	BraA07g018020.3C,BraA05g035970.3C,BraA04g005310.3C,BraA08g025670.3C,BraA09g025360.3C,BraA02g019510.3C,BraA03g001190.3C,BraA05g000850.3C,BraA09g045160.3C,BraA06g005750.3C,BraA07g005920.3C,BraA04g007410.3C,BraA08g020250.3C
GO:0050878	regulation of body fluid levels	biological_process	0.19826	1	13	3133	96	30047	BraA09g045160.3C,BraA07g005920.3C,BraA06g005750.3C,BraA08g020250.3C,BraA04g007410.3C,BraA07g018020.3C,BraA08g025670.3C,BraA05g035970.3C,BraA04g005310.3C,BraA03g001190.3C,BraA02g019510.3C,BraA09g025360.3C,BraA05g000850.3C
GO:0003682	chromatin binding	molecular_function	0.19834	1	13	3133	96	30047	BraA03g013280.3C,BraA07g036870.3C,BraA08g012160.3C,BraA06g005630.3C,BraA01g010380.3C,BraA09g025860.3C,BraA04g017090.3C,BraA10g019490.3C,BraA06g028100.3C,BraA02g025630.3C,BraA10g001350.3C,BraA07g015410.3C,BraA09g051210.3C
GO:0016070	RNA metabolic process	biological_process	0.19889	1	466	3133	4314	30047	BraA04g015210.3C,BraA02g010060.3C,BraA01g001250.3C,BraA06g014650.3C,BraA08g025100.3C,BraA08g020980.3C,BraA03g047780.3C,BraA10g001670.3C,BraA05g032580.3C,BraA09g037990.3C,BraA01g021240.3C,BraA09g065610.3C,BraA01g009110.3C,BraA08g030910.3C,BraA08g027530.3C,BraA02g018920.3C,BraA09g062970.3C,BraA07g004250.3C,BraA03g019550.3C,BraA04g002180.3C,BraA09g059880.3C,BraA08g033330.3C,BraA08g011650.3C,BraA06g0…
GO:1902495	transmembrane transporter complex	cellular_component	0.19897	1	7	3133	46	30047	BraA05g034830.3C,BraA02g029590.3C,BraA01g044710.3C,BraA01g019930.3C,BraA09g036230.3C,BraA09g015840.3C,BraAnng004790.3C
GO:1990351	transporter complex	cellular_component	0.19897	1	7	3133	46	30047	BraA01g044710.3C,BraA02g029590.3C,BraA05g034830.3C,BraAnng004790.3C,BraA09g036230.3C,BraA09g015840.3C,BraA01g019930.3C
GO:0042440	pigment metabolic process	biological_process	0.19928	1	28	3133	227	30047	BraA02g022380.3C,BraA03g022080.3C,BraA03g059690.3C,BraA05g038550.3C,BraA04g015870.3C,BraA01g022650.3C,BraA08g011650.3C,BraA02g020330.3C,BraA06g015050.3C,BraA03g052450.3C,BraA03g034390.3C,BraA06g002410.3C,BraA05g024640.3C,BraA06g003670.3C,BraA04g014670.3C,BraA03g045520.3C,BraA09g051950.3C,BraA02g006790.3C,BraA09g054830.3C,BraA09g015370.3C,BraA10g002610.3C,BraA05g003520.3C,BraA07g012330.3C,BraA06g0…
GO:0004329	formate-tetrahydrofolate ligase activity	molecular_function	0.19955	1	2	3133	8	30047	BraA06g003200.3C,BraA08g012490.3C
GO:0005581	collagen trimer	cellular_component	0.19959	1	2	3133	8	30047	BraA09g038530.3C,BraA05g001100.3C
GO:0007417	central nervous system development	biological_process	0.19962	1	2	3133	8	30047	BraA09g007810.3C,BraA01g014990.3C
GO:0007420	brain development	biological_process	0.19962	1	2	3133	8	30047	BraA09g007810.3C,BraA01g014990.3C
GO:0060322	head development	biological_process	0.19962	1	2	3133	8	30047	BraA01g014990.3C,BraA09g007810.3C
GO:0000154	rRNA modification	biological_process	0.19965	1	6	3133	38	30047	BraA06g034730.3C,BraA07g017640.3C,BraA02g018070.3C,BraA01g018050.3C,BraA07g010440.3C,BraA01g002600.3C
GO:0031167	rRNA methylation	biological_process	0.19965	1	6	3133	38	30047	BraA07g010440.3C,BraA01g002600.3C,BraA06g034730.3C,BraA07g017640.3C,BraA02g018070.3C,BraA01g018050.3C
GO:0015459	potassium channel regulator activity	molecular_function	0.1997	1	2	3133	8	30047	BraA06g031300.3C,BraA09g005060.3C
GO:0019870	potassium channel inhibitor activity	molecular_function	0.1997	1	2	3133	8	30047	BraA06g031300.3C,BraA09g005060.3C
GO:0004800	thyroxine 5'-deiodinase activity	molecular_function	0.1997	1	2	3133	8	30047	BraA03g022080.3C,BraA06g015100.3C
GO:0004474	malate synthase activity	molecular_function	0.1997	1	2	3133	8	30047	BraA02g001160.3C,BraA03g032140.3C
GO:0006097	glyoxylate cycle	biological_process	0.1997	1	2	3133	8	30047	BraA03g032140.3C,BraA02g001160.3C
GO:0046487	glyoxylate metabolic process	biological_process	0.1997	1	2	3133	8	30047	BraA03g032140.3C,BraA02g001160.3C
GO:0015114	phosphate ion transmembrane transporter activity	molecular_function	0.1997	1	2	3133	8	30047	BraA06g007830.3C,BraA03g053810.3C
GO:0009070	serine family amino acid biosynthetic process	biological_process	0.20067	1	3	3133	15	30047	BraA05g015980.3C,BraA06g000220.3C,BraA03g059150.3C
GO:0009187	cyclic nucleotide metabolic process	biological_process	0.20069	1	3	3133	15	30047	BraA02g033380.3C,BraA08g020850.3C,BraA04g022720.3C
GO:0005092	GDP-dissociation inhibitor activity	molecular_function	0.20069	1	3	3133	15	30047	BraA05g029660.3C,BraA03g056150.3C,BraA05g029640.3C
GO:0005094	Rho GDP-dissociation inhibitor activity	molecular_function	0.20069	1	3	3133	15	30047	BraA05g029640.3C,BraA03g056150.3C,BraA05g029660.3C
GO:0042816	vitamin B6 metabolic process	biological_process	0.20069	1	3	3133	15	30047	BraA10g017620.3C,BraA04g014260.3C,BraA07g004180.3C
GO:0042819	vitamin B6 biosynthetic process	biological_process	0.20069	1	3	3133	15	30047	BraA10g017620.3C,BraA07g004180.3C,BraA04g014260.3C
GO:0017069	snRNA binding	molecular_function	0.20071	1	3	3133	15	30047	BraA09g040320.3C,BraA02g013190.3C,BraA06g015040.3C
GO:0005246	calcium channel regulator activity	molecular_function	0.20075	1	3	3133	15	30047	BraA09g053710.3C,BraA01g044040.3C,BraA01g019930.3C
GO:0009360	DNA polymerase III complex	cellular_component	0.20075	1	3	3133	15	30047	BraA09g021180.3C,BraA03g052260.3C,BraA01g010220.3C
GO:0042575	DNA polymerase complex	cellular_component	0.20075	1	3	3133	15	30047	BraA01g010220.3C,BraA09g021180.3C,BraA03g052260.3C
GO:0046700	heterocycle catabolic process	biological_process	0.20094	1	16	3133	122	30047	BraA06g015050.3C,BraA01g022650.3C,BraA06g005750.3C,BraA01g019930.3C,BraA05g024640.3C,BraA10g001650.3C,BraA07g004880.3C,BraA05g004370.3C,BraA03g045520.3C,BraA04g014670.3C,BraA06g003670.3C,BraA03g062180.3C,BraA06g014590.3C,BraA02g035480.3C,BraA10g007910.3C,BraA06g009710.3C
GO:0007010	cytoskeleton organization	biological_process	0.20136	1	51	3133	434	30047	BraA02g012480.3C,BraA07g005790.3C,BraA07g009740.3C,BraA09g049500.3C,BraA01g006340.3C,BraA03g047930.3C,BraA05g001750.3C,BraA04g017400.3C,BraA01g042250.3C,BraA04g014630.3C,BraA10g014800.3C,BraA06g005750.3C,BraA09g064670.3C,BraA06g005630.3C,BraA07g033270.3C,BraA01g041010.3C,BraA09g056460.3C,BraA09g049340.3C,BraA05g032590.3C,BraA10g007040.3C,BraA01g018370.3C,BraA03g053980.3C,BraA09g016070.3C,BraA01g0…
GO:0005618	cell wall	cellular_component	0.20183	1	24	3133	192	30047	BraA06g033480.3C,BraA05g016660.3C,BraA03g055870.3C,BraA03g042240.3C,BraA05g002670.3C,BraA02g034170.3C,BraA05g008480.3C,BraA02g009250.3C,BraA06g033280.3C,BraA07g025000.3C,BraA06g036300.3C,BraA01g039990.3C,BraA04g026250.3C,BraA03g019120.3C,BraA01g040230.3C,BraA10g029050.3C,BraA01g007570.3C,BraA09g001850.3C,BraA01g041960.3C,BraA09g045310.3C,BraA09g000740.3C,BraA05g039730.3C,BraA06g020940.3C,BraA03g0…
GO:0000271	polysaccharide biosynthetic process	biological_process	0.20301	1	14	3133	105	30047	BraA01g041800.3C,BraA03g024120.3C,BraA04g023460.3C,BraA07g023680.3C,BraA06g015140.3C,BraA05g012090.3C,BraA10g001350.3C,BraA05g023600.3C,BraA10g025040.3C,BraA05g016660.3C,BraA01g014610.3C,BraA10g005030.3C,BraA06g027920.3C,BraA01g017740.3C
GO:0007596	blood coagulation	biological_process	0.2036	1	12	3133	88	30047	BraA07g018020.3C,BraA08g025670.3C,BraA04g005310.3C,BraA05g035970.3C,BraA03g001190.3C,BraA09g025360.3C,BraA02g019510.3C,BraA05g000850.3C,BraA09g045160.3C,BraA06g005750.3C,BraA08g020250.3C,BraA04g007410.3C
GO:0051186	cofactor metabolic process	biological_process	0.20452	1	55	3133	471	30047	BraA05g026090.3C,BraA06g014590.3C,BraA04g028760.3C,BraA08g012490.3C,BraA09g040360.3C,BraA02g006790.3C,BraA05g037270.3C,BraA06g034290.3C,BraA09g051950.3C,BraA04g014260.3C,BraA06g011500.3C,BraA04g014670.3C,BraA05g002090.3C,BraA06g037150.3C,BraA05g008190.3C,BraA10g002510.3C,BraA03g052450.3C,BraA09g009160.3C,BraA03g037030.3C,BraA08g011650.3C,BraA02g020330.3C,BraA06g015050.3C,BraA06g040510.3C,BraA10g0…
GO:0005794	Golgi apparatus	cellular_component	0.20644	1	22	3133	175	30047	BraA02g023740.3C,BraA06g013350.3C,BraA07g006390.3C,BraA05g029070.3C,BraA01g013810.3C,BraA05g037780.3C,BraA04g002480.3C,BraA02g004350.3C,BraA04g016570.3C,BraA03g056890.3C,BraA05g017410.3C,BraA08g025670.3C,BraA07g008870.3C,BraA09g054760.3C,BraA09g049500.3C,BraA03g005090.3C,BraA01g006340.3C,BraA09g002220.3C,BraA05g003050.3C,BraA02g017550.3C,BraA03g043230.3C,BraA05g028380.3C
GO:0009108	coenzyme biosynthetic process	biological_process	0.20645	1	22	3133	175	30047	BraA10g017620.3C,BraA06g040510.3C,BraA07g041550.3C,BraA03g012910.3C,BraA01g035390.3C,BraA07g024610.3C,BraA04g026260.3C,BraA10g014150.3C,BraA05g008190.3C,BraA05g002090.3C,BraA06g037150.3C,BraA03g037030.3C,BraA04g003740.3C,BraA09g009160.3C,BraA06g011500.3C,BraA04g014260.3C,BraA08g012490.3C,BraA09g050450.3C,BraA05g026090.3C,BraA03g038020.3C,BraA05g008470.3C,BraA06g003200.3C
GO:0016788	hydrolase activity, acting on ester bonds	molecular_function	0.20801	1	148	3133	1330	30047	BraA02g034680.3C,BraA01g036120.3C,BraA03g043230.3C,BraA09g014670.3C,BraA06g033110.3C,BraA05g006170.3C,BraA04g013770.3C,BraA05g016660.3C,BraA08g004370.3C,BraA06g014590.3C,BraA02g024090.3C,BraA02g042120.3C,BraA01g001380.3C,BraA09g032870.3C,BraA07g039280.3C,BraA04g030990.3C,BraA09g003030.3C,BraA01g019060.3C,BraA07g037910.3C,BraA05g026720.3C,BraA07g027500.3C,BraA02g023290.3C,BraA07g029570.3C,BraA01g0…
GO:0033692	cellular polysaccharide biosynthetic process	biological_process	0.20878	1	13	3133	97	30047	BraA10g005030.3C,BraA01g014610.3C,BraA01g017740.3C,BraA06g027920.3C,BraA05g012090.3C,BraA10g001350.3C,BraA01g041800.3C,BraA07g023680.3C,BraA06g015140.3C,BraA04g023460.3C,BraA05g016660.3C,BraA05g023600.3C,BraA10g025040.3C
GO:0006643	membrane lipid metabolic process	biological_process	0.20892	1	19	3133	149	30047	BraA05g004820.3C,BraA05g041880.3C,BraA09g045970.3C,BraA04g017450.3C,BraA08g030900.3C,BraA08g029260.3C,BraA05g035980.3C,BraA06g011880.3C,BraA08g011880.3C,BraA07g029610.3C,BraA09g060360.3C,BraA01g040040.3C,BraA04g017430.3C,BraA09g058160.3C,BraA08g032180.3C,BraA02g029080.3C,BraA01g006130.3C,BraA04g030990.3C,BraA03g045280.3C
GO:0016151	nickel cation binding	molecular_function	0.209	1	11	3133	80	30047	BraA09g015840.3C,BraA10g017990.3C,BraA02g018210.3C,BraA03g056970.3C,BraA06g043350.3C,BraA09g023130.3C,BraA08g025800.3C,BraA07g033340.3C,BraA09g052030.3C,BraA08g000620.3C,BraA06g003900.3C
GO:0031012	extracellular matrix	cellular_component	0.20904	1	24	3133	193	30047	BraA10g020200.3C,BraA03g045880.3C,BraA03g022750.3C,BraA01g014250.3C,BraA03g028750.3C,BraA10g029180.3C,BraA06g016880.3C,BraA09g063460.3C,BraA09g001070.3C,BraA03g016700.3C,BraA05g036160.3C,BraA05g004850.3C,BraA01g012540.3C,BraA03g053380.3C,BraA01g030050.3C,BraA01g026800.3C,BraA05g023450.3C,BraA03g051530.3C,BraA04g007510.3C,BraA04g022820.3C,BraA09g017240.3C,BraA05g013180.3C,BraA05g038270.3C,BraA03g0…
GO:0004650	polygalacturonase activity	molecular_function	0.21298	1	14	3133	106	30047	BraA05g037870.3C,BraA05g030460.3C,BraA06g017870.3C,BraA06g017690.3C,BraA03g033630.3C,BraA03g051310.3C,BraA01g014000.3C,BraA10g004320.3C,BraA04g010150.3C,BraA09g051000.3C,BraA03g032990.3C,BraA03g058120.3C,BraA06g012770.3C,BraA09g018240.3C
GO:0030119	AP-type membrane coat adaptor complex	cellular_component	0.21334	1	4	3133	23	30047	BraA05g036890.3C,BraA01g006340.3C,BraA01g040720.3C,BraA03g056890.3C
GO:0051348	negative regulation of transferase activity	biological_process	0.21343	1	4	3133	23	30047	BraA02g002510.3C,BraA03g017030.3C,BraA07g041230.3C,BraA06g006490.3C
GO:0032101	regulation of response to external stimulus	biological_process	0.21345	1	4	3133	23	30047	BraA09g012100.3C,BraA02g029940.3C,BraA09g025360.3C,BraA02g019510.3C
GO:0006536	glutamate metabolic process	biological_process	0.21345	1	4	3133	23	30047	BraA03g036550.3C,BraA03g036560.3C,BraA01g037460.3C,BraA05g032640.3C
GO:0030203	glycosaminoglycan metabolic process	biological_process	0.21348	1	4	3133	23	30047	BraA01g014250.3C,BraA03g000360.3C,BraA01g017700.3C,BraA06g024320.3C
GO:0019363	pyridine nucleotide biosynthetic process	biological_process	0.21348	1	4	3133	23	30047	BraA06g040510.3C,BraA05g026090.3C,BraA10g014150.3C,BraA07g041550.3C
GO:0004867	serine-type endopeptidase inhibitor activity	molecular_function	0.21352	1	4	3133	23	30047	BraA01g007700.3C,BraA01g028140.3C,BraA03g053880.3C,BraA05g027270.3C
GO:0019207	kinase regulator activity	molecular_function	0.21416	1	7	3133	47	30047	BraA06g006490.3C,BraA09g049470.3C,BraA03g023520.3C,BraA03g047780.3C,BraA05g004550.3C,BraA10g022340.3C,BraA01g041490.3C
GO:0015996	chlorophyll catabolic process	biological_process	0.21417	1	7	3133	47	30047	BraA06g015050.3C,BraA06g014590.3C,BraA05g024640.3C,BraA01g022650.3C,BraA03g045520.3C,BraA04g014670.3C,BraA06g003670.3C
GO:0047746	chlorophyllase activity	molecular_function	0.21417	1	7	3133	47	30047	BraA06g014590.3C,BraA06g015050.3C,BraA03g045520.3C,BraA01g022650.3C,BraA05g024640.3C,BraA06g003670.3C,BraA04g014670.3C
GO:0030162	regulation of proteolysis	biological_process	0.21428	1	7	3133	47	30047	BraA07g020860.3C,BraA08g020250.3C,BraA02g002510.3C,BraA03g017030.3C,BraA04g018220.3C,BraA06g005750.3C,BraA07g041230.3C
GO:0000049	tRNA binding	molecular_function	0.21431	1	7	3133	47	30047	BraA04g008400.3C,BraA01g004370.3C,BraA08g016080.3C,BraA08g016110.3C,BraA03g035020.3C,BraA03g003680.3C,BraA04g016030.3C
GO:0090066	regulation of anatomical structure size	biological_process	0.21432	1	7	3133	47	30047	BraA01g042250.3C,BraAnng003470.3C,BraA10g024650.3C,BraA05g032590.3C,BraA02g022770.3C,BraA07g009740.3C,BraA09g064670.3C
GO:0046527	glucosyltransferase activity	molecular_function	0.21472	1	12	3133	89	30047	BraA10g025040.3C,BraA05g023600.3C,BraA10g001350.3C,BraA05g012090.3C,BraA04g023460.3C,BraA07g023680.3C,BraA01g041800.3C,BraA06g032320.3C,BraA08g000600.3C,BraA06g027920.3C,BraA10g005030.3C,BraA01g014610.3C
GO:0006497	protein lipidation	biological_process	0.21659	1	6	3133	39	30047	BraA01g040040.3C,BraA08g029260.3C,BraA06g011880.3C,BraA09g045970.3C,BraA09g060360.3C,BraA08g030900.3C
GO:0006506	GPI anchor biosynthetic process	biological_process	0.21659	1	6	3133	39	30047	BraA09g060360.3C,BraA08g030900.3C,BraA01g040040.3C,BraA08g029260.3C,BraA06g011880.3C,BraA09g045970.3C
GO:0006661	phosphatidylinositol biosynthetic process	biological_process	0.21659	1	6	3133	39	30047	BraA01g040040.3C,BraA08g029260.3C,BraA06g011880.3C,BraA09g045970.3C,BraA09g060360.3C,BraA08g030900.3C
GO:0042158	lipoprotein biosynthetic process	biological_process	0.21659	1	6	3133	39	30047	BraA08g029260.3C,BraA01g040040.3C,BraA09g045970.3C,BraA06g011880.3C,BraA08g030900.3C,BraA09g060360.3C
GO:0032269	negative regulation of cellular protein metabolic process	biological_process	0.21667	1	6	3133	39	30047	BraA08g020250.3C,BraA02g002510.3C,BraA07g041230.3C,BraA06g006490.3C,BraA06g005750.3C,BraA03g017030.3C
GO:0051248	negative regulation of protein metabolic process	biological_process	0.21667	1	6	3133	39	30047	BraA08g020250.3C,BraA02g002510.3C,BraA06g005750.3C,BraA03g017030.3C,BraA06g006490.3C,BraA07g041230.3C
GO:0005992	trehalose biosynthetic process	biological_process	0.21672	1	6	3133	39	30047	BraA07g030900.3C,BraA02g024520.3C,BraA04g025560.3C,BraA03g061770.3C,BraA02g019740.3C,BraA01g028140.3C
GO:0033013	tetrapyrrole metabolic process	biological_process	0.21986	1	29	3133	239	30047	BraA03g052450.3C,BraA01g018630.3C,BraA09g014950.3C,BraA06g002410.3C,BraA05g024640.3C,BraA02g006130.3C,BraA03g022080.3C,BraA09g055900.3C,BraA09g001570.3C,BraA03g059690.3C,BraA04g015870.3C,BraA10g017620.3C,BraA01g022650.3C,BraA08g011650.3C,BraA02g020330.3C,BraA06g015050.3C,BraA06g009710.3C,BraA09g040360.3C,BraA06g003210.3C,BraA10g023280.3C,BraA04g028760.3C,BraA06g014590.3C,BraA06g003670.3C,BraA04g0…
GO:1901566	organonitrogen compound biosynthetic process	biological_process	0.2212	1	217	3133	1980	30047	BraA01g004370.3C,BraA09g050450.3C,BraA05g024770.3C,BraA08g032040.3C,BraA07g012840.3C,BraA05g008470.3C,BraA02g022730.3C,BraA03g064870.3C,BraA06g033790.3C,BraA01g011270.3C,BraA02g028770.3C,BraA02g033590.3C,BraA07g034210.3C,BraA09g043250.3C,BraA04g013830.3C,BraA09g059810.3C,BraA09g012960.3C,BraA08g016080.3C,BraA06g041050.3C,BraA05g002690.3C,BraA06g002410.3C,BraA03g009020.3C,BraA01g003240.3C,BraA06g0…
GO:0070085	glycosylation	biological_process	0.22431	1	18	3133	142	30047	BraA10g011370.3C,BraA07g013170.3C,BraA06g023180.3C,BraA05g012410.3C,BraA07g013410.3C,BraA03g014130.3C,BraA01g042220.3C,BraA05g022730.3C,BraA08g003460.3C,BraA09g018630.3C,BraA07g013590.3C,BraA05g020270.3C,BraA02g014730.3C,BraA10g027370.3C,BraA10g007850.3C,BraA06g008160.3C,BraA03g049630.3C,BraA01g029120.3C
GO:1901605	alpha-amino acid metabolic process	biological_process	0.22685	1	36	3133	303	30047	BraA03g059150.3C,BraA05g015980.3C,BraA03g004230.3C,BraA06g012090.3C,BraA09g001570.3C,BraA08g016130.3C,BraA03g036550.3C,BraA01g038880.3C,BraA09g044930.3C,BraA03g036560.3C,BraA07g035800.3C,BraA08g012490.3C,BraA05g032640.3C,BraA02g025390.3C,BraA01g011270.3C,BraA06g000220.3C,BraA03g055660.3C,BraA01g015330.3C,BraA09g006410.3C,BraA10g025070.3C,BraA03g049440.3C,BraA08g028190.3C,BraA01g018630.3C,BraA06g0…
GO:0005905	coated pit	cellular_component	0.2291	1	3	3133	16	30047	BraA05g037780.3C,BraA05g028380.3C,BraA07g008870.3C
GO:0012510	trans-Golgi network transport vesicle membrane	cellular_component	0.2291	1	3	3133	16	30047	BraA07g008870.3C,BraA05g037780.3C,BraA05g028380.3C
GO:0030125	clathrin vesicle coat	cellular_component	0.2291	1	3	3133	16	30047	BraA07g008870.3C,BraA05g028380.3C,BraA05g037780.3C
GO:0030130	clathrin coat of trans-Golgi network vesicle	cellular_component	0.2291	1	3	3133	16	30047	BraA05g028380.3C,BraA05g037780.3C,BraA07g008870.3C
GO:0030132	clathrin coat of coated pit	cellular_component	0.2291	1	3	3133	16	30047	BraA07g008870.3C,BraA05g037780.3C,BraA05g028380.3C
GO:0030136	clathrin-coated vesicle	cellular_component	0.2291	1	3	3133	16	30047	BraA05g037780.3C,BraA05g028380.3C,BraA07g008870.3C
GO:0030140	trans-Golgi network transport vesicle	cellular_component	0.2291	1	3	3133	16	30047	BraA07g008870.3C,BraA05g028380.3C,BraA05g037780.3C
GO:0030665	clathrin-coated vesicle membrane	cellular_component	0.2291	1	3	3133	16	30047	BraA07g008870.3C,BraA05g037780.3C,BraA05g028380.3C
GO:0000062	fatty-acyl-CoA binding	molecular_function	0.22913	1	3	3133	16	30047	BraA03g051920.3C,BraA02g014650.3C,BraA01g014890.3C
GO:0015977	carbon fixation	biological_process	0.22913	1	3	3133	16	30047	BraAnng001520.3C,BraA09g037790.3C,BraAnng005450.3C
GO:0051090	regulation of sequence-specific DNA binding transcription factor activity	biological_process	0.22914	1	3	3133	16	30047	BraA09g048120.3C,BraA01g017740.3C,BraA02g035080.3C
GO:0052547	regulation of peptidase activity	biological_process	0.22919	1	3	3133	16	30047	BraA08g020250.3C,BraA04g018220.3C,BraA06g005750.3C
GO:0052548	regulation of endopeptidase activity	biological_process	0.22919	1	3	3133	16	30047	BraA08g020250.3C,BraA06g005750.3C,BraA04g018220.3C
GO:0006023	aminoglycan biosynthetic process	biological_process	0.22919	1	3	3133	16	30047	BraA03g000360.3C,BraA01g014250.3C,BraA01g017700.3C
GO:0006024	glycosaminoglycan biosynthetic process	biological_process	0.22919	1	3	3133	16	30047	BraA01g017700.3C,BraA03g000360.3C,BraA01g014250.3C
GO:0008009	chemokine activity	molecular_function	0.2292	1	3	3133	16	30047	BraA05g016970.3C,BraA01g012230.3C,BraA05g032410.3C
GO:0042379	chemokine receptor binding	molecular_function	0.2292	1	3	3133	16	30047	BraA05g016970.3C,BraA01g012230.3C,BraA05g032410.3C
GO:0004559	alpha-mannosidase activity	molecular_function	0.2292	1	3	3133	16	30047	BraA03g039730.3C,BraA03g035460.3C,BraA06g037820.3C
GO:0002161	aminoacyl-tRNA editing activity	molecular_function	0.2292	1	3	3133	16	30047	BraA09g037870.3C,BraA03g028250.3C,BraA09g058500.3C
GO:0055036	virion membrane	cellular_component	0.2292	1	3	3133	16	30047	BraA09g064750.3C,BraA07g012840.3C,BraA07g025010.3C
GO:0046149	pigment catabolic process	biological_process	0.22992	1	7	3133	48	30047	BraA06g003670.3C,BraA04g014670.3C,BraA01g022650.3C,BraA03g045520.3C,BraA05g024640.3C,BraA06g014590.3C,BraA06g015050.3C
GO:0003887	DNA-directed DNA polymerase activity	molecular_function	0.23128	1	17	3133	134	30047	BraA05g026720.3C,BraA02g036080.3C,BraA03g052260.3C,BraA04g007350.3C,BraA02g040590.3C,BraA05g008770.3C,BraA09g005490.3C,BraA07g012790.3C,BraA01g035550.3C,BraA09g021180.3C,BraA03g044120.3C,BraA09g061750.3C,BraA01g010220.3C,BraA05g028180.3C,BraA07g016790.3C,BraA06g042000.3C,BraA01g004190.3C
GO:0003779	actin binding	molecular_function	0.23316	1	27	3133	223	30047	BraA09g016070.3C,BraA10g012890.3C,BraA07g017580.3C,BraA09g056460.3C,BraA10g001350.3C,BraA03g015360.3C,BraA09g052220.3C,BraA09g001590.3C,BraA01g041010.3C,BraA08g020750.3C,BraA03g012440.3C,BraA03g011040.3C,BraA07g034760.3C,BraA07g040350.3C,BraA09g007880.3C,BraA10g015780.3C,BraA10g014800.3C,BraA05g001750.3C,BraA04g017400.3C,BraA03g047930.3C,BraA03g036540.3C,BraA09g049500.3C,BraAnng002970.3C,BraA05g0…
GO:0009124	nucleoside monophosphate biosynthetic process	biological_process	0.23318	1	18	3133	143	30047	BraA10g017840.3C,BraA03g018230.3C,BraA03g061640.3C,BraA03g017370.3C,BraA07g031460.3C,BraA01g006950.3C,BraA05g025080.3C,BraA06g041050.3C,BraA09g050020.3C,BraA03g003850.3C,BraA02g033590.3C,BraA03g059150.3C,BraA08g015270.3C,BraA05g007380.3C,BraA09g022190.3C,BraA09g014950.3C,BraA05g002690.3C,BraA06g020690.3C
GO:1901135	carbohydrate derivative metabolic process	biological_process	0.23451	1	91	3133	809	30047	BraA05g007380.3C,BraA10g014150.3C,BraA08g020850.3C,BraA10g004430.3C,BraA06g011880.3C,BraA06g023180.3C,BraA01g014250.3C,BraA01g015330.3C,BraA04g026260.3C,BraA04g017450.3C,BraA08g030900.3C,BraA01g035390.3C,BraA05g012410.3C,BraA02g033380.3C,BraA03g038020.3C,BraA03g022970.3C,BraA03g000360.3C,BraA10g017840.3C,BraA03g018230.3C,BraA04g028470.3C,BraA05g022730.3C,BraA01g023620.3C,BraA04g022720.3C,BraA02g0…
GO:0031400	negative regulation of protein modification process	biological_process	0.23658	1	4	3133	24	30047	BraA02g002510.3C,BraA07g041230.3C,BraA06g006490.3C,BraA03g017030.3C
GO:0009416	response to light stimulus	biological_process	0.23667	1	4	3133	24	30047	BraA04g031340.3C,BraA03g032140.3C,BraA03g023440.3C,BraA01g044360.3C
GO:0030042	actin filament depolymerization	biological_process	0.23667	1	4	3133	24	30047	BraA09g064670.3C,BraA01g042250.3C,BraA10g024650.3C,BraA05g032590.3C
GO:0030834	regulation of actin filament depolymerization	biological_process	0.23667	1	4	3133	24	30047	BraA01g042250.3C,BraA10g024650.3C,BraA05g032590.3C,BraA09g064670.3C
GO:0030835	negative regulation of actin filament depolymerization	biological_process	0.23667	1	4	3133	24	30047	BraA05g032590.3C,BraA10g024650.3C,BraA01g042250.3C,BraA09g064670.3C
GO:0030837	negative regulation of actin filament polymerization	biological_process	0.23667	1	4	3133	24	30047	BraA05g032590.3C,BraA01g042250.3C,BraA10g024650.3C,BraA09g064670.3C
GO:0031333	negative regulation of protein complex assembly	biological_process	0.23667	1	4	3133	24	30047	BraA09g064670.3C,BraA05g032590.3C,BraA10g024650.3C,BraA01g042250.3C
GO:0032272	negative regulation of protein polymerization	biological_process	0.23667	1	4	3133	24	30047	BraA09g064670.3C,BraA05g032590.3C,BraA01g042250.3C,BraA10g024650.3C
GO:0051261	protein depolymerization	biological_process	0.23667	1	4	3133	24	30047	BraA05g032590.3C,BraA10g024650.3C,BraA01g042250.3C,BraA09g064670.3C
GO:0051693	actin filament capping	biological_process	0.23667	1	4	3133	24	30047	BraA09g064670.3C,BraA05g032590.3C,BraA10g024650.3C,BraA01g042250.3C
GO:1901879	regulation of protein depolymerization	biological_process	0.23667	1	4	3133	24	30047	BraA09g064670.3C,BraA10g024650.3C,BraA01g042250.3C,BraA05g032590.3C
GO:1901880	negative regulation of protein depolymerization	biological_process	0.23667	1	4	3133	24	30047	BraA09g064670.3C,BraA05g032590.3C,BraA01g042250.3C,BraA10g024650.3C
GO:0030118	clathrin coat	cellular_component	0.23692	1	5	3133	32	30047	BraA05g037780.3C,BraA05g028380.3C,BraA03g056890.3C,BraA07g008870.3C,BraA01g006340.3C
GO:0016413	O-acetyltransferase activity	molecular_function	0.23692	1	5	3133	32	30047	BraA02g002570.3C,BraA05g015980.3C,BraA05g014980.3C,BraA01g023860.3C,BraA06g000220.3C
GO:0045861	negative regulation of proteolysis	biological_process	0.23693	1	5	3133	32	30047	BraA08g020250.3C,BraA02g002510.3C,BraA06g005750.3C,BraA03g017030.3C,BraA07g041230.3C
GO:0009073	aromatic amino acid family biosynthetic process	biological_process	0.23696	1	5	3133	32	30047	BraA08g016130.3C,BraA07g025950.3C,BraA06g036560.3C,BraA02g025600.3C,BraA06g008210.3C
GO:0015079	potassium ion transmembrane transporter activity	molecular_function	0.23736	1	12	3133	91	30047	BraA09g045890.3C,BraA09g052160.3C,BraA01g009560.3C,BraA01g040400.3C,BraA02g005780.3C,BraA07g021830.3C,BraA09g004960.3C,BraA09g004270.3C,BraA03g048260.3C,BraA01g011030.3C,BraA05g027110.3C,BraA08g013290.3C
GO:1901361	organic cyclic compound catabolic process	biological_process	0.23878	1	16	3133	126	30047	BraA05g024640.3C,BraA01g019930.3C,BraA10g001650.3C,BraA06g005750.3C,BraA06g015050.3C,BraA01g022650.3C,BraA10g007910.3C,BraA06g009710.3C,BraA02g035480.3C,BraA03g062180.3C,BraA06g014590.3C,BraA04g014670.3C,BraA06g003670.3C,BraA07g004880.3C,BraA05g004370.3C,BraA03g045520.3C
GO:0004594	pantothenate kinase activity	molecular_function	0.23974	1	2	3133	9	30047	BraA04g003740.3C,BraA05g002090.3C
GO:0016485	protein processing	biological_process	0.23976	1	8	3133	57	30047	BraA05g006130.3C,BraA04g006860.3C,BraA09g063500.3C,BraA06g034340.3C,BraA06g033600.3C,BraA03g017800.3C,BraA04g018220.3C,BraA03g021120.3C
GO:0051604	protein maturation	biological_process	0.23976	1	8	3133	57	30047	BraA05g006130.3C,BraA06g034340.3C,BraA04g006860.3C,BraA09g063500.3C,BraA03g017800.3C,BraA06g033600.3C,BraA04g018220.3C,BraA03g021120.3C
GO:0070070	proton-transporting V-type ATPase complex assembly	biological_process	0.23982	1	2	3133	9	30047	BraA03g016870.3C,BraA10g020290.3C
GO:0070072	vacuolar proton-transporting V-type ATPase complex assembly	biological_process	0.23982	1	2	3133	9	30047	BraA10g020290.3C,BraA03g016870.3C
GO:0008855	exodeoxyribonuclease VII activity	molecular_function	0.23982	1	10	3133	74	30047	BraA02g023290.3C,BraA05g035970.3C,BraA04g012000.3C,BraA09g004960.3C,BraA04g020090.3C,BraA05g000850.3C,BraA01g010260.3C,BraA02g019250.3C,BraA06g005750.3C,BraA02g039720.3C
GO:0002115	store-operated calcium entry	biological_process	0.23986	1	2	3133	9	30047	BraA09g006370.3C,BraA07g037910.3C
GO:0051924	regulation of calcium ion transport	biological_process	0.23986	1	2	3133	9	30047	BraA09g006370.3C,BraA07g037910.3C
GO:2001256	regulation of store-operated calcium entry	biological_process	0.23986	1	2	3133	9	30047	BraA09g006370.3C,BraA07g037910.3C
GO:0004635	phosphoribosyl-AMP cyclohydrolase activity	molecular_function	0.2399	1	2	3133	9	30047	BraA09g056350.3C,BraA08g028190.3C
GO:0015018	galactosylgalactosylxylosylprotein 3-beta-glucuronosyltransferase activity	molecular_function	0.23991	1	2	3133	9	30047	BraA05g008280.3C,BraA07g016680.3C
GO:0015020	glucuronosyltransferase activity	molecular_function	0.23991	1	2	3133	9	30047	BraA05g008280.3C,BraA07g016680.3C
GO:0071705	nitrogen compound transport	biological_process	0.23991	1	25	3133	206	30047	BraA02g008290.3C,BraA06g002180.3C,BraA03g053980.3C,BraA02g034510.3C,BraA04g025030.3C,BraA03g035240.3C,BraA01g018370.3C,BraA03g045910.3C,BraA02g035480.3C,BraA02g008550.3C,BraA07g020620.3C,BraA04g019820.3C,BraA09g001280.3C,BraAnng001940.3C,BraA04g014630.3C,BraA09g014010.3C,BraA09g057260.3C,BraA02g035810.3C,BraA03g004790.3C,BraA09g033000.3C,BraA08g022890.3C,BraA07g032690.3C,BraA01g040290.3C,BraA09g0…
GO:0005242	inward rectifier potassium channel activity	molecular_function	0.23993	1	2	3133	9	30047	BraA03g048260.3C,BraA01g009560.3C
GO:0004347	glucose-6-phosphate isomerase activity	molecular_function	0.23995	1	2	3133	9	30047	BraA01g023620.3C,BraA10g012470.3C
GO:0006231	dTMP biosynthetic process	biological_process	0.23995	1	2	3133	9	30047	BraA03g059150.3C,BraA06g020690.3C
GO:0042083	5,10-methylenetetrahydrofolate-dependent methyltransferase activity	molecular_function	0.23995	1	2	3133	9	30047	BraA06g020690.3C,BraA03g059150.3C
GO:0046073	dTMP metabolic process	biological_process	0.23995	1	2	3133	9	30047	BraA03g059150.3C,BraA06g020690.3C
GO:0004571	mannosyl-oligosaccharide 1,2-alpha-mannosidase activity	molecular_function	0.23995	1	2	3133	9	30047	BraA03g035460.3C,BraA03g039730.3C
GO:0015924	mannosyl-oligosaccharide mannosidase activity	molecular_function	0.23995	1	2	3133	9	30047	BraA03g035460.3C,BraA03g039730.3C
GO:0042126	nitrate metabolic process	biological_process	0.23995	1	2	3133	9	30047	BraA02g024390.3C,BraA07g026850.3C
GO:0042128	nitrate assimilation	biological_process	0.23995	1	2	3133	9	30047	BraA02g024390.3C,BraA07g026850.3C
GO:2001057	reactive nitrogen species metabolic process	biological_process	0.23995	1	2	3133	9	30047	BraA07g026850.3C,BraA02g024390.3C
GO:0012505	endomembrane system	cellular_component	0.24149	1	67	3133	589	30047	BraA07g030890.3C,BraA02g004350.3C,BraA09g002220.3C,BraA06g011880.3C,BraA04g029460.3C,BraA09g054760.3C,BraA06g025030.3C,BraA04g020750.3C,BraA04g008260.3C,BraA05g029070.3C,BraA04g014720.3C,BraA03g032140.3C,BraA01g010540.3C,BraA04g020090.3C,BraA01g005620.3C,BraA02g029730.3C,BraA04g002480.3C,BraA05g027270.3C,BraA09g054690.3C,BraA08g029260.3C,BraA09g034590.3C,BraA09g004240.3C,BraA01g006340.3C,BraA03g0…
GO:0006265	DNA topological change	biological_process	0.24615	1	7	3133	49	30047	BraA04g007350.3C,BraA03g054970.3C,BraA02g022210.3C,BraA02g001330.3C,BraA05g036530.3C,BraA08g022670.3C,BraA01g017430.3C
GO:0006164	purine nucleotide biosynthetic process	biological_process	0.2463	1	22	3133	180	30047	BraA09g050020.3C,BraA03g003850.3C,BraA08g017730.3C,BraA06g041050.3C,BraA08g015270.3C,BraA02g033380.3C,BraA02g033590.3C,BraA09g014950.3C,BraA09g022190.3C,BraA05g007380.3C,BraA04g003740.3C,BraA05g002690.3C,BraA05g002090.3C,BraA08g020850.3C,BraA03g018230.3C,BraA10g017840.3C,BraA03g061640.3C,BraA07g031460.3C,BraA03g017370.3C,BraA04g022720.3C,BraA01g006950.3C,BraA05g025080.3C
GO:0006366	transcription from RNA polymerase II promoter	biological_process	0.24783	1	28	3133	234	30047	BraA03g016940.3C,BraA06g040610.3C,BraA02g022870.3C,BraA07g006390.3C,BraA05g040470.3C,BraA07g034170.3C,BraA07g004880.3C,BraA03g009480.3C,BraA07g027660.3C,BraA02g006850.3C,BraA03g038360.3C,BraA10g032490.3C,BraA01g021240.3C,BraA09g044710.3C,BraA10g015430.3C,BraA01g002750.3C,BraA03g010960.3C,BraA08g008870.3C,BraA09g000570.3C,BraA01g026160.3C,BraA06g000620.3C,BraA09g034350.3C,BraA09g040250.3C,BraA09g0…
GO:0033646	host intracellular part	cellular_component	0.25231	1	13	3133	101	30047	BraA07g029610.3C,BraA09g013170.3C,BraA08g031710.3C,BraA01g039980.3C,BraA09g039700.3C,BraA08g002770.3C,BraA06g023330.3C,BraA03g006930.3C,BraA08g013290.3C,BraA05g010400.3C,BraA03g019550.3C,BraA02g010270.3C,BraA07g020310.3C
GO:0043656	intracellular region of host	cellular_component	0.25231	1	13	3133	101	30047	BraA02g010270.3C,BraA08g013290.3C,BraA05g010400.3C,BraA03g019550.3C,BraA03g006930.3C,BraA07g020310.3C,BraA06g023330.3C,BraA08g002770.3C,BraA09g013170.3C,BraA07g029610.3C,BraA09g039700.3C,BraA01g039980.3C,BraA08g031710.3C
GO:0006778	porphyrin-containing compound metabolic process	biological_process	0.25354	1	20	3133	163	30047	BraA06g015050.3C,BraA08g011650.3C,BraA02g020330.3C,BraA04g015870.3C,BraA01g022650.3C,BraA03g059690.3C,BraA03g022080.3C,BraA06g002410.3C,BraA05g024640.3C,BraA03g052450.3C,BraA09g054830.3C,BraA02g006790.3C,BraA09g051950.3C,BraA03g045520.3C,BraA04g014670.3C,BraA06g003670.3C,BraA04g028760.3C,BraA06g014590.3C,BraA09g040360.3C,BraA06g009710.3C
GO:1902494	catalytic complex	cellular_component	0.25409	1	101	3133	907	30047	BraA02g012760.3C,BraA09g057040.3C,BraA05g030560.3C,BraA05g027990.3C,BraA09g009510.3C,BraA04g023740.3C,BraA10g021170.3C,BraA03g002180.3C,BraA10g003190.3C,BraA02g021010.3C,BraA03g010040.3C,BraA07g004380.3C,BraA09g061870.3C,BraA02g017080.3C,BraA07g027660.3C,BraA02g018100.3C,BraA07g034060.3C,BraA02g006850.3C,BraA02g002220.3C,BraA03g056870.3C,BraA07g020860.3C,BraA08g030500.3C,BraA09g048350.3C,BraA06g0…
GO:0009152	purine ribonucleotide biosynthetic process	biological_process	0.25416	1	21	3133	172	30047	BraA09g050020.3C,BraA03g003850.3C,BraA06g041050.3C,BraA08g015270.3C,BraA02g033380.3C,BraA02g033590.3C,BraA09g014950.3C,BraA09g022190.3C,BraA04g003740.3C,BraA05g007380.3C,BraA05g002690.3C,BraA05g002090.3C,BraA08g020850.3C,BraA03g018230.3C,BraA10g017840.3C,BraA03g061640.3C,BraA03g017370.3C,BraA07g031460.3C,BraA04g022720.3C,BraA01g006950.3C,BraA05g025080.3C
GO:0044282	small molecule catabolic process	biological_process	0.25475	1	8	3133	58	30047	BraA09g012000.3C,BraA06g003360.3C,BraA10g020070.3C,BraA07g001030.3C,BraA09g026520.3C,BraA10g004900.3C,BraA08g025800.3C,BraA01g030800.3C
GO:0009247	glycolipid biosynthetic process	biological_process	0.25478	1	8	3133	58	30047	BraA08g029260.3C,BraA06g011880.3C,BraA01g006130.3C,BraA09g060360.3C,BraA01g040040.3C,BraA09g045970.3C,BraA08g030900.3C,BraA08g032180.3C
GO:0046467	membrane lipid biosynthetic process	biological_process	0.25478	1	8	3133	58	30047	BraA09g045970.3C,BraA01g040040.3C,BraA08g032180.3C,BraA08g030900.3C,BraA06g011880.3C,BraA08g029260.3C,BraA09g060360.3C,BraA01g006130.3C
GO:0015979	photosynthesis	biological_process	0.25535	1	26	3133	217	30047	BraA02g021010.3C,BraA08g027660.3C,BraA09g009510.3C,BraA01g017300.3C,BraA07g017330.3C,BraA02g006880.3C,BraA07g039980.3C,BraA04g005130.3C,BraA02g017080.3C,BraA03g048880.3C,BraA06g022790.3C,BraA09g057040.3C,BraA04g017090.3C,BraA06g018630.3C,BraA09g024750.3C,BraA06g021230.3C,BraA03g029440.3C,BraA02g001160.3C,BraA10g021380.3C,BraAnng004180.3C,BraA10g022210.3C,BraA02g045860.3C,BraA01g016600.3C,BraA09g0…
GO:0007610	behavior	biological_process	0.25719	1	5	3133	33	30047	BraA09g032710.3C,BraA03g005490.3C,BraA07g013170.3C,BraA05g001610.3C,BraA02g029940.3C
GO:0005798	Golgi-associated vesicle	cellular_component	0.25723	1	5	3133	33	30047	BraA05g037780.3C,BraA03g056890.3C,BraA05g028380.3C,BraA01g006340.3C,BraA07g008870.3C
GO:0030660	Golgi-associated vesicle membrane	cellular_component	0.25723	1	5	3133	33	30047	BraA05g037780.3C,BraA03g056890.3C,BraA05g028380.3C,BraA07g008870.3C,BraA01g006340.3C
GO:0005543	phospholipid binding	molecular_function	0.25744	1	11	3133	84	30047	BraA09g064670.3C,BraA06g011120.3C,BraA09g036930.3C,BraA08g009220.3C,BraA10g014710.3C,BraA10g025330.3C,BraA02g019420.3C,BraA02g004560.3C,BraA03g009080.3C,BraA06g020050.3C,BraA02g045310.3C
GO:0006473	protein acetylation	biological_process	0.2581	1	3	3133	17	30047	BraA06g012460.3C,BraA03g035760.3C,BraA09g028600.3C
GO:0006475	internal protein amino acid acetylation	biological_process	0.2581	1	3	3133	17	30047	BraA09g028600.3C,BraA03g035760.3C,BraA06g012460.3C
GO:0018393	internal peptidyl-lysine acetylation	biological_process	0.2581	1	3	3133	17	30047	BraA09g028600.3C,BraA06g012460.3C,BraA03g035760.3C
GO:0018394	peptidyl-lysine acetylation	biological_process	0.2581	1	3	3133	17	30047	BraA03g035760.3C,BraA06g012460.3C,BraA09g028600.3C
GO:0043543	protein acylation	biological_process	0.2581	1	3	3133	17	30047	BraA03g035760.3C,BraA06g012460.3C,BraA09g028600.3C
GO:0051240	positive regulation of multicellular organismal process	biological_process	0.25812	1	3	3133	17	30047	BraA02g041620.3C,BraA02g035080.3C,BraA08g006710.3C
GO:0097034	mitochondrial respiratory chain complex IV biogenesis	biological_process	0.25819	1	3	3133	17	30047	BraA04g027630.3C,BraA02g039810.3C,BraA03g024120.3C
GO:0006534	cysteine metabolic process	biological_process	0.25824	1	3	3133	17	30047	BraA06g000220.3C,BraA09g006410.3C,BraA05g015980.3C
GO:0007009	plasma membrane organization	biological_process	0.25829	1	3	3133	17	30047	BraA09g044500.3C,BraA05g029070.3C,BraA10g028170.3C
GO:0050830	defense response to Gram-positive bacterium	biological_process	0.25831	1	3	3133	17	30047	BraA06g011500.3C,BraA04g001160.3C,BraA07g008000.3C
GO:0033643	host cell part	cellular_component	0.26011	1	17	3133	137	30047	BraA09g039700.3C,BraA08g031710.3C,BraA01g039980.3C,BraA09g013170.3C,BraA07g029610.3C,BraA08g002770.3C,BraA10g023440.3C,BraA07g020310.3C,BraA05g000490.3C,BraA02g010270.3C,BraA05g010400.3C,BraA03g019550.3C,BraA07g024520.3C,BraA09g064750.3C,BraA06g023330.3C,BraA08g013290.3C,BraA03g006930.3C
GO:0044766	multi-organism transport	biological_process	0.26034	1	4	3133	25	30047	BraA07g029610.3C,BraA10g025520.3C,BraA10g002280.3C,BraA02g024680.3C
GO:0046794	transport of virus	biological_process	0.26034	1	4	3133	25	30047	BraA07g029610.3C,BraA10g002280.3C,BraA10g025520.3C,BraA02g024680.3C
GO:1902579	multi-organism localization	biological_process	0.26034	1	4	3133	25	30047	BraA07g029610.3C,BraA10g025520.3C,BraA10g002280.3C,BraA02g024680.3C
GO:0009314	response to radiation	biological_process	0.26037	1	4	3133	25	30047	BraA01g044360.3C,BraA03g023440.3C,BraA03g032140.3C,BraA04g031340.3C
GO:0051494	negative regulation of cytoskeleton organization	biological_process	0.26037	1	4	3133	25	30047	BraA09g064670.3C,BraA10g024650.3C,BraA01g042250.3C,BraA05g032590.3C
GO:0010639	negative regulation of organelle organization	biological_process	0.26264	1	7	3133	50	30047	BraA03g017030.3C,BraA09g064670.3C,BraA07g041230.3C,BraA01g042250.3C,BraA10g024650.3C,BraA05g032590.3C,BraA02g002510.3C
GO:0046351	disaccharide biosynthetic process	biological_process	0.26267	1	7	3133	50	30047	BraA09g014890.3C,BraA01g028140.3C,BraA02g019740.3C,BraA04g025560.3C,BraA03g061770.3C,BraA02g024520.3C,BraA07g030900.3C
GO:0034220	ion transmembrane transport	biological_process	0.26349	1	50	3133	437	30047	BraA07g025930.3C,BraA06g025030.3C,BraA05g007380.3C,BraA09g054760.3C,BraA07g035670.3C,BraA07g021830.3C,BraA05g002690.3C,BraA01g040290.3C,BraA03g003850.3C,BraA06g041050.3C,BraA03g055660.3C,BraA10g000100.3C,BraA09g033000.3C,BraA02g033590.3C,BraA07g020860.3C,BraA02g011060.3C,BraA01g021430.3C,BraA06g012850.3C,BraA10g030600.3C,BraA10g017840.3C,BraA07g031460.3C,BraA09g050620.3C,BraA03g009040.3C,BraA03g0…
GO:0005667	transcription factor complex	cellular_component	0.26362	1	13	3133	102	30047	BraA02g022870.3C,BraA09g057040.3C,BraA02g006850.3C,BraA07g027660.3C,BraA06g018540.3C,BraA01g026160.3C,BraA04g020760.3C,BraA09g048510.3C,BraA02g000250.3C,BraA09g040250.3C,BraA05g027990.3C,BraA06g043590.3C,BraA09g034350.3C
GO:0009101	glycoprotein biosynthetic process	biological_process	0.26899	1	16	3133	129	30047	BraA10g027370.3C,BraA03g049630.3C,BraA06g008160.3C,BraA05g022730.3C,BraA01g042220.3C,BraA07g013590.3C,BraA02g014730.3C,BraA05g020270.3C,BraA09g018630.3C,BraA08g003460.3C,BraA07g013410.3C,BraA01g017700.3C,BraA07g013170.3C,BraA10g011370.3C,BraA05g012410.3C,BraA06g023180.3C
GO:0098588	bounding membrane of organelle	cellular_component	0.26906	1	59	3133	521	30047	BraA05g028380.3C,BraA01g040290.3C,BraA03g043520.3C,BraA07g035670.3C,BraA06g011880.3C,BraA06g007380.3C,BraA05g029680.3C,BraA09g065550.3C,BraA04g020750.3C,BraA01g025840.3C,BraA10g020410.3C,BraA03g021120.3C,BraA04g025560.3C,BraA04g001460.3C,BraA04g014700.3C,BraA09g002390.3C,BraA05g037780.3C,BraA03g021580.3C,BraA09g001590.3C,BraA04g017960.3C,BraA04g014720.3C,BraA01g013810.3C,BraA01g040040.3C,BraA03g0…
GO:0018995	host	cellular_component	0.26997	1	17	3133	138	30047	BraA08g002770.3C,BraA10g023440.3C,BraA07g029610.3C,BraA09g013170.3C,BraA01g039980.3C,BraA08g031710.3C,BraA09g039700.3C,BraA05g010400.3C,BraA03g019550.3C,BraA02g010270.3C,BraA05g000490.3C,BraA07g020310.3C,BraA07g024520.3C,BraA08g013290.3C,BraA03g006930.3C,BraA06g023330.3C,BraA09g064750.3C
GO:0043657	host cell	cellular_component	0.26997	1	17	3133	138	30047	BraA03g019550.3C,BraA02g010270.3C,BraA05g010400.3C,BraA07g020310.3C,BraA05g000490.3C,BraA10g023440.3C,BraA08g002770.3C,BraA09g013170.3C,BraA07g029610.3C,BraA09g039700.3C,BraA08g031710.3C,BraA01g039980.3C,BraA08g013290.3C,BraA03g006930.3C,BraA06g023330.3C,BraA09g064750.3C,BraA07g024520.3C
GO:0008170	N-methyltransferase activity	molecular_function	0.27014	1	11	3133	85	30047	BraA02g045990.3C,BraA02g001560.3C,BraA04g006930.3C,BraA06g013290.3C,BraA08g011650.3C,BraA01g018050.3C,BraA04g016830.3C,BraA03g024250.3C,BraA05g011090.3C,BraA07g010440.3C,BraA05g042570.3C
GO:0072509	divalent inorganic cation transmembrane transporter activity	molecular_function	0.27101	1	26	3133	219	30047	BraA05g002340.3C,BraA10g019590.3C,BraA08g008870.3C,BraAnng004790.3C,BraA07g025920.3C,BraA01g044710.3C,BraA04g026480.3C,BraA05g007380.3C,BraA05g008190.3C,BraA01g028370.3C,BraA04g022880.3C,BraA02g007860.3C,BraA03g035020.3C,BraA10g030600.3C,BraA02g028570.3C,BraA04g008370.3C,BraA01g015390.3C,BraA10g003130.3C,BraA09g015370.3C,BraA09g036230.3C,BraA05g038660.3C,BraA03g004070.3C,BraA03g016490.3C,BraA04g0…
GO:0016567	protein ubiquitination	biological_process	0.27127	1	19	3133	156	30047	BraA07g004300.3C,BraA09g043130.3C,BraA02g002510.3C,BraA02g043940.3C,BraA10g023340.3C,BraA08g003500.3C,BraA02g006060.3C,BraA07g041230.3C,BraA08g020750.3C,BraA03g017030.3C,BraA06g028680.3C,BraA03g008440.3C,BraA01g011970.3C,BraA03g008450.3C,BraA03g008480.3C,BraA07g014320.3C,BraA07g035670.3C,BraA04g014850.3C,BraA03g021550.3C
GO:0015630	microtubule cytoskeleton	cellular_component	0.27133	1	24	3133	201	30047	BraA06g005630.3C,BraA06g029980.3C,BraA05g035970.3C,BraA05g024770.3C,BraA02g008550.3C,BraA07g021930.3C,BraA04g025560.3C,BraA03g053980.3C,BraA05g027670.3C,BraA10g029490.3C,BraA10g020750.3C,BraA09g049340.3C,BraA01g018370.3C,BraA08g006920.3C,BraA09g060370.3C,BraA09g040900.3C,BraA02g017550.3C,BraA03g021530.3C,BraA07g005790.3C,BraA10g014800.3C,BraA09g059260.3C,BraA03g028750.3C,BraA09g028600.3C,BraA04g0…
GO:0009260	ribonucleotide biosynthetic process	biological_process	0.27163	1	21	3133	174	30047	BraA05g002090.3C,BraA05g002690.3C,BraA08g020850.3C,BraA09g014950.3C,BraA09g022190.3C,BraA04g003740.3C,BraA05g007380.3C,BraA08g015270.3C,BraA02g033590.3C,BraA02g033380.3C,BraA09g050020.3C,BraA03g003850.3C,BraA06g041050.3C,BraA05g025080.3C,BraA01g006950.3C,BraA07g031460.3C,BraA03g017370.3C,BraA04g022720.3C,BraA03g061640.3C,BraA03g018230.3C,BraA10g017840.3C
GO:0046390	ribose phosphate biosynthetic process	biological_process	0.27163	1	21	3133	174	30047	BraA09g022190.3C,BraA09g014950.3C,BraA05g007380.3C,BraA04g003740.3C,BraA05g002690.3C,BraA05g002090.3C,BraA08g020850.3C,BraA09g050020.3C,BraA03g003850.3C,BraA06g041050.3C,BraA08g015270.3C,BraA02g033380.3C,BraA02g033590.3C,BraA01g006950.3C,BraA05g025080.3C,BraA10g017840.3C,BraA03g018230.3C,BraA03g061640.3C,BraA07g031460.3C,BraA03g017370.3C,BraA04g022720.3C
GO:0016053	organic acid biosynthetic process	biological_process	0.27451	1	45	3133	393	30047	BraA04g027000.3C,BraA06g000220.3C,BraA09g053410.3C,BraA09g014950.3C,BraA01g018630.3C,BraA08g028190.3C,BraA07g029610.3C,BraA06g008210.3C,BraA10g025070.3C,BraA03g031130.3C,BraA09g056350.3C,BraA10g030980.3C,BraA07g025950.3C,BraA06g003200.3C,BraA05g035970.3C,BraA01g037460.3C,BraA02g022730.3C,BraA10g024320.3C,BraA09g050450.3C,BraA02g027390.3C,BraA10g019360.3C,BraA06g023690.3C,BraA05g024770.3C,BraA07g0…
GO:0046394	carboxylic acid biosynthetic process	biological_process	0.27451	1	45	3133	393	30047	BraA10g030980.3C,BraA07g025950.3C,BraA03g031130.3C,BraA09g056350.3C,BraA10g019360.3C,BraA02g027390.3C,BraA06g023690.3C,BraA05g024770.3C,BraA09g050450.3C,BraA10g024320.3C,BraA06g003200.3C,BraA05g035970.3C,BraA01g037460.3C,BraA02g022730.3C,BraA06g000220.3C,BraA04g027000.3C,BraA10g025070.3C,BraA01g018630.3C,BraA08g028190.3C,BraA07g029610.3C,BraA06g008210.3C,BraA09g053410.3C,BraA09g014950.3C,BraA08g0…
GO:0009607	response to biotic stimulus	biological_process	0.27617	1	30	3133	256	30047	BraA04g002860.3C,BraA09g004420.3C,BraA10g012460.3C,BraA07g016410.3C,BraA06g011880.3C,BraA01g030600.3C,BraA07g025750.3C,BraA04g001160.3C,BraA08g005120.3C,BraA06g019300.3C,BraA01g002750.3C,BraA05g039990.3C,BraA03g030750.3C,BraA09g037600.3C,BraA08g011720.3C,BraA07g005920.3C,BraA09g012100.3C,BraA09g026970.3C,BraA01g011000.3C,BraA07g004190.3C,BraA08g012490.3C,BraA07g008000.3C,BraA05g032640.3C,BraA03g0…
GO:0008483	transaminase activity	molecular_function	0.27799	1	5	3133	34	30047	BraA06g026790.3C,BraA04g027300.3C,BraA02g025830.3C,BraA02g025790.3C,BraA03g034240.3C
GO:0016769	transferase activity, transferring nitrogenous groups	molecular_function	0.27799	1	5	3133	34	30047	BraA06g026790.3C,BraA03g034240.3C,BraA02g025790.3C,BraA04g027300.3C,BraA02g025830.3C
GO:0009100	glycoprotein metabolic process	biological_process	0.27932	1	16	3133	130	30047	BraA10g027370.3C,BraA06g008160.3C,BraA03g049630.3C,BraA05g022730.3C,BraA01g042220.3C,BraA09g018630.3C,BraA08g003460.3C,BraA07g013590.3C,BraA05g020270.3C,BraA02g014730.3C,BraA07g013410.3C,BraA01g017700.3C,BraA10g011370.3C,BraA07g013170.3C,BraA06g023180.3C,BraA05g012410.3C
GO:0032271	regulation of protein polymerization	biological_process	0.27944	1	7	3133	51	30047	BraA10g029490.3C,BraA07g009740.3C,BraA09g064670.3C,BraA10g024650.3C,BraA01g042250.3C,BraA04g025560.3C,BraA05g032590.3C
GO:0043254	regulation of protein complex assembly	biological_process	0.27944	1	7	3133	51	30047	BraA05g032590.3C,BraA04g025560.3C,BraA10g024650.3C,BraA01g042250.3C,BraA09g064670.3C,BraA07g009740.3C,BraA10g029490.3C
GO:0044215	other organism	cellular_component	0.27997	1	17	3133	139	30047	BraA08g002770.3C,BraA10g023440.3C,BraA01g039980.3C,BraA08g031710.3C,BraA09g039700.3C,BraA07g029610.3C,BraA09g013170.3C,BraA05g000490.3C,BraA07g020310.3C,BraA05g010400.3C,BraA02g010270.3C,BraA03g019550.3C,BraA07g024520.3C,BraA08g013290.3C,BraA03g006930.3C,BraA06g023330.3C,BraA09g064750.3C
GO:0044216	other organism cell	cellular_component	0.27997	1	17	3133	139	30047	BraA03g019550.3C,BraA02g010270.3C,BraA05g010400.3C,BraA05g000490.3C,BraA07g020310.3C,BraA07g029610.3C,BraA09g013170.3C,BraA01g039980.3C,BraA08g031710.3C,BraA09g039700.3C,BraA08g002770.3C,BraA10g023440.3C,BraA09g064750.3C,BraA06g023330.3C,BraA03g006930.3C,BraA08g013290.3C,BraA07g024520.3C
GO:0044217	other organism part	cellular_component	0.27997	1	17	3133	139	30047	BraA06g023330.3C,BraA09g064750.3C,BraA08g013290.3C,BraA03g006930.3C,BraA07g024520.3C,BraA05g000490.3C,BraA07g020310.3C,BraA02g010270.3C,BraA03g019550.3C,BraA05g010400.3C,BraA08g031710.3C,BraA01g039980.3C,BraA09g039700.3C,BraA07g029610.3C,BraA09g013170.3C,BraA10g023440.3C,BraA08g002770.3C
GO:0003997	acyl-CoA oxidase activity	molecular_function	0.28022	1	2	3133	10	30047	BraA10g004900.3C,BraA10g020070.3C
GO:0045202	synapse	cellular_component	0.28027	1	2	3133	10	30047	BraA10g013860.3C,BraA09g016710.3C
GO:0003847	1-alkyl-2-acetylglycerophosphocholine esterase activity	molecular_function	0.28035	1	2	3133	10	30047	BraA06g015050.3C,BraA08g011880.3C
GO:0006535	cysteine biosynthetic process from serine	biological_process	0.2804	1	2	3133	10	30047	BraA06g000220.3C,BraA05g015980.3C
GO:0006563	L-serine metabolic process	biological_process	0.2804	1	2	3133	10	30047	BraA06g000220.3C,BraA05g015980.3C
GO:0009001	serine O-acetyltransferase activity	molecular_function	0.2804	1	2	3133	10	30047	BraA06g000220.3C,BraA05g015980.3C
GO:0016412	serine O-acyltransferase activity	molecular_function	0.2804	1	2	3133	10	30047	BraA05g015980.3C,BraA06g000220.3C
GO:0019344	cysteine biosynthetic process	biological_process	0.2804	1	2	3133	10	30047	BraA06g000220.3C,BraA05g015980.3C
GO:0010959	regulation of metal ion transport	biological_process	0.28041	1	2	3133	10	30047	BraA09g006370.3C,BraA07g037910.3C
GO:0043269	regulation of ion transport	biological_process	0.28041	1	2	3133	10	30047	BraA09g006370.3C,BraA07g037910.3C
GO:0046058	cAMP metabolic process	biological_process	0.28042	1	2	3133	10	30047	BraA02g033380.3C,BraA04g022720.3C
GO:0035303	regulation of dephosphorylation	biological_process	0.28043	1	2	3133	10	30047	BraA03g052800.3C,BraA02g024680.3C
GO:0035304	regulation of protein dephosphorylation	biological_process	0.28043	1	2	3133	10	30047	BraA03g052800.3C,BraA02g024680.3C
GO:0000314	organellar small ribosomal subunit	cellular_component	0.28045	1	2	3133	10	30047	BraA08g018650.3C,BraA10g020220.3C
GO:0005763	mitochondrial small ribosomal subunit	cellular_component	0.28045	1	2	3133	10	30047	BraA10g020220.3C,BraA08g018650.3C
GO:0015935	small ribosomal subunit	cellular_component	0.28045	1	2	3133	10	30047	BraA10g020220.3C,BraA08g018650.3C
GO:0019855	calcium channel inhibitor activity	molecular_function	0.28051	1	2	3133	10	30047	BraA09g053710.3C,BraA01g044040.3C
GO:0003013	circulatory system process	biological_process	0.28051	1	2	3133	10	30047	BraAnng003470.3C,BraA02g022770.3C
GO:0003018	vascular process in circulatory system	biological_process	0.28051	1	2	3133	10	30047	BraAnng003470.3C,BraA02g022770.3C
GO:0008015	blood circulation	biological_process	0.28051	1	2	3133	10	30047	BraA02g022770.3C,BraAnng003470.3C
GO:0035150	regulation of tube size	biological_process	0.28051	1	2	3133	10	30047	BraA02g022770.3C,BraAnng003470.3C
GO:0050880	regulation of blood vessel size	biological_process	0.28051	1	2	3133	10	30047	BraA02g022770.3C,BraAnng003470.3C
GO:1903522	regulation of blood circulation	biological_process	0.28051	1	2	3133	10	30047	BraA02g022770.3C,BraAnng003470.3C
GO:0010466	negative regulation of peptidase activity	biological_process	0.28051	1	2	3133	10	30047	BraA08g020250.3C,BraA06g005750.3C
GO:0010951	negative regulation of endopeptidase activity	biological_process	0.28051	1	2	3133	10	30047	BraA08g020250.3C,BraA06g005750.3C
GO:0042301	phosphate ion binding	molecular_function	0.28051	1	2	3133	10	30047	BraA10g022210.3C,BraA02g006880.3C
GO:0019799	tubulin N-acetyltransferase activity	molecular_function	0.28073	1	1	3133	3	30047	BraA09g028600.3C
GO:0071929	alpha-tubulin acetylation	biological_process	0.28073	1	1	3133	3	30047	BraA09g028600.3C
GO:0010374	stomatal complex development	biological_process	0.28084	1	1	3133	3	30047	BraA08g006710.3C
GO:0048580	regulation of post-embryonic development	biological_process	0.28084	1	1	3133	3	30047	BraA08g006710.3C
GO:0048582	positive regulation of post-embryonic development	biological_process	0.28084	1	1	3133	3	30047	BraA08g006710.3C
GO:0090558	plant epidermis development	biological_process	0.28084	1	1	3133	3	30047	BraA08g006710.3C
GO:2000038	regulation of stomatal complex development	biological_process	0.28084	1	1	3133	3	30047	BraA08g006710.3C
GO:2000123	positive regulation of stomatal complex development	biological_process	0.28084	1	1	3133	3	30047	BraA08g006710.3C
GO:0004859	phospholipase inhibitor activity	molecular_function	0.28097	1	1	3133	3	30047	BraA09g017050.3C
GO:0055102	lipase inhibitor activity	molecular_function	0.28097	1	1	3133	3	30047	BraA09g017050.3C
GO:0003689	DNA clamp loader activity	molecular_function	0.28098	1	1	3133	3	30047	BraA07g011330.3C
GO:0005657	replication fork	cellular_component	0.28098	1	1	3133	3	30047	BraA07g011330.3C
GO:0005663	DNA replication factor C complex	cellular_component	0.28098	1	1	3133	3	30047	BraA07g011330.3C
GO:0033170	protein-DNA loading ATPase activity	molecular_function	0.28098	1	1	3133	3	30047	BraA07g011330.3C
GO:0032978	protein insertion into membrane from inner side	biological_process	0.28105	1	1	3133	3	30047	BraA09g005000.3C
GO:0032979	protein insertion into mitochondrial membrane from inner side	biological_process	0.28105	1	1	3133	3	30047	BraA09g005000.3C
GO:0051204	protein insertion into mitochondrial membrane	biological_process	0.28105	1	1	3133	3	30047	BraA09g005000.3C
GO:0009237	siderophore metabolic process	biological_process	0.28118	1	1	3133	3	30047	BraA10g011270.3C
GO:0015343	siderophore transmembrane transporter activity	molecular_function	0.28118	1	1	3133	3	30047	BraA10g011270.3C
GO:0015603	iron chelate transmembrane transporter activity	molecular_function	0.28118	1	1	3133	3	30047	BraA10g011270.3C
GO:0019290	siderophore biosynthetic process	biological_process	0.28118	1	1	3133	3	30047	BraA10g011270.3C
GO:0042927	siderophore transporter activity	molecular_function	0.28118	1	1	3133	3	30047	BraA10g011270.3C
GO:0009712	catechol-containing compound metabolic process	biological_process	0.2812	1	1	3133	3	30047	BraA02g033420.3C
GO:0018576	catechol 1,2-dioxygenase activity	molecular_function	0.2812	1	1	3133	3	30047	BraA02g033420.3C
GO:0019114	catechol dioxygenase activity	molecular_function	0.2812	1	1	3133	3	30047	BraA02g033420.3C
GO:0008746	NAD(P)+ transhydrogenase activity	molecular_function	0.2812	1	1	3133	3	30047	BraA01g018230.3C
GO:0008750	NAD(P)+ transhydrogenase (AB-specific) activity	molecular_function	0.2812	1	1	3133	3	30047	BraA01g018230.3C
GO:0016652	oxidoreductase activity, acting on NAD(P)H, NAD(P) as acceptor	molecular_function	0.2812	1	1	3133	3	30047	BraA01g018230.3C
GO:0003796	lysozyme activity	molecular_function	0.28122	1	1	3133	3	30047	BraA06g024320.3C
GO:0030472	mitotic spindle organization in nucleus	biological_process	0.28123	1	1	3133	3	30047	BraA05g035970.3C
GO:0004198	calcium-dependent cysteine-type endopeptidase activity	molecular_function	0.28128	1	1	3133	3	30047	BraA06g017530.3C
GO:0005542	folic acid binding	molecular_function	0.28132	1	1	3133	3	30047	BraA07g000040.3C
GO:0072341	modified amino acid binding	molecular_function	0.28132	1	1	3133	3	30047	BraA07g000040.3C
GO:0016158	3-phytase activity	molecular_function	0.28133	1	1	3133	3	30047	BraA09g042930.3C
GO:0007423	sensory organ development	biological_process	0.28133	1	1	3133	3	30047	BraA09g042670.3C
GO:0002429	immune response-activating cell surface receptor signaling pathway	biological_process	0.28134	1	1	3133	3	30047	BraA01g019060.3C
GO:0002757	immune response-activating signal transduction	biological_process	0.28134	1	1	3133	3	30047	BraA01g019060.3C
GO:0002768	immune response-regulating cell surface receptor signaling pathway	biological_process	0.28134	1	1	3133	3	30047	BraA01g019060.3C
GO:0050851	antigen receptor-mediated signaling pathway	biological_process	0.28134	1	1	3133	3	30047	BraA01g019060.3C
GO:0032007	negative regulation of TOR signaling	biological_process	0.28134	1	1	3133	3	30047	BraA02g038120.3C
GO:0038179	neurotrophin signaling pathway	biological_process	0.28134	1	1	3133	3	30047	BraA02g038120.3C
GO:0048011	neurotrophin TRK receptor signaling pathway	biological_process	0.28134	1	1	3133	3	30047	BraA02g038120.3C
GO:0070848	response to growth factor	biological_process	0.28134	1	1	3133	3	30047	BraA02g038120.3C
GO:0071363	cellular response to growth factor stimulus	biological_process	0.28134	1	1	3133	3	30047	BraA02g038120.3C
GO:1902532	negative regulation of intracellular signal transduction	biological_process	0.28134	1	1	3133	3	30047	BraA02g038120.3C
GO:0042274	ribosomal small subunit biogenesis	biological_process	0.28135	1	1	3133	3	30047	BraA07g040450.3C
GO:0010324	membrane invagination	biological_process	0.28135	1	1	3133	3	30047	BraA01g006400.3C
GO:0016237	microautophagy	biological_process	0.28135	1	1	3133	3	30047	BraA01g006400.3C
GO:0034448	EGO complex	cellular_component	0.28135	1	1	3133	3	30047	BraA01g006400.3C
GO:1902534	single-organism membrane invagination	biological_process	0.28135	1	1	3133	3	30047	BraA01g006400.3C
GO:0008193	tRNA guanylyltransferase activity	molecular_function	0.28136	1	1	3133	3	30047	BraA03g016800.3C
GO:0008217	regulation of blood pressure	biological_process	0.28136	1	1	3133	3	30047	BraA02g022770.3C
GO:0042311	vasodilation	biological_process	0.28136	1	1	3133	3	30047	BraA02g022770.3C
GO:0042312	regulation of vasodilation	biological_process	0.28136	1	1	3133	3	30047	BraA02g022770.3C
GO:0004764	shikimate 3-dehydrogenase (NADP+) activity	molecular_function	0.28136	1	1	3133	3	30047	BraA03g032760.3C
GO:0001527	microfibril	cellular_component	0.28136	1	1	3133	3	30047	BraA10g029180.3C
GO:0009015	N-succinylarginine dihydrolase activity	molecular_function	0.28136	1	1	3133	3	30047	BraA08g029240.3C
GO:0009291	unidirectional conjugation	biological_process	0.28136	1	1	3133	3	30047	BraA03g049440.3C
GO:0030255	protein secretion by the type IV secretion system	biological_process	0.28136	1	1	3133	3	30047	BraA07g014180.3C
GO:0034464	BBSome	cellular_component	0.28136	1	1	3133	3	30047	BraA03g051600.3C
GO:0034593	phosphatidylinositol bisphosphate phosphatase activity	molecular_function	0.28136	1	1	3133	3	30047	BraA03g005780.3C
GO:0034596	phosphatidylinositol phosphate 4-phosphatase activity	molecular_function	0.28136	1	1	3133	3	30047	BraA03g005780.3C
GO:0034597	phosphatidylinositol-4,5-bisphosphate 4-phosphatase activity	molecular_function	0.28136	1	1	3133	3	30047	BraA03g005780.3C
GO:0043205	fibril	cellular_component	0.28136	1	1	3133	3	30047	BraA10g029180.3C
GO:0044097	secretion by the type IV secretion system	biological_process	0.28136	1	1	3133	3	30047	BraA07g014180.3C
GO:0044420	extracellular matrix component	cellular_component	0.28136	1	1	3133	3	30047	BraA10g029180.3C
GO:0046839	phospholipid dephosphorylation	biological_process	0.28136	1	1	3133	3	30047	BraA03g005780.3C
GO:0046856	phosphatidylinositol dephosphorylation	biological_process	0.28136	1	1	3133	3	30047	BraA03g005780.3C
GO:0050497	transferase activity, transferring alkylthio groups	molecular_function	0.28136	1	1	3133	3	30047	BraA01g002260.3C
GO:0050524	coenzyme-B sulfoethylthiotransferase activity	molecular_function	0.28136	1	1	3133	3	30047	BraA01g002260.3C
GO:0052866	phosphatidylinositol phosphate phosphatase activity	molecular_function	0.28136	1	1	3133	3	30047	BraA03g005780.3C
GO:0010393	galacturonan metabolic process	biological_process	0.28136	1	1	3133	3	30047	BraA06g017010.3C
GO:0045488	pectin metabolic process	biological_process	0.28136	1	1	3133	3	30047	BraA06g017010.3C
GO:0045490	pectin catabolic process	biological_process	0.28136	1	1	3133	3	30047	BraA06g017010.3C
GO:0047487	oligogalacturonide lyase activity	molecular_function	0.28136	1	1	3133	3	30047	BraA06g017010.3C
GO:0018492	carbon-monoxide dehydrogenase (acceptor) activity	molecular_function	0.28136	1	1	3133	3	30047	BraA10g002510.3C
GO:0030908	protein splicing	biological_process	0.28136	1	1	3133	3	30047	BraA03g017800.3C
GO:0005024	transforming growth factor beta-activated receptor activity	molecular_function	0.28136	1	1	3133	3	30047	BraA09g057380.3C
GO:0005026	transforming growth factor beta receptor activity, type II	molecular_function	0.28136	1	1	3133	3	30047	BraA09g057380.3C
GO:0008907	integrase activity	molecular_function	0.28136	1	1	3133	3	30047	BraA09g044710.3C
GO:0009772	photosynthetic electron transport in photosystem II	biological_process	0.28136	1	1	3133	3	30047	BraA06g022790.3C
GO:0035438	cyclic-di-GMP binding	molecular_function	0.28136	1	1	3133	3	30047	BraA01g022130.3C
GO:0016108	tetraterpenoid metabolic process	biological_process	0.28298	1	11	3133	86	30047	BraA05g038550.3C,BraA09g015370.3C,BraA08g011650.3C,BraA02g022380.3C,BraA03g054790.3C,BraA01g038030.3C,BraA03g022580.3C,BraA03g034390.3C,BraA05g003520.3C,BraA10g002610.3C,BraA07g012330.3C
GO:0016109	tetraterpenoid biosynthetic process	biological_process	0.28298	1	11	3133	86	30047	BraA07g012330.3C,BraA10g002610.3C,BraA03g034390.3C,BraA05g003520.3C,BraA01g038030.3C,BraA03g054790.3C,BraA03g022580.3C,BraA02g022380.3C,BraA08g011650.3C,BraA09g015370.3C,BraA05g038550.3C
GO:0016116	carotenoid metabolic process	biological_process	0.28298	1	11	3133	86	30047	BraA02g022380.3C,BraA05g038550.3C,BraA09g015370.3C,BraA08g011650.3C,BraA03g034390.3C,BraA05g003520.3C,BraA10g002610.3C,BraA07g012330.3C,BraA01g038030.3C,BraA03g022580.3C,BraA03g054790.3C
GO:0016117	carotenoid biosynthetic process	biological_process	0.28298	1	11	3133	86	30047	BraA07g012330.3C,BraA03g034390.3C,BraA05g003520.3C,BraA10g002610.3C,BraA03g022580.3C,BraA01g038030.3C,BraA03g054790.3C,BraA02g022380.3C,BraA09g015370.3C,BraA08g011650.3C,BraA05g038550.3C
GO:0003873	6-phosphofructo-2-kinase activity	molecular_function	0.28421	1	4	3133	26	30047	BraA07g029830.3C,BraA10g032490.3C,BraA10g023820.3C,BraA05g041700.3C
GO:0006000	fructose metabolic process	biological_process	0.28421	1	4	3133	26	30047	BraA10g023820.3C,BraA05g041700.3C,BraA10g032490.3C,BraA07g029830.3C
GO:0004526	ribonuclease P activity	molecular_function	0.28444	1	4	3133	26	30047	BraA02g023210.3C,BraA08g027530.3C,BraA09g032870.3C,BraA07g027470.3C
GO:0008272	sulfate transport	biological_process	0.28449	1	4	3133	26	30047	BraA02g008400.3C,BraA04g007430.3C,BraA09g001520.3C,BraA03g035420.3C
GO:0015116	sulfate transmembrane transporter activity	molecular_function	0.28449	1	4	3133	26	30047	BraA03g035420.3C,BraA09g001520.3C,BraA04g007430.3C,BraA02g008400.3C
GO:0005739	mitochondrion	cellular_component	0.28578	1	54	3133	478	30047	BraA08g025100.3C,BraA03g053980.3C,BraA03g005170.3C,BraA09g008760.3C,BraA05g025080.3C,BraA01g043140.3C,BraA01g019720.3C,BraA02g026420.3C,BraA08g007100.3C,BraA01g039010.3C,BraA03g005320.3C,BraA06g025200.3C,BraA03g046090.3C,BraA09g050020.3C,BraA09g016100.3C,BraA08g015270.3C,BraA10g020220.3C,BraA09g060980.3C,BraA04g012730.3C,BraA01g006400.3C,BraA08g025670.3C,BraA06g031080.3C,BraA05g003050.3C,BraA09g0…
GO:0006817	phosphate ion transport	biological_process	0.28778	1	3	3133	18	30047	BraA06g007830.3C,BraA05g033080.3C,BraA03g053810.3C
GO:0015643	toxic substance binding	molecular_function	0.28778	1	3	3133	18	30047	BraA01g016730.3C,BraA07g020620.3C,BraA04g019270.3C
GO:0016717	oxidoreductase activity, acting on paired donors, with oxidation of a pair of donors resulting in the reduction of molecular oxygen to two molecules of water	molecular_function	0.28784	1	3	3133	18	30047	BraA06g036380.3C,BraA03g031160.3C,BraA09g046980.3C
GO:0010496	intercellular transport	biological_process	0.28786	1	3	3133	18	30047	BraA02g024680.3C,BraA10g025520.3C,BraA10g002280.3C
GO:0044000	movement in host	biological_process	0.28786	1	3	3133	18	30047	BraA02g024680.3C,BraA10g002280.3C,BraA10g025520.3C
GO:0046739	transport of virus in multicellular host	biological_process	0.28786	1	3	3133	18	30047	BraA10g002280.3C,BraA10g025520.3C,BraA02g024680.3C
GO:0046740	transport of virus in host, cell to cell	biological_process	0.28786	1	3	3133	18	30047	BraA02g024680.3C,BraA10g002280.3C,BraA10g025520.3C
GO:0051814	movement in other organism involved in symbiotic interaction	biological_process	0.28786	1	3	3133	18	30047	BraA02g024680.3C,BraA10g025520.3C,BraA10g002280.3C
GO:1902586	multi-organism intercellular transport	biological_process	0.28786	1	3	3133	18	30047	BraA02g024680.3C,BraA10g025520.3C,BraA10g002280.3C
GO:0000772	mating pheromone activity	molecular_function	0.28789	1	3	3133	18	30047	BraAnng002970.3C,BraA07g017580.3C,BraAnng000140.3C
GO:0004843	ubiquitin-specific protease activity	molecular_function	0.28789	1	3	3133	18	30047	BraA04g025550.3C,BraA04g029090.3C,BraA10g018600.3C
GO:0006754	ATP biosynthetic process	biological_process	0.28813	1	14	3133	113	30047	BraA05g025080.3C,BraA09g022190.3C,BraA01g006950.3C,BraA05g007380.3C,BraA05g002690.3C,BraA03g003850.3C,BraA09g050020.3C,BraA10g017840.3C,BraA06g041050.3C,BraA03g018230.3C,BraA08g015270.3C,BraA03g017370.3C,BraA07g031460.3C,BraA02g033590.3C
GO:0030599	pectinesterase activity	molecular_function	0.28822	1	14	3133	113	30047	BraA02g009250.3C,BraA06g033280.3C,BraA07g025000.3C,BraA09g001850.3C,BraA01g041960.3C,BraA06g036300.3C,BraA09g000740.3C,BraA05g039730.3C,BraA03g025550.3C,BraA01g040230.3C,BraA06g033480.3C,BraA05g016660.3C,BraA10g029050.3C,BraA02g034170.3C
GO:0042545	cell wall modification	biological_process	0.28822	1	14	3133	113	30047	BraA03g025550.3C,BraA01g041960.3C,BraA09g000740.3C,BraA05g039730.3C,BraA06g036300.3C,BraA09g001850.3C,BraA07g025000.3C,BraA02g009250.3C,BraA06g033280.3C,BraA02g034170.3C,BraA05g016660.3C,BraA10g029050.3C,BraA01g040230.3C,BraA06g033480.3C
GO:0008443	phosphofructokinase activity	molecular_function	0.28886	1	6	3133	43	30047	BraA10g023820.3C,BraA05g041700.3C,BraA06g040510.3C,BraA10g014150.3C,BraA07g029830.3C,BraA10g032490.3C
GO:0006486	protein glycosylation	biological_process	0.28919	1	15	3133	122	30047	BraA10g027370.3C,BraA07g013410.3C,BraA06g008160.3C,BraA03g049630.3C,BraA07g013170.3C,BraA05g022730.3C,BraA10g011370.3C,BraA01g042220.3C,BraA05g020270.3C,BraA07g013590.3C,BraA02g014730.3C,BraA05g012410.3C,BraA06g023180.3C,BraA09g018630.3C,BraA08g003460.3C
GO:0043413	macromolecule glycosylation	biological_process	0.28919	1	15	3133	122	30047	BraA07g013170.3C,BraA10g011370.3C,BraA05g022730.3C,BraA01g042220.3C,BraA07g013590.3C,BraA05g020270.3C,BraA05g012410.3C,BraA02g014730.3C,BraA06g023180.3C,BraA09g018630.3C,BraA08g003460.3C,BraA10g027370.3C,BraA07g013410.3C,BraA03g049630.3C,BraA06g008160.3C
GO:1903509	liposaccharide metabolic process	biological_process	0.28992	1	17	3133	140	30047	BraA01g006130.3C,BraA04g030990.3C,BraA03g045280.3C,BraA09g058160.3C,BraA08g032180.3C,BraA01g040040.3C,BraA04g017430.3C,BraA08g011880.3C,BraA09g060360.3C,BraA05g035980.3C,BraA08g029260.3C,BraA06g011880.3C,BraA08g030900.3C,BraA04g017450.3C,BraA09g045970.3C,BraA05g041880.3C,BraA05g004820.3C
GO:0006367	transcription initiation from RNA polymerase II promoter	biological_process	0.29351	1	10	3133	78	30047	BraA09g034350.3C,BraA09g048510.3C,BraA09g040250.3C,BraA02g000250.3C,BraA05g027990.3C,BraA01g026160.3C,BraA07g027660.3C,BraA02g006850.3C,BraA07g006390.3C,BraA02g022870.3C
GO:0030258	lipid modification	biological_process	0.29632	1	7	3133	52	30047	BraA01g029120.3C,BraA09g008060.3C,BraA10g007850.3C,BraA03g014130.3C,BraA10g020070.3C,BraA10g004900.3C,BraA03g005780.3C
GO:0005578	proteinaceous extracellular matrix	cellular_component	0.29792	1	22	3133	186	30047	BraA03g045880.3C,BraA10g020200.3C,BraA03g022750.3C,BraA01g014250.3C,BraA03g028750.3C,BraA10g029180.3C,BraA06g016880.3C,BraA09g063460.3C,BraA09g001070.3C,BraA03g016700.3C,BraA05g036160.3C,BraA03g053380.3C,BraA01g012540.3C,BraA01g030050.3C,BraA01g026800.3C,BraA05g023450.3C,BraA03g051530.3C,BraA04g022820.3C,BraA04g007510.3C,BraA05g013180.3C,BraA05g038270.3C,BraA03g034510.3C
GO:0044267	cellular protein metabolic process	biological_process	0.29813	1	430	3133	4028	30047	BraA08g014920.3C,BraA09g060880.3C,BraA03g028660.3C,BraA02g033170.3C,BraA03g011190.3C,BraA03g019350.3C,BraA09g064750.3C,BraA04g006330.3C,BraA07g013590.3C,BraA02g014730.3C,BraA02g017300.3C,BraA03g035760.3C,BraA02g006060.3C,BraA03g039870.3C,BraA10g027370.3C,BraA02g045380.3C,BraA09g023130.3C,BraA05g033190.3C,BraA01g017000.3C,BraA10g024050.3C,BraA09g045970.3C,BraA03g008450.3C,BraA08g028320.3C,BraA08g0…
GO:0019783	ubiquitin-like protein-specific protease activity	molecular_function	0.29902	1	5	3133	35	30047	BraA04g029090.3C,BraA10g018600.3C,BraA04g025550.3C,BraA02g012000.3C,BraA08g002430.3C
GO:0030170	pyridoxal phosphate binding	molecular_function	0.30016	1	18	3133	150	30047	BraA01g005960.3C,BraA10g023390.3C,BraA02g025790.3C,BraA09g012180.3C,BraA02g016490.3C,BraA02g025830.3C,BraA09g008750.3C,BraA01g014190.3C,BraA04g027300.3C,BraA03g034240.3C,BraA04g016990.3C,BraA08g024220.3C,BraA02g015750.3C,BraA08g016130.3C,BraA01g016730.3C,BraA06g026790.3C,BraA04g010030.3C,BraA01g004440.3C
GO:0009127	purine nucleoside monophosphate biosynthetic process	biological_process	0.30021	1	16	3133	132	30047	BraA03g061640.3C,BraA10g017840.3C,BraA03g018230.3C,BraA07g031460.3C,BraA03g017370.3C,BraA05g025080.3C,BraA01g006950.3C,BraA06g041050.3C,BraA03g003850.3C,BraA09g050020.3C,BraA02g033590.3C,BraA08g015270.3C,BraA05g007380.3C,BraA09g014950.3C,BraA09g022190.3C,BraA05g002690.3C
GO:0009168	purine ribonucleoside monophosphate biosynthetic process	biological_process	0.30021	1	16	3133	132	30047	BraA06g041050.3C,BraA03g003850.3C,BraA09g050020.3C,BraA02g033590.3C,BraA08g015270.3C,BraA05g007380.3C,BraA09g022190.3C,BraA09g014950.3C,BraA05g002690.3C,BraA10g017840.3C,BraA03g018230.3C,BraA03g061640.3C,BraA03g017370.3C,BraA07g031460.3C,BraA01g006950.3C,BraA05g025080.3C
GO:0045263	proton-transporting ATP synthase complex, coupling factor F(o)	cellular_component	0.30142	1	8	3133	61	30047	BraA09g050020.3C,BraA10g017840.3C,BraA08g015270.3C,BraA07g031460.3C,BraA05g025080.3C,BraA01g006950.3C,BraA05g007380.3C,BraA05g002690.3C
GO:0044087	regulation of cellular component biogenesis	biological_process	0.30153	1	8	3133	61	30047	BraA10g029490.3C,BraA01g015500.3C,BraA01g042250.3C,BraA05g032590.3C,BraA09g064670.3C,BraA07g009740.3C,BraA04g025560.3C,BraA10g024650.3C
GO:0016757	transferase activity, transferring glycosyl groups	molecular_function	0.30215	1	86	3133	779	30047	BraA05g022730.3C,BraA09g046170.3C,BraA10g001350.3C,BraA03g000360.3C,BraA05g025460.3C,BraA05g023600.3C,BraA10g032490.3C,BraA05g008480.3C,BraA07g004230.3C,BraA10g003840.3C,BraA09g040220.3C,BraA06g023180.3C,BraA01g014250.3C,BraA01g021400.3C,BraA08g030900.3C,BraA05g012410.3C,BraA06g019680.3C,BraA01g018630.3C,BraA02g034400.3C,BraA03g014130.3C,BraA10g002050.3C,BraA09g062700.3C,BraA04g023460.3C,BraA08g0…
GO:0006606	protein import into nucleus	biological_process	0.30498	1	9	3133	70	30047	BraA04g020090.3C,BraA07g020620.3C,BraA02g012100.3C,BraA02g017550.3C,BraA08g032350.3C,BraA08g032560.3C,BraA02g040530.3C,BraA06g005750.3C,BraA03g053980.3C
GO:0034504	protein localization to nucleus	biological_process	0.30498	1	9	3133	70	30047	BraA02g040530.3C,BraA08g032560.3C,BraA08g032350.3C,BraA02g017550.3C,BraA02g012100.3C,BraA07g020620.3C,BraA04g020090.3C,BraA03g053980.3C,BraA06g005750.3C
GO:0044744	protein targeting to nucleus	biological_process	0.30498	1	9	3133	70	30047	BraA02g017550.3C,BraA07g020620.3C,BraA04g020090.3C,BraA02g012100.3C,BraA02g040530.3C,BraA08g032560.3C,BraA08g032350.3C,BraA03g053980.3C,BraA06g005750.3C
GO:0051170	nuclear import	biological_process	0.30498	1	9	3133	70	30047	BraA02g017550.3C,BraA07g020620.3C,BraA04g020090.3C,BraA02g012100.3C,BraA02g040530.3C,BraA08g032560.3C,BraA08g032350.3C,BraA03g053980.3C,BraA06g005750.3C
GO:1902593	single-organism nuclear import	biological_process	0.30498	1	9	3133	70	30047	BraA03g053980.3C,BraA06g005750.3C,BraA02g017550.3C,BraA04g020090.3C,BraA07g020620.3C,BraA02g012100.3C,BraA02g040530.3C,BraA08g032560.3C,BraA08g032350.3C
GO:0044711	single-organism biosynthetic process	biological_process	0.30526	1	168	3133	1550	30047	BraA03g036550.3C,BraA01g041800.3C,BraA03g017370.3C,BraA09g051950.3C,BraA05g026090.3C,BraA01g038030.3C,BraA06g034230.3C,BraA01g006130.3C,BraA06g036560.3C,BraA03g022080.3C,BraA08g017730.3C,BraA06g012090.3C,BraA05g016660.3C,BraA03g004230.3C,BraA01g014610.3C,BraA05g028760.3C,BraA10g026480.3C,BraA09g056350.3C,BraA09g054830.3C,BraA10g000820.3C,BraA01g040040.3C,BraA10g011270.3C,BraA04g025560.3C,BraA06g0…
GO:0042168	heme metabolic process	biological_process	0.30751	1	10	3133	79	30047	BraA06g002410.3C,BraA06g009710.3C,BraA08g011650.3C,BraA02g020330.3C,BraA02g006790.3C,BraA09g054830.3C,BraA04g015870.3C,BraA09g051950.3C,BraA03g022080.3C,BraA03g059690.3C
GO:0019220	regulation of phosphate metabolic process	biological_process	0.30781	1	6	3133	44	30047	BraA06g006490.3C,BraA03g052800.3C,BraA05g004610.3C,BraA02g024680.3C,BraA04g032050.3C,BraA01g011150.3C
GO:0051174	regulation of phosphorus metabolic process	biological_process	0.30781	1	6	3133	44	30047	BraA03g052800.3C,BraA06g006490.3C,BraA01g011150.3C,BraA04g032050.3C,BraA02g024680.3C,BraA05g004610.3C
GO:0050776	regulation of immune response	biological_process	0.30882	1	4	3133	27	30047	BraA01g019060.3C,BraA02g035080.3C,BraA03g016870.3C,BraA02g041620.3C
GO:0019054	modulation by virus of host process	biological_process	0.30883	1	4	3133	27	30047	BraA02g019250.3C,BraA10g002280.3C,BraA05g027610.3C,BraA05g010040.3C
GO:0044068	modulation by symbiont of host cellular process	biological_process	0.30883	1	4	3133	27	30047	BraA02g019250.3C,BraA10g002280.3C,BraA05g027610.3C,BraA05g010040.3C
GO:0000921	septin ring assembly	biological_process	0.30888	1	4	3133	27	30047	BraA02g017550.3C,BraA04g014630.3C,BraA07g036560.3C,BraA06g005750.3C
GO:0005940	septin ring	cellular_component	0.30888	1	4	3133	27	30047	BraA07g036560.3C,BraA06g005750.3C,BraA04g014630.3C,BraA02g017550.3C
GO:0031106	septin ring organization	biological_process	0.30888	1	4	3133	27	30047	BraA07g036560.3C,BraA06g005750.3C,BraA04g014630.3C,BraA02g017550.3C
GO:0032156	septin cytoskeleton	cellular_component	0.30888	1	4	3133	27	30047	BraA02g017550.3C,BraA04g014630.3C,BraA07g036560.3C,BraA06g005750.3C
GO:0032185	septin cytoskeleton organization	biological_process	0.30888	1	4	3133	27	30047	BraA02g017550.3C,BraA07g036560.3C,BraA06g005750.3C,BraA04g014630.3C
GO:0072348	sulfur compound transport	biological_process	0.30891	1	4	3133	27	30047	BraA09g001520.3C,BraA04g007430.3C,BraA03g035420.3C,BraA02g008400.3C
GO:1901682	sulfur compound transmembrane transporter activity	molecular_function	0.30891	1	4	3133	27	30047	BraA02g008400.3C,BraA03g035420.3C,BraA09g001520.3C,BraA04g007430.3C
GO:0043242	negative regulation of protein complex disassembly	biological_process	0.30892	1	4	3133	27	30047	BraA09g064670.3C,BraA01g042250.3C,BraA10g024650.3C,BraA05g032590.3C
GO:0061024	membrane organization	biological_process	0.30987	1	27	3133	233	30047	BraA02g026010.3C,BraA07g042870.3C,BraA01g038090.3C,BraA10g028170.3C,BraA03g032030.3C,BraA08g034610.3C,BraA09g013990.3C,BraA09g060030.3C,BraA07g026900.3C,BraA10g023820.3C,BraA10g008170.3C,BraA08g025670.3C,BraA01g006400.3C,BraA03g061510.3C,BraA09g005000.3C,BraA05g003050.3C,BraA02g021570.3C,BraA07g025740.3C,BraA01g010540.3C,BraA10g023340.3C,BraA05g029070.3C,BraA09g044500.3C,BraA03g024280.3C,BraA04g0…
GO:0045502	dynein binding	molecular_function	0.31018	1	12	3133	97	30047	BraA08g009630.3C,BraA04g014630.3C,BraA01g010260.3C,BraA05g007300.3C,BraA09g008760.3C,BraA03g057010.3C,BraA07g011300.3C,BraA02g017550.3C,BraA06g031300.3C,BraA08g004760.3C,BraA07g005790.3C,BraA03g010890.3C
GO:0006576	cellular biogenic amine metabolic process	biological_process	0.31081	1	13	3133	106	30047	BraA08g002170.3C,BraA09g044930.3C,BraA09g001570.3C,BraA03g046260.3C,BraA02g028570.3C,BraA03g027150.3C,BraA08g034610.3C,BraA03g046270.3C,BraA04g026480.3C,BraA09g043710.3C,BraA10g027200.3C,BraA02g044940.3C,BraA05g008190.3C
GO:0044106	cellular amine metabolic process	biological_process	0.31081	1	13	3133	106	30047	BraA10g027200.3C,BraA03g046270.3C,BraA09g043710.3C,BraA04g026480.3C,BraA02g044940.3C,BraA05g008190.3C,BraA03g046260.3C,BraA02g028570.3C,BraA09g044930.3C,BraA09g001570.3C,BraA08g002170.3C,BraA08g034610.3C,BraA03g027150.3C
GO:0048583	regulation of response to stimulus	biological_process	0.31118	1	15	3133	124	30047	BraA09g012100.3C,BraA02g035080.3C,BraA03g052800.3C,BraA02g038120.3C,BraA01g019060.3C,BraA09g012180.3C,BraA02g041620.3C,BraA03g016870.3C,BraA10g020070.3C,BraA04g018060.3C,BraA04g014700.3C,BraA02g029940.3C,BraA09g025360.3C,BraA02g019510.3C,BraA10g026480.3C
GO:0006935	chemotaxis	biological_process	0.31369	1	7	3133	53	30047	BraA03g006750.3C,BraA02g029940.3C,BraA10g023440.3C,BraA07g025520.3C,BraA01g043140.3C,BraA04g006210.3C,BraA08g025550.3C
GO:0016043	cellular component organization	biological_process	0.3152	1	230	3133	2139	30047	BraA06g019300.3C,BraA06g000540.3C,BraA03g058020.3C,BraA02g001330.3C,BraA10g015780.3C,BraA02g026010.3C,BraA01g038090.3C,BraA05g007300.3C,BraA03g017030.3C,BraA03g061510.3C,BraA09g028820.3C,BraA05g008220.3C,BraA03g054970.3C,BraA03g036540.3C,BraA03g024120.3C,BraA07g004880.3C,BraA10g012890.3C,BraA01g001730.3C,BraA10g023340.3C,BraA02g008550.3C,BraA03g025550.3C,BraA05g024770.3C,BraA10g011730.3C,BraA08g0…
GO:0005976	polysaccharide metabolic process	biological_process	0.31609	1	22	3133	188	30047	BraA06g017010.3C,BraA01g041800.3C,BraA03g024120.3C,BraA04g023460.3C,BraA10g001350.3C,BraA05g023600.3C,BraA04g026250.3C,BraA10g025040.3C,BraA03g019120.3C,BraA10g005030.3C,BraA06g020940.3C,BraA06g027920.3C,BraA03g042240.3C,BraA07g023680.3C,BraA06g015140.3C,BraA05g012090.3C,BraA05g008480.3C,BraA05g016660.3C,BraA03g055870.3C,BraA01g014610.3C,BraA01g010200.3C,BraA01g017740.3C
GO:0006888	ER to Golgi vesicle-mediated transport	biological_process	0.31741	1	8	3133	62	30047	BraA04g025560.3C,BraA09g004240.3C,BraA09g002390.3C,BraA09g054690.3C,BraA06g039580.3C,BraA09g023130.3C,BraA04g020750.3C,BraA06g021230.3C
GO:0051205	protein insertion into membrane	biological_process	0.3175	1	3	3133	19	30047	BraA09g013990.3C,BraA09g005000.3C,BraA03g024280.3C
GO:0009507	chloroplast	cellular_component	0.31757	1	3	3133	19	30047	BraA10g005390.3C,BraA01g038080.3C,BraA08g033330.3C
GO:0009536	plastid	cellular_component	0.31757	1	3	3133	19	30047	BraA10g005390.3C,BraA01g038080.3C,BraA08g033330.3C
GO:0007006	mitochondrial membrane organization	biological_process	0.31757	1	3	3133	19	30047	BraA09g005000.3C,BraA02g026420.3C,BraA04g014700.3C
GO:0016857	racemase and epimerase activity, acting on carbohydrates and derivatives	molecular_function	0.31758	1	3	3133	19	30047	BraA09g044930.3C,BraA09g001570.3C,BraA06g012090.3C
GO:0044380	protein localization to cytoskeleton	biological_process	0.31759	1	3	3133	19	30047	BraA03g053980.3C,BraA01g018370.3C,BraA03g009680.3C
GO:0071988	protein localization to spindle pole body	biological_process	0.31759	1	3	3133	19	30047	BraA01g018370.3C,BraA03g009680.3C,BraA03g053980.3C
GO:0072698	protein localization to microtubule cytoskeleton	biological_process	0.31759	1	3	3133	19	30047	BraA03g009680.3C,BraA01g018370.3C,BraA03g053980.3C
GO:0098589	membrane region	cellular_component	0.31759	1	3	3133	19	30047	BraA07g008870.3C,BraA05g028380.3C,BraA05g037780.3C
GO:0005200	structural constituent of cytoskeleton	molecular_function	0.31761	1	3	3133	19	30047	BraA01g018370.3C,BraA07g005790.3C,BraA03g053980.3C
GO:0031082	BLOC complex	cellular_component	0.31768	1	3	3133	19	30047	BraA06g031300.3C,BraA03g032140.3C,BraA04g020090.3C
GO:0031083	BLOC-1 complex	cellular_component	0.31768	1	3	3133	19	30047	BraA06g031300.3C,BraA04g020090.3C,BraA03g032140.3C
GO:0015923	mannosidase activity	molecular_function	0.31768	1	3	3133	19	30047	BraA03g035460.3C,BraA03g039730.3C,BraA06g037820.3C
GO:0050664	oxidoreductase activity, acting on NAD(P)H, oxygen as acceptor	molecular_function	0.31768	1	3	3133	19	30047	BraA02g028550.3C,BraA05g016260.3C,BraA02g026930.3C
GO:0030151	molybdenum ion binding	molecular_function	0.31768	1	3	3133	19	30047	BraA02g024390.3C,BraA07g026850.3C,BraA09g043710.3C
GO:0051493	regulation of cytoskeleton organization	biological_process	0.31997	1	9	3133	71	30047	BraA06g005630.3C,BraA07g009740.3C,BraA09g064670.3C,BraA04g025560.3C,BraA10g024650.3C,BraA10g029490.3C,BraA05g027670.3C,BraA01g042250.3C,BraA05g032590.3C
GO:0006260	DNA replication	biological_process	0.31997	1	69	3133	624	30047	BraA05g030170.3C,BraA06g002960.3C,BraA03g054170.3C,BraA02g018920.3C,BraA03g015360.3C,BraA03g019550.3C,BraA04g016570.3C,BraA07g020680.3C,BraA03g044120.3C,BraA01g007650.3C,BraA09g060130.3C,BraA02g032000.3C,BraA05g008770.3C,BraA10g011650.3C,BraA07g023200.3C,BraA09g052030.3C,BraA03g036460.3C,BraA01g019700.3C,BraA09g038500.3C,BraA02g010260.3C,BraA07g008780.3C,BraA01g004730.3C,BraA07g012790.3C,BraA05g0…
GO:1902589	single-organism organelle organization	biological_process	0.31998	1	63	3133	568	30047	BraA10g001350.3C,BraA06g012460.3C,BraA05g027670.3C,BraA10g012890.3C,BraA02g008550.3C,BraA05g024770.3C,BraA07g020860.3C,BraA07g021930.3C,BraA04g025560.3C,BraA04g014700.3C,BraA10g011730.3C,BraA08g030660.3C,BraA02g021680.3C,BraA08g020750.3C,BraA05g035970.3C,BraA03g028750.3C,BraA01g017920.3C,BraA04g016830.3C,BraA04g003980.3C,BraA06g000540.3C,BraA05g042570.3C,BraA05g011090.3C,BraA03g017030.3C,BraA10g0…
GO:0005741	mitochondrial outer membrane	cellular_component	0.32017	1	18	3133	152	30047	BraA08g025100.3C,BraA10g001620.3C,BraA09g001590.3C,BraA01g043140.3C,BraA04g017960.3C,BraA01g019720.3C,BraA04g014700.3C,BraA09g016100.3C,BraA09g060980.3C,BraA01g006400.3C,BraA05g029680.3C,BraA08g025670.3C,BraA06g007380.3C,BraA06g031080.3C,BraA05g003050.3C,BraA07g003920.3C,BraA01g040290.3C,BraA03g043520.3C
GO:0031968	organelle outer membrane	cellular_component	0.32017	1	18	3133	152	30047	BraA08g025100.3C,BraA10g001620.3C,BraA09g001590.3C,BraA01g043140.3C,BraA04g017960.3C,BraA01g019720.3C,BraA04g014700.3C,BraA09g016100.3C,BraA09g060980.3C,BraA01g006400.3C,BraA05g029680.3C,BraA08g025670.3C,BraA06g007380.3C,BraA06g031080.3C,BraA05g003050.3C,BraA07g003920.3C,BraA01g040290.3C,BraA03g043520.3C
GO:0004540	ribonuclease activity	molecular_function	0.3202	1	18	3133	152	30047	BraA02g037380.3C,BraA03g030570.3C,BraA07g027470.3C,BraA04g013770.3C,BraA09g038890.3C,BraA02g023210.3C,BraA05g026850.3C,BraA03g047780.3C,BraA09g003030.3C,BraA10g000820.3C,BraA06g035240.3C,BraA01g011560.3C,BraA05g028180.3C,BraA09g032870.3C,BraA08g027530.3C,BraA10g017270.3C,BraA06g002900.3C,BraA01g001380.3C
GO:0030983	mismatched DNA binding	molecular_function	0.32025	1	5	3133	36	30047	BraA02g029940.3C,BraA05g035970.3C,BraA02g027130.3C,BraA03g052820.3C,BraA03g029440.3C
GO:0019080	viral gene expression	biological_process	0.32027	1	5	3133	36	30047	BraA08g003030.3C,BraA05g031580.3C,BraA04g020090.3C,BraA05g003260.3C,BraA06g033600.3C
GO:0070071	proton-transporting two-sector ATPase complex assembly	biological_process	0.32074	1	2	3133	11	30047	BraA03g016870.3C,BraA10g020290.3C
GO:0006879	cellular iron ion homeostasis	biological_process	0.32075	1	2	3133	11	30047	BraA07g022160.3C,BraA03g031160.3C
GO:0046916	cellular transition metal ion homeostasis	biological_process	0.32075	1	2	3133	11	30047	BraA03g031160.3C,BraA07g022160.3C
GO:0055072	iron ion homeostasis	biological_process	0.32075	1	2	3133	11	30047	BraA07g022160.3C,BraA03g031160.3C
GO:0005201	extracellular matrix structural constituent	molecular_function	0.32075	1	2	3133	11	30047	BraA09g038530.3C,BraA05g001100.3C
GO:0016855	racemase and epimerase activity, acting on amino acids and derivatives	molecular_function	0.32077	1	2	3133	11	30047	BraA02g027390.3C,BraA09g008250.3C
GO:0036361	racemase activity, acting on amino acids and derivatives	molecular_function	0.32077	1	2	3133	11	30047	BraA09g008250.3C,BraA02g027390.3C
GO:0005768	endosome	cellular_component	0.3208	1	2	3133	11	30047	BraA01g006400.3C,BraA07g000310.3C
GO:0044440	endosomal part	cellular_component	0.3208	1	2	3133	11	30047	BraA01g006400.3C,BraA07g000310.3C
GO:0003964	RNA-directed DNA polymerase activity	molecular_function	0.32084	1	2	3133	11	30047	BraA09g057920.3C,BraA07g036780.3C
GO:0001816	cytokine production	biological_process	0.32085	1	2	3133	11	30047	BraA02g041620.3C,BraA02g035080.3C
GO:0001817	regulation of cytokine production	biological_process	0.32085	1	2	3133	11	30047	BraA02g035080.3C,BraA02g041620.3C
GO:0001819	positive regulation of cytokine production	biological_process	0.32085	1	2	3133	11	30047	BraA02g035080.3C,BraA02g041620.3C
GO:0043903	regulation of symbiosis, encompassing mutualism through parasitism	biological_process	0.32087	1	2	3133	11	30047	BraA08g003030.3C,BraA05g031580.3C
GO:0050792	regulation of viral process	biological_process	0.32087	1	2	3133	11	30047	BraA05g031580.3C,BraA08g003030.3C
GO:0016929	SUMO-specific protease activity	molecular_function	0.32087	1	2	3133	11	30047	BraA02g012000.3C,BraA08g002430.3C
GO:0032183	SUMO binding	molecular_function	0.32087	1	2	3133	11	30047	BraA08g002430.3C,BraA02g012000.3C
GO:0070122	isopeptidase activity	molecular_function	0.32087	1	2	3133	11	30047	BraA08g002430.3C,BraA02g012000.3C
GO:0070138	ubiquitin-like protein-specific isopeptidase activity	molecular_function	0.32087	1	2	3133	11	30047	BraA02g012000.3C,BraA08g002430.3C
GO:0070140	SUMO-specific isopeptidase activity	molecular_function	0.32087	1	2	3133	11	30047	BraA08g002430.3C,BraA02g012000.3C
GO:0009129	pyrimidine nucleoside monophosphate metabolic process	biological_process	0.32087	1	2	3133	11	30047	BraA06g020690.3C,BraA03g059150.3C
GO:0009130	pyrimidine nucleoside monophosphate biosynthetic process	biological_process	0.32087	1	2	3133	11	30047	BraA03g059150.3C,BraA06g020690.3C
GO:0009157	deoxyribonucleoside monophosphate biosynthetic process	biological_process	0.32087	1	2	3133	11	30047	BraA03g059150.3C,BraA06g020690.3C
GO:0009162	deoxyribonucleoside monophosphate metabolic process	biological_process	0.32087	1	2	3133	11	30047	BraA06g020690.3C,BraA03g059150.3C
GO:0009176	pyrimidine deoxyribonucleoside monophosphate metabolic process	biological_process	0.32087	1	2	3133	11	30047	BraA06g020690.3C,BraA03g059150.3C
GO:0009177	pyrimidine deoxyribonucleoside monophosphate biosynthetic process	biological_process	0.32087	1	2	3133	11	30047	BraA03g059150.3C,BraA06g020690.3C
GO:0009221	pyrimidine deoxyribonucleotide biosynthetic process	biological_process	0.32087	1	2	3133	11	30047	BraA06g020690.3C,BraA03g059150.3C
GO:0009263	deoxyribonucleotide biosynthetic process	biological_process	0.32087	1	2	3133	11	30047	BraA03g059150.3C,BraA06g020690.3C
GO:0009265	2'-deoxyribonucleotide biosynthetic process	biological_process	0.32087	1	2	3133	11	30047	BraA03g059150.3C,BraA06g020690.3C
GO:0046385	deoxyribose phosphate biosynthetic process	biological_process	0.32087	1	2	3133	11	30047	BraA03g059150.3C,BraA06g020690.3C
GO:0008192	RNA guanylyltransferase activity	molecular_function	0.32087	1	2	3133	11	30047	BraA03g016800.3C,BraA05g037300.3C
GO:0070568	guanylyltransferase activity	molecular_function	0.32087	1	2	3133	11	30047	BraA05g037300.3C,BraA03g016800.3C
GO:0008384	IkappaB kinase activity	molecular_function	0.32087	1	2	3133	11	30047	BraA02g017360.3C,BraA01g006950.3C
GO:0008716	D-alanine-D-alanine ligase activity	molecular_function	0.32087	1	2	3133	11	30047	BraA01g028630.3C,BraA03g034260.3C
GO:0009678	hydrogen-translocating pyrophosphatase activity	molecular_function	0.32087	1	2	3133	11	30047	BraA07g041820.3C,BraA02g024940.3C
GO:0031647	regulation of protein stability	biological_process	0.32087	1	2	3133	11	30047	BraA10g022210.3C,BraA02g006880.3C
GO:0042147	retrograde transport, endosome to Golgi	biological_process	0.32087	1	2	3133	11	30047	BraA07g003120.3C,BraA03g049000.3C
GO:0050821	protein stabilization	biological_process	0.32087	1	2	3133	11	30047	BraA10g022210.3C,BraA02g006880.3C
GO:0009156	ribonucleoside monophosphate biosynthetic process	biological_process	0.32171	1	16	3133	134	30047	BraA09g014950.3C,BraA09g022190.3C,BraA05g007380.3C,BraA05g002690.3C,BraA09g050020.3C,BraA03g003850.3C,BraA06g041050.3C,BraA08g015270.3C,BraA02g033590.3C,BraA05g025080.3C,BraA01g006950.3C,BraA03g061640.3C,BraA10g017840.3C,BraA03g018230.3C,BraA03g017370.3C,BraA07g031460.3C
GO:0043414	macromolecule methylation	biological_process	0.32526	1	22	3133	189	30047	BraA07g025950.3C,BraA03g024250.3C,BraA01g018050.3C,BraA10g004150.3C,BraA01g002600.3C,BraA02g021910.3C,BraA09g029200.3C,BraA09g040710.3C,BraA04g016830.3C,BraA02g018070.3C,BraA08g011650.3C,BraA07g010440.3C,BraA05g042570.3C,BraA05g011090.3C,BraA07g018800.3C,BraA07g017640.3C,BraA06g034730.3C,BraA02g001560.3C,BraA02g024570.3C,BraA06g013290.3C,BraA04g006930.3C,BraA09g045750.3C
GO:0019200	carbohydrate kinase activity	molecular_function	0.32677	1	6	3133	45	30047	BraA07g029830.3C,BraA10g032490.3C,BraA10g014150.3C,BraA06g040510.3C,BraA05g041700.3C,BraA10g023820.3C
GO:1901505	carbohydrate derivative transporter activity	molecular_function	0.32698	1	6	3133	45	30047	BraA09g038290.3C,BraA09g024750.3C,BraA03g054970.3C,BraA08g029390.3C,BraA09g024710.3C,BraA09g012470.3C
GO:0042330	taxis	biological_process	0.3311	1	7	3133	54	30047	BraA02g029940.3C,BraA10g023440.3C,BraA03g006750.3C,BraA08g025550.3C,BraA04g006210.3C,BraA07g025520.3C,BraA01g043140.3C
GO:0016671	oxidoreductase activity, acting on a sulfur group of donors, disulfide as acceptor	molecular_function	0.3332	1	4	3133	28	30047	BraA03g003050.3C,BraA03g003070.3C,BraA03g003040.3C,BraA03g003060.3C
GO:0019083	viral transcription	biological_process	0.33353	1	4	3133	28	30047	BraA04g020090.3C,BraA05g003260.3C,BraA08g003030.3C,BraA05g031580.3C
GO:0019354	siroheme biosynthetic process	biological_process	0.33358	1	8	3133	63	30047	BraA06g002410.3C,BraA03g059690.3C,BraA03g022080.3C,BraA04g015870.3C,BraA09g054830.3C,BraA02g006790.3C,BraA08g011650.3C,BraA02g020330.3C
GO:0043115	precorrin-2 dehydrogenase activity	molecular_function	0.33358	1	8	3133	63	30047	BraA06g002410.3C,BraA04g015870.3C,BraA08g011650.3C,BraA02g020330.3C,BraA02g006790.3C,BraA09g054830.3C,BraA03g022080.3C,BraA03g059690.3C
GO:0046156	siroheme metabolic process	biological_process	0.33358	1	8	3133	63	30047	BraA06g002410.3C,BraA09g054830.3C,BraA08g011650.3C,BraA02g006790.3C,BraA02g020330.3C,BraA04g015870.3C,BraA03g059690.3C,BraA03g022080.3C
GO:0030312	external encapsulating structure	cellular_component	0.33437	1	27	3133	236	30047	BraA06g033480.3C,BraA03g055870.3C,BraA05g016660.3C,BraA03g042240.3C,BraA05g002670.3C,BraA02g034170.3C,BraA05g008480.3C,BraA06g033280.3C,BraA02g009250.3C,BraA07g025000.3C,BraAnng004290.3C,BraA06g036300.3C,BraA01g040230.3C,BraA03g019120.3C,BraA04g026250.3C,BraA01g039990.3C,BraA10g029050.3C,BraA01g041800.3C,BraA01g007570.3C,BraA02g004090.3C,BraA09g001850.3C,BraA09g045310.3C,BraA05g039730.3C,BraA09g0…
GO:0005737	cytoplasm	cellular_component	0.33441	1	302	3133	2829	30047	BraA04g020090.3C,BraA07g000690.3C,BraA09g049620.3C,BraA03g009040.3C,BraA08g025480.3C,BraA04g014720.3C,BraA05g036890.3C,BraA09g005520.3C,BraA10g030000.3C,BraA09g054760.3C,BraA04g006060.3C,BraA10g001270.3C,BraA02g005310.3C,BraA07g030890.3C,BraA04g024560.3C,BraA02g026420.3C,BraA01g006250.3C,BraA03g034510.3C,BraA01g038080.3C,BraA03g001180.3C,BraA09g033410.3C,BraA01g008190.3C,BraA01g033090.3C,BraA05g0…
GO:0009311	oligosaccharide metabolic process	biological_process	0.33457	1	14	3133	117	30047	BraA01g028140.3C,BraA08g032180.3C,BraA02g019740.3C,BraA06g032320.3C,BraA09g031680.3C,BraA03g052820.3C,BraA09g014890.3C,BraA03g061770.3C,BraA04g025560.3C,BraA07g030900.3C,BraA02g024520.3C,BraA03g051820.3C,BraA01g033870.3C,BraA07g017640.3C
GO:0030695	GTPase regulator activity	molecular_function	0.33574	1	12	3133	99	30047	BraA03g019550.3C,BraA05g029660.3C,BraA01g011810.3C,BraA05g029640.3C,BraA07g020540.3C,BraA10g022080.3C,BraA03g056150.3C,BraA05g029680.3C,BraA06g005720.3C,BraA09g028820.3C,BraA02g000500.3C,BraA10g012770.3C
GO:0046148	pigment biosynthetic process	biological_process	0.3376	1	20	3133	172	30047	BraA08g011650.3C,BraA02g020330.3C,BraA04g015870.3C,BraA05g038550.3C,BraA03g022080.3C,BraA03g059690.3C,BraA02g022380.3C,BraA06g002410.3C,BraA03g052450.3C,BraA03g034390.3C,BraA02g006790.3C,BraA09g054830.3C,BraA09g015370.3C,BraA09g051950.3C,BraA03g022580.3C,BraA03g054790.3C,BraA01g038030.3C,BraA07g012330.3C,BraA10g002610.3C,BraA05g003520.3C
GO:0006302	double-strand break repair	biological_process	0.34153	1	5	3133	37	30047	BraA01g040720.3C,BraA02g032000.3C,BraA03g005330.3C,BraA03g000190.3C,BraA05g036890.3C
GO:0006081	cellular aldehyde metabolic process	biological_process	0.34165	1	5	3133	37	30047	BraA02g001160.3C,BraA04g014260.3C,BraA10g017620.3C,BraA06g034290.3C,BraA03g032140.3C
GO:0008064	regulation of actin polymerization or depolymerization	biological_process	0.3417	1	5	3133	37	30047	BraA07g009740.3C,BraA09g064670.3C,BraA05g032590.3C,BraA01g042250.3C,BraA10g024650.3C
GO:0008154	actin polymerization or depolymerization	biological_process	0.3417	1	5	3133	37	30047	BraA05g032590.3C,BraA01g042250.3C,BraA10g024650.3C,BraA09g064670.3C,BraA07g009740.3C
GO:0030041	actin filament polymerization	biological_process	0.3417	1	5	3133	37	30047	BraA07g009740.3C,BraA09g064670.3C,BraA05g032590.3C,BraA10g024650.3C,BraA01g042250.3C
GO:0030832	regulation of actin filament length	biological_process	0.3417	1	5	3133	37	30047	BraA07g009740.3C,BraA09g064670.3C,BraA01g042250.3C,BraA10g024650.3C,BraA05g032590.3C
GO:0030833	regulation of actin filament polymerization	biological_process	0.3417	1	5	3133	37	30047	BraA05g032590.3C,BraA01g042250.3C,BraA10g024650.3C,BraA09g064670.3C,BraA07g009740.3C
GO:0032535	regulation of cellular component size	biological_process	0.3417	1	5	3133	37	30047	BraA05g032590.3C,BraA10g024650.3C,BraA01g042250.3C,BraA07g009740.3C,BraA09g064670.3C
GO:0032956	regulation of actin cytoskeleton organization	biological_process	0.3417	1	5	3133	37	30047	BraA09g064670.3C,BraA07g009740.3C,BraA05g032590.3C,BraA01g042250.3C,BraA10g024650.3C
GO:0032970	regulation of actin filament-based process	biological_process	0.3417	1	5	3133	37	30047	BraA10g024650.3C,BraA01g042250.3C,BraA05g032590.3C,BraA09g064670.3C,BraA07g009740.3C
GO:0005125	cytokine activity	molecular_function	0.3417	1	5	3133	37	30047	BraA05g032410.3C,BraA01g012230.3C,BraA01g011150.3C,BraA05g016970.3C,BraAnng002420.3C
GO:0031329	regulation of cellular catabolic process	biological_process	0.34365	1	16	3133	136	30047	BraA05g019950.3C,BraA01g042250.3C,BraA06g028680.3C,BraA03g017030.3C,BraA03g010890.3C,BraA01g034560.3C,BraA02g010490.3C,BraA09g028820.3C,BraA09g054760.3C,BraA02g002510.3C,BraA01g018370.3C,BraA03g053980.3C,BraAnng005630.3C,BraA07g020860.3C,BraA07g020620.3C,BraA07g041230.3C
GO:0004536	deoxyribonuclease activity	molecular_function	0.34508	1	15	3133	127	30047	BraA06g005750.3C,BraA02g019250.3C,BraA10g013030.3C,BraA01g010260.3C,BraA03g051530.3C,BraA02g039720.3C,BraA04g012000.3C,BraA05g035970.3C,BraA02g035480.3C,BraA02g023290.3C,BraA04g020090.3C,BraA05g000850.3C,BraA09g038500.3C,BraA10g032490.3C,BraA09g004960.3C
GO:0006952	defense response	biological_process	0.3451	1	37	3133	330	30047	BraA03g001180.3C,BraA02g010060.3C,BraA06g002540.3C,BraA03g054240.3C,BraA06g011500.3C,BraA02g034950.3C,BraA03g052920.3C,BraA01g011000.3C,BraA08g012490.3C,BraA07g004190.3C,BraA07g008000.3C,BraA02g035480.3C,BraA04g001160.3C,BraA09g060600.3C,BraA09g037600.3C,BraA07g005920.3C,BraA09g012100.3C,BraA07g003440.3C,BraA10g012460.3C,BraA05g014040.3C,BraA10g013030.3C,BraA02g035080.3C,BraA09g053710.3C,BraA02g0…
GO:0022406	membrane docking	biological_process	0.34613	1	6	3133	46	30047	BraA03g005320.3C,BraA04g001990.3C,BraA02g037090.3C,BraA10g022030.3C,BraA09g049500.3C,BraA05g003160.3C
GO:0017053	transcriptional repressor complex	cellular_component	0.34742	1	3	3133	20	30047	BraA02g012100.3C,BraA08g031860.3C,BraA09g016070.3C
GO:0019062	virion attachment to host cell	biological_process	0.34745	1	3	3133	20	30047	BraA01g044600.3C,BraA07g028990.3C,BraA07g026900.3C
GO:0044406	adhesion of symbiont to host	biological_process	0.34745	1	3	3133	20	30047	BraA07g028990.3C,BraA07g026900.3C,BraA01g044600.3C
GO:0044650	adhesion of symbiont to host cell	biological_process	0.34745	1	3	3133	20	30047	BraA01g044600.3C,BraA07g026900.3C,BraA07g028990.3C
GO:0042060	wound healing	biological_process	0.34747	1	13	3133	109	30047	BraA08g020250.3C,BraA04g007410.3C,BraA06g005750.3C,BraA07g005920.3C,BraA09g045160.3C,BraA05g000850.3C,BraA03g001190.3C,BraA09g025360.3C,BraA02g019510.3C,BraA08g025670.3C,BraA04g005310.3C,BraA05g035970.3C,BraA07g018020.3C
GO:0000956	nuclear-transcribed mRNA catabolic process	biological_process	0.3475	1	3	3133	20	30047	BraA07g004880.3C,BraA05g004370.3C,BraA01g019930.3C
GO:0019199	transmembrane receptor protein kinase activity	molecular_function	0.3475	1	3	3133	20	30047	BraA09g057380.3C,BraA08g009630.3C,BraA01g011330.3C
GO:0030259	lipid glycosylation	biological_process	0.3475	1	3	3133	20	30047	BraA01g029120.3C,BraA03g014130.3C,BraA10g007850.3C
GO:0015276	ligand-gated ion channel activity	molecular_function	0.34761	1	13	3133	109	30047	BraA03g005600.3C,BraA02g039730.3C,BraA01g009560.3C,BraA03g017120.3C,BraA09g004230.3C,BraA09g042320.3C,BraA05g007380.3C,BraA10g014710.3C,BraA05g012490.3C,BraA06g035320.3C,BraA03g048260.3C,BraA01g003100.3C,BraA08g008870.3C
GO:0022834	ligand-gated channel activity	molecular_function	0.34761	1	13	3133	109	30047	BraA01g009560.3C,BraA02g039730.3C,BraA03g017120.3C,BraA03g005600.3C,BraA05g007380.3C,BraA09g004230.3C,BraA09g042320.3C,BraA10g014710.3C,BraA03g048260.3C,BraA05g012490.3C,BraA06g035320.3C,BraA08g008870.3C,BraA01g003100.3C
GO:0006996	organelle organization	biological_process	0.34914	1	136	3133	1261	30047	BraA03g035760.3C,BraA05g026860.3C,BraA01g041010.3C,BraA03g045910.3C,BraA10g022030.3C,BraA02g040700.3C,BraA10g007040.3C,BraA09g049340.3C,BraA10g029490.3C,BraA01g017470.3C,BraA06g014650.3C,BraA05g002430.3C,BraA02g001560.3C,BraA07g005790.3C,BraA03g017130.3C,BraA08g025670.3C,BraA01g042250.3C,BraA08g011650.3C,BraA10g014800.3C,BraA10g011730.3C,BraA08g030660.3C,BraA02g008550.3C,BraA05g024770.3C,BraA05g0…
GO:0015994	chlorophyll metabolic process	biological_process	0.34958	1	8	3133	64	30047	BraA05g024640.3C,BraA06g014590.3C,BraA03g052450.3C,BraA03g045520.3C,BraA01g022650.3C,BraA06g015050.3C,BraA04g014670.3C,BraA06g003670.3C
GO:0015144	carbohydrate transmembrane transporter activity	molecular_function	0.34979	1	8	3133	64	30047	BraA07g040100.3C,BraA09g015070.3C,BraA04g002480.3C,BraA06g003210.3C,BraA03g011130.3C,BraA09g023750.3C,BraA05g017410.3C,BraA02g006850.3C
GO:1901476	carbohydrate transporter activity	molecular_function	0.34979	1	8	3133	64	30047	BraA05g017410.3C,BraA02g006850.3C,BraA06g003210.3C,BraA09g023750.3C,BraA03g011130.3C,BraA04g002480.3C,BraA07g040100.3C,BraA09g015070.3C
GO:0006783	heme biosynthetic process	biological_process	0.35022	1	9	3133	73	30047	BraA09g051950.3C,BraA04g015870.3C,BraA09g054830.3C,BraA02g006790.3C,BraA08g011650.3C,BraA02g020330.3C,BraA03g059690.3C,BraA03g022080.3C,BraA06g002410.3C
GO:0015556	C4-dicarboxylate transmembrane transporter activity	molecular_function	0.35596	1	1	3133	4	30047	BraA04g003920.3C
GO:0035064	methylated histone binding	molecular_function	0.35597	1	1	3133	4	30047	BraA02g024410.3C
GO:0043385	mycotoxin metabolic process	biological_process	0.35597	1	1	3133	4	30047	BraA07g002600.3C
GO:0043386	mycotoxin biosynthetic process	biological_process	0.35597	1	1	3133	4	30047	BraA07g002600.3C
GO:0045122	aflatoxin biosynthetic process	biological_process	0.35597	1	1	3133	4	30047	BraA07g002600.3C
GO:0046222	aflatoxin metabolic process	biological_process	0.35597	1	1	3133	4	30047	BraA07g002600.3C
GO:1901376	organic heteropentacyclic compound metabolic process	biological_process	0.35597	1	1	3133	4	30047	BraA07g002600.3C
GO:1901378	organic heteropentacyclic compound biosynthetic process	biological_process	0.35597	1	1	3133	4	30047	BraA07g002600.3C
GO:0004623	phospholipase A2 activity	molecular_function	0.356	1	1	3133	4	30047	BraA08g018260.3C
GO:0009297	pilus assembly	biological_process	0.35601	1	1	3133	4	30047	BraA06g037520.3C
GO:0043711	pilus organization	biological_process	0.35601	1	1	3133	4	30047	BraA06g037520.3C
GO:0045048	protein insertion into ER membrane	biological_process	0.35614	1	1	3133	4	30047	BraA09g013990.3C
GO:0071816	tail-anchored membrane protein insertion into ER membrane	biological_process	0.35614	1	1	3133	4	30047	BraA09g013990.3C
GO:0008203	cholesterol metabolic process	biological_process	0.35616	1	1	3133	4	30047	BraA01g041780.3C
GO:1902652	secondary alcohol metabolic process	biological_process	0.35616	1	1	3133	4	30047	BraA01g041780.3C
GO:0043666	regulation of phosphoprotein phosphatase activity	biological_process	0.3562	1	1	3133	4	30047	BraA03g052800.3C
GO:0003856	3-dehydroquinate synthase activity	molecular_function	0.35625	1	1	3133	4	30047	BraA06g036560.3C
GO:0000976	transcription regulatory region sequence-specific DNA binding	molecular_function	0.35626	1	1	3133	4	30047	BraA09g042130.3C
GO:0032922	circadian regulation of gene expression	biological_process	0.35626	1	1	3133	4	30047	BraA09g042130.3C
GO:0004714	transmembrane receptor protein tyrosine kinase activity	molecular_function	0.35627	1	1	3133	4	30047	BraA08g009630.3C
GO:0043752	adenosylcobinamide kinase activity	molecular_function	0.35628	1	1	3133	4	30047	BraA09g055900.3C
GO:0002764	immune response-regulating signaling pathway	biological_process	0.35628	1	1	3133	4	30047	BraA01g019060.3C
GO:0009968	negative regulation of signal transduction	biological_process	0.35629	1	1	3133	4	30047	BraA02g038120.3C
GO:0010648	negative regulation of cell communication	biological_process	0.35629	1	1	3133	4	30047	BraA02g038120.3C
GO:0023057	negative regulation of signaling	biological_process	0.35629	1	1	3133	4	30047	BraA02g038120.3C
GO:0003688	DNA replication origin binding	molecular_function	0.35629	1	1	3133	4	30047	BraA03g019550.3C
GO:0008810	cellulase activity	molecular_function	0.3563	1	1	3133	4	30047	BraA01g010200.3C
GO:0009251	glucan catabolic process	biological_process	0.3563	1	1	3133	4	30047	BraA01g010200.3C
GO:0030245	cellulose catabolic process	biological_process	0.3563	1	1	3133	4	30047	BraA01g010200.3C
GO:0044247	cellular polysaccharide catabolic process	biological_process	0.3563	1	1	3133	4	30047	BraA01g010200.3C
GO:0051275	beta-glucan catabolic process	biological_process	0.3563	1	1	3133	4	30047	BraA01g010200.3C
GO:0008686	3,4-dihydroxy-2-butanone-4-phosphate synthase activity	molecular_function	0.3563	1	1	3133	4	30047	BraA06g027490.3C
GO:0008914	leucyltransferase activity	molecular_function	0.3563	1	1	3133	4	30047	BraA10g029550.3C
GO:0004383	guanylate cyclase activity	molecular_function	0.3563	1	1	3133	4	30047	BraA08g020850.3C
GO:0006182	cGMP biosynthetic process	biological_process	0.3563	1	1	3133	4	30047	BraA08g020850.3C
GO:0046068	cGMP metabolic process	biological_process	0.3563	1	1	3133	4	30047	BraA08g020850.3C
GO:0004019	adenylosuccinate synthase activity	molecular_function	0.3563	1	1	3133	4	30047	BraA08g017730.3C
GO:0035435	phosphate ion transmembrane transport	biological_process	0.3563	1	1	3133	4	30047	BraA03g053810.3C
GO:0098661	inorganic anion transmembrane transport	biological_process	0.3563	1	1	3133	4	30047	BraA03g053810.3C
GO:0015321	sodium-dependent phosphate transmembrane transporter activity	molecular_function	0.3563	1	1	3133	4	30047	BraA06g007830.3C
GO:0030248	cellulose binding	molecular_function	0.3563	1	1	3133	4	30047	BraA09g033640.3C
GO:0044341	sodium-dependent phosphate transport	biological_process	0.3563	1	1	3133	4	30047	BraA06g007830.3C
GO:0008158	hedgehog receptor activity	molecular_function	0.3563	1	1	3133	4	30047	BraA08g022670.3C
GO:0031360	intrinsic component of thylakoid membrane	cellular_component	0.3563	1	1	3133	4	30047	BraA02g021010.3C
GO:0031361	integral component of thylakoid membrane	cellular_component	0.3563	1	1	3133	4	30047	BraA02g021010.3C
GO:0031423	hexon binding	molecular_function	0.3563	1	1	3133	4	30047	BraA08g033970.3C
GO:0000213	tRNA-intron endonuclease activity	molecular_function	0.3563	1	1	3133	4	30047	BraA10g017270.3C
GO:0005283	sodium:amino acid symporter activity	molecular_function	0.3563	1	1	3133	4	30047	BraA08g022890.3C
GO:0005294	neutral L-amino acid secondary active transmembrane transporter activity	molecular_function	0.3563	1	1	3133	4	30047	BraA08g022890.3C
GO:0005416	cation:amino acid symporter activity	molecular_function	0.3563	1	1	3133	4	30047	BraA08g022890.3C
GO:0005537	mannose binding	molecular_function	0.3563	1	1	3133	4	30047	BraA09g012100.3C
GO:0006658	phosphatidylserine metabolic process	biological_process	0.3563	1	1	3133	4	30047	BraA01g015330.3C
GO:0006659	phosphatidylserine biosynthetic process	biological_process	0.3563	1	1	3133	4	30047	BraA01g015330.3C
GO:0015175	neutral amino acid transmembrane transporter activity	molecular_function	0.3563	1	1	3133	4	30047	BraA08g022890.3C
GO:0015655	alanine:sodium symporter activity	molecular_function	0.3563	1	1	3133	4	30047	BraA08g022890.3C
GO:0015804	neutral amino acid transport	biological_process	0.3563	1	1	3133	4	30047	BraA08g022890.3C
GO:0018106	peptidyl-histidine phosphorylation	biological_process	0.3563	1	1	3133	4	30047	BraA02g016630.3C
GO:0018202	peptidyl-histidine modification	biological_process	0.3563	1	1	3133	4	30047	BraA02g016630.3C
GO:0022858	alanine transmembrane transporter activity	molecular_function	0.3563	1	1	3133	4	30047	BraA08g022890.3C
GO:0032328	alanine transport	biological_process	0.3563	1	1	3133	4	30047	BraA08g022890.3C
GO:0032994	protein-lipid complex	cellular_component	0.3563	1	1	3133	4	30047	BraA01g004190.3C
GO:0034358	plasma lipoprotein particle	cellular_component	0.3563	1	1	3133	4	30047	BraA01g004190.3C
GO:0042627	chylomicron	cellular_component	0.3563	1	1	3133	4	30047	BraA01g004190.3C
GO:0048478	replication fork protection	biological_process	0.3563	1	1	3133	4	30047	BraA01g007570.3C
GO:1990777	lipoprotein particle	cellular_component	0.3563	1	1	3133	4	30047	BraA01g004190.3C
GO:0006084	acetyl-CoA metabolic process	biological_process	0.3563	1	1	3133	4	30047	BraA10g002510.3C
GO:0006637	acyl-CoA metabolic process	biological_process	0.3563	1	1	3133	4	30047	BraA10g002510.3C
GO:0035383	thioester metabolic process	biological_process	0.3563	1	1	3133	4	30047	BraA10g002510.3C
GO:0009007	site-specific DNA-methyltransferase (adenine-specific) activity	molecular_function	0.3563	1	1	3133	4	30047	BraA01g018050.3C
GO:0009008	DNA-methyltransferase activity	molecular_function	0.3563	1	1	3133	4	30047	BraA01g018050.3C
GO:0032775	DNA methylation on adenine	biological_process	0.3563	1	1	3133	4	30047	BraA01g018050.3C
GO:0003727	single-stranded RNA binding	molecular_function	0.3563	1	1	3133	4	30047	BraA10g007910.3C
GO:0030688	preribosome, small subunit precursor	cellular_component	0.3563	1	1	3133	4	30047	BraA01g008800.3C
GO:0019295	coenzyme M biosynthetic process	biological_process	0.3563	1	1	3133	4	30047	BraA03g012910.3C
GO:0019296	coenzyme M metabolic process	biological_process	0.3563	1	1	3133	4	30047	BraA03g012910.3C
GO:0060429	epithelium development	biological_process	0.35804	1	4	3133	29	30047	BraA08g004150.3C,BraA01g041960.3C,BraA02g004090.3C,BraAnng004290.3C
GO:0051782	negative regulation of cell division	biological_process	0.35813	1	4	3133	29	30047	BraA02g002510.3C,BraA05g002670.3C,BraA07g041230.3C,BraA03g017030.3C
GO:0030474	spindle pole body duplication	biological_process	0.35815	1	4	3133	29	30047	BraA01g018370.3C,BraA03g009680.3C,BraA07g005790.3C,BraA03g053980.3C
GO:0051300	spindle pole body organization	biological_process	0.35815	1	4	3133	29	30047	BraA01g018370.3C,BraA03g009680.3C,BraA07g005790.3C,BraA03g053980.3C
GO:0007005	mitochondrion organization	biological_process	0.35824	1	14	3133	119	30047	BraA01g040290.3C,BraA03g005320.3C,BraA04g014700.3C,BraA02g026420.3C,BraA09g005000.3C,BraA05g003050.3C,BraA02g039810.3C,BraA04g027630.3C,BraA04g012730.3C,BraA08g025670.3C,BraA03g024120.3C,BraA08g001120.3C,BraA09g018960.3C,BraA04g018220.3C
GO:0006635	fatty acid beta-oxidation	biological_process	0.36036	1	2	3133	12	30047	BraA10g004900.3C,BraA10g020070.3C
GO:0009062	fatty acid catabolic process	biological_process	0.36036	1	2	3133	12	30047	BraA10g020070.3C,BraA10g004900.3C
GO:0019395	fatty acid oxidation	biological_process	0.36036	1	2	3133	12	30047	BraA10g004900.3C,BraA10g020070.3C
GO:0034440	lipid oxidation	biological_process	0.36036	1	2	3133	12	30047	BraA10g004900.3C,BraA10g020070.3C
GO:0044242	cellular lipid catabolic process	biological_process	0.36036	1	2	3133	12	30047	BraA10g004900.3C,BraA10g020070.3C
GO:0008544	epidermis development	biological_process	0.36043	1	2	3133	12	30047	BraA01g041960.3C,BraA08g004150.3C
GO:0055076	transition metal ion homeostasis	biological_process	0.36052	1	2	3133	12	30047	BraA07g022160.3C,BraA03g031160.3C
GO:0009274	peptidoglycan-based cell wall	cellular_component	0.36054	1	2	3133	12	30047	BraA05g002670.3C,BraA09g045310.3C
GO:0009276	Gram-negative-bacterium-type cell wall	cellular_component	0.36054	1	2	3133	12	30047	BraA09g045310.3C,BraA05g002670.3C
GO:0007167	enzyme linked receptor protein signaling pathway	biological_process	0.36062	1	2	3133	12	30047	BraA02g038120.3C,BraA08g009630.3C
GO:0007169	transmembrane receptor protein tyrosine kinase signaling pathway	biological_process	0.36062	1	2	3133	12	30047	BraA02g038120.3C,BraA08g009630.3C
GO:0017150	tRNA dihydrouridine synthase activity	molecular_function	0.36063	1	2	3133	12	30047	BraA07g035800.3C,BraA05g029790.3C
GO:0000149	SNARE binding	molecular_function	0.36063	1	2	3133	12	30047	BraAnng003760.3C,BraA03g015770.3C
GO:0019905	syntaxin binding	molecular_function	0.36063	1	2	3133	12	30047	BraAnng003760.3C,BraA03g015770.3C
GO:0004664	prephenate dehydratase activity	molecular_function	0.36064	1	2	3133	12	30047	BraA08g016130.3C,BraA06g008210.3C
GO:0009094	L-phenylalanine biosynthetic process	biological_process	0.36064	1	2	3133	12	30047	BraA08g016130.3C,BraA06g008210.3C
GO:1902223	erythrose 4-phosphate/phosphoenolpyruvate family amino acid biosynthetic process	biological_process	0.36064	1	2	3133	12	30047	BraA06g008210.3C,BraA08g016130.3C
GO:0030089	phycobilisome	cellular_component	0.36065	1	2	3133	12	30047	BraA06g036790.3C,BraA02g036910.3C
GO:0006370	7-methylguanosine mRNA capping	biological_process	0.36065	1	2	3133	12	30047	BraA02g045990.3C,BraA05g037300.3C
GO:0032940	secretion by cell	biological_process	0.36148	1	18	3133	156	30047	BraA02g038950.3C,BraA10g031760.3C,BraA09g049500.3C,BraA10g024290.3C,BraA06g036070.3C,BraA02g005310.3C,BraA02g037090.3C,BraA05g003160.3C,BraA03g006020.3C,BraA03g035180.3C,BraA02g001000.3C,BraA03g005320.3C,BraA04g001990.3C,BraA01g040860.3C,BraA07g014180.3C,BraA08g006320.3C,BraA09g001860.3C,BraA06g043400.3C
GO:0071554	cell wall organization or biogenesis	biological_process	0.36173	1	26	3133	230	30047	BraA03g035390.3C,BraA07g025000.3C,BraA02g009250.3C,BraA06g033280.3C,BraA10g004430.3C,BraA06g036300.3C,BraA05g016660.3C,BraA03g025300.3C,BraA06g033480.3C,BraA02g034170.3C,BraA03g022940.3C,BraA06g024320.3C,BraA08g031940.3C,BraA09g001850.3C,BraA09g018490.3C,BraA03g025550.3C,BraA06g037730.3C,BraA01g041960.3C,BraA05g039730.3C,BraA09g000740.3C,BraA03g022970.3C,BraA01g033090.3C,BraA10g029050.3C,BraA01g0…
GO:0051607	defense response to virus	biological_process	0.36311	1	5	3133	38	30047	BraA07g004190.3C,BraA05g039990.3C,BraA03g001180.3C,BraA06g019300.3C,BraA09g012100.3C
GO:0007031	peroxisome organization	biological_process	0.36316	1	5	3133	38	30047	BraA10g030000.3C,BraA10g001270.3C,BraA04g001460.3C,BraA10g022030.3C,BraA09g065550.3C
GO:0044710	single-organism metabolic process	biological_process	0.36318	1	577	3133	5461	30047	BraA08g028360.3C,BraA03g061640.3C,BraA04g001690.3C,BraA03g047400.3C,BraA01g016400.3C,BraA10g027540.3C,BraA10g017380.3C,BraA10g010610.3C,BraA02g025390.3C,BraA08g032200.3C,BraA01g010220.3C,BraA09g040360.3C,BraA07g020620.3C,BraA07g033240.3C,BraA08g025120.3C,BraA10g002290.3C,BraA07g024610.3C,BraA10g017620.3C,BraA08g015270.3C,BraA05g027560.3C,BraA05g018610.3C,BraA08g029260.3C,BraA05g002090.3C,BraA10g0…
GO:0005886	plasma membrane	cellular_component	0.36406	1	38	3133	342	30047	BraA05g003050.3C,BraA01g019930.3C,BraA01g000190.3C,BraA01g044710.3C,BraA10g013280.3C,BraA07g008870.3C,BraA07g023680.3C,BraAnng004790.3C,BraA04g019870.3C,BraA10g020220.3C,BraA08g025120.3C,BraA09g037600.3C,BraA07g038120.3C,BraA09g061750.3C,BraA09g015840.3C,BraA09g042860.3C,BraA02g023670.3C,BraA07g003110.3C,BraA07g003540.3C,BraA02g029590.3C,BraA05g034830.3C,BraA09g036230.3C,BraA06g002540.3C,BraA01g0…
GO:0033014	tetrapyrrole biosynthetic process	biological_process	0.36458	1	21	3133	184	30047	BraA06g003210.3C,BraA09g040360.3C,BraA04g028760.3C,BraA10g023280.3C,BraA09g051950.3C,BraA09g054830.3C,BraA05g037270.3C,BraA02g006790.3C,BraA01g018630.3C,BraA03g052450.3C,BraA09g014950.3C,BraA06g002410.3C,BraA02g006130.3C,BraA03g059690.3C,BraA09g055900.3C,BraA09g001570.3C,BraA03g022080.3C,BraA10g017620.3C,BraA04g015870.3C,BraA02g020330.3C,BraA08g011650.3C
GO:0034062	RNA polymerase activity	molecular_function	0.36642	1	37	3133	333	30047	BraA10g000600.3C,BraA07g027150.3C,BraA09g057610.3C,BraA09g040120.3C,BraA04g020750.3C,BraA06g010760.3C,BraA07g000890.3C,BraA05g004820.3C,BraA07g035820.3C,BraA03g058380.3C,BraA06g043350.3C,BraA04g027630.3C,BraA10g007910.3C,BraA03g054780.3C,BraA05g003260.3C,BraA09g027960.3C,BraA01g019700.3C,BraA02g004560.3C,BraA07g019020.3C,BraA02g045990.3C,BraA02g010570.3C,BraA05g026000.3C,BraA09g045910.3C,BraA01g0…
GO:0044703	multi-organism reproductive process	biological_process	0.3671	1	20	3133	175	30047	BraAnng004290.3C,BraA01g018000.3C,BraA06g000620.3C,BraA09g060580.3C,BraA08g025050.3C,BraA01g011980.3C,BraA10g011770.3C,BraA02g004090.3C,BraA03g005330.3C,BraA06g007830.3C,BraA09g052390.3C,BraA06g007840.3C,BraA01g029150.3C,BraA04g028470.3C,BraA01g029220.3C,BraA04g009820.3C,BraA04g005180.3C,BraA06g013630.3C,BraA02g039110.3C,BraA03g053810.3C
GO:0006461	protein complex assembly	biological_process	0.36764	1	53	3133	483	30047	BraA05g032590.3C,BraA02g025630.3C,BraA02g016630.3C,BraA02g040700.3C,BraA01g018370.3C,BraA07g022760.3C,BraA03g053980.3C,BraA09g045160.3C,BraA10g029490.3C,BraA09g055910.3C,BraA07g009090.3C,BraA08g007100.3C,BraA09g064670.3C,BraA03g016870.3C,BraA02g035480.3C,BraA01g042250.3C,BraA10g014800.3C,BraA04g014630.3C,BraA01g011970.3C,BraA06g005750.3C,BraA02g035810.3C,BraA05g010990.3C,BraA07g005790.3C,BraA02g0…
GO:0048285	organelle fission	biological_process	0.36804	1	15	3133	129	30047	BraA03g005320.3C,BraA07g020860.3C,BraA04g001460.3C,BraA07g041230.3C,BraA09g065550.3C,BraA05g035970.3C,BraA06g029980.3C,BraA06g005630.3C,BraA04g012730.3C,BraA03g009080.3C,BraA02g002510.3C,BraA05g027670.3C,BraA07g022760.3C,BraA06g015330.3C,BraA03g017030.3C
GO:1901564	organonitrogen compound metabolic process	biological_process	0.37061	1	276	3133	2596	30047	BraA03g019350.3C,BraA02g028570.3C,BraA04g014670.3C,BraA01g038880.3C,BraA04g006330.3C,BraA06g005220.3C,BraA05g033190.3C,BraA03g050940.3C,BraA03g036560.3C,BraA08g028320.3C,BraA05g015980.3C,BraA08g019500.3C,BraA09g050020.3C,BraA01g017000.3C,BraA10g024050.3C,BraA09g008750.3C,BraA03g052450.3C,BraA09g009160.3C,BraA03g053260.3C,BraA04g026480.3C,BraA03g035020.3C,BraA03g000450.3C,BraA09g048510.3C,BraA06g0…
GO:0016469	proton-transporting two-sector ATPase complex	cellular_component	0.37102	1	29	3133	259	30047	BraA05g002690.3C,BraA07g035670.3C,BraA07g025930.3C,BraA09g022190.3C,BraA05g007380.3C,BraA09g054760.3C,BraA08g015270.3C,BraA02g033590.3C,BraA03g003850.3C,BraA09g050020.3C,BraA09g044240.3C,BraA04g016240.3C,BraA01g024130.3C,BraA06g041050.3C,BraA10g000100.3C,BraA03g055660.3C,BraA07g020860.3C,BraA06g012850.3C,BraA02g028580.3C,BraA01g006950.3C,BraA05g025080.3C,BraA07g031460.3C,BraA03g017370.3C,BraA03g0…
GO:0046903	secretion	biological_process	0.37195	1	18	3133	157	30047	BraA10g024290.3C,BraA06g036070.3C,BraA09g049500.3C,BraA10g031760.3C,BraA02g038950.3C,BraA03g006020.3C,BraA05g003160.3C,BraA02g037090.3C,BraA02g005310.3C,BraA01g040860.3C,BraA04g001990.3C,BraA02g001000.3C,BraA03g005320.3C,BraA03g035180.3C,BraA06g043400.3C,BraA09g001860.3C,BraA08g006320.3C,BraA07g014180.3C
GO:0005261	cation channel activity	molecular_function	0.37197	1	18	3133	157	30047	BraA09g036230.3C,BraA08g013290.3C,BraA05g027110.3C,BraA03g048260.3C,BraA09g015840.3C,BraA10g014710.3C,BraA09g004960.3C,BraA07g024520.3C,BraA09g052160.3C,BraA01g009560.3C,BraA09g045890.3C,BraA08g008870.3C,BraAnng004790.3C,BraA05g000490.3C,BraA09g004270.3C,BraA01g044710.3C,BraA05g007380.3C,BraA01g040400.3C
GO:0006479	protein methylation	biological_process	0.37256	1	13	3133	111	30047	BraA06g013290.3C,BraA09g040710.3C,BraA06g034730.3C,BraA02g001560.3C,BraA02g021910.3C,BraA05g042570.3C,BraA05g011090.3C,BraA09g029200.3C,BraA07g025950.3C,BraA04g016830.3C,BraA03g024250.3C,BraA08g011650.3C,BraA10g004150.3C
GO:0008213	protein alkylation	biological_process	0.37256	1	13	3133	111	30047	BraA06g013290.3C,BraA09g040710.3C,BraA06g034730.3C,BraA02g001560.3C,BraA02g021910.3C,BraA05g042570.3C,BraA05g011090.3C,BraA09g029200.3C,BraA07g025950.3C,BraA04g016830.3C,BraA03g024250.3C,BraA08g011650.3C,BraA10g004150.3C
GO:0000226	microtubule cytoskeleton organization	biological_process	0.37681	1	20	3133	176	30047	BraA01g018370.3C,BraA09g049340.3C,BraA10g029490.3C,BraA07g022760.3C,BraA01g017470.3C,BraA05g027670.3C,BraA03g053980.3C,BraA10g012890.3C,BraA07g021930.3C,BraA04g025560.3C,BraA05g024770.3C,BraA02g008550.3C,BraA06g005630.3C,BraA05g035970.3C,BraA04g003980.3C,BraA03g028750.3C,BraA10g014800.3C,BraA07g005790.3C,BraA03g009680.3C,BraA01g006340.3C
GO:0009894	regulation of catabolic process	biological_process	0.377	1	16	3133	139	30047	BraA02g010490.3C,BraA09g028820.3C,BraA09g054760.3C,BraA01g034560.3C,BraA03g010890.3C,BraA06g028680.3C,BraA03g017030.3C,BraA05g019950.3C,BraA01g042250.3C,BraA07g041230.3C,BraA07g020860.3C,BraA07g020620.3C,BraA03g053980.3C,BraAnng005630.3C,BraA02g002510.3C,BraA01g018370.3C
GO:0030076	light-harvesting complex	cellular_component	0.37701	1	3	3133	21	30047	BraA02g036910.3C,BraA06g036790.3C,BraA10g021380.3C
GO:0003684	damaged DNA binding	molecular_function	0.37717	1	3	3133	21	30047	BraA07g019500.3C,BraA04g002180.3C,BraA04g028760.3C
GO:0031347	regulation of defense response	biological_process	0.37718	1	3	3133	21	30047	BraA02g035080.3C,BraA02g041620.3C,BraA09g012100.3C
GO:0006777	Mo-molybdopterin cofactor biosynthetic process	biological_process	0.3772	1	3	3133	21	30047	BraA06g011500.3C,BraA09g009160.3C,BraA05g008190.3C
GO:0019720	Mo-molybdopterin cofactor metabolic process	biological_process	0.3772	1	3	3133	21	30047	BraA05g008190.3C,BraA09g009160.3C,BraA06g011500.3C
GO:0006305	DNA alkylation	biological_process	0.3772	1	3	3133	21	30047	BraA04g006930.3C,BraA07g010440.3C,BraA01g018050.3C
GO:0006306	DNA methylation	biological_process	0.3772	1	3	3133	21	30047	BraA01g018050.3C,BraA07g010440.3C,BraA04g006930.3C
GO:0044728	DNA methylation or demethylation	biological_process	0.3772	1	3	3133	21	30047	BraA04g006930.3C,BraA07g010440.3C,BraA01g018050.3C
GO:0008194	UDP-glycosyltransferase activity	molecular_function	0.37843	1	23	3133	204	30047	BraA01g014610.3C,BraA06g032350.3C,BraA07g001670.3C,BraA05g008280.3C,BraA07g023680.3C,BraA05g008480.3C,BraA05g012090.3C,BraA03g028740.3C,BraA01g014250.3C,BraA10g027370.3C,BraA10g005030.3C,BraA06g027920.3C,BraA07g016680.3C,BraA06g032320.3C,BraA01g041800.3C,BraA04g023460.3C,BraA10g002050.3C,BraA01g013810.3C,BraA10g001350.3C,BraA05g023600.3C,BraA08g032180.3C,BraA10g025040.3C,BraA03g000360.3C
GO:0048519	negative regulation of biological process	biological_process	0.37893	1	26	3133	232	30047	BraA09g064670.3C,BraA07g041230.3C,BraA01g039010.3C,BraA03g053980.3C,BraA02g038120.3C,BraA01g007570.3C,BraA08g020250.3C,BraA05g032590.3C,BraA02g002510.3C,BraA02g010050.3C,BraA10g016600.3C,BraA08g031710.3C,BraA05g027610.3C,BraA07g025930.3C,BraA09g059180.3C,BraA06g006490.3C,BraA08g006170.3C,BraA10g024650.3C,BraA02g018310.3C,BraA03g017030.3C,BraA10g002280.3C,BraA06g005750.3C,BraA07g014320.3C,BraA05g0…
GO:0005576	extracellular region	cellular_component	0.37951	1	110	3133	1023	30047	BraA06g014590.3C,BraA06g034340.3C,BraA09g055300.3C,BraA02g004090.3C,BraA03g020190.3C,BraA02g000260.3C,BraA04g007510.3C,BraA06g005220.3C,BraA02g025630.3C,BraA02g010060.3C,BraA10g025040.3C,BraA09g045160.3C,BraA01g034560.3C,BraA09g060130.3C,BraA05g036160.3C,BraA06g031300.3C,BraA08g025670.3C,BraA09g017050.3C,BraA10g029180.3C,BraA10g020200.3C,BraA01g044040.3C,BraA04g029770.3C,BraA03g042900.3C,BraA09g0…
GO:0051258	protein polymerization	biological_process	0.37965	1	15	3133	130	30047	BraA03g001190.3C,BraA05g000850.3C,BraA10g024650.3C,BraA04g025560.3C,BraA07g018020.3C,BraA09g064670.3C,BraA07g009740.3C,BraA08g025670.3C,BraA05g035970.3C,BraA04g005310.3C,BraA05g032590.3C,BraA04g007410.3C,BraA01g042250.3C,BraA09g045160.3C,BraA10g029490.3C
GO:0046983	protein dimerization activity	molecular_function	0.38241	1	80	3133	740	30047	BraA03g022660.3C,BraA02g018920.3C,BraA03g060600.3C,BraA08g025100.3C,BraA09g022080.3C,BraA05g032140.3C,BraA07g005790.3C,BraA10g011230.3C,BraA06g031300.3C,BraA04g012730.3C,BraA10g030900.3C,BraA09g009160.3C,BraA03g015710.3C,BraA06g033110.3C,BraA01g027430.3C,BraA03g012070.3C,BraA04g029840.3C,BraA09g060980.3C,BraA06g012160.3C,BraA01g022060.3C,BraA06g009520.3C,BraA09g040850.3C,BraA04g014630.3C,BraA04g0…
GO:1901681	sulfur compound binding	molecular_function	0.38253	1	8	3133	66	30047	BraA06g037150.3C,BraA01g014890.3C,BraA03g051920.3C,BraA09g009160.3C,BraA09g038790.3C,BraA02g014650.3C,BraA08g004290.3C,BraA09g030840.3C
GO:0031047	gene silencing by RNA	biological_process	0.38282	1	4	3133	30	30047	BraA09g059180.3C,BraA07g025930.3C,BraA10g016600.3C,BraA08g031710.3C
GO:0007091	metaphase/anaphase transition of mitotic cell cycle	biological_process	0.38284	1	4	3133	30	30047	BraA02g002510.3C,BraA07g020860.3C,BraA07g041230.3C,BraA03g017030.3C
GO:0010965	regulation of mitotic sister chromatid separation	biological_process	0.38284	1	4	3133	30	30047	BraA02g002510.3C,BraA07g020860.3C,BraA07g041230.3C,BraA03g017030.3C
GO:0030071	regulation of mitotic metaphase/anaphase transition	biological_process	0.38284	1	4	3133	30	30047	BraA07g041230.3C,BraA03g017030.3C,BraA02g002510.3C,BraA07g020860.3C
GO:0031145	anaphase-promoting complex-dependent proteasomal ubiquitin-dependent protein catabolic process	biological_process	0.38284	1	4	3133	30	30047	BraA07g020860.3C,BraA02g002510.3C,BraA03g017030.3C,BraA07g041230.3C
GO:0032434	regulation of proteasomal ubiquitin-dependent protein catabolic process	biological_process	0.38284	1	4	3133	30	30047	BraA02g002510.3C,BraA07g020860.3C,BraA07g041230.3C,BraA03g017030.3C
GO:0033044	regulation of chromosome organization	biological_process	0.38284	1	4	3133	30	30047	BraA07g020860.3C,BraA02g002510.3C,BraA03g017030.3C,BraA07g041230.3C
GO:0033045	regulation of sister chromatid segregation	biological_process	0.38284	1	4	3133	30	30047	BraA02g002510.3C,BraA07g020860.3C,BraA07g041230.3C,BraA03g017030.3C
GO:0033047	regulation of mitotic sister chromatid segregation	biological_process	0.38284	1	4	3133	30	30047	BraA02g002510.3C,BraA07g020860.3C,BraA07g041230.3C,BraA03g017030.3C
GO:0044784	metaphase/anaphase transition of cell cycle	biological_process	0.38284	1	4	3133	30	30047	BraA02g002510.3C,BraA07g020860.3C,BraA07g041230.3C,BraA03g017030.3C
GO:0051306	mitotic sister chromatid separation	biological_process	0.38284	1	4	3133	30	30047	BraA07g041230.3C,BraA03g017030.3C,BraA02g002510.3C,BraA07g020860.3C
GO:0051983	regulation of chromosome segregation	biological_process	0.38284	1	4	3133	30	30047	BraA03g017030.3C,BraA07g041230.3C,BraA07g020860.3C,BraA02g002510.3C
GO:1902099	regulation of metaphase/anaphase transition of cell cycle	biological_process	0.38284	1	4	3133	30	30047	BraA07g020860.3C,BraA02g002510.3C,BraA03g017030.3C,BraA07g041230.3C
GO:0015293	symporter activity	molecular_function	0.3829	1	4	3133	30	30047	BraA05g017410.3C,BraA08g022890.3C,BraA02g006850.3C,BraA04g002480.3C
GO:0015294	solute:cation symporter activity	molecular_function	0.3829	1	4	3133	30	30047	BraA05g017410.3C,BraA08g022890.3C,BraA02g006850.3C,BraA04g002480.3C
GO:0046873	metal ion transmembrane transporter activity	molecular_function	0.38429	1	56	3133	514	30047	BraA05g007380.3C,BraA06g025030.3C,BraA08g022890.3C,BraA04g022880.3C,BraA07g021830.3C,BraA08g008870.3C,BraA04g027630.3C,BraA05g038270.3C,BraA09g045890.3C,BraA02g027130.3C,BraA09g004960.3C,BraA02g011060.3C,BraA09g041990.3C,BraA05g027670.3C,BraA10g030600.3C,BraA10g011270.3C,BraA10g007950.3C,BraA05g038660.3C,BraA10g020320.3C,BraA09g050620.3C,BraA10g002150.3C,BraA09g015370.3C,BraA08g012420.3C,BraA01g0…
GO:0051338	regulation of transferase activity	biological_process	0.3846	1	5	3133	39	30047	BraA02g002510.3C,BraA05g004610.3C,BraA07g041230.3C,BraA06g006490.3C,BraA03g017030.3C
GO:0048278	vesicle docking	biological_process	0.38469	1	5	3133	39	30047	BraA05g003160.3C,BraA02g037090.3C,BraA09g049500.3C,BraA04g001990.3C,BraA03g005320.3C
GO:0009611	response to wounding	biological_process	0.38491	1	13	3133	112	30047	BraA06g005750.3C,BraA07g005920.3C,BraA09g045160.3C,BraA08g020250.3C,BraA04g007410.3C,BraA08g025670.3C,BraA05g035970.3C,BraA04g005310.3C,BraA07g018020.3C,BraA05g000850.3C,BraA03g001190.3C,BraA09g025360.3C,BraA02g019510.3C
GO:0033043	regulation of organelle organization	biological_process	0.38506	1	13	3133	112	30047	BraA06g005630.3C,BraA09g064670.3C,BraA07g009740.3C,BraA07g041230.3C,BraA10g024650.3C,BraA04g025560.3C,BraA07g020860.3C,BraA10g029490.3C,BraA03g017030.3C,BraA05g027670.3C,BraA01g042250.3C,BraA05g032590.3C,BraA02g002510.3C
GO:0006721	terpenoid metabolic process	biological_process	0.38509	1	13	3133	112	30047	BraA03g054790.3C,BraA01g038030.3C,BraA03g022580.3C,BraA07g012330.3C,BraA10g002610.3C,BraA10g020070.3C,BraA09g038790.3C,BraA05g003520.3C,BraA03g034390.3C,BraA08g011650.3C,BraA09g015370.3C,BraA05g038550.3C,BraA02g022380.3C
GO:0016114	terpenoid biosynthetic process	biological_process	0.38509	1	13	3133	112	30047	BraA01g038030.3C,BraA03g022580.3C,BraA03g054790.3C,BraA09g038790.3C,BraA03g034390.3C,BraA05g003520.3C,BraA10g002610.3C,BraA10g020070.3C,BraA07g012330.3C,BraA05g038550.3C,BraA09g015370.3C,BraA08g011650.3C,BraA02g022380.3C
GO:0016407	acetyltransferase activity	molecular_function	0.38523	1	17	3133	149	30047	BraA05g023790.3C,BraA05g015980.3C,BraA01g023860.3C,BraA09g042130.3C,BraA06g000220.3C,BraA09g028600.3C,BraA05g032120.3C,BraA03g061200.3C,BraA02g002570.3C,BraA05g041620.3C,BraA03g053380.3C,BraA05g014980.3C,BraA06g012460.3C,BraA08g033790.3C,BraA03g035760.3C,BraA01g001290.3C,BraA03g040050.3C
GO:0006732	coenzyme metabolic process	biological_process	0.38696	1	32	3133	289	30047	BraA06g037150.3C,BraA05g008190.3C,BraA05g002090.3C,BraA10g002510.3C,BraA03g037030.3C,BraA09g009160.3C,BraA06g040510.3C,BraA10g017620.3C,BraA06g012090.3C,BraA07g024610.3C,BraA05g023230.3C,BraA03g012910.3C,BraA08g012490.3C,BraA05g026090.3C,BraA06g034290.3C,BraA04g014260.3C,BraA06g011500.3C,BraA10g014150.3C,BraA04g003740.3C,BraA01g004710.3C,BraA01g035390.3C,BraA04g026260.3C,BraA07g041550.3C,BraA03g0…
GO:0015985	energy coupled proton transport, down electrochemical gradient	biological_process	0.38762	1	12	3133	103	30047	BraA07g031460.3C,BraA03g017370.3C,BraA08g015270.3C,BraA02g033590.3C,BraA09g050020.3C,BraA06g041050.3C,BraA10g017840.3C,BraA05g002690.3C,BraA01g006950.3C,BraA05g025080.3C,BraA09g022190.3C,BraA05g007380.3C
GO:0015986	ATP synthesis coupled proton transport	biological_process	0.38762	1	12	3133	103	30047	BraA09g022190.3C,BraA05g025080.3C,BraA01g006950.3C,BraA05g007380.3C,BraA05g002690.3C,BraA09g050020.3C,BraA06g041050.3C,BraA10g017840.3C,BraA08g015270.3C,BraA07g031460.3C,BraA03g017370.3C,BraA02g033590.3C
GO:0008173	RNA methyltransferase activity	molecular_function	0.38769	1	12	3133	103	30047	BraA01g017190.3C,BraA06g034730.3C,BraA07g017640.3C,BraA02g045990.3C,BraA02g024570.3C,BraA01g009110.3C,BraA03g036220.3C,BraA01g018050.3C,BraA05g010500.3C,BraA02g003710.3C,BraA01g002600.3C,BraA07g018800.3C
GO:0042802	identical protein binding	molecular_function	0.38985	1	19	3133	168	30047	BraA07g011300.3C,BraA04g017780.3C,BraA05g007300.3C,BraA06g024140.3C,BraA04g014630.3C,BraA05g042420.3C,BraA08g004760.3C,BraA03g010890.3C,BraA07g005790.3C,BraA05g032140.3C,BraA06g031300.3C,BraA02g017550.3C,BraA02g014900.3C,BraA09g054760.3C,BraA03g057010.3C,BraA09g008760.3C,BraA05g003310.3C,BraA08g009630.3C,BraA01g010260.3C
[truncated: 1,602 more rows]
