# Supplementary material for: Transcriptome and Small RNA Combined Sequencing Analysis of Cold Tolerance in Non-heading Chinese Cabbage
Source: Front Genet. 2021 Jul 21;12:605292. doi: 10.3389/fgene.2021.605292 (PMC8334874; doi:10.3389/fgene.2021.605292)
Supplement: Supplementary Figure 1 — Classification diagram of KEGG pathway types. (A) KEGG pathway types from C2 vs. C1. (B) KEGG pathway types from C4 vs. C3. (C) KEGG pathway types from C3 vs. C1. (D) KEGG pathway types from C4 vs. C2. X-axis, the number of genes in this pathway and their ratio to the total number of genes; Y-axis, the name of the KEGG metabolic pathway. C1: BcL.1-25, C2: BcL.1-4, C3: BcL.2-25, C4: BcL.2-4. [file Data_Sheet_1.zip › 2021-04-30ú1⁄4Additional files, Article Manuscript ID 605292, Proof/TABLE S2.xls]

## Sheet: 3. GO enrichment analysis of di
TABLE S2. GO enrichment analysis of differentially expressed genes between C2 and C1 groups.
#Total_gene	38689	5790
#GO_classify1	GO_classify2	GO_ID	AllGene_number	Selected_gene_number	Selected_gene_ID
biological process	cellular process	GO:0009987	22139	3589	evm.TU.BraA01004100;evm.TU.BraA07000249;evm.TU.BraA01002846;evm.TU.BraA06000750;evm.TU.BraA01004415;evm.TU.BraA07001554;evm.TU.BraA05004160;evm.TU.BraA05001134;evm.TU.BraA06002653;evm.TU.BraA03006504;evm.TU.BraA04002701;evm.TU.BraA04001510;evm.TU.BraA08000596;evm.TU.BraA05000131;evm.TU.BraA03002915;evm.TU.BraA01004680;evm.TU.BraA03002048;evm.TU.BraA09000312;evm.TU.BraA09000035;evm.TU.BraA03003225…
A060020
73;evm.TU.BraA03003129;evm.TU.BraA09002741;evm.TU.BraA09006673;evm.TU.BraA09001791;evm.TU.BraA09006720;evm.TU.BraA03002199;evm.TU.BraA08001689;evm.TU.BraA03006266;evm.TU.BraA09004178;evm.TU.BraA08003921;evm.TU.BraA04003208;evm.TU.BraA10001910;evm.TU.BraA03000314;evm.TU.BraA10000605;evm.TU.BraA05004049;evm.TU.BraA02000510;evm.TU.BraA04001090;evm.TU.BraA02004032;evm.TU.BraA08003372;evm.TU.BraA10002…
U.BraA0
2000809;evm.TU.BraA04002650;evm.TU.BraA01003783;evm.TU.BraA03001176;evm.TU.BraA10002585;evm.TU.BraA03002429;evm.TU.BraA01002975;Brassica_rapa_newGene_811;evm.TU.BraA02001305;evm.TU.BraA03004122;evm.TU.BraA04002292;evm.TU.BraA05002429;evm.TU.BraA07002704;evm.TU.BraA02000987;evm.TU.BraA09006718;evm.TU.BraA01001705;evm.TU.BraA07003480;evm.TU.BraA04003304;evm.TU.BraA06000226;evm.TU.BraA09006139;evm.T…
biological process	metabolic process	GO:0008152	20482	3424	evm.TU.BraA08002182;evm.TU.BraA07002835;evm.TU.BraA10000138;evm.TU.BraA08003183;evm.TU.BraA04000596;evm.TU.BraA09006852;evm.TU.BraA03002384;evm.TU.BraA06000468;evm.TU.BraA07002693;evm.TU.BraA05001726;evm.TU.BraA03000727;evm.TU.BraA06004481;evm.TU.BraA09001665;evm.TU.BraA01003999;evm.TU.BraA06003729;evm.TU.BraA05002888;evm.TU.BraA06000312;evm.TU.BraA06002197;evm.TU.BraA06000320;evm.TU.BraA03002987…
200118
7;evm.TU.BraA03001911;evm.TU.BraA06002191;evm.TU.BraA09000234;evm.TU.BraA09004682;evm.TU.BraA03005224;evm.TU.BraA03000032;evm.TU.BraA08000074;evm.TU.BraA08001769;evm.TU.BraA02002184;evm.TU.BraA05003050;evm.TU.BraA06001734;evm.TU.BraA07000914;evm.TU.BraA09006419;evm.TU.BraA08000612;evm.TU.BraA03002872;evm.TU.BraA07001701;evm.TU.BraA09001964;evm.TU.BraA03004278;evm.TU.BraA08003841;evm.TU.BraA060017…
.TU.Bra
A01004260;evm.TU.BraA09005650;evm.TU.BraA04002810;evm.TU.BraA06003659;evm.TU.BraA09005771;evm.TU.BraA05000337;evm.TU.BraA07002263;evm.TU.BraA02003931;evm.TU.BraA04003187;evm.TU.BraA03000862;evm.TU.BraA02001584;evm.TU.BraA07002227;evm.TU.BraA09003850;evm.TU.BraA10002952;evm.TU.BraA04001500;evm.TU.BraA04000692;evm.TU.BraA03002932;evm.TU.BraA01001977;evm.TU.BraA02001655;evm.TU.BraA08002903;evm.TU.Br…
biological process	single-organism process	GO:0044699	19857	3116	evm.TU.BraA01002092;evm.TU.BraA06002062;evm.TU.BraA06004046;evm.TU.BraA10002206;evm.TU.BraA07001451;evm.TU.BraA05001101;evm.TU.BraA03002049;evm.TU.BraA03001687;evm.TU.BraA04002255;evm.TU.BraA10001843;evm.TU.BraA05001915;evm.TU.BraA07004014;evm.TU.BraA06002246;evm.TU.BraA03000769;evm.TU.BraA05004299;evm.TU.BraA04001554;evm.TU.BraA09006910;evm.TU.BraA06000851;evm.TU.BraA01000983;evm.TU.BraA07002436…
900370
1;evm.TU.BraA01004660;evm.TU.BraA04002197;evm.TU.BraA04002435;evm.TU.BraA03006014;evm.TU.BraA10001251;evm.TU.BraA07001379;evm.TU.BraA08000971;evm.TU.BraA02000754;evm.TU.BraA03002307;evm.TU.BraA09005348;evm.TU.BraA01004156;evm.TU.BraA09006445;evm.TU.BraA03005721;evm.TU.BraSca000917;evm.TU.BraA07003265;evm.TU.BraA02001167;evm.TU.BraA07001048;Brassica_rapa_newGene_4917;evm.TU.BraA06001295;evm.TU.Bra…
biological process	response to stimulus	GO:0050896	13560	2350	evm.TU.BraA09005576;evm.TU.BraA02000018;evm.TU.BraA05001526;evm.TU.BraA01003989;evm.TU.BraA08003566;evm.TU.BraA10000774;evm.TU.BraA05000790;evm.TU.BraA06002943;evm.TU.BraA08000738;evm.TU.BraA01000165;evm.TU.BraA08003518;evm.TU.BraA08000756;evm.TU.BraA01000387;evm.TU.BraA09006082;evm.TU.BraA04002685;evm.TU.BraA09002904;evm.TU.BraA07001377;evm.TU.BraA04002856;evm.TU.BraA09003937;evm.TU.BraA09006556…
43;evm.
TU.BraA07003776;evm.TU.BraA04000397;evm.TU.BraA09005843;evm.TU.BraA01000038;evm.TU.BraA08001857;evm.TU.BraA02002295;evm.TU.BraA01001676;evm.TU.BraA07000430;evm.TU.BraA07003689;evm.TU.BraA02004397;evm.TU.BraA04001563;evm.TU.BraA08003181;evm.TU.BraA06003165;evm.TU.BraA10000983;evm.TU.BraA08000064;evm.TU.BraA02000195;evm.TU.BraA07003291;evm.TU.BraA01004500;evm.TU.BraA05003456;evm.TU.BraA03000653;evm…
biological process	biological regulation	GO:0065007	12828	1957	evm.TU.BraA03003886;evm.TU.BraA03002964;evm.TU.BraA03004903;Brassica_rapa_newGene_317;evm.TU.BraA08003123;Brassica_rapa_newGene_2300;evm.TU.BraA06003878;evm.TU.BraA01000263;evm.TU.BraA05000651;evm.TU.BraA02001372;evm.TU.BraA07003235;evm.TU.BraA06003736;evm.TU.BraA07002844;evm.TU.BraA01000187;evm.TU.BraA05001414;evm.TU.BraA09005419;evm.TU.BraA10001073;evm.TU.BraA01004518;evm.TU.BraA08002383;evm.TU…
58;evm.
TU.BraA01001027;evm.TU.BraA06003007;evm.TU.BraA04000032;evm.TU.BraA07003686;evm.TU.BraA07000364;evm.TU.BraA08003670;evm.TU.BraA07003920;evm.TU.BraA06001249;evm.TU.BraA08002359;evm.TU.BraA08002132;evm.TU.BraA08002516;evm.TU.BraA02002439;evm.TU.BraA03003563;evm.TU.BraA09002253;evm.TU.BraA05004546;evm.TU.BraA03003007;evm.TU.BraA09005929;evm.TU.BraA02000628;evm.TU.BraA09006370;evm.TU.BraA03006283;evm…
biological process	developmental process	GO:0032502	7897	1140	evm.TU.BraA08002164;evm.TU.BraA05003773;evm.TU.BraSca000846;evm.TU.BraA07003006;evm.TU.BraA06002212;evm.TU.BraA06000993;evm.TU.BraA06000873;evm.TU.BraA04002844;evm.TU.BraA01003636;evm.TU.BraA07002292;evm.TU.BraA10002274;evm.TU.BraA03000248;evm.TU.BraA09002007;evm.TU.BraA03003280;evm.TU.BraA07001401;evm.TU.BraA03002697;evm.TU.BraA09001638;evm.TU.BraA05000767;evm.TU.BraA01000082;evm.TU.BraA10001617…
biological process	localization	GO:0051179	7879	1286	evm.TU.BraA02002154;evm.TU.BraA10001930;Brassica_rapa_newGene_2643;evm.TU.BraA05002958;evm.TU.BraA01004096;Brassica_rapa_newGene_2798;evm.TU.BraA02000962;evm.TU.BraA09005059;evm.TU.BraA01003631;evm.TU.BraA08004003;evm.TU.BraA05000919;evm.TU.BraA06003029;evm.TU.BraA03004302;evm.TU.BraA06001367;evm.TU.BraA09002240;evm.TU.BraA07003407;evm.TU.BraA02001729;evm.TU.BraA09002878;evm.TU.BraA02003640;evm.T…
biological process	cellular component organization or biogenesis	GO:0071840	7275	1142	evm.TU.BraA10002454;evm.TU.BraA10002721;evm.TU.BraA08003242;evm.TU.BraA07002608;evm.TU.BraA06000766;Brassica_rapa_newGene_3069;evm.TU.BraA10002120;evm.TU.BraA03005880;evm.TU.BraA02003646;evm.TU.BraA01001890;evm.TU.BraA09003576;evm.TU.BraA07002871;evm.TU.BraA03003007;evm.TU.BraA03001147;evm.TU.BraA06003007;evm.TU.BraA04000032;evm.TU.BraA01001522;evm.TU.BraA05003365;evm.TU.BraA05000761;evm.TU.BraA0…
biological process	multicellular organismal process	GO:0032501	5364	832	evm.TU.BraA10000513;evm.TU.BraA05004583;evm.TU.BraA01004475;evm.TU.BraA04000692;evm.TU.BraA02000006;evm.TU.BraA06000530;evm.TU.BraA02003931;evm.TU.BraA04001756;evm.TU.BraA09004972;evm.TU.BraA09001645;evm.TU.BraA04002850;evm.TU.BraA05000784;evm.TU.BraA10000029;evm.TU.BraA08000450;evm.TU.BraA01002995;evm.TU.BraA08003743;evm.TU.BraA07002615;evm.TU.BraA09006079;evm.TU.BraA07002729;evm.TU.BraA05004631…
biological process	reproduction	GO:0000003	4800	662	evm.TU.BraA06002094;evm.TU.BraA09004576;evm.TU.BraA09001212;evm.TU.BraA04003315;evm.TU.BraA05001385;evm.TU.BraA08001172;evm.TU.BraA06003087;evm.TU.BraA05001221;evm.TU.BraA06002253;evm.TU.BraA08002888;evm.TU.BraA03004554;evm.TU.BraA01000185;evm.TU.BraA05001641;evm.TU.BraA06003312;evm.TU.BraA01000234;evm.TU.BraA09003744;evm.TU.BraA09005538;evm.TU.BraA04002669;evm.TU.BraA08000026;evm.TU.BraA06002641…
biological process	reproductive process	GO:0022414	4791	658	evm.TU.BraA07002732;evm.TU.BraA03000283;evm.TU.BraA07003812;evm.TU.BraA03003001;evm.TU.BraA03002292;evm.TU.BraA10002619;evm.TU.BraA09000655;evm.TU.BraA05001400;evm.TU.BraA01003744;evm.TU.BraA05003855;evm.TU.BraA01004436;evm.TU.BraA01000575;evm.TU.BraA04002705;evm.TU.BraA09005361;evm.TU.BraA09005534;evm.TU.BraA10002787;evm.TU.BraA03004766;evm.TU.BraA05002982;evm.TU.BraA04002014;evm.TU.BraA04000865…
biological process	signaling	GO:0023052	3656	644	evm.TU.BraA09000967;evm.TU.BraA07003311;evm.TU.BraA01000387;evm.TU.BraA09003558;evm.TU.BraA08000122;evm.TU.BraA07001377;evm.TU.BraA02000732;evm.TU.BraA06004956;evm.TU.BraA09005576;evm.TU.BraA05003719;evm.TU.BraA05000790;evm.TU.BraA03001569;evm.TU.BraA07003584;evm.TU.BraA06002943;evm.TU.BraA03000167;evm.TU.BraA03003066;evm.TU.BraA08001892;evm.TU.BraA04000782;evm.TU.BraA03001695;evm.TU.BraA05002274…
biological process	multi-organism process	GO:0051704	3341	624	evm.TU.BraA02000332;evm.TU.BraA04000186;Brassica_rapa_newGene_1993;evm.TU.BraA08002863;evm.TU.BraA09006438;evm.TU.BraA09005023;evm.TU.BraA06001690;evm.TU.BraA10001986;evm.TU.BraA03004646;evm.TU.BraA08002822;evm.TU.BraA03001218;evm.TU.BraA03002674;evm.TU.BraA01000027;evm.TU.BraA02004158;evm.TU.BraA04000596;evm.TU.BraA07001240;evm.TU.BraA07002599;evm.TU.BraA01003023;evm.TU.BraA07003548;evm.TU.BraA0…
biological process	growth	GO:0040007	1700	209	evm.TU.BraA10000924;evm.TU.BraA09005351;evm.TU.BraA04001469;evm.TU.BraA02001110;evm.TU.BraA08001332;evm.TU.BraA09004524;evm.TU.BraA08002383;evm.TU.BraA05001414;evm.TU.BraA04002213;evm.TU.BraA10002324;evm.TU.BraA05001526;evm.TU.BraA09001435;evm.TU.BraA06004140;evm.TU.BraA09003625;evm.TU.BraA09004175;evm.TU.BraA02002475;evm.TU.BraA04002212;evm.TU.BraA06004956;evm.TU.BraA01002128;evm.TU.BraA01003825…
biological process	immune system process	GO:0002376	1511	252	evm.TU.BraA09001370;evm.TU.BraA10000424;evm.TU.BraA04001700;evm.TU.BraA07003920;evm.TU.BraA08003670;evm.TU.BraA08003183;evm.TU.BraA02001008;evm.TU.BraA06001943;evm.TU.BraA05000519;evm.TU.BraA02002439;evm.TU.BraA02002771;evm.TU.BraA09004220;evm.TU.BraA07001240;evm.TU.BraA07001554;evm.TU.BraA09004508;evm.TU.BraA03002824;evm.TU.BraA09005259;evm.TU.BraA06001346;evm.TU.BraA07004193;evm.TU.BraA03002849…
biological process	detoxification	GO:0098754	716	107	evm.TU.BraA05001212;evm.TU.BraA06004155;evm.TU.BraA09000379;evm.TU.BraA06003853;evm.TU.BraA03002036;evm.TU.BraA03001687;evm.TU.BraA08003665;evm.TU.BraA07003033;evm.TU.BraA06000562;evm.TU.BraA03005506;evm.TU.BraA03003408;evm.TU.BraA01004345;evm.TU.BraA01000116;evm.TU.BraA05002721;evm.TU.BraA06002227;evm.TU.BraA03006109;evm.TU.BraA05002202;evm.TU.BraA05004523;evm.TU.BraA03001771;evm.TU.BraA07003812…
biological process	rhythmic process	GO:0048511	256	70	evm.TU.BraA10001225;evm.TU.BraA02003880;evm.TU.BraA05001301;evm.TU.BraA07001183;evm.TU.BraA06003093;evm.TU.BraA09006593;evm.TU.BraA01002648;evm.TU.BraA07003237;evm.TU.BraA10001850;evm.TU.BraA01000038;evm.TU.BraA02003886;evm.TU.BraA05001641;evm.TU.BraA04003094;evm.TU.BraA06002498;evm.TU.BraA05004337;evm.TU.BraA09000269;evm.TU.BraA01000367;evm.TU.BraA03005526;evm.TU.BraA08003254;evm.TU.BraA08001647…
biological process	biological adhesion	GO:0022610	222	25	evm.TU.BraA06004932;evm.TU.BraA06000530;evm.TU.BraA03000552;evm.TU.BraA06004293;evm.TU.BraA05001555;evm.TU.BraA01000810;evm.TU.BraA08002660;evm.TU.BraA06000993;evm.TU.BraA06001637;evm.TU.BraA04002758;evm.TU.BraA04000102;evm.TU.BraA03001683;evm.TU.BraA03001913;evm.TU.BraA07001867;evm.TU.BraA03002097;evm.TU.BraA03002024;evm.TU.BraA06002661;evm.TU.BraA09001638;evm.TU.BraA03000597;evm.TU.BraA02001110…
biological process	biological phase	GO:0044848	171	43	evm.TU.BraA08002213;evm.TU.BraA10002024;evm.TU.BraA08001843;evm.TU.BraA08002131;evm.TU.BraA03003350;evm.TU.BraA08000026;evm.TU.BraA03005535;evm.TU.BraA06003007;evm.TU.BraA01002396;evm.TU.BraA03005615;evm.TU.BraA05001664;evm.TU.BraA01003248;evm.TU.BraA06000530;evm.TU.BraA09005059;evm.TU.BraA10003038;evm.TU.BraA01001731;evm.TU.BraA01004475;evm.TU.BraA10001174;evm.TU.BraA05004526;evm.TU.BraA10001641…
biological process	locomotion	GO:0040011	52	4	evm.TU.BraA07000541;evm.TU.BraA05003365;evm.TU.BraA05001265;evm.TU.BraA10002584
biological process	cell killing	GO:0001906	13	0
biological process	behavior	GO:0007610	4	2	evm.TU.BraA09001180;evm.TU.BraA09001183
cellular component	cell part	GO:0044464	32832	5170	evm.TU.BraA09001326;evm.TU.BraA01001307;Brassica_rapa_newGene_1598;evm.TU.BraA02001385;evm.TU.BraA03002723;evm.TU.BraSca000556;evm.TU.BraA08002174;evm.TU.BraA10002043;evm.TU.BraA01000266;evm.TU.BraA04003064;evm.TU.BraA07000066;evm.TU.BraA03001548;evm.TU.BraA10000604;evm.TU.BraA06004355;evm.TU.BraA10003026;evm.TU.BraA07001890;evm.TU.BraA09001885;evm.TU.BraA06004195;evm.TU.BraA07002825;evm.TU.BraA0…
001573;
evm.TU.BraA07002860;evm.TU.BraA01000449;evm.TU.BraA09005575;evm.TU.BraA01004438;evm.TU.BraA09004523;evm.TU.BraA07001413;evm.TU.BraA03000093;evm.TU.BraA01000885;evm.TU.BraA09000933;evm.TU.BraA02001864;evm.TU.BraA07003038;evm.TU.BraA03000311;evm.TU.BraA08000030;evm.TU.BraA02000628;evm.TU.BraA03004274;Brassica_rapa_newGene_2111;evm.TU.BraA10000003;evm.TU.BraA09005523;evm.TU.BraA06003360;evm.TU.BraA0…
A050038
29;evm.TU.BraA05000030;evm.TU.BraA06004742;evm.TU.BraA01000748;evm.TU.BraA05000493;evm.TU.BraA04003221;evm.TU.BraA07002467;evm.TU.BraA02000324;evm.TU.BraA10002058;evm.TU.BraA04003025;evm.TU.BraA06002094;evm.TU.BraA01002648;evm.TU.BraA01003904;evm.TU.BraA05000768;evm.TU.BraA07003514;evm.TU.BraA03003247;Brassica_rapa_newGene_4014;evm.TU.BraA01002027;evm.TU.BraA09004082;evm.TU.BraA09006907;evm.TU.Br…
vm.TU.B
raA08003464;evm.TU.BraA03004208;evm.TU.BraA01000265;evm.TU.BraA09006371;evm.TU.BraA08003026;evm.TU.BraA08000881;evm.TU.BraA09000402;evm.TU.BraA05000505;evm.TU.BraA07004192;evm.TU.BraA06003205;evm.TU.BraA05000234;evm.TU.BraA01002675;evm.TU.BraA06004936;evm.TU.BraA05002826;evm.TU.BraA02000158;evm.TU.BraA08002340;evm.TU.BraA05002819;evm.TU.BraA03000101;evm.TU.BraA01003478;evm.TU.BraA03002953;evm.TU.…
cellular component	cell	GO:0005623	32816	5169	evm.TU.BraA09001595;evm.TU.BraA08003181;evm.TU.BraA01001398;evm.TU.BraA03000888;evm.TU.BraA03005948;evm.TU.BraA01001676;evm.TU.BraA08001857;evm.TU.BraA09006376;evm.TU.BraA04000397;evm.TU.BraA09005843;evm.TU.BraA07003776;evm.TU.BraA02001284;evm.TU.BraA07001934;evm.TU.BraA02001687;evm.TU.BraA03001239;evm.TU.BraA02002818;evm.TU.BraA07001183;evm.TU.BraA08002334;evm.TU.BraA05004678;evm.TU.BraA07003714…
001594;
evm.TU.BraA06001738;evm.TU.BraA06001900;evm.TU.BraA03004278;evm.TU.BraA07001701;evm.TU.BraA08003324;evm.TU.BraA07002504;evm.TU.BraA09006419;evm.TU.BraA07000914;evm.TU.BraA06001734;evm.TU.BraA03005224;evm.TU.BraA08003325;evm.TU.BraA02001187;evm.TU.BraA10003105;evm.TU.BraA06002191;evm.TU.BraA08000010;evm.TU.BraA10002484;Brassica_rapa_newGene_4480;evm.TU.BraA09004054;evm.TU.BraA08002765;evm.TU.BraA0…
13;evm.
TU.BraA02002028;Brassica_rapa_newGene_4126;evm.TU.BraA05002471;evm.TU.BraA02003937;evm.TU.BraA02004150;evm.TU.BraA03000053;evm.TU.BraA05003379;Brassica_rapa_newGene_317;evm.TU.BraA02002649;evm.TU.BraA03001986;evm.TU.BraA03002964;evm.TU.BraA06000701;evm.TU.BraA01000106;Brassica_rapa_newGene_2300;evm.TU.BraA08003123;evm.TU.BraA07002844;evm.TU.BraA07003377;evm.TU.BraA07002824;evm.TU.BraA09005396;evm…
raA1000
2494;evm.TU.BraA01000821;evm.TU.BraA09004555;evm.TU.BraA07001108;evm.TU.BraA03003941;evm.TU.BraA03003819;evm.TU.BraA06001977;evm.TU.BraA03002361;evm.TU.BraA08003909;evm.TU.BraA03001123;evm.TU.BraA03002396;evm.TU.BraA01004508;evm.TU.BraA03002073;evm.TU.BraA07002046;evm.TU.BraA05000461;evm.TU.BraA10000367;evm.TU.BraA08001695;evm.TU.BraA02002165;evm.TU.BraA08001507;evm.TU.BraA02002152;evm.TU.BraA040…
cellular component	organelle	GO:0043226	26331	4169	evm.TU.BraA07002057;evm.TU.BraA10001438;evm.TU.BraA08001502;evm.TU.BraA06001744;evm.TU.BraA09004545;evm.TU.BraA07003350;evm.TU.BraA10001607;evm.TU.BraA06004992;evm.TU.BraA03006420;evm.TU.BraA10002245;evm.TU.BraA09005656;evm.TU.BraA03005574;evm.TU.BraA05001016;evm.TU.BraA07001289;evm.TU.BraA06004786;evm.TU.BraA06004254;evm.TU.BraA03001747;evm.TU.BraA06002818;evm.TU.BraA04000879;evm.TU.BraA06002093…
U.BraA0
4000092;evm.TU.BraA01003631;evm.TU.BraA04000423;evm.TU.BraA10001575;evm.TU.BraA02001729;evm.TU.BraA01001743;evm.TU.BraA08003599;evm.TU.BraA03004475;evm.TU.BraA02000492;evm.TU.BraA08001879;evm.TU.BraA05000819;evm.TU.BraA06001196;evm.TU.BraA03005694;evm.TU.BraA06004621;evm.TU.BraA03001352;evm.TU.BraA08003142;evm.TU.BraA07003925;evm.TU.BraA03004946;evm.TU.BraA05002832;evm.TU.BraA04001496;evm.TU.BraA…
evm.TU.
BraA06000305;evm.TU.BraA07000446;evm.TU.BraA05003904;evm.TU.BraA01004412;evm.TU.BraA07003331;evm.TU.BraA09000486;evm.TU.BraA06001108;evm.TU.BraA03002292;evm.TU.BraA01004391;evm.TU.BraA02003806;evm.TU.BraA07004146;evm.TU.BraA09005443;evm.TU.BraA05002520;evm.TU.BraA01000575;evm.TU.BraA02000548;evm.TU.BraA01002616;evm.TU.BraA08003665;evm.TU.BraA06001075;evm.TU.BraA03003405;evm.TU.BraA05001518;evm.TU…
cellular component	membrane	GO:0016020	11595	1976	evm.TU.BraA02001383;evm.TU.BraA05000247;evm.TU.BraA03000815;evm.TU.BraA01004440;evm.TU.BraA09005352;evm.TU.BraA08002680;evm.TU.BraA10002761;evm.TU.BraA09002138;evm.TU.BraA06002585;evm.TU.BraA05000492;evm.TU.BraA03005467;evm.TU.BraA02002258;evm.TU.BraA06003432;evm.TU.BraA07002837;Brassica_rapa_newGene_397;evm.TU.BraA05004483;evm.TU.BraA09001549;evm.TU.BraA04001083;evm.TU.BraA04000690;evm.TU.BraA03…
aA09006
307;evm.TU.BraA03001095;evm.TU.BraA07001554;evm.TU.BraSca000717;evm.TU.BraA06003396;evm.TU.BraA07000312;evm.TU.BraA10001404;evm.TU.BraA10001976;evm.TU.BraA02001862;evm.TU.BraA03004559;evm.TU.BraA06003064;evm.TU.BraA08001987;evm.TU.BraA09003096;evm.TU.BraA05002544;evm.TU.BraA09003102;evm.TU.BraA03001899;evm.TU.BraA06003120;evm.TU.BraA01003185;evm.TU.BraA01002164;evm.TU.BraA04000215;evm.TU.BraA0800…
cellular component	organelle part	GO:0044422	7053	1333	evm.TU.BraA02000573;evm.TU.BraA01001284;evm.TU.BraA09002566;evm.TU.BraA06002870;evm.TU.BraA03000026;evm.TU.BraA06001306;evm.TU.BraA07000477;Brassica_rapa_newGene_4129;evm.TU.BraA09000417;evm.TU.BraA07000046;evm.TU.BraA10001215;evm.TU.BraA07002321;evm.TU.BraA09005547;evm.TU.BraA09003772;evm.TU.BraA09003960;evm.TU.BraA09001722;evm.TU.BraA06003990;evm.TU.BraA04002715;evm.TU.BraA04001416;evm.TU.BraA0…
cellular component	membrane part	GO:0044425	4388	659	evm.TU.BraA03005131;evm.TU.BraA01003171;evm.TU.BraA05003405;evm.TU.BraA01002297;evm.TU.BraA06003852;evm.TU.BraA05004633;evm.TU.BraA10002734;evm.TU.BraA08002312;evm.TU.BraA07003091;evm.TU.BraA09001029;Brassica_rapa_newGene_10;evm.TU.BraA08003620;evm.TU.BraA09001071;Brassica_rapa_newGene_5140;evm.TU.BraA05001358;Brassica_rapa_newGene_3110;evm.TU.BraA03004443;evm.TU.BraA04002913;evm.TU.BraA07002403;…
cellular component	extracellular region	GO:0005576	3996	574	Brassica_rapa_newGene_459;evm.TU.BraA06000467;evm.TU.BraA02000051;evm.TU.BraA01004326;evm.TU.BraA03006120;evm.TU.BraA02002779;evm.TU.BraA06002017;evm.TU.BraA04000259;evm.TU.BraA01004434;evm.TU.BraA03003887;evm.TU.BraA05003585;evm.TU.BraA06003389;evm.TU.BraA04001067;evm.TU.BraA04002369;evm.TU.BraA06003724;evm.TU.BraA05003116;evm.TU.BraA05001656;evm.TU.BraA03001823;evm.TU.BraA03001194;evm.TU.BraSca…
cellular component	macromolecular complex	GO:0032991	3794	741	evm.TU.BraA05002275;evm.TU.BraA03002697;evm.TU.BraA03004313;evm.TU.BraA02000065;evm.TU.BraA09004662;evm.TU.BraA02004032;evm.TU.BraA05000767;evm.TU.BraA08003372;evm.TU.BraA07000271;evm.TU.BraA03005552;evm.TU.BraA02001153;evm.TU.BraA08001994;evm.TU.BraA02001621;evm.TU.BraA01001402;evm.TU.BraA09006058;evm.TU.BraA03001514;evm.TU.BraA09000782;evm.TU.BraA03000248;evm.TU.BraA10002255;evm.TU.BraA09001506…
cellular component	cell junction	GO:0030054	2362	488	evm.TU.BraA10002730;evm.TU.BraA04002210;evm.TU.BraA03004376;evm.TU.BraA01000390;evm.TU.BraA08002168;evm.TU.BraA09005971;evm.TU.BraA09003331;evm.TU.BraA01000725;evm.TU.BraA07004045;evm.TU.BraA05003815;evm.TU.BraA07002749;evm.TU.BraA02003892;evm.TU.BraA01003718;evm.TU.BraA03002953;evm.TU.BraA02000411;evm.TU.BraA06001279;evm.TU.BraA02002174;evm.TU.BraA10001910;evm.TU.BraA08003059;evm.TU.BraA07000011…
cellular component	membrane-enclosed lumen	GO:0031974	542	83	evm.TU.BraA09004915;evm.TU.BraA01001853;evm.TU.BraA02000306;evm.TU.BraA09006593;evm.TU.BraA05002982;evm.TU.BraA06001131;evm.TU.BraA05001607;evm.TU.BraA01004801;evm.TU.BraA03000888;evm.TU.BraA06004640;evm.TU.BraA03000055;evm.TU.BraA09001590;evm.TU.BraA02000324;evm.TU.BraA02003914;evm.TU.BraA09001325;evm.TU.BraA03000416;evm.TU.BraSca000912;evm.TU.BraSca001174;evm.TU.BraA04000513;evm.TU.BraA06001262…
cellular component	supramolecular complex	GO:0099080	268	31	evm.TU.BraA06002352;evm.TU.BraA06002560;evm.TU.BraA01003518;evm.TU.BraA09004857;evm.TU.BraA06003376;evm.TU.BraA01004148;evm.TU.BraA09004523;evm.TU.BraA07003033;evm.TU.BraA05001996;evm.TU.BraA09006065;evm.TU.BraA03004843;evm.TU.BraA10000774;evm.TU.BraA10002374;evm.TU.BraA09000414;evm.TU.BraA10002647;evm.TU.BraA06000660;evm.TU.BraA09002153;evm.TU.BraA07001757;evm.TU.BraA01002700;evm.TU.BraA03002725…
cellular component	extracellular region part	GO:0044421	106	14	evm.TU.BraA01001587;evm.TU.BraA04001670;evm.TU.BraA03001239;evm.TU.BraA02004444;evm.TU.BraA03002406;evm.TU.BraA06003250;evm.TU.BraA07000541;evm.TU.BraA05000150;evm.TU.BraSca000717;evm.TU.BraA10001745;evm.TU.BraA02002312;evm.TU.BraA06001965;evm.TU.BraA10000017;evm.TU.BraA01001584
cellular component	nucleoid	GO:0009295	46	9	evm.TU.BraA09001412;evm.TU.BraA07003265;evm.TU.BraA06003807;evm.TU.BraA06004640;evm.TU.BraA02004049;evm.TU.BraA06003512;evm.TU.BraA05004316;evm.TU.BraA06001401;evm.TU.BraA03002313
cellular component	virion	GO:0019012	1	0
cellular component	virion part	GO:0044423	1	0
molecular function	binding	GO:0005488	17993	2808	evm.TU.BraA07001824;evm.TU.BraA03002725;evm.TU.BraA03003887;evm.TU.BraA10002219;evm.TU.BraA02002779;evm.TU.BraA06002017;evm.TU.BraA08003766;evm.TU.BraA03002709;evm.TU.BraA09001776;evm.TU.BraA01003985;evm.TU.BraSca000939;evm.TU.BraA05000904;evm.TU.BraA09002029;evm.TU.BraA05003927;evm.TU.BraA09003985;evm.TU.BraA09002477;evm.TU.BraA08002904;evm.TU.BraA06002640;evm.TU.BraA04002369;evm.TU.BraA07003494…
1287;ev
m.TU.BraA06002883;evm.TU.BraA05000689;evm.TU.BraA08002185;evm.TU.BraA10001071;evm.TU.BraA08003783;evm.TU.BraA07001716;evm.TU.BraA06001282;evm.TU.BraA02000896;evm.TU.BraA03000381;evm.TU.BraA03003902;evm.TU.BraA10000781;evm.TU.BraA06001608;evm.TU.BraA01002991;evm.TU.BraA08000767;evm.TU.BraA09006441;evm.TU.BraA09001522;evm.TU.BraA06000851;evm.TU.BraA04001554;evm.TU.BraA07000134;evm.TU.BraA10000017;e…
molecular function	catalytic activity	GO:0003824	15106	2279	evm.TU.BraA07002087;evm.TU.BraA09001246;evm.TU.BraA07000107;evm.TU.BraA09005413;evm.TU.BraA09004660;evm.TU.BraA01004087;evm.TU.BraA05001347;evm.TU.BraA06004293;evm.TU.BraSca000912;evm.TU.BraA06004570;evm.TU.BraA01000134;evm.TU.BraA10001614;evm.TU.BraA04003251;evm.TU.BraSca000858;evm.TU.BraA09000236;evm.TU.BraA06002093;evm.TU.BraA02003951;evm.TU.BraA04000513;evm.TU.BraA06002921;evm.TU.BraA07002960…
42;evm.
TU.BraA03001930;evm.TU.BraA05003457;evm.TU.BraA02002312;evm.TU.BraA04002669;evm.TU.BraA01001412;evm.TU.BraA03005586;evm.TU.BraA05002593;evm.TU.BraA06001602;evm.TU.BraA09004346;evm.TU.BraA10002147;evm.TU.BraA03005221;evm.TU.BraA07003168;evm.TU.BraA09005800;evm.TU.BraA02001080;evm.TU.BraA07001206;evm.TU.BraA07000598;evm.TU.BraA07003735;evm.TU.BraA01001550;evm.TU.BraA02004165;evm.TU.BraA09000666;evm…
molecular function	nucleic acid binding transcription factor activity	GO:0001071	3024	440	evm.TU.BraA03004878;evm.TU.BraA04000769;evm.TU.BraA10002005;evm.TU.BraA03000284;evm.TU.BraA01003261;evm.TU.BraA10000047;evm.TU.BraA06002010;evm.TU.BraA05003456;evm.TU.BraA02002028;evm.TU.BraA03002470;evm.TU.BraA07001942;evm.TU.BraA03000053;evm.TU.BraA02002917;evm.TU.BraA07003715;evm.TU.BraA05000441;evm.TU.BraA06004482;evm.TU.BraA09002448;evm.TU.BraA03000181;evm.TU.BraA02000548;evm.TU.BraA01000906…
molecular function	transporter activity	GO:0005215	2523	404	evm.TU.BraA02001284;evm.TU.BraA03000449;evm.TU.BraA01004343;evm.TU.BraA06001738;evm.TU.BraA02003544;evm.TU.BraA09006574;evm.TU.BraA05001358;evm.TU.BraA07003500;evm.TU.BraA05003643;evm.TU.BraA03005131;evm.TU.BraA06003852;evm.TU.BraA07002772;evm.TU.BraA02000805;evm.TU.BraA09001029;evm.TU.BraA02000362;evm.TU.BraA04002539;evm.TU.BraA05000899;Brassica_rapa_newGene_4984;evm.TU.BraA09000033;evm.TU.BraA0…
molecular function	structural molecule activity	GO:0005198	929	322	evm.TU.BraA01002164;evm.TU.BraA01004586;evm.TU.BraA07002229;evm.TU.BraA07003966;evm.TU.BraA03004777;evm.TU.BraA08002311;evm.TU.BraA03001343;evm.TU.BraA02002784;evm.TU.BraA02000163;evm.TU.BraA09000690;evm.TU.BraA09006053;evm.TU.BraA03002195;evm.TU.BraA06001523;evm.TU.BraA09000385;evm.TU.BraA06004565;evm.TU.BraA04000053;evm.TU.BraA08001282;evm.TU.BraA09002284;evm.TU.BraA08002925;evm.TU.BraA03002051…
molecular function	electron carrier activity	GO:0009055	746	104	evm.TU.BraA02002649;evm.TU.BraA10002712;evm.TU.BraA01001926;evm.TU.BraA04002212;evm.TU.BraA02002880;evm.TU.BraA07001108;evm.TU.BraA04000045;evm.TU.BraA03005378;evm.TU.BraA10002997;evm.TU.BraA09000298;evm.TU.BraA02003631;evm.TU.BraA09006638;evm.TU.BraA06004087;evm.TU.BraA05004316;evm.TU.BraA07003829;evm.TU.BraA09000170;evm.TU.BraA03003941;evm.TU.BraA09003112;evm.TU.BraA08003123;evm.TU.BraA03002648…
molecular function	signal transducer activity	GO:0004871	540	94	evm.TU.BraA07001474;evm.TU.BraA07001183;evm.TU.BraA04001710;evm.TU.BraA05001358;evm.TU.BraA09001679;evm.TU.BraA09006593;evm.TU.BraA01003346;evm.TU.BraA09000874;evm.TU.BraA05000113;evm.TU.BraA01002616;evm.TU.BraA03004208;evm.TU.BraA08002647;evm.TU.BraA01002975;evm.TU.BraA01000335;evm.TU.BraA09006370;evm.TU.BraA01002518;evm.TU.BraA03001806;evm.TU.BraA09000655;evm.TU.BraA02001245;evm.TU.BraA07003044…
molecular function	molecular function regulator	GO:0098772	534	59	evm.TU.BraA10001073;evm.TU.BraA06004605;evm.TU.BraA01004714;evm.TU.BraA01001853;evm.TU.BraA05000790;evm.TU.BraA05001070;evm.TU.BraA08003550;evm.TU.BraA04002041;evm.TU.BraA10002383;evm.TU.BraA05003576;evm.TU.BraA04003323;evm.TU.BraA01000512;evm.TU.BraA08003518;evm.TU.BraA04003097;evm.TU.BraA08003049;evm.TU.BraA09005805;evm.TU.BraA09000187;evm.TU.BraA10002729;evm.TU.BraA05001331;evm.TU.BraA03003941…
molecular function	molecular transducer activity	GO:0060089	256	44	evm.TU.BraA03001015;evm.TU.BraA03001806;evm.TU.BraA07003044;evm.TU.BraA07002957;evm.TU.BraA01000335;evm.TU.BraA01000748;evm.TU.BraA05001555;evm.TU.BraA02000955;evm.TU.BraA05000113;evm.TU.BraA09006593;evm.TU.BraA06002176;evm.TU.BraA08002647;evm.TU.BraA09005705;evm.TU.BraA03001260;evm.TU.BraA06004671;evm.TU.BraA09005576;evm.TU.BraA09003801;evm.TU.BraA07001183;evm.TU.BraA05001358;evm.TU.BraA06004018…
molecular function	antioxidant activity	GO:0016209	253	35	evm.TU.BraA04002680;evm.TU.BraA06001158;evm.TU.BraA04001083;evm.TU.BraA03006504;evm.TU.BraA06003512;evm.TU.BraA03006120;evm.TU.BraA01001352;evm.TU.BraA10000615;evm.TU.BraA09005814;evm.TU.BraA09006607;evm.TU.BraA01004386;evm.TU.BraA09002682;evm.TU.BraA04001067;evm.TU.BraA08001639;evm.TU.BraA01000500;evm.TU.BraA07001554;evm.TU.BraA03006095;evm.TU.BraA08003183;evm.TU.BraA10001953;evm.TU.BraA09002904…
molecular function	transcription factor activity, protein binding	GO:0000988	138	20	evm.TU.BraA06003593;evm.TU.BraA03000671;evm.TU.BraA09000668;evm.TU.BraA02000548;evm.TU.BraA10002278;Brassica_rapa_newGene_978;evm.TU.BraA06002498;evm.TU.BraA03002361;evm.TU.BraA03003818;evm.TU.BraA07000807;Brassica_rapa_newGene_28;evm.TU.BraA06003093;evm.TU.BraA01004801;evm.TU.BraA04003064;Brassica_rapa_newGene_524;evm.TU.BraA06002913;evm.TU.BraA06003389;evm.TU.BraA07003946;evm.TU.BraA09000134;Br…
molecular function	nutrient reservoir activity	GO:0045735	101	11	evm.TU.BraA09006594;evm.TU.BraA06003724;evm.TU.BraA08003695;evm.TU.BraA06001278;evm.TU.BraA06001279;evm.TU.BraA01001602;evm.TU.BraA10001745;evm.TU.BraA07001982;evm.TU.BraA09005877;evm.TU.BraA02002312;evm.TU.BraA06001282
molecular function	metallochaperone activity	GO:0016530	10	5	evm.TU.BraA07002020;evm.TU.BraA08002141;evm.TU.BraA01001977;evm.TU.BraA08003518;evm.TU.BraA01003985
molecular function	protein tag	GO:0031386	7	1	evm.TU.BraA05001325
molecular function	translation regulator activity	GO:0045182	6	2	evm.TU.BraA08003354;evm.TU.BraA03000391
