# Supplementary material for: Transcriptome and Small RNA Combined Sequencing Analysis of Cold Tolerance in Non-heading Chinese Cabbage
Source: Front Genet. 2021 Jul 21;12:605292. doi: 10.3389/fgene.2021.605292 (PMC8334874; doi:10.3389/fgene.2021.605292)
Supplement: Supplementary Figure 1 — Classification diagram of KEGG pathway types. (A) KEGG pathway types from C2 vs. C1. (B) KEGG pathway types from C4 vs. C3. (C) KEGG pathway types from C3 vs. C1. (D) KEGG pathway types from C4 vs. C2. X-axis, the number of genes in this pathway and their ratio to the total number of genes; Y-axis, the name of the KEGG metabolic pathway. C1: BcL.1-25, C2: BcL.1-4, C3: BcL.2-25, C4: BcL.2-4. [file Data_Sheet_1.zip › 2021-04-30ú1⁄4Additional files, Article Manuscript ID 605292, Proof/TABLE S20.xls]

## Sheet: 16.1 KEGG enrichment analysis o
TABLE S20. KEGG enrichment analysis of differential miRNA target genes between C2 and C1 groups.
pathway_term	rich_factor	qvalue	gene_number
Homologous recombination	0.410714	0.0329468	23
ABC transporters	0.5	0.0890574	12
Mismatch repair	0.410256	0.0890574	16
DNA replication	0.36	0.115207	18
Glyoxylate and dicarboxylate metabolism	0.31746	0.180114	20
Nucleotide excision repair	0.304348	0.18336	21
Starch and sucrose metabolism	0.223404	0.492724	42
Ribosome biogenesis in eukaryotes	0.247525	0.492724	25
Other glycan degradation	0.388889	0.492724	7
Porphyrin and chlorophyll metabolism	0.288889	0.492724	13
Inositol phosphate metabolism	0.261538	0.492724	17
Plant-pathogen interaction	0.219512	0.492724	36
Amino sugar and nucleotide sugar metabolism	0.229508	0.492724	28
Ubiquitin mediated proteolysis	0.214765	0.608331	32
Cyanoamino acid metabolism	0.25	0.608331	15
Galactose metabolism	0.254545	0.608331	14
Circadian rhythm - plant	0.277778	0.608331	10
mRNA surveillance pathway	0.219298	0.608331	25
Glycosaminoglycan degradation	0.428571	0.859154	3
RNA degradation	0.207207	0.859154	23
