# Supplementary material for: Transcriptome and Small RNA Combined Sequencing Analysis of Cold Tolerance in Non-heading Chinese Cabbage
Source: Front Genet. 2021 Jul 21;12:605292. doi: 10.3389/fgene.2021.605292 (PMC8334874; doi:10.3389/fgene.2021.605292)
Supplement: Supplementary Figure 1 — Classification diagram of KEGG pathway types. (A) KEGG pathway types from C2 vs. C1. (B) KEGG pathway types from C4 vs. C3. (C) KEGG pathway types from C3 vs. C1. (D) KEGG pathway types from C4 vs. C2. X-axis, the number of genes in this pathway and their ratio to the total number of genes; Y-axis, the name of the KEGG metabolic pathway. C1: BcL.1-25, C2: BcL.1-4, C3: BcL.2-25, C4: BcL.2-4. [file Data_Sheet_1.zip › 2021-04-30ú1⁄4Additional files, Article Manuscript ID 605292, Proof/TABLE S21.xls]

## Sheet: 16.2 GO enrichment analysis of 
TABLE S21. GO enrichment analysis of differential miRNA target genes between C4 and C3 groups.
GO_accession	Description	Term_type	Over_represented_pValue	Corrected_pValue	DEG_item	DEG_list	Bg_item	Bg_list	Gene_names
GO:0000166	nucleotide binding	molecular_function	3.7024e-35	8.6822e-32	1294	6269	4661	30047	BraA06g033890.3C,BraA02g041390.3C,BraA02g002220.3C,BraA09g037400.3C,BraA04g011680.3C,BraA08g029610.3C,BraA01g028180.3C,BraA03g038620.3C,BraA05g040190.3C,BraA05g030260.3C,BraA09g020100.3C,BraA03g031990.3C,BraA06g011380.3C,BraA03g051600.3C,BraA05g030620.3C,BraA09g003500.3C,BraA04g018700.3C,BraA09g014980.3C,BraA03g048080.3C,BraA03g044450.3C,BraA03g009590.3C,BraA06g030010.3C,BraA02g025950.3C,BraA08g0…
GO:1901265	nucleoside phosphate binding	molecular_function	3.7024e-35	8.6822e-32	1294	6269	4661	30047	BraA04g026480.3C,BraA08g030020.3C,BraA06g037700.3C,BraA05g030170.3C,BraA02g008750.3C,BraA05g002340.3C,BraA06g001320.3C,BraA09g038700.3C,BraA09g015800.3C,BraA04g029440.3C,BraA09g042380.3C,BraA02g038280.3C,BraA07g042320.3C,BraA06g001170.3C,BraA06g004290.3C,BraA07g023690.3C,BraA10g020920.3C,BraA04g027490.3C,BraA10g026130.3C,BraA07g020530.3C,BraA01g005410.3C,BraA01g004740.3C,BraA08g018460.3C,BraA09g0…
GO:0032559	adenyl ribonucleotide binding	molecular_function	9.015e-34	1.4093e-30	1079	6269	3783	30047	BraA07g029160.3C,BraA03g036040.3C,BraA09g018450.3C,BraA10g004720.3C,BraA03g032490.3C,BraA06g043150.3C,BraA01g005330.3C,BraA10g026370.3C,BraA09g005580.3C,BraA04g005000.3C,BraA02g031730.3C,BraA07g037070.3C,BraA09g027150.3C,BraA09g020530.3C,BraA07g032760.3C,BraA08g025760.3C,BraA07g011330.3C,BraA07g031990.3C,BraA01g043470.3C,BraA09g037670.3C,BraA08g023620.3C,BraAnng001180.3C,BraA10g017330.3C,BraA02g0…
GO:0030554	adenyl nucleotide binding	molecular_function	1.2624e-33	1.4802e-30	1085	6269	3811	30047	BraA03g044640.3C,BraA08g001350.3C,BraA09g057640.3C,BraAnng000660.3C,BraA07g021240.3C,BraA03g000350.3C,BraA01g008480.3C,BraA08g035130.3C,BraA05g034090.3C,BraA05g026860.3C,BraA01g014370.3C,BraA09g018800.3C,BraA04g029600.3C,BraA05g008790.3C,BraA01g044710.3C,BraA06g007730.3C,BraA03g000830.3C,BraA02g044500.3C,BraA04g003190.3C,BraA03g032320.3C,BraA05g027580.3C,BraA05g038020.3C,BraA09g034300.3C,BraA02g0…
GO:0097367	carbohydrate derivative binding	molecular_function	3.6009e-33	3.1584e-30	1158	6269	4127	30047	BraA05g018070.3C,BraA09g057200.3C,BraA01g009440.3C,BraA05g004820.3C,BraA02g017340.3C,BraA03g008390.3C,BraA04g025370.3C,BraA10g002040.3C,BraA07g021890.3C,BraA10g017380.3C,BraA09g012990.3C,BraA03g039870.3C,BraA09g047360.3C,BraA01g034950.3C,BraA09g051100.3C,BraA05g006340.3C,BraA01g043070.3C,BraA02g029080.3C,BraA03g048310.3C,BraA04g006700.3C,BraA08g002390.3C,BraA06g036660.3C,BraA01g005100.3C,BraA02g0…
GO:0005524	ATP binding	molecular_function	4.0406e-33	3.1584e-30	1062	6269	3725	30047	BraA06g041610.3C,BraA09g046500.3C,BraA03g049280.3C,BraA05g002470.3C,BraA09g025640.3C,BraA01g018000.3C,BraA06g035050.3C,BraA03g003800.3C,BraA03g025450.3C,BraA08g022700.3C,BraA01g023220.3C,BraA09g005520.3C,BraA09g047200.3C,BraA04g029700.3C,BraA09g016210.3C,BraA01g042420.3C,BraA06g016940.3C,BraA03g011190.3C,BraA05g019430.3C,BraA07g009380.3C,BraA07g028220.3C,BraA10g012640.3C,BraA03g018230.3C,BraA09g0…
GO:0001882	nucleoside binding	molecular_function	4.7843e-33	3.2055e-30	1132	6269	4020	30047	BraA05g032780.3C,BraA03g016420.3C,BraA09g064290.3C,BraA02g022810.3C,BraA08g032560.3C,BraA08g021360.3C,BraA09g017990.3C,BraA02g008110.3C,BraA07g034680.3C,BraA05g011560.3C,BraA05g018060.3C,BraA08g028630.3C,BraA09g014980.3C,BraA04g018700.3C,BraA03g051600.3C,BraA09g003500.3C,BraA05g030620.3C,BraA06g011380.3C,BraA03g009590.3C,BraA02g025950.3C,BraA06g030010.3C,BraA03g048080.3C,BraA08g029610.3C,BraA01g0…
GO:0036094	small molecule binding	molecular_function	7.79e-33	4.5669e-30	1308	6269	4772	30047	BraA01g017880.3C,BraA04g031870.3C,BraA03g048930.3C,BraA05g041500.3C,BraA01g016430.3C,BraA01g015990.3C,BraA02g004470.3C,BraA08g028940.3C,BraA03g017300.3C,BraA08g020670.3C,BraA06g011500.3C,BraA05g020300.3C,BraA09g014700.3C,BraA03g001800.3C,BraA07g041580.3C,BraA04g032500.3C,BraA02g017520.3C,BraA01g003860.3C,BraA02g005800.3C,BraA09g014550.3C,BraA06g031420.3C,BraA03g005560.3C,BraA03g041390.3C,BraA07g0…
GO:0001883	purine nucleoside binding	molecular_function	1.5827e-32	6.748e-30	1128	6269	4014	30047	BraA04g005650.3C,BraA06g001380.3C,BraA09g045490.3C,BraA02g025350.3C,BraA03g014730.3C,BraA09g014730.3C,BraA02g018360.3C,BraA08g029120.3C,BraA05g037580.3C,BraA07g042590.3C,BraA05g035170.3C,BraA03g007210.3C,BraA05g010420.3C,BraA09g038370.3C,BraA02g010900.3C,BraA03g055130.3C,BraA02g043060.3C,BraA09g024640.3C,BraA09g049400.3C,BraA08g015610.3C,BraA02g019660.3C,BraA03g012550.3C,BraA09g065410.3C,BraA09g0…
GO:0032549	ribonucleoside binding	molecular_function	1.5827e-32	6.748e-30	1128	6269	4014	30047	BraA03g018230.3C,BraA09g048560.3C,BraA10g014520.3C,BraA03g026080.3C,BraA03g032310.3C,BraA02g007650.3C,BraA09g059540.3C,BraA03g013590.3C,BraA07g000200.3C,BraA07g009380.3C,BraA05g019430.3C,BraA03g011190.3C,BraA06g016940.3C,BraA08g028960.3C,BraA10g012640.3C,BraA07g028220.3C,BraA01g033510.3C,BraA09g047200.3C,BraA01g042420.3C,BraA09g016210.3C,BraA04g029700.3C,BraA01g018000.3C,BraA05g002470.3C,BraA09g0…
GO:0032550	purine ribonucleoside binding	molecular_function	1.5827e-32	6.748e-30	1128	6269	4014	30047	BraA08g020120.3C,BraA01g044370.3C,BraA03g015690.3C,BraA03g038070.3C,BraA10g011220.3C,BraA07g028530.3C,BraA01g010220.3C,BraA03g016940.3C,BraA09g010110.3C,BraA09g020890.3C,BraA04g014940.3C,BraA02g017310.3C,BraA01g035780.3C,BraA09g060740.3C,BraA09g006290.3C,BraA10g029310.3C,BraA05g031130.3C,BraA03g032330.3C,BraA07g026130.3C,BraA09g044880.3C,BraA01g002940.3C,BraA05g024500.3C,BraA03g005170.3C,BraA10g0…
GO:0017076	purine nucleotide binding	molecular_function	2.2656e-32	8.8535e-30	1136	6269	4051	30047	BraA10g017320.3C,BraA01g042380.3C,BraA04g014150.3C,BraA02g017860.3C,BraA06g037680.3C,BraA08g035000.3C,BraA10g028680.3C,BraA08g022820.3C,BraA10g018070.3C,BraA03g044890.3C,BraA03g020980.3C,BraA09g009380.3C,BraA09g037320.3C,BraA08g021040.3C,BraA01g008800.3C,BraA03g036900.3C,BraA03g055070.3C,BraA07g001330.3C,BraA10g010630.3C,BraA06g036820.3C,BraA01g011330.3C,BraA04g021520.3C,BraA07g019630.3C,BraA01g0…
GO:0032555	purine ribonucleotide binding	molecular_function	2.454e-32	8.8535e-30	1128	6269	4018	30047	BraA09g026690.3C,BraA03g047400.3C,BraA09g000640.3C,BraA05g008990.3C,BraA10g023320.3C,BraA03g036260.3C,BraA09g048720.3C,BraA08g026870.3C,BraA06g011070.3C,BraA05g024800.3C,BraA04g017280.3C,BraA06g038590.3C,BraA05g027110.3C,BraA07g016970.3C,BraA07g039170.3C,BraA09g017520.3C,BraA01g009860.3C,BraA01g028370.3C,BraA06g011400.3C,BraA10g017630.3C,BraA08g033290.3C,BraA10g026050.3C,BraA03g017580.3C,BraA09g0…
GO:0035639	purine ribonucleoside triphosphate binding	molecular_function	2.9766e-32	9.9717e-30	1115	6269	3965	30047	BraA05g042460.3C,BraA03g036070.3C,BraA03g031840.3C,BraA01g024900.3C,BraA08g000590.3C,BraA08g032110.3C,BraA03g048590.3C,BraA03g045600.3C,BraA03g012450.3C,BraA03g024790.3C,BraA03g061640.3C,BraA02g027130.3C,BraA01g028880.3C,BraA05g006630.3C,BraA09g012210.3C,BraA05g037300.3C,BraA10g021090.3C,BraA03g003220.3C,BraA08g012160.3C,BraA08g021070.3C,BraA04g019340.3C,BraA08g003060.3C,BraA02g042560.3C,BraA02g0…
GO:0032553	ribonucleotide binding	molecular_function	1.1496e-31	3.5943e-29	1136	6269	4066	30047	BraA05g021770.3C,BraA02g021340.3C,BraA05g023340.3C,BraA10g023610.3C,BraA02g041920.3C,BraA06g022780.3C,BraA10g020200.3C,BraA03g021250.3C,BraA01g005990.3C,BraA06g002280.3C,BraA03g008940.3C,BraA02g020670.3C,BraA06g030180.3C,BraA08g021060.3C,BraA10g029660.3C,BraA09g014910.3C,BraA02g011290.3C,BraA09g058500.3C,BraA06g004450.3C,BraA09g047550.3C,BraA01g040900.3C,BraA09g061500.3C,BraA09g000260.3C,BraA10g0…
GO:0043168	anion binding	molecular_function	3.3661e-31	9.8668e-29	1282	6269	4698	30047	BraA03g034060.3C,BraA01g014250.3C,BraA03g065130.3C,BraA09g014950.3C,BraA09g018230.3C,BraA05g042530.3C,BraA05g041870.3C,BraA04g030730.3C,BraA06g005050.3C,BraA06g027010.3C,BraA07g029010.3C,BraA09g016320.3C,BraA05g005460.3C,BraA03g044440.3C,BraA05g032590.3C,BraA07g026310.3C,BraA10g013940.3C,BraA10g007320.3C,BraA07g016280.3C,BraA06g042000.3C,BraA02g033010.3C,BraA10g027370.3C,BraA10g009010.3C,BraA04g0…
GO:0016462	pyrophosphatase activity	molecular_function	4.4457e-28	1.2265e-25	468	6269	1420	30047	BraA04g025970.3C,BraA07g028220.3C,BraA08g028660.3C,BraA05g011540.3C,BraA03g016750.3C,BraA06g012320.3C,BraA04g007350.3C,BraA08g028960.3C,BraA03g004640.3C,BraA06g028600.3C,BraA08g012350.3C,BraA02g006850.3C,BraA05g019380.3C,BraA07g007060.3C,BraA07g009380.3C,BraA09g059540.3C,BraA03g032310.3C,BraA03g053050.3C,BraA09g015060.3C,BraA08g021870.3C,BraA09g048560.3C,BraA02g044940.3C,BraA04g002610.3C,BraA03g0…
GO:0017111	nucleoside-triphosphatase activity	molecular_function	4.8118e-28	1.2537e-25	460	6269	1390	30047	BraA07g007440.3C,BraA06g036660.3C,BraA03g039330.3C,BraA04g010010.3C,BraA02g037730.3C,BraA05g030590.3C,BraA09g014910.3C,BraA03g004650.3C,BraA09g012210.3C,BraA08g022670.3C,BraA08g021060.3C,BraA09g014750.3C,BraA09g051370.3C,BraA05g006630.3C,BraA05g005960.3C,BraA08g022320.3C,BraA02g020670.3C,BraA05g030870.3C,BraA07g024520.3C,BraA02g027420.3C,BraA06g022780.3C,BraA04g012390.3C,BraA02g006080.3C,BraA02g0…
GO:0005515	protein binding	molecular_function	4.6602e-27	1.1503e-24	1973	6269	7860	30047	BraA05g000850.3C,BraA09g042860.3C,BraA03g050860.3C,BraA05g001250.3C,BraA02g012660.3C,BraA06g030720.3C,BraA02g023560.3C,BraA09g012790.3C,BraA06g031910.3C,BraA02g004310.3C,BraA05g013180.3C,BraA01g044910.3C,BraA03g018460.3C,BraA07g014930.3C,BraA01g010240.3C,BraA09g049200.3C,BraA02g000660.3C,BraA09g046650.3C,BraA02g004420.3C,BraA01g012760.3C,BraA03g041520.3C,BraA01g017400.3C,BraA05g016730.3C,BraA10g0…
raA05g030820.3C,BraA08g014780.3C,BraA05g026000.3C,BraA07g041050.3C,BraA09g005330.3C,BraA10g029680.3C,BraA09g010740.3C,BraA09g030130.3C,BraA03g006260.3C,BraA07g021090.3C,BraA09g064840.3C,BraA04g002630.3C,BraA08g007960.3C,BraA01g022690.3C,BraA05g018720.3C,BraA07g040600.3C,BraA03g038710.3C,BraA08g033970.3C,BraA01g018240.3C,BraA07g017900.3C,BraA01g032660.3C,BraA05g033880.3C,BraA03g025860.3C,BraA05g02…
GO:0016817	hydrolase activity, acting on acid anhydrides	molecular_function	3.9802e-25	9.3335e-23	532	6269	1711	30047	BraA03g032330.3C,BraA07g026130.3C,BraA07g019360.3C,BraA10g023820.3C,BraA09g044880.3C,BraA08g024960.3C,BraA03g009330.3C,BraA06g019200.3C,BraA03g017130.3C,BraA10g011220.3C,BraA08g034610.3C,BraA03g015690.3C,BraA03g020480.3C,BraA06g005600.3C,BraA03g006550.3C,BraA09g003530.3C,BraA10g025970.3C,BraA03g048220.3C,BraA01g035780.3C,BraA09g030120.3C,BraA01g010220.3C,BraA09g020890.3C,BraA05g030600.3C,BraA10g0…
GO:0016818	hydrolase activity, acting on acid anhydrides, in phosphorus-containing anhydrides	molecular_function	7.406e-25	1.654e-22	506	6269	1613	30047	BraA03g044910.3C,BraA02g007700.3C,BraA09g014670.3C,BraA08g002170.3C,BraA01g040790.3C,BraAnng002280.3C,BraA02g007860.3C,BraA06g023960.3C,BraA05g017070.3C,BraA09g014650.3C,BraA05g006380.3C,BraA02g026050.3C,BraA03g060790.3C,BraA08g028800.3C,BraA03g001470.3C,BraA07g013880.3C,BraA09g034300.3C,BraA05g008340.3C,BraA02g030480.3C,BraA03g032320.3C,BraA04g020670.3C,BraA03g033720.3C,BraA03g000830.3C,BraA06g0…
GO:0043531	ADP binding	molecular_function	8.4271e-24	1.7965e-21	135	6269	285	30047	BraA09g060030.3C,BraA03g032330.3C,BraA03g000830.3C,BraA01g004680.3C,BraA08g016330.3C,BraA01g010390.3C,BraA03g032320.3C,BraA05g009010.3C,BraA03g005170.3C,BraA03g060790.3C,BraA01g040790.3C,BraA09g014670.3C,BraA02g007700.3C,BraA03g027890.3C,BraA10g021080.3C,BraA07g012940.3C,BraA08g020660.3C,BraA08g020120.3C,BraA09g042370.3C,BraA03g015620.3C,BraA05g008890.3C,BraA01g002480.3C,BraA09g020890.3C,BraA09g0…
GO:0016887	ATPase activity	molecular_function	1.6147e-22	3.2927e-20	295	6269	841	30047	BraA09g050730.3C,BraA01g033580.3C,BraA09g014440.3C,BraA10g022230.3C,BraA08g021050.3C,BraA02g027140.3C,BraA09g034310.3C,BraA06g036790.3C,BraA07g029790.3C,BraA05g008180.3C,BraA06g027770.3C,BraA09g020900.3C,BraA01g009860.3C,BraA02g002510.3C,BraA05g016730.3C,BraA06g011400.3C,BraA10g030210.3C,BraA02g034680.3C,BraA10g001490.3C,BraA10g023320.3C,BraA02g009800.3C,BraA03g036260.3C,BraA03g047400.3C,BraA01g0…
GO:0016787	hydrolase activity	molecular_function	2.0343e-22	3.9753e-20	1404	6269	5460	30047	BraA05g034060.3C,BraA08g022560.3C,BraA09g021880.3C,BraA06g000760.3C,BraA03g055450.3C,BraA08g034760.3C,BraAnng005330.3C,BraA03g047740.3C,BraA06g007600.3C,BraA06g027160.3C,BraA09g008440.3C,BraA05g000480.3C,BraA05g034920.3C,BraA04g010150.3C,BraA06g001100.3C,BraA06g036490.3C,BraA05g008640.3C,BraA03g033290.3C,BraA04g031870.3C,BraA09g019020.3C,BraA01g017880.3C,BraA05g039940.3C,BraA09g053200.3C,BraA09g0…
GO:0004386	helicase activity	molecular_function	6.1116e-19	1.1465e-16	193	6269	512	30047	BraA01g038520.3C,BraA03g049280.3C,BraA10g017380.3C,BraA10g011560.3C,BraA09g025640.3C,BraA05g042440.3C,BraA05g036410.3C,BraA09g000260.3C,BraA03g052260.3C,BraA09g059530.3C,BraA03g020630.3C,BraA02g032960.3C,BraA09g047550.3C,BraA03g024790.3C,BraA09g007230.3C,BraA09g057200.3C,BraA07g030260.3C,BraA04g005130.3C,BraA10g030000.3C,BraA08g029520.3C,BraA05g042460.3C,BraA01g017920.3C,BraA02g006850.3C,BraA05g0…
GO:0005488	binding	molecular_function	9.7749e-19	1.7632e-16	4014	6269	17819	30047	BraA05g036990.3C,BraA02g002510.3C,BraA07g025340.3C,BraA10g003860.3C,BraA04g030270.3C,BraA09g015460.3C,BraA01g021280.3C,BraA10g030210.3C,BraA04g020750.3C,BraA01g029220.3C,BraA03g000340.3C,BraA03g003500.3C,BraA08g012730.3C,BraA02g034680.3C,BraA02g044920.3C,BraA07g040890.3C,BraA09g064700.3C,BraA03g015250.3C,BraA03g034260.3C,BraA01g000170.3C,BraA05g038330.3C,BraA05g030070.3C,BraA02g009800.3C,BraA05g0…
raA10g013390.3C,BraA08g012120.3C,BraA01g040790.3C,BraA09g005720.3C,BraA05g017070.3C,BraA03g011200.3C,BraA01g007410.3C,BraA05g021420.3C,BraA04g018060.3C,BraA09g013020.3C,BraA03g033720.3C,BraA09g063010.3C,BraA08g011190.3C,BraA04g018540.3C,BraA02g033170.3C,BraA07g003110.3C,BraA05g037850.3C,BraA01g006590.3C,BraA02g005740.3C,BraA08g006870.3C,BraA06g034240.3C,BraA04g003110.3C,BraA07g019620.3C,BraA01g04…
aA09g057200.3C,BraA06g040970.3C,BraA09g013190.3C,BraA01g009440.3C,BraA02g037070.3C,BraA06g006910.3C,BraA09g041580.3C,BraA02g006170.3C,BraA01g024040.3C,BraA08g022710.3C,BraA07g025700.3C,BraA07g032640.3C,BraA01g029410.3C,BraA09g000430.3C,BraA02g011480.3C,BraA05g018570.3C,BraA10g013340.3C,BraA04g024030.3C,BraA07g021930.3C,BraA08g027050.3C,BraA10g004800.3C,BraA03g038960.3C,BraA07g033840.3C,BraA04g016…
GO:0016772	transferase activity, transferring phosphorus-containing groups	molecular_function	1.9827e-16	3.444e-14	824	6269	3104	30047	BraA03g044120.3C,BraA01g013810.3C,BraA06g036760.3C,BraA03g020320.3C,BraA03g013140.3C,BraA08g016880.3C,BraA09g053780.3C,BraA05g010870.3C,BraA03g061170.3C,BraA06g000030.3C,BraA05g020120.3C,BraA01g044820.3C,BraA10g013150.3C,BraA01g004740.3C,BraA01g005410.3C,BraA06g006240.3C,BraA08g004470.3C,BraA06g025920.3C,BraA09g062760.3C,BraA07g024730.3C,BraA09g042200.3C,BraA10g032500.3C,BraA07g037400.3C,BraA06g0…
GO:0045182	translation regulator activity	molecular_function	3.1481e-16	5.2731e-14	50	6269	79	30047	BraA03g019400.3C,BraA09g012960.3C,BraA09g060920.3C,BraA07g034210.3C,BraA08g030330.3C,BraA09g012990.3C,BraA03g000450.3C,BraA07g003910.3C,BraA01g003240.3C,BraA03g061640.3C,BraA10g028350.3C,BraA09g059140.3C,BraA09g009570.3C,BraA07g038480.3C,BraA09g013190.3C,BraA01g005620.3C,BraA08g030400.3C,BraA07g038350.3C,BraA06g008530.3C,BraA09g059960.3C,BraA09g039730.3C,BraA08g025080.3C,BraA05g014360.3C,BraA09g0…
GO:0016301	kinase activity	molecular_function	9.7777e-16	1.5813e-13	633	6269	2308	30047	BraA07g016360.3C,BraA08g029120.3C,BraA09g014730.3C,BraA09g003060.3C,BraA08g014390.3C,BraA05g030070.3C,BraA02g009800.3C,BraA10g012100.3C,BraA04g004350.3C,BraA08g012730.3C,BraA03g055130.3C,BraA02g010900.3C,BraA03g000340.3C,BraA01g029220.3C,BraA09g038370.3C,BraA05g010420.3C,BraA07g000540.3C,BraA03g012550.3C,BraA08g014350.3C,BraA07g034860.3C,BraA02g019660.3C,BraA08g015610.3C,BraA01g033630.3C,BraA05g0…
GO:0051716	cellular response to stimulus	biological_process	1.6267e-15	2.543e-13	612	6269	2225	30047	BraA05g016730.3C,BraA06g042460.3C,BraA06g011400.3C,BraA02g034370.3C,BraA03g051530.3C,BraA02g032000.3C,BraA06g017060.3C,BraA10g001490.3C,BraA03g047400.3C,BraA03g018460.3C,BraA02g004310.3C,BraA05g013180.3C,BraA07g042300.3C,BraA10g023320.3C,BraA05g000850.3C,BraA02g000660.3C,BraA05g027000.3C,BraA09g057100.3C,BraA03g063030.3C,BraA05g016330.3C,BraA07g037090.3C,BraA03g008440.3C,BraA10g022230.3C,BraA07g0…
GO:0043167	ion binding	molecular_function	4.4335e-15	6.7075e-13	2049	6269	8653	30047	BraAnng001940.3C,BraA06g011020.3C,BraA02g023000.3C,BraA05g030870.3C,BraA06g023330.3C,BraA08g021070.3C,BraA04g019340.3C,BraA06g016500.3C,BraA02g006080.3C,BraA02g042560.3C,BraA05g029850.3C,BraA05g037300.3C,BraA02g020860.3C,BraA09g058850.3C,BraA08g012160.3C,BraA02g027130.3C,BraA03g013010.3C,BraA05g026610.3C,BraA05g006630.3C,BraA03g019160.3C,BraA09g012210.3C,BraA09g033120.3C,BraA07g020370.3C,BraA10g0…
raA07g028220.3C,BraA10g012640.3C,BraA08g015640.3C,BraA03g026080.3C,BraA02g007650.3C,BraA09g048560.3C,BraA10g014520.3C,BraA06g037520.3C,BraA03g013590.3C,BraA01g018000.3C,BraA03g004710.3C,BraA03g049280.3C,BraA09g046500.3C,BraA06g041610.3C,BraA05g002470.3C,BraA07g025250.3C,BraA06g035050.3C,BraA03g003800.3C,BraA03g034980.3C,BraA01g035320.3C,BraA05g007820.3C,BraA09g016210.3C,BraA03g039730.3C,BraA01g02…
GO:1901363	heterocyclic compound binding	molecular_function	4.6137e-14	6.7619e-12	2293	6269	9834	30047	BraA03g060250.3C,BraA09g027590.3C,BraA10g011220.3C,BraA10g011230.3C,BraA03g038070.3C,BraA09g007690.3C,BraA10g009060.3C,BraA01g007510.3C,BraA06g034340.3C,BraA03g053120.3C,BraA06g043160.3C,BraA01g044370.3C,BraA08g020120.3C,BraA01g002330.3C,BraA05g031130.3C,BraA07g017920.3C,BraA09g060740.3C,BraA09g006290.3C,BraA04g030250.3C,BraA03g021180.3C,BraA04g018220.3C,BraA04g014940.3C,BraA09g020890.3C,BraA01g0…
raA09g031880.3C,BraA04g027490.3C,BraA10g020920.3C,BraA06g004290.3C,BraA01g028640.3C,BraA07g000190.3C,BraA04g029440.3C,BraA09g051120.3C,BraA09g038700.3C,BraA04g031030.3C,BraA04g017310.3C,BraA09g062840.3C,BraA05g002340.3C,BraA05g030170.3C,BraA05g041610.3C,BraA03g057630.3C,BraA01g002470.3C,BraA06g037700.3C,BraA08g030020.3C,BraA02g034800.3C,BraA02g046000.3C,BraA09g037400.3C,BraA06g033890.3C,BraA02g00…
GO:0097159	organic cyclic compound binding	molecular_function	4.8329e-14	6.8686e-12	2293	6269	9835	30047	BraA08g027060.3C,BraA10g014100.3C,BraAnng005460.3C,BraA10g004690.3C,BraA10g006750.3C,BraA09g014710.3C,BraA09g062950.3C,BraA06g012850.3C,BraA05g018000.3C,BraA02g026330.3C,BraA03g013890.3C,BraA10g021250.3C,BraA08g017090.3C,BraA03g017000.3C,BraA09g061500.3C,BraA07g018360.3C,BraA03g044540.3C,BraA01g032560.3C,BraA04g016470.3C,BraA02g020670.3C,BraA09g063840.3C,BraA03g046320.3C,BraA08g021060.3C,BraA02g0…
raA09g021510.3C,BraA04g016160.3C,BraA04g007350.3C,BraA08g001200.3C,BraA06g026660.3C,BraA01g033300.3C,BraA05g019380.3C,BraA02g021300.3C,BraA05g000180.3C,BraA02g025350.3C,BraA03g010960.3C,BraA04g005650.3C,BraA07g031930.3C,BraA07g042590.3C,BraA09g014730.3C,BraA03g014730.3C,BraA02g018360.3C,BraA08g029120.3C,BraA07g041820.3C,BraA09g024640.3C,BraA03g055130.3C,BraA06g013750.3C,BraA09g049400.3C,BraA05g02…
GO:0003678	DNA helicase activity	molecular_function	4.4189e-13	6.0954e-11	128	6269	340	30047	BraA03g010250.3C,BraA07g029160.3C,BraA02g014840.3C,BraA06g030150.3C,BraA01g036120.3C,BraA09g060820.3C,BraA03g046260.3C,BraA10g016070.3C,BraA06g035810.3C,BraA09g019780.3C,BraA08g018420.3C,BraA06g012620.3C,BraA01g021430.3C,BraA03g052990.3C,BraA01g008400.3C,BraA09g021180.3C,BraA10g019090.3C,BraA04g026480.3C,BraA09g013250.3C,BraA01g037790.3C,BraA01g043470.3C,BraA01g024050.3C,BraA06g001170.3C,BraA03g0…
GO:0003724	RNA helicase activity	molecular_function	4.7239e-13	6.33e-11	110	6269	278	30047	BraA08g014480.3C,BraA03g004640.3C,BraA02g021340.3C,BraA08g003060.3C,BraA07g028220.3C,BraA02g006080.3C,BraA03g016750.3C,BraA06g022780.3C,BraA04g012390.3C,BraA02g006850.3C,BraA06g035810.3C,BraA08g021870.3C,BraA02g044940.3C,BraA04g014530.3C,BraA05g006630.3C,BraA08g018420.3C,BraA08g021060.3C,BraA09g021840.3C,BraA09g014910.3C,BraA06g043660.3C,BraA02g037730.3C,BraA02g022820.3C,BraA01g021430.3C,BraA03g0…
GO:0044763	single-organism cellular process	biological_process	9.5893e-13	1.2493e-10	1784	6269	7541	30047	BraA09g040170.3C,BraA06g020420.3C,BraA02g015410.3C,BraA02g005950.3C,BraA05g006290.3C,BraA07g040060.3C,BraA09g056980.3C,BraA07g025800.3C,BraA07g037550.3C,BraA01g019200.3C,BraA01g040430.3C,BraA05g025160.3C,BraA06g020300.3C,BraA04g015210.3C,BraA03g020890.3C,BraA02g038490.3C,BraA03g057810.3C,BraA05g023860.3C,BraA03g050040.3C,BraA04g017780.3C,BraA07g038860.3C,BraA07g033360.3C,BraA07g015780.3C,BraA08g0…
GO:0010608	posttranscriptional regulation of gene expression	biological_process	2.0727e-12	2.6273e-10	55	6269	107	30047	BraA07g003910.3C,BraA03g000450.3C,BraA10g028350.3C,BraA03g061640.3C,BraA01g003240.3C,BraA09g012960.3C,BraA03g019400.3C,BraA09g012990.3C,BraA05g038890.3C,BraA09g060920.3C,BraA08g030330.3C,BraA07g034210.3C,BraA09g039730.3C,BraA05g014360.3C,BraA08g025080.3C,BraA09g059960.3C,BraAnng005290.3C,BraA01g001890.3C,BraA06g028720.3C,BraA09g048510.3C,BraA09g059810.3C,BraA07g038480.3C,BraA09g009570.3C,BraA09g0…
GO:0006417	regulation of translation	biological_process	5.1323e-12	6.1719e-10	54	6269	106	30047	BraA01g011920.3C,BraA09g059770.3C,BraA09g059640.3C,BraA04g026980.3C,BraA06g015630.3C,BraA09g058660.3C,BraA09g059160.3C,BraA08g032980.3C,BraA06g038990.3C,BraA06g006710.3C,BraA03g017160.3C,BraA07g008320.3C,BraA07g018320.3C,BraA01g011710.3C,BraA08g013290.3C,BraA08g023760.3C,BraA02g014840.3C,BraA09g054460.3C,BraA10g009990.3C,BraA08g027870.3C,BraA03g046530.3C,BraA04g029220.3C,BraA09g026520.3C,BraA09g0…
GO:0034248	regulation of cellular amide metabolic process	biological_process	5.1323e-12	6.1719e-10	54	6269	106	30047	BraA03g000450.3C,BraA07g003910.3C,BraA01g003240.3C,BraA03g061640.3C,BraA10g028350.3C,BraA03g019400.3C,BraA09g012960.3C,BraA08g030330.3C,BraA09g060920.3C,BraA07g034210.3C,BraA09g012990.3C,BraA09g059960.3C,BraA09g039730.3C,BraA05g014360.3C,BraA08g025080.3C,BraA09g048510.3C,BraA09g059810.3C,BraA01g001890.3C,BraAnng005290.3C,BraA06g028720.3C,BraA09g059140.3C,BraA09g009570.3C,BraA07g038480.3C,BraA09g0…
GO:0016773	phosphotransferase activity, alcohol group as acceptor	molecular_function	1.4138e-11	1.6577e-09	577	6269	2181	30047	BraA03g041890.3C,BraA05g002070.3C,BraA01g028620.3C,BraA10g004670.3C,BraA06g026850.3C,BraA01g003350.3C,BraA01g036920.3C,BraA10g010100.3C,BraA06g013250.3C,BraA09g015070.3C,BraA03g005780.3C,BraA09g056570.3C,BraA03g026690.3C,BraA10g015140.3C,BraA01g013640.3C,BraA09g013750.3C,BraA05g012810.3C,BraA01g028300.3C,BraA01g003170.3C,BraA10g017300.3C,BraA10g025590.3C,BraA10g030130.3C,BraA07g002930.3C,BraA03g0…
GO:0023052	signaling	biological_process	1.8756e-11	2.1455e-09	454	6269	1661	30047	BraA05g012910.3C,BraA03g022210.3C,BraA09g016320.3C,BraA07g028250.3C,BraA01g003860.3C,BraA09g014740.3C,BraA02g041390.3C,BraA07g007770.3C,BraA06g039890.3C,BraA04g032500.3C,BraA05g036160.3C,BraA05g037030.3C,BraA05g035470.3C,BraA03g001800.3C,BraA01g008700.3C,BraA09g020100.3C,BraA03g035790.3C,BraA09g014700.3C,BraA06g011500.3C,BraA09g060510.3C,BraA01g014250.3C,BraA08g020670.3C,BraA03g047860.3C,BraA02g0…
GO:0007165	signal transduction	biological_process	1.9874e-11	2.2193e-09	451	6269	1649	30047	BraA09g044120.3C,BraA10g001940.3C,BraA10g017170.3C,BraA01g014010.3C,BraA08g014920.3C,BraA07g023600.3C,BraA06g017630.3C,BraA01g028280.3C,BraA02g002830.3C,BraA07g001590.3C,BraA03g008460.3C,BraA01g033380.3C,BraA06g043150.3C,BraA10g025110.3C,BraA09g018450.3C,BraA08g005340.3C,BraA07g033990.3C,BraA01g021430.3C,BraA07g037070.3C,BraA06g016880.3C,BraA10g025180.3C,BraA02g013420.3C,BraA10g026560.3C,BraA09g0…
GO:0044700	single organism signaling	biological_process	2.092e-11	2.2818e-09	453	6269	1658	30047	BraA09g032870.3C,BraA02g008240.3C,BraA05g035970.3C,BraA07g022240.3C,BraA05g033450.3C,BraA01g039570.3C,BraA03g032330.3C,BraA09g060030.3C,BraA05g033460.3C,BraA10g023820.3C,BraA01g029400.3C,BraA03g059810.3C,BraA09g048750.3C,BraA03g005170.3C,BraA03g022260.3C,BraA10g027200.3C,BraA06g039720.3C,BraA05g035090.3C,BraA03g060110.3C,BraA09g020670.3C,BraA10g022430.3C,BraA05g041630.3C,BraA10g020070.3C,BraA03g0…
GO:0009378	four-way junction helicase activity	molecular_function	4.3362e-11	4.5705e-09	83	6269	203	30047	BraA02g022820.3C,BraA06g043660.3C,BraA01g021430.3C,BraA01g008400.3C,BraA06g036660.3C,BraA03g052990.3C,BraA03g046260.3C,BraA06g035810.3C,BraA10g016070.3C,BraA09g019780.3C,BraA03g004650.3C,BraA08g018420.3C,BraA02g014840.3C,BraA05g030870.3C,BraA01g036120.3C,BraA02g006850.3C,BraA04g019340.3C,BraA03g004640.3C,BraA03g010250.3C,BraA02g006080.3C,BraA07g028220.3C,BraA08g003060.3C,BraA03g052650.3C,BraA10g0…
GO:0006310	DNA recombination	biological_process	4.3854e-11	4.5705e-09	142	6269	412	30047	BraA09g049120.3C,BraA01g024050.3C,BraA06g001170.3C,BraA07g021090.3C,BraA06g010460.3C,BraA01g018790.3C,BraA03g052650.3C,BraA10g003130.3C,BraA04g026480.3C,BraA09g046680.3C,BraA02g029670.3C,BraA09g021180.3C,BraA05g039230.3C,BraA01g043470.3C,BraA09g013250.3C,BraA05g028850.3C,BraA09g019780.3C,BraA04g031040.3C,BraA08g018420.3C,BraA03g046260.3C,BraA10g016070.3C,BraA06g035810.3C,BraA03g052990.3C,BraA01g0…
GO:0003824	catalytic activity	molecular_function	5.5356e-11	5.6439e-09	3203	6269	14308	30047	BraA05g035470.3C,BraA07g033960.3C,BraA08g020670.3C,BraA03g040810.3C,BraA06g011500.3C,BraA02g024940.3C,BraA03g041390.3C,BraA07g025380.3C,BraA05g019800.3C,BraA07g029750.3C,BraA07g041580.3C,BraA04g032500.3C,BraA02g017520.3C,BraA03g054880.3C,BraA03g022130.3C,BraA01g003860.3C,BraA09g054190.3C,BraA06g006320.3C,BraA03g006960.3C,BraA09g057870.3C,BraA09g057800.3C,BraA04g031870.3C,BraA01g017880.3C,BraA05g0…
raA03g008570.3C,BraA03g026690.3C,BraA10g017300.3C,BraA01g003170.3C,BraA01g028300.3C,BraA10g015140.3C,BraA07g023700.3C,BraA03g061200.3C,BraA05g019480.3C,BraA04g001040.3C,BraA02g010440.3C,BraA08g016040.3C,BraA02g024930.3C,BraA01g005360.3C,BraA03g042970.3C,BraA03g042520.3C,BraA10g004990.3C,BraAnng002970.3C,BraA08g015520.3C,BraA09g014800.3C,BraA09g006570.3C,BraA02g020460.3C,BraA02g015560.3C,BraA01g02…
GO:0043412	macromolecule modification	biological_process	6.9321e-11	6.9174e-09	721	6269	2828	30047	BraA10g020690.3C,BraA09g021500.3C,BraA09g020340.3C,BraA07g039470.3C,BraA06g038510.3C,BraA04g031810.3C,BraA06g025490.3C,BraA09g057380.3C,BraA06g003190.3C,BraA03g014030.3C,BraA01g044710.3C,BraA03g000830.3C,BraA07g019240.3C,BraA06g007730.3C,BraA04g029600.3C,BraA01g001970.3C,BraA03g053600.3C,BraA04g003190.3C,BraA02g044500.3C,BraA01g009650.3C,BraA03g057900.3C,BraA03g027740.3C,BraA04g020960.3C,BraA10g0…
GO:0003674	molecular_function	molecular_function	8.5295e-11	8.3341e-09	5644	6269	26381	30047	BraA06g004760.3C,BraA04g003440.3C,BraA04g019260.3C,BraA03g033080.3C,BraA01g002030.3C,BraA01g039240.3C,BraA05g033250.3C,BraA03g054760.3C,BraA03g010140.3C,BraA07g025210.3C,BraA01g000710.3C,BraA09g007880.3C,BraA03g027010.3C,BraA01g006760.3C,BraA09g014440.3C,BraA05g029720.3C,BraA06g008040.3C,BraA03g017840.3C,BraA09g055520.3C,BraA01g009320.3C,BraA09g060040.3C,BraA04g029220.3C,BraA10g024410.3C,BraA05g0…
raA09g016320.3C,BraA08g027070.3C,BraA07g029010.3C,BraA05g005460.3C,BraA07g028390.3C,BraA10g010530.3C,BraA09g009470.3C,BraA04g015460.3C,BraA05g001360.3C,BraA01g033290.3C,BraA09g020020.3C,BraA06g042000.3C,BraA10g007320.3C,BraA07g025440.3C,BraA10g027370.3C,BraA03g043780.3C,BraA10g013940.3C,BraA06g001470.3C,BraA08g021510.3C,BraA05g010340.3C,BraA02g026930.3C,BraA02g042830.3C,BraA08g002580.3C,BraA02g02…
aA08g027750.3C,BraA03g037210.3C,BraA04g032310.3C,BraA02g042610.3C,BraA06g013710.3C,BraA04g015020.3C,BraA07g040630.3C,BraA04g012730.3C,BraA01g037320.3C,BraA06g032880.3C,BraA10g021210.3C,BraA03g039560.3C,BraA02g037950.3C,BraA09g014540.3C,BraA07g000310.3C,BraA01g005710.3C,BraA06g017710.3C,BraA01g041510.3C,BraA07g004480.3C,BraA06g016050.3C,BraA01g023820.3C,BraA08g002470.3C,BraA10g025330.3C,BraA06g011…
GO:0006281	DNA repair	biological_process	1.0896e-10	1.0429e-08	173	6269	534	30047	BraA09g050730.3C,BraA05g016330.3C,BraA03g063030.3C,BraA09g057100.3C,BraA10g022230.3C,BraA03g009590.3C,BraA03g008440.3C,BraA01g033580.3C,BraA02g035350.3C,BraA07g008710.3C,BraA08g032990.3C,BraA06g042000.3C,BraA02g027140.3C,BraA10g005390.3C,BraA09g054840.3C,BraA06g013750.3C,BraA02g002220.3C,BraA06g027770.3C,BraA10g010530.3C,BraA05g008180.3C,BraA01g003110.3C,BraA09g052490.3C,BraA05g016730.3C,BraA06g0…
GO:0050896	response to stimulus	biological_process	2.3676e-10	2.2208e-08	861	6269	3466	30047	BraA01g002220.3C,BraA07g026810.3C,BraA10g009320.3C,BraA08g001350.3C,BraA04g025200.3C,BraA07g021240.3C,BraA09g015370.3C,BraA03g037790.3C,BraA02g044580.3C,BraA03g002620.3C,BraA03g006670.3C,BraA08g035130.3C,BraAnng005250.3C,BraA02g028570.3C,BraA03g014680.3C,BraA09g034350.3C,BraA09g018020.3C,BraA05g026860.3C,BraA10g025470.3C,BraA09g041250.3C,BraA09g018800.3C,BraA06g005060.3C,BraA05g029880.3C,BraA07g0…
GO:0007154	cell communication	biological_process	2.4507e-10	2.2537e-08	478	6269	1793	30047	BraA09g016320.3C,BraA05g012910.3C,BraA03g022210.3C,BraA07g028250.3C,BraA09g014740.3C,BraA01g003860.3C,BraA06g039890.3C,BraA07g007770.3C,BraA02g041390.3C,BraA04g032500.3C,BraA09g020100.3C,BraA05g035470.3C,BraA05g037030.3C,BraA05g036160.3C,BraA03g001800.3C,BraA01g008700.3C,BraA09g014700.3C,BraA03g035790.3C,BraA06g011500.3C,BraA09g060510.3C,BraA08g020670.3C,BraA03g047860.3C,BraA03g065130.3C,BraA01g0…
GO:0051179	localization	biological_process	3.5453e-10	3.1975e-08	1040	6269	4274	30047	BraA07g026430.3C,BraA04g007220.3C,BraA09g059930.3C,BraA03g060390.3C,BraA09g054450.3C,BraA09g010900.3C,BraA06g042140.3C,BraA03g017370.3C,BraA03g011140.3C,BraA09g014010.3C,BraA06g015100.3C,BraA07g023640.3C,BraA01g005430.3C,BraA01g024130.3C,BraA03g041310.3C,BraA05g035740.3C,BraA02g041170.3C,BraA02g015330.3C,BraA06g000900.3C,BraA04g014920.3C,BraA01g041830.3C,BraA07g020860.3C,BraA01g033760.3C,BraA05g0…
GO:0006259	DNA metabolic process	biological_process	4.2834e-10	3.7904e-08	398	6269	1460	30047	BraA03g034700.3C,BraA05g018460.3C,BraA05g037300.3C,BraA02g028530.3C,BraA06g036660.3C,BraA10g021090.3C,BraA04g006930.3C,BraA05g040020.3C,BraA08g022320.3C,BraA07g022620.3C,BraA02g027130.3C,BraA02g011290.3C,BraA08g022670.3C,BraA03g004650.3C,BraA03g019160.3C,BraA08g010850.3C,BraA09g062000.3C,BraA09g060620.3C,BraA05g030870.3C,BraA04g019340.3C,BraA01g032250.3C,BraA08g021070.3C,BraA02g042560.3C,BraA02g0…
GO:0006974	cellular response to DNA damage stimulus	biological_process	4.9398e-10	4.2903e-08	179	6269	567	30047	BraA03g035310.3C,BraA01g024050.3C,BraA06g001170.3C,BraA08g021770.3C,BraA03g052650.3C,BraA10g003130.3C,BraA07g021090.3C,BraA06g010460.3C,BraA01g018790.3C,BraA09g021180.3C,BraA06g039670.3C,BraA10g019090.3C,BraA04g026480.3C,BraA09g013250.3C,BraA04g028760.3C,BraA01g022140.3C,BraA01g037790.3C,BraA01g043470.3C,BraA03g029250.3C,BraA03g046260.3C,BraA02g029940.3C,BraA10g016070.3C,BraA06g035810.3C,BraA09g0…
GO:0002949	tRNA threonylcarbamoyladenosine modification	biological_process	1.4228e-09	1.1916e-07	57	6269	128	30047	BraA02g014840.3C,BraA02g027140.3C,BraA06g042000.3C,BraA03g009370.3C,BraA03g054270.3C,BraA03g010250.3C,BraA04g019340.3C,BraA10g019730.3C,BraA01g033580.3C,BraA07g028220.3C,BraA08g003060.3C,BraA09g050730.3C,BraA02g006080.3C,BraA03g015620.3C,BraA06g043660.3C,BraA02g022820.3C,BraA01g021430.3C,BraA10g011220.3C,BraA06g027770.3C,BraA02g017520.3C,BraA01g008400.3C,BraA04g016160.3C,BraA09g052160.3C,BraA05g0…
GO:0070525	tRNA threonylcarbamoyladenosine metabolic process	biological_process	1.4228e-09	1.1916e-07	57	6269	128	30047	BraA03g015690.3C,BraA09g014700.3C,BraA09g015060.3C,BraA08g018420.3C,BraA06g043660.3C,BraA03g015620.3C,BraA02g022820.3C,BraA01g021430.3C,BraA10g011220.3C,BraA02g017520.3C,BraA06g027770.3C,BraA01g008400.3C,BraA04g016160.3C,BraA05g008180.3C,BraA09g052160.3C,BraA03g010250.3C,BraA04g019340.3C,BraA01g033580.3C,BraA10g019730.3C,BraA07g028220.3C,BraA08g003060.3C,BraA09g050730.3C,BraA02g006080.3C,BraA02g0…
GO:0051234	establishment of localization	biological_process	1.7795e-09	1.4642e-07	1007	6269	4157	30047	BraA09g013500.3C,BraA06g039580.3C,BraA09g012910.3C,BraA07g025440.3C,BraA08g030480.3C,BraA05g019390.3C,BraA03g013040.3C,BraA09g004960.3C,BraA01g014240.3C,BraA06g001470.3C,BraA03g033670.3C,BraA09g057870.3C,BraA03g044440.3C,BraA03g036190.3C,BraA05g014160.3C,BraA09g027490.3C,BraA07g015170.3C,BraA03g003910.3C,BraA04g031870.3C,BraA02g020310.3C,BraA06g002130.3C,BraA09g058160.3C,BraA07g025380.3C,BraA09g0…
GO:0005525	GTP binding	molecular_function	2.0974e-09	1.696e-07	204	6269	676	30047	BraA06g035600.3C,BraA09g051100.3C,BraA09g047550.3C,BraA07g029830.3C,BraA01g009050.3C,BraA05g042440.3C,BraA02g041400.3C,BraA08g033560.3C,BraA05g036410.3C,BraA03g046270.3C,BraA01g028410.3C,BraA09g012990.3C,BraA01g038520.3C,BraA03g004710.3C,BraA10g015570.3C,BraA01g027750.3C,BraA09g029540.3C,BraA08g029520.3C,BraA01g017920.3C,BraA08g027060.3C,BraA06g003380.3C,BraA01g033510.3C,BraA04g005130.3C,BraA05g0…
GO:0006810	transport	biological_process	2.2323e-09	1.7745e-07	1002	6269	4139	30047	BraA03g006660.3C,BraA09g048700.3C,BraA06g036820.3C,BraA07g023600.3C,BraA06g028790.3C,BraA09g008760.3C,BraAnng005600.3C,BraA03g025580.3C,BraA02g013530.3C,BraA10g020830.3C,BraA02g006880.3C,BraA06g017650.3C,BraA10g019590.3C,BraA09g015570.3C,BraA01g017430.3C,BraA02g006970.3C,BraA06g026110.3C,BraA06g006870.3C,BraA03g025900.3C,BraA09g064580.3C,BraA01g021430.3C,BraA05g038660.3C,BraA06g012470.3C,BraA02g0…
GO:0019001	guanyl nucleotide binding	molecular_function	3.4752e-09	2.7165e-07	206	6269	688	30047	BraA01g028370.3C,BraA10g030210.3C,BraA09g015460.3C,BraA06g011400.3C,BraA05g034060.3C,BraA09g064290.3C,BraA08g034530.3C,BraA05g005500.3C,BraA02g008720.3C,BraA05g039160.3C,BraA03g047740.3C,BraA02g034680.3C,BraA09g065710.3C,BraA08g014390.3C,BraA06g011070.3C,BraA09g045490.3C,BraA03g047400.3C,BraA08g028630.3C,BraA05g038330.3C,BraA08g031690.3C,BraA06g001380.3C,BraA07g034680.3C,BraA09g008440.3C,BraA10g0…
GO:0032561	guanyl ribonucleotide binding	molecular_function	4.4582e-09	3.4277e-07	204	6269	682	30047	BraA04g014150.3C,BraA06g042140.3C,BraA04g026480.3C,BraA10g001250.3C,BraA09g013250.3C,BraA05g002340.3C,BraA05g030170.3C,BraA03g036230.3C,BraA01g024050.3C,BraA10g002590.3C,BraA09g059810.3C,BraA08g021040.3C,BraA09g021920.3C,BraA09g054330.3C,BraA08g005520.3C,BraA01g010400.3C,BraA10g003130.3C,BraA02g008740.3C,BraA01g008800.3C,BraA05g024040.3C,BraA09g018450.3C,BraA09g025730.3C,BraA09g033600.3C,BraA09g0…
GO:0032268	regulation of cellular protein metabolic process	biological_process	4.6861e-09	3.5448e-07	75	6269	191	30047	BraA06g013710.3C,BraA09g054460.3C,BraA08g013290.3C,BraA08g027870.3C,BraA10g009990.3C,BraA04g018220.3C,BraA04g029220.3C,BraA09g026520.3C,BraA09g059770.3C,BraA01g011920.3C,BraA09g059160.3C,BraA06g015630.3C,BraA09g058660.3C,BraA09g059640.3C,BraA04g026980.3C,BraA06g006710.3C,BraA01g011710.3C,BraA07g018320.3C,BraA09g012960.3C,BraA07g034210.3C,BraA01g039030.3C,BraA03g000450.3C,BraA10g029030.3C,BraA01g0…
GO:0004672	protein kinase activity	molecular_function	4.9038e-09	3.6506e-07	484	6269	1858	30047	BraA06g013260.3C,BraA10g008440.3C,BraA06g013630.3C,BraA03g003800.3C,BraA06g035050.3C,BraA01g023220.3C,BraA01g038250.3C,BraA01g018000.3C,BraA07g022960.3C,BraA06g027470.3C,BraA05g010060.3C,BraA09g046500.3C,BraA05g002470.3C,BraA10g014260.3C,BraA09g034230.3C,BraA09g016210.3C,BraA04g029700.3C,BraA02g040780.3C,BraA06g039760.3C,BraA09g061530.3C,BraA06g003380.3C,BraA03g034980.3C,BraA10g005630.3C,BraA10g0…
GO:0003924	GTPase activity	molecular_function	9.5468e-09	6.996e-07	165	6269	533	30047	BraA06g003490.3C,BraA06g003380.3C,BraA09g029540.3C,BraA01g017920.3C,BraA01g027750.3C,BraA08g029520.3C,BraA10g015570.3C,BraA09g057200.3C,BraA06g012850.3C,BraA03g053880.3C,BraA04g005130.3C,BraA01g033510.3C,BraA09g022300.3C,BraA01g009050.3C,BraA09g047550.3C,BraA09g051100.3C,BraA06g035600.3C,BraA07g029830.3C,BraA01g038520.3C,BraA03g004710.3C,BraA03g046270.3C,BraA01g028410.3C,BraA05g042440.3C,BraA05g0…
GO:0051246	regulation of protein metabolic process	biological_process	1.0427e-08	7.4409e-07	75	6269	194	30047	BraA06g006710.3C,BraA01g011710.3C,BraA07g018320.3C,BraA09g059770.3C,BraA01g011920.3C,BraA09g059160.3C,BraA09g058660.3C,BraA06g015630.3C,BraA04g026980.3C,BraA09g059640.3C,BraA04g018220.3C,BraA04g029220.3C,BraA09g026520.3C,BraA09g054460.3C,BraA06g013710.3C,BraA08g013290.3C,BraA08g027870.3C,BraA10g009990.3C,BraA05g014360.3C,BraA09g059960.3C,BraAnng005290.3C,BraA07g023320.3C,BraA08g030400.3C,BraA01g0…
GO:0016740	transferase activity	molecular_function	1.0471e-08	7.4409e-07	1372	6269	5858	30047	BraA03g032300.3C,BraA02g008890.3C,BraA01g012640.3C,BraA07g020530.3C,BraA09g047010.3C,BraA10g020920.3C,BraA07g023690.3C,BraA03g030980.3C,BraA02g038280.3C,BraA01g002750.3C,BraA09g015800.3C,BraA07g025480.3C,BraA02g008750.3C,BraA06g001320.3C,BraA08g010100.3C,BraA06g037700.3C,BraA10g021100.3C,BraA03g057880.3C,BraA08g030020.3C,BraA01g017190.3C,BraA04g026480.3C,BraA08g004470.3C,BraA06g006240.3C,BraA06g0…
GO:0003774	motor activity	molecular_function	1.1922e-08	8.3453e-07	69	6269	174	30047	BraA08g022320.3C,BraA03g039230.3C,BraA02g029940.3C,BraA09g009840.3C,BraAnng000140.3C,BraA10g020750.3C,BraA05g030590.3C,BraA03g039330.3C,BraA01g000190.3C,BraA10g029560.3C,BraA02g002160.3C,BraA06g000030.3C,BraA01g004860.3C,BraA04g007770.3C,BraA06g043150.3C,BraA01g004740.3C,BraA09g056980.3C,BraA05g011540.3C,BraA07g009380.3C,BraA07g007060.3C,BraA05g019380.3C,BraA06g028600.3C,BraA05g028270.3C,BraA10g0…
GO:0033554	cellular response to stress	biological_process	1.9917e-08	1.3737e-06	186	6269	622	30047	BraA06g030150.3C,BraA03g000020.3C,BraA01g036120.3C,BraA09g060820.3C,BraA02g014840.3C,BraA07g001330.3C,BraA03g010250.3C,BraA06g020300.3C,BraA03g032490.3C,BraA09g064580.3C,BraA03g052990.3C,BraA01g008400.3C,BraA03g050040.3C,BraA06g012620.3C,BraA01g021430.3C,BraA09g019780.3C,BraA08g018420.3C,BraA03g046260.3C,BraA02g029940.3C,BraA10g016070.3C,BraA06g035810.3C,BraA04g028760.3C,BraA01g022140.3C,BraA01g0…
GO:0006796	phosphate-containing compound metabolic process	biological_process	8.8295e-08	6.0015e-06	620	6269	2500	30047	BraA01g014370.3C,BraA01g023620.3C,BraAnng005250.3C,BraA05g034090.3C,BraA03g000350.3C,BraA10g004650.3C,BraA04g029630.3C,BraA01g029150.3C,BraA09g004430.3C,BraA03g044640.3C,BraAnng000660.3C,BraA08g020850.3C,BraA09g057380.3C,BraA06g025490.3C,BraA09g021500.3C,BraA09g046290.3C,BraA01g023340.3C,BraA02g010540.3C,BraA10g022580.3C,BraA01g009650.3C,BraA03g027740.3C,BraA04g020960.3C,BraA02g044500.3C,BraA10g0…
GO:0038023	signaling receptor activity	molecular_function	9.5763e-08	6.4161e-06	94	6269	275	30047	BraA06g039760.3C,BraA09g061530.3C,BraA06g003380.3C,BraA10g002590.3C,BraA09g064300.3C,BraA03g016950.3C,BraA08g009630.3C,BraA04g021030.3C,BraA02g009510.3C,BraA03g017590.3C,BraA05g012490.3C,BraA02g008740.3C,BraA02g003630.3C,BraA07g003100.3C,BraA07g018430.3C,BraA08g000620.3C,BraA05g012460.3C,BraA06g005750.3C,BraA04g021060.3C,BraA03g017120.3C,BraA09g037320.3C,BraA04g020230.3C,BraA04g006210.3C,BraA03g0…
GO:0006793	phosphorus metabolic process	biological_process	1.2663e-07	8.3646e-06	621	6269	2511	30047	BraA01g028180.3C,BraA09g037400.3C,BraA02g041390.3C,BraA06g033890.3C,BraA03g031990.3C,BraA01g004710.3C,BraA05g036160.3C,BraA05g040190.3C,BraA03g038620.3C,BraA07g039020.3C,BraA10g030970.3C,BraA04g018700.3C,BraA10g019290.3C,BraA07g020540.3C,BraA04g011800.3C,BraA09g010530.3C,BraA02g025950.3C,BraA06g030010.3C,BraA01g030160.3C,BraA01g016970.3C,BraA03g048080.3C,BraA05g026730.3C,BraA03g032090.3C,BraA07g0…
GO:0071702	organic substance transport	biological_process	1.4818e-07	9.6523e-06	385	6269	1478	30047	BraA03g051280.3C,BraA02g043470.3C,BraA09g006090.3C,BraA09g036530.3C,BraA10g002640.3C,BraA10g018790.3C,BraA01g003920.3C,BraA02g001120.3C,BraA09g025270.3C,BraA02g044680.3C,BraA01g003780.3C,BraA07g019440.3C,BraA05g038610.3C,BraA08g022890.3C,BraA03g048060.3C,BraA09g060030.3C,BraA10g023820.3C,BraA07g007600.3C,BraA09g002790.3C,BraA09g032420.3C,BraA01g034500.3C,BraA03g058010.3C,BraA07g004250.3C,BraA01g0…
GO:0004872	receptor activity	molecular_function	2.6546e-07	1.7055e-05	97	6269	292	30047	BraA07g036780.3C,BraA08g007140.3C,BraA07g037790.3C,BraA05g014160.3C,BraA10g013290.3C,BraA09g004220.3C,BraA09g018800.3C,BraA06g041070.3C,BraA04g017370.3C,BraA04g021020.3C,BraA03g009370.3C,BraA06g011500.3C,BraA04g008090.3C,BraA01g008700.3C,BraA08g014990.3C,BraA03g035790.3C,BraA05g000380.3C,BraA02g039730.3C,BraA01g028180.3C,BraA03g022210.3C,BraA07g000540.3C,BraA09g012130.3C,BraA03g012550.3C,BraA09g0…
GO:0006304	DNA modification	biological_process	3.3821e-07	2.1435e-05	31	6269	62	30047	BraA03g006960.3C,BraA10g003270.3C,BraA04g031420.3C,BraA02g023540.3C,BraA09g009700.3C,BraA03g015860.3C,BraA06g038510.3C,BraA02g037070.3C,BraA04g021100.3C,BraA02g027140.3C,BraA04g018740.3C,BraA07g010440.3C,BraA01g033050.3C,BraA02g033270.3C,BraA02g002350.3C,BraA09g018500.3C,BraA01g027900.3C,BraA04g006930.3C,BraA01g018050.3C,BraA08g000600.3C,BraA02g035480.3C,BraA02g013420.3C,BraA09g005330.3C,BraA09g0…
GO:0034613	cellular protein localization	biological_process	3.6165e-07	2.2317e-05	254	6269	930	30047	BraA09g048510.3C,BraA03g024280.3C,BraA05g018700.3C,BraA09g048440.3C,BraA06g014940.3C,BraA05g004820.3C,BraA06g041750.3C,BraA06g005800.3C,BraA04g026220.3C,BraA05g039620.3C,BraA02g019420.3C,BraA09g062950.3C,BraA03g061640.3C,BraA04g008680.3C,BraA05g015960.3C,BraA09g038950.3C,BraA10g020290.3C,BraA07g008780.3C,BraA01g006070.3C,BraA07g042650.3C,BraA03g046270.3C,BraA07g042100.3C,BraA09g044710.3C,BraA05g0…
GO:0070727	cellular macromolecule localization	biological_process	3.6165e-07	2.2317e-05	254	6269	930	30047	BraA05g022840.3C,BraA08g033270.3C,BraA05g030170.3C,BraA03g057630.3C,BraA09g054450.3C,BraA07g025520.3C,BraA05g001860.3C,BraA09g061170.3C,BraA07g031260.3C,BraA06g039670.3C,BraA06g005750.3C,BraA01g006870.3C,BraA01g044040.3C,BraA09g037670.3C,BraA03g049130.3C,BraA06g042140.3C,BraA06g016960.3C,BraA06g008530.3C,BraA01g019220.3C,BraA05g001970.3C,BraA08g004720.3C,BraA09g005330.3C,BraA10g031760.3C,BraA07g0…
GO:0033036	macromolecule localization	biological_process	8.518e-07	5.1882e-05	338	6269	1292	30047	BraA01g006400.3C,BraA02g033370.3C,BraA03g043520.3C,BraA06g031810.3C,BraA02g035430.3C,BraA02g043430.3C,BraA10g017070.3C,BraA06g027380.3C,BraA08g024340.3C,BraA01g019720.3C,BraA07g001340.3C,BraA08g031710.3C,BraA09g049400.3C,BraA03g036330.3C,BraA02g034150.3C,BraA01g039240.3C,BraA03g034410.3C,BraA05g029080.3C,BraA01g025980.3C,BraA02g016570.3C,BraA06g028310.3C,BraA05g010030.3C,BraA06g029370.3C,BraA04g0…
GO:0007018	microtubule-based movement	biological_process	1.0478e-06	6.3004e-05	45	6269	109	30047	BraA05g030590.3C,BraA10g020750.3C,BraA02g029940.3C,BraA08g022320.3C,BraAnng000140.3C,BraA09g009840.3C,BraA02g017520.3C,BraA01g000190.3C,BraA03g039330.3C,BraA07g017580.3C,BraA09g056980.3C,BraA03g063030.3C,BraA01g017880.3C,BraA04g007770.3C,BraA01g004860.3C,BraA05g032250.3C,BraA02g002160.3C,BraA06g028600.3C,BraA07g009380.3C,BraA09g014980.3C,BraA07g007060.3C,BraA02g045990.3C,BraA09g041890.3C,BraAnng0…
GO:0007017	microtubule-based process	biological_process	1.513e-06	8.982e-05	97	6269	300	30047	BraA07g025790.3C,BraA02g026110.3C,BraA09g056980.3C,BraA10g012640.3C,BraA06g022030.3C,BraA09g049340.3C,BraA04g007770.3C,BraA05g032250.3C,BraA02g002160.3C,BraA01g019200.3C,BraA01g004860.3C,BraA07g023600.3C,BraA06g007480.3C,BraA06g028600.3C,BraA07g021930.3C,BraA07g007060.3C,BraA06g011020.3C,BraA07g009380.3C,BraA07g001800.3C,BraA04g022060.3C,BraA01g018370.3C,BraA10g020750.3C,BraA05g030590.3C,BraAnng0…
GO:0003777	microtubule motor activity	molecular_function	2.3249e-06	0.0001363	43	6269	105	30047	BraAnng000140.3C,BraA09g009840.3C,BraA08g022320.3C,BraA02g029940.3C,BraA05g030590.3C,BraA10g020750.3C,BraA07g017580.3C,BraA03g039330.3C,BraA01g000190.3C,BraA02g017520.3C,BraA02g002160.3C,BraA01g004860.3C,BraA04g007770.3C,BraA01g017880.3C,BraA03g063030.3C,BraA07g007060.3C,BraA09g014980.3C,BraA07g009380.3C,BraA06g028600.3C,BraA02g013830.3C,BraA05g028270.3C,BraA09g045160.3C,BraA03g046700.3C,BraA06g0…
GO:0008033	tRNA processing	biological_process	2.7159e-06	0.00015725	132	6269	440	30047	BraA09g006260.3C,BraA04g019340.3C,BraA10g003050.3C,BraA06g016710.3C,BraA02g006080.3C,BraA08g003060.3C,BraA07g028220.3C,BraA09g018080.3C,BraA09g015060.3C,BraA02g023210.3C,BraA06g043660.3C,BraA02g022820.3C,BraA04g016160.3C,BraA09g051100.3C,BraA01g043500.3C,BraA05g036410.3C,BraA03g040910.3C,BraA01g029230.3C,BraA10g011560.3C,BraA08g011650.3C,BraA07g042650.3C,BraA09g017660.3C,BraA03g048370.3C,BraA10g0…
GO:0006468	protein phosphorylation	biological_process	3.2612e-06	0.00018652	426	6269	1685	30047	BraA02g021130.3C,BraA03g039360.3C,BraA06g012250.3C,BraA06g030180.3C,BraA05g020220.3C,BraA04g006700.3C,BraA01g008390.3C,BraA08g002390.3C,BraA06g004450.3C,BraA05g021770.3C,BraA10g016230.3C,BraA09g053070.3C,BraA10g023610.3C,BraA08g030380.3C,BraA01g015820.3C,BraA06g043650.3C,BraA02g019750.3C,BraA02g041920.3C,BraA05g029850.3C,BraA10g020200.3C,BraA02g000500.3C,BraA06g011020.3C,BraA03g052670.3C,BraA07g0…
GO:0006109	regulation of carbohydrate metabolic process	biological_process	3.4555e-06	0.00019526	18	6269	30	30047	BraA03g016950.3C,BraA01g008700.3C,BraA09g064300.3C,BraA10g012100.3C,BraA07g000540.3C,BraA09g012130.3C,BraA02g008740.3C,BraA03g017590.3C,BraA08g032560.3C,BraA06g000030.3C,BraA06g005750.3C,BraA06g043150.3C,BraA05g011540.3C,BraA01g004740.3C,BraA09g056980.3C,BraA03g009370.3C,BraA09g018800.3C,BraA03g059810.3C
GO:0000155	phosphorelay sensor kinase activity	molecular_function	3.6917e-06	0.00020612	38	6269	90	30047	BraA05g000380.3C,BraA07g000540.3C,BraA09g012130.3C,BraA03g012550.3C,BraA10g006560.3C,BraA05g030370.3C,BraA05g013380.3C,BraA04g008090.3C,BraA01g008700.3C,BraA09g018800.3C,BraA03g009370.3C,BraA05g011540.3C,BraA09g056980.3C,BraA01g004740.3C,BraA06g000030.3C,BraA06g043150.3C,BraA03g017590.3C,BraA04g009760.3C,BraA08g032560.3C,BraA10g002720.3C,BraA02g008740.3C,BraA02g003630.3C,BraA06g003380.3C,BraA10g0…
GO:0016192	vesicle-mediated transport	biological_process	3.7667e-06	0.00020784	181	6269	641	30047	BraA07g038040.3C,BraA07g032640.3C,BraA08g030500.3C,BraA10g024850.3C,BraA09g064420.3C,BraA06g011020.3C,BraA06g035060.3C,BraA09g063840.3C,BraA03g017160.3C,BraA01g008190.3C,BraA06g043660.3C,BraA07g018290.3C,BraA10g020290.3C,BraA09g042510.3C,BraA09g038950.3C,BraA03g061640.3C,BraA03g017530.3C,BraA01g006070.3C,BraA06g027470.3C,BraA10g019920.3C,BraA09g044710.3C,BraA05g018700.3C,BraA09g048510.3C,BraA06g0…
GO:0006399	tRNA metabolic process	biological_process	3.8645e-06	0.00021075	170	6269	596	30047	BraA03g031180.3C,BraA01g008400.3C,BraA04g008080.3C,BraA03g022080.3C,BraA01g017410.3C,BraA01g021430.3C,BraA01g038030.3C,BraA05g022780.3C,BraA08g018420.3C,BraA05g013380.3C,BraA01g017000.3C,BraA09g015570.3C,BraA02g014840.3C,BraA06g006400.3C,BraA06g037090.3C,BraA03g010250.3C,BraA03g050300.3C,BraA07g019630.3C,BraA03g033640.3C,BraA03g002420.3C,BraA07g021090.3C,BraA10g026130.3C,BraA01g018790.3C,BraA09g0…
GO:0071704	organic substance metabolic process	biological_process	4.1824e-06	0.00022547	2799	6269	12673	30047	BraA06g006860.3C,BraA01g022140.3C,BraA03g033120.3C,BraA04g028850.3C,BraA06g004980.3C,BraA06g042370.3C,BraA09g037320.3C,BraA08g025800.3C,BraA07g003100.3C,BraA05g042570.3C,BraA10g017320.3C,BraA02g012000.3C,BraA10g019090.3C,BraA10g021840.3C,BraA02g017860.3C,BraA04g014150.3C,BraA06g037680.3C,BraA03g010120.3C,BraA01g008800.3C,BraA06g024230.3C,BraA06g028720.3C,BraA07g012820.3C,BraA08g021040.3C,BraA08g0…
raA03g019590.3C,BraA02g017060.3C,BraA01g005410.3C,BraA01g004740.3C,BraA04g027520.3C,BraA06g000030.3C,BraA09g033600.3C,BraA10g032500.3C,BraA09g042200.3C,BraA09g062760.3C,BraA09g008400.3C,BraA01g013350.3C,BraA06g006240.3C,BraA08g004470.3C,BraA05g013380.3C,BraA09g058840.3C,BraA05g001820.3C,BraA01g017350.3C,BraA01g004580.3C,BraA04g005520.3C,BraA03g017800.3C,BraA08g002170.3C,BraA09g014670.3C,BraA03g01…
GO:0005057	receptor signaling protein activity	molecular_function	4.6343e-06	0.00024699	42	6269	104	30047	BraA06g000030.3C,BraA06g043150.3C,BraA09g056980.3C,BraA05g011540.3C,BraA01g004740.3C,BraA01g033380.3C,BraA03g009370.3C,BraA09g018800.3C,BraA01g008700.3C,BraA10g006560.3C,BraA05g030370.3C,BraA05g013380.3C,BraA04g008090.3C,BraA06g017360.3C,BraA07g000540.3C,BraA09g012130.3C,BraA03g012550.3C,BraA05g000380.3C,BraA06g005750.3C,BraA07g003100.3C,BraA03g006750.3C,BraA03g059810.3C,BraA05g000090.3C,BraA09g0…
GO:0008104	protein localization	biological_process	4.8119e-06	0.00025357	296	6269	1127	30047	BraA06g042140.3C,BraA09g037670.3C,BraA04g001990.3C,BraA01g044040.3C,BraA01g006870.3C,BraA06g005750.3C,BraA06g039670.3C,BraA05g001860.3C,BraA09g054450.3C,BraA07g012170.3C,BraA07g040010.3C,BraA03g051880.3C,BraA09g012100.3C,BraA06g028720.3C,BraA10g028130.3C,BraA08g004720.3C,BraA05g001970.3C,BraA06g008530.3C,BraA06g016960.3C,BraA01g041830.3C,BraA08g025100.3C,BraA06g000900.3C,BraA06g017650.3C,BraA05g0…
GO:0009987	cellular process	biological_process	5.2646e-06	0.00027434	3332	6269	15228	30047	BraA04g031470.3C,BraA03g047890.3C,BraA06g037150.3C,BraA10g018740.3C,BraA03g045340.3C,BraA10g013150.3C,BraA03g032000.3C,BraA09g002190.3C,BraA01g013810.3C,BraA06g036760.3C,BraA06g030150.3C,BraA05g010870.3C,BraA07g040770.3C,BraA02g029940.3C,BraA08g004320.3C,BraA09g008740.3C,BraA10g003980.3C,BraA03g027340.3C,BraA03g018470.3C,BraA06g038990.3C,BraA09g017620.3C,BraA03g044760.3C,BraA05g024740.3C,BraA06g0…
raA01g010220.3C,BraA01g029120.3C,BraA02g007040.3C,BraA07g016520.3C,BraA05g031130.3C,BraA04g030250.3C,BraA09g004220.3C,BraA09g006290.3C,BraA09g060740.3C,BraA06g014840.3C,BraA03g041570.3C,BraA08g020120.3C,BraA05g027610.3C,BraA01g002330.3C,BraA05g019340.3C,BraA06g043160.3C,BraA01g044370.3C,BraA10g011220.3C,BraA08g018090.3C,BraA09g027590.3C,BraA03g055660.3C,BraA09g015610.3C,BraA03g038070.3C,BraA02g03…
GO:0044430	cytoskeletal part	cellular_component	5.9146e-06	0.00030483	109	6269	354	30047	BraA03g019840.3C,BraA09g028600.3C,BraA09g052440.3C,BraA09g064670.3C,BraA01g036390.3C,BraA05g027670.3C,BraA01g018370.3C,BraA10g020750.3C,BraA02g044780.3C,BraA03g039230.3C,BraA09g018080.3C,BraA06g007480.3C,BraA07g023600.3C,BraA04g017960.3C,BraA05g019380.3C,BraA09g040170.3C,BraA03g021530.3C,BraA07g021930.3C,BraA06g011020.3C,BraA07g001800.3C,BraA07g025790.3C,BraA02g026110.3C,BraA09g056980.3C,BraA10g0…
GO:0051641	cellular localization	biological_process	6.2582e-06	0.00031903	335	6269	1298	30047	BraA01g006340.3C,BraA08g012240.3C,BraA06g033830.3C,BraA04g019940.3C,BraA08g023490.3C,BraA02g039720.3C,BraA05g010520.3C,BraA03g001180.3C,BraA04g030250.3C,BraA01g013640.3C,BraA10g030130.3C,BraA06g038660.3C,BraA01g010980.3C,BraA08g034610.3C,BraA10g018130.3C,BraA10g018790.3C,BraA02g001120.3C,BraA01g003920.3C,BraA09g036530.3C,BraA02g043470.3C,BraA09g006090.3C,BraA03g051280.3C,BraA05g003160.3C,BraA04g0…
GO:0044238	primary metabolic process	biological_process	6.3397e-06	0.00031971	2693	6269	12183	30047	BraA03g047870.3C,BraA02g016100.3C,BraA03g005170.3C,BraA10g002640.3C,BraA05g007380.3C,BraA06g013350.3C,BraA06g018050.3C,BraA07g019360.3C,BraA05g042170.3C,BraA01g024530.3C,BraA05g024500.3C,BraA01g016040.3C,BraA09g058720.3C,BraA04g023480.3C,BraA01g002940.3C,BraA05g005170.3C,BraA01g010820.3C,BraA02g017310.3C,BraA06g008650.3C,BraA03g040470.3C,BraA10g003640.3C,BraA06g017010.3C,BraA10g029310.3C,BraA01g0…
raA01g037790.3C,BraA01g003360.3C,BraA10g004400.3C,BraA09g049120.3C,BraA07g011250.3C,BraA08g009200.3C,BraA09g039730.3C,BraA08g008870.3C,BraA09g059810.3C,BraA09g039200.3C,BraA04g026420.3C,BraA07g038480.3C,BraA02g003460.3C,BraA06g010460.3C,BraA03g033630.3C,BraA09g048070.3C,BraA03g013380.3C,BraA03g051850.3C,BraA06g037090.3C,BraA01g026060.3C,BraA03g059830.3C,BraA03g045550.3C,BraA04g030510.3C,BraA03g00…
GO:0046527	glucosyltransferase activity	molecular_function	7.5777e-06	0.00037808	37	6269	89	30047	BraA03g051780.3C,BraA04g001820.3C,BraA03g062090.3C,BraA05g023600.3C,BraA09g010020.3C,BraA01g044100.3C,BraA09g002720.3C,BraA06g012940.3C,BraA03g000730.3C,BraA03g002060.3C,BraA07g034670.3C,BraA09g024980.3C,BraA02g013420.3C,BraA10g025040.3C,BraA08g000600.3C,BraA07g021720.3C,BraA10g019610.3C,BraA05g016030.3C,BraA09g008400.3C,BraA03g034700.3C,BraA01g014610.3C,BraA10g019180.3C,BraA02g023540.3C,BraA06g0…
GO:0006886	intracellular protein transport	biological_process	8.7394e-06	0.00043145	230	6269	853	30047	BraA10g023720.3C,BraA01g003780.3C,BraA09g044240.3C,BraA02g044680.3C,BraA05g029070.3C,BraA05g038610.3C,BraA03g048020.3C,BraA09g009800.3C,BraA02g043470.3C,BraA09g006090.3C,BraA05g027820.3C,BraA03g051280.3C,BraA02g001120.3C,BraA10g018790.3C,BraA01g003920.3C,BraA09g036530.3C,BraA03g058010.3C,BraA09g032800.3C,BraA05g029680.3C,BraA09g056240.3C,BraA02g001980.3C,BraA07g004250.3C,BraA10g023820.3C,BraA09g0…
GO:0044699	single-organism process	biological_process	1.0067e-05	0.00049047	2351	6269	10578	30047	BraA03g015690.3C,BraA03g011410.3C,BraA03g021920.3C,BraA08g028190.3C,BraA03g030410.3C,BraA07g026160.3C,BraA05g000330.3C,BraA05g005170.3C,BraA02g039720.3C,BraA02g017310.3C,BraA08g012240.3C,BraA10g003640.3C,BraA06g017010.3C,BraA01g036160.3C,BraA02g036250.3C,BraA10g029310.3C,BraA09g019600.3C,BraA03g011830.3C,BraA05g034650.3C,BraA05g039980.3C,BraA05g033460.3C,BraA07g019360.3C,BraA05g042170.3C,BraA01g0…
raA08g020250.3C,BraA01g022650.3C,BraA05g027420.3C,BraA07g021300.3C,BraA02g009420.3C,BraA08g001350.3C,BraAnng000660.3C,BraA07g021240.3C,BraA02g044580.3C,BraA03g037790.3C,BraA01g038960.3C,BraA01g033090.3C,BraA03g054170.3C,BraA02g035930.3C,BraA08g001160.3C,BraA04g029600.3C,BraA05g029880.3C,BraA03g028750.3C,BraA07g031220.3C,BraA03g028480.3C,BraA03g053600.3C,BraA07g016230.3C,BraA03g045520.3C,BraA06g00…
GO:0006400	tRNA modification	biological_process	1.0144e-05	0.00049047	72	6269	215	30047	BraA01g001970.3C,BraA10g023320.3C,BraA02g009800.3C,BraA10g004990.3C,BraA09g008440.3C,BraA09g043710.3C,BraA03g030570.3C,BraA07g026130.3C,BraA03g000830.3C,BraA03g014730.3C,BraA03g057900.3C,BraA01g016330.3C,BraA02g030480.3C,BraA03g028470.3C,BraA07g025710.3C,BraA02g022810.3C,BraA05g016730.3C,BraA07g034360.3C,BraA03g024030.3C,BraA10g001490.3C,BraA03g009330.3C,BraA04g031810.3C,BraA02g026050.3C,BraA02g0…
GO:0006464	cellular protein modification process	biological_process	1.1299e-05	0.00053529	609	6269	2515	30047	BraA03g002620.3C,BraA05g013330.3C,BraA03g044640.3C,BraA09g004430.3C,BraA06g023110.3C,BraA01g014370.3C,BraA07g004300.3C,BraA04g029630.3C,BraA01g029150.3C,BraA03g000350.3C,BraA01g015210.3C,BraA05g034090.3C,BraA04g001310.3C,BraAnng005250.3C,BraA01g009650.3C,BraA03g027740.3C,BraA03g057900.3C,BraA04g020960.3C,BraA02g010540.3C,BraA10g022580.3C,BraA01g023340.3C,BraA07g035670.3C,BraA09g046290.3C,BraA07g0…
GO:0036211	protein modification process	biological_process	1.1299e-05	0.00053529	609	6269	2515	30047	BraA08g023860.3C,BraA07g032760.3C,BraA08g015040.3C,BraA10g005230.3C,BraA05g018020.3C,BraA09g027150.3C,BraA05g027890.3C,BraA07g036200.3C,BraA10g026370.3C,BraA01g024130.3C,BraA03g041310.3C,BraA09g039670.3C,BraA09g010630.3C,BraA07g029160.3C,BraA05g000620.3C,BraA04g007220.3C,BraA02g016630.3C,BraA03g056970.3C,BraA08g022830.3C,BraA07g003430.3C,BraA05g038900.3C,BraA03g009180.3C,BraA06g041780.3C,BraA03g0…
GO:0016020	membrane	cellular_component	1.4346e-05	0.00067283	1431	6269	6279	30047	BraA06g001700.3C,BraA09g001440.3C,BraA04g011330.3C,BraA08g007140.3C,BraA04g010360.3C,BraA09g045890.3C,BraA01g025980.3C,BraA08g024370.3C,BraA03g034410.3C,BraA06g036790.3C,BraA03g026230.3C,BraA03g034710.3C,BraA10g002060.3C,BraA04g027050.3C,BraA06g027380.3C,BraA08g024340.3C,BraA01g003470.3C,BraA01g018230.3C,BraA06g027770.3C,BraA06g005740.3C,BraA09g015190.3C,BraA03g043520.3C,BraA05g008180.3C,BraA01g0…
GO:0005856	cytoskeleton	cellular_component	1.6638e-05	0.0007726	113	6269	377	30047	BraA05g027670.3C,BraA01g036390.3C,BraA09g064670.3C,BraA09g028600.3C,BraA03g019840.3C,BraA09g052440.3C,BraA09g009840.3C,BraA02g044780.3C,BraA09g018080.3C,BraA03g039230.3C,BraA01g018370.3C,BraA10g020750.3C,BraA07g021930.3C,BraA06g011020.3C,BraA07g001800.3C,BraA07g023600.3C,BraA04g017960.3C,BraA06g007480.3C,BraA09g040170.3C,BraA03g021530.3C,BraA05g019380.3C,BraA06g043150.3C,BraA10g014620.3C,BraA06g0…
GO:1902578	single-organism localization	biological_process	1.8416e-05	0.00084676	723	6269	3038	30047	BraA10g024460.3C,BraA07g013320.3C,BraA06g039250.3C,BraA08g032560.3C,BraA03g005320.3C,BraA10g018710.3C,BraA09g023750.3C,BraA04g017000.3C,BraA06g021210.3C,BraA06g031800.3C,BraA01g014760.3C,BraA09g015850.3C,BraA02g016460.3C,BraA09g015600.3C,BraA10g020130.3C,BraA09g035630.3C,BraA04g025560.3C,BraA02g023540.3C,BraA03g005130.3C,BraA02g038950.3C,BraA09g014740.3C,BraA02g024460.3C,BraA09g016940.3C,BraA03g0…
GO:0004871	signal transducer activity	molecular_function	2.0011e-05	0.00091117	136	6269	471	30047	BraA08g014990.3C,BraA04g008090.3C,BraA01g010260.3C,BraA03g009370.3C,BraA09g004220.3C,BraA06g041070.3C,BraA09g018800.3C,BraA07g036780.3C,BraA06g036870.3C,BraA08g035130.3C,BraA10g002720.3C,BraA10g022580.3C,BraA03g027780.3C,BraA09g032870.3C,BraA03g018110.3C,BraA09g060030.3C,BraA10g023440.3C,BraA05g039980.3C,BraA10g023820.3C,BraA07g003110.3C,BraA05g037090.3C,BraA06g035320.3C,BraA03g006750.3C,BraA01g0…
GO:0005234	extracellular-glutamate-gated ion channel activity	molecular_function	2.1593e-05	0.00097376	18	6269	33	30047	BraA04g018400.3C,BraA04g021030.3C,BraA08g014990.3C,BraA09g004230.3C,BraA01g003100.3C,BraA05g012490.3C,BraA02g039730.3C,BraA04g021060.3C,BraA08g007140.3C,BraA05g014930.3C,BraA09g042320.3C,BraA05g012460.3C,BraA04g021020.3C,BraA04g021040.3C,BraA06g035320.3C,BraA04g021050.3C,BraA03g017120.3C,BraA09g004220.3C
GO:0016459	myosin complex	cellular_component	2.6095e-05	0.0011495	24	6269	51	30047	BraA09g012130.3C,BraA07g000540.3C,BraA08g025250.3C,BraA08g032560.3C,BraA08g034730.3C,BraA03g017590.3C,BraA09g064300.3C,BraA10g005080.3C,BraA03g039230.3C,BraA03g016950.3C,BraA01g008700.3C,BraA07g012940.3C,BraA03g058020.3C,BraA10g012100.3C,BraA05g027420.3C,BraA09g018800.3C,BraA05g019380.3C,BraA06g005750.3C,BraA06g043150.3C,BraA06g000030.3C,BraA02g014100.3C,BraA05g011540.3C,BraA09g056980.3C,BraA01g0…
GO:0004970	ionotropic glutamate receptor activity	molecular_function	2.6589e-05	0.0011495	23	6269	48	30047	BraA05g014930.3C,BraA08g007140.3C,BraA04g021060.3C,BraA09g042320.3C,BraA03g048260.3C,BraA10g013290.3C,BraA05g012460.3C,BraA03g060390.3C,BraA04g021020.3C,BraA04g021040.3C,BraA06g035320.3C,BraA04g021050.3C,BraA03g017120.3C,BraA09g004220.3C,BraA04g018400.3C,BraA04g021030.3C,BraA08g014990.3C,BraA01g009560.3C,BraA10g002590.3C,BraA09g004230.3C,BraA01g003100.3C,BraA05g012490.3C,BraA02g039730.3C
GO:0008066	glutamate receptor activity	molecular_function	2.6589e-05	0.0011495	23	6269	48	30047	BraA09g004230.3C,BraA01g009560.3C,BraA10g002590.3C,BraA08g014990.3C,BraA04g021030.3C,BraA04g018400.3C,BraA02g039730.3C,BraA05g012490.3C,BraA01g003100.3C,BraA05g012460.3C,BraA10g013290.3C,BraA03g048260.3C,BraA09g042320.3C,BraA04g021060.3C,BraA08g007140.3C,BraA05g014930.3C,BraA09g004220.3C,BraA03g017120.3C,BraA06g035320.3C,BraA04g021050.3C,BraA04g021040.3C,BraA03g060390.3C,BraA04g021020.3C
GO:0004673	protein histidine kinase activity	molecular_function	2.6715e-05	0.0011495	41	6269	107	30047	BraA10g002720.3C,BraA02g003630.3C,BraA02g008740.3C,BraA04g009760.3C,BraA03g017590.3C,BraA08g032560.3C,BraA02g009510.3C,BraA10g023440.3C,BraA09g060030.3C,BraA03g016950.3C,BraA03g018110.3C,BraA09g064300.3C,BraA09g061530.3C,BraA10g012100.3C,BraA06g003380.3C,BraA02g016630.3C,BraA03g018460.3C,BraA06g039760.3C,BraA03g006750.3C,BraA05g000090.3C,BraA03g059810.3C,BraA06g005750.3C,BraA07g003100.3C,BraA09g0…
GO:0016775	phosphotransferase activity, nitrogenous group as acceptor	molecular_function	2.6715e-05	0.0011495	41	6269	107	30047	BraA09g056980.3C,BraA01g004740.3C,BraA05g011540.3C,BraA06g000030.3C,BraA06g043150.3C,BraA09g018800.3C,BraA03g009370.3C,BraA05g030370.3C,BraA05g013380.3C,BraA04g008090.3C,BraA10g006560.3C,BraA01g008700.3C,BraA05g000380.3C,BraA09g015190.3C,BraA06g005740.3C,BraA09g012130.3C,BraA03g012550.3C,BraA07g000540.3C,BraA07g003100.3C,BraA06g005750.3C,BraA03g006750.3C,BraA03g059810.3C,BraA05g000090.3C,BraA10g0…
GO:0016310	phosphorylation	biological_process	2.9794e-05	0.0012703	461	6269	1874	30047	BraA08g034730.3C,BraA02g004280.3C,BraA04g022820.3C,BraA10g017310.3C,BraA09g057450.3C,BraA09g004430.3C,BraA03g044640.3C,BraA10g014150.3C,BraA04g031070.3C,BraA06g023380.3C,BraA05g032410.3C,BraA05g039390.3C,BraA05g018200.3C,BraA01g014370.3C,BraA01g023620.3C,BraA05g034090.3C,BraA01g031230.3C,BraA08g004590.3C,BraA03g000350.3C,BraA04g029630.3C,BraA01g029150.3C,BraA05g002520.3C,BraA09g046290.3C,BraA01g0…
GO:0046907	intracellular transport	biological_process	3.2366e-05	0.0013676	278	6269	1074	30047	BraA05g018700.3C,BraA09g048440.3C,BraA01g002870.3C,BraA05g004820.3C,BraA02g013830.3C,BraA04g026220.3C,BraA09g062950.3C,BraA03g061640.3C,BraA07g008780.3C,BraA07g042650.3C,BraA03g046270.3C,BraA05g036410.3C,BraA09g063840.3C,BraA10g022210.3C,BraA04g008260.3C,BraA07g032640.3C,BraA06g025180.3C,BraA02g006080.3C,BraA07g038040.3C,BraA07g027080.3C,BraA06g015580.3C,BraA06g029950.3C,BraA05g042630.3C,BraA09g0…
GO:0060089	molecular transducer activity	molecular_function	3.4168e-05	0.0014308	139	6269	488	30047	BraA06g005750.3C,BraA04g021060.3C,BraA07g003100.3C,BraA05g012460.3C,BraA09g037320.3C,BraA03g060390.3C,BraA10g001250.3C,BraA03g017120.3C,BraA09g064300.3C,BraA10g002590.3C,BraA02g009510.3C,BraA03g016950.3C,BraA09g021920.3C,BraA02g003630.3C,BraA02g008740.3C,BraA06g043150.3C,BraA06g027290.3C,BraA09g018450.3C,BraA01g011330.3C,BraA06g000030.3C,BraA09g056980.3C,BraA01g004740.3C,BraA02g002830.3C,BraA01g0…
GO:0005231	excitatory extracellular ligand-gated ion channel activity	molecular_function	3.6939e-05	0.0015331	18	6269	34	30047	BraA04g021060.3C,BraA05g014930.3C,BraA08g007140.3C,BraA09g042320.3C,BraA05g012460.3C,BraA04g021020.3C,BraA04g021040.3C,BraA04g021050.3C,BraA06g035320.3C,BraA03g017120.3C,BraA09g004220.3C,BraA04g021030.3C,BraA04g018400.3C,BraA08g014990.3C,BraA09g004230.3C,BraA05g012490.3C,BraA01g003100.3C,BraA02g039730.3C
GO:0070647	protein modification by small protein conjugation or removal	biological_process	3.863e-05	0.0015893	75	6269	234	30047	BraA07g035670.3C,BraA06g030860.3C,BraA02g020620.3C,BraA06g020080.3C,BraA05g042550.3C,BraA02g043450.3C,BraA08g003500.3C,BraA02g002510.3C,BraA05g035090.3C,BraA09g035630.3C,BraA09g007040.3C,BraA07g033960.3C,BraA05g005550.3C,BraA10g009570.3C,BraA04g007560.3C,BraA08g020660.3C,BraA08g018090.3C,BraA03g012550.3C,BraA03g002620.3C,BraA02g005800.3C,BraA03g008440.3C,BraA03g039560.3C,BraA07g016220.3C,BraA10g0…
GO:0045184	establishment of protein localization	biological_process	3.8976e-05	0.0015895	276	6269	1068	30047	BraA05g000090.3C,BraA05g029070.3C,BraA06g003190.3C,BraA03g048020.3C,BraA09g064550.3C,BraA10g023720.3C,BraA09g044240.3C,BraA09g009800.3C,BraA05g027820.3C,BraA01g011240.3C,BraA09g056240.3C,BraA02g001980.3C,BraA02g030480.3C,BraA09g041360.3C,BraA07g025780.3C,BraA10g021630.3C,BraA09g057600.3C,BraA10g005310.3C,BraA09g005560.3C,BraA02g045930.3C,BraA09g023130.3C,BraA01g040290.3C,BraA05g021340.3C,BraA02g0…
GO:0015031	protein transport	biological_process	3.9703e-05	0.0016052	272	6269	1051	30047	BraA09g059540.3C,BraA06g035060.3C,BraA03g017160.3C,BraA09g015060.3C,BraA04g017450.3C,BraA04g002610.3C,BraA07g031150.3C,BraA01g008190.3C,BraA08g033570.3C,BraA02g007280.3C,BraA07g018290.3C,BraA06g043660.3C,BraA06g035640.3C,BraA10g000140.3C,BraA08g030500.3C,BraA03g014840.3C,BraA09g048510.3C,BraA06g014940.3C,BraA06g005800.3C,BraA06g041750.3C,BraA05g039620.3C,BraA09g017170.3C,BraA04g008680.3C,BraA05g0…
GO:0009451	RNA modification	biological_process	4.4756e-05	0.0017941	94	6269	309	30047	BraA03g024030.3C,BraA01g002840.3C,BraA04g031810.3C,BraA03g009330.3C,BraA02g026050.3C,BraA02g008720.3C,BraA10g001490.3C,BraA07g041820.3C,BraA05g016730.3C,BraA07g039470.3C,BraA07g034360.3C,BraA03g014730.3C,BraA07g025710.3C,BraA02g030480.3C,BraA03g028470.3C,BraA02g022810.3C,BraA01g016330.3C,BraA03g057900.3C,BraA03g030570.3C,BraA09g043710.3C,BraA01g001970.3C,BraA10g023320.3C,BraA08g023650.3C,BraA10g0…
GO:0034660	ncRNA metabolic process	biological_process	4.7301e-05	0.00188	193	6269	716	30047	BraA06g036490.3C,BraA09g061230.3C,BraA03g014730.3C,BraA01g044660.3C,BraA09g036370.3C,BraA02g022810.3C,BraA03g028470.3C,BraA02g009800.3C,BraA10g023320.3C,BraA09g008440.3C,BraA02g010060.3C,BraA10g002490.3C,BraA09g058460.3C,BraA09g043710.3C,BraA04g007990.3C,BraA09g015560.3C,BraA01g000170.3C,BraA03g024030.3C,BraA04g017000.3C,BraA10g001490.3C,BraA05g030650.3C,BraA02g008720.3C,BraA06g037310.3C,BraA05g0…
GO:0022804	active transmembrane transporter activity	molecular_function	4.9457e-05	0.0019492	123	6269	426	30047	BraA07g040100.3C,BraA07g029620.3C,BraA01g008800.3C,BraA08g005120.3C,BraA04g023140.3C,BraA09g058110.3C,BraA03g054970.3C,BraA03g016030.3C,BraA04g020850.3C,BraA06g028520.3C,BraA05g007100.3C,BraA09g010010.3C,BraA09g021920.3C,BraA10g015570.3C,BraA09g026970.3C,BraA04g012620.3C,BraA08g021770.3C,BraA08g029520.3C,BraA08g030230.3C,BraA07g017120.3C,BraA03g016950.3C,BraA03g046270.3C,BraA01g038520.3C,BraA05g0…
GO:0004518	nuclease activity	molecular_function	5.1425e-05	0.0019672	116	6269	398	30047	BraA05g038010.3C,BraA07g018290.3C,BraA06g035240.3C,BraA02g023210.3C,BraA04g020480.3C,BraA04g008080.3C,BraA03g003220.3C,BraA02g037380.3C,BraA01g009290.3C,BraA09g058810.3C,BraA07g022620.3C,BraA10g014520.3C,BraA06g030180.3C,BraA02g003850.3C,BraA03g039230.3C,BraA03g017800.3C,BraA10g032490.3C,BraA03g047780.3C,BraA03g044120.3C,BraA05g041180.3C,BraA04g016090.3C,BraA09g018510.3C,BraA02g023000.3C,BraA04g0…
GO:0006305	DNA alkylation	biological_process	5.1591e-05	0.0019672	13	6269	21	30047	BraA02g037070.3C,BraA09g009700.3C,BraA01g018050.3C,BraA04g006930.3C,BraA03g054880.3C,BraA07g021640.3C,BraA06g038050.3C,BraA05g026590.3C,BraA03g032300.3C,BraA09g046270.3C,BraA04g018740.3C,BraA07g010440.3C,BraA01g033050.3C
GO:0006306	DNA methylation	biological_process	5.1591e-05	0.0019672	13	6269	21	30047	BraA03g054880.3C,BraA07g021640.3C,BraA05g026590.3C,BraA06g038050.3C,BraA03g032300.3C,BraA09g046270.3C,BraA07g010440.3C,BraA04g018740.3C,BraA01g033050.3C,BraA02g037070.3C,BraA09g009700.3C,BraA04g006930.3C,BraA01g018050.3C
GO:0044728	DNA methylation or demethylation	biological_process	5.1591e-05	0.0019672	13	6269	21	30047	BraA09g009700.3C,BraA02g037070.3C,BraA01g018050.3C,BraA04g006930.3C,BraA07g021640.3C,BraA03g054880.3C,BraA04g018740.3C,BraA09g046270.3C,BraA07g010440.3C,BraA01g033050.3C,BraA06g038050.3C,BraA05g026590.3C,BraA03g032300.3C
GO:0008134	transcription factor binding	molecular_function	5.2287e-05	0.0019776	82	6269	263	30047	BraA01g024050.3C,BraA10g005080.3C,BraA08g009630.3C,BraA01g044150.3C,BraA08g021040.3C,BraA01g031680.3C,BraA10g030000.3C,BraA05g039620.3C,BraA01g018790.3C,BraA07g021090.3C,BraA07g005790.3C,BraA09g021180.3C,BraA01g043500.3C,BraA02g040930.3C,BraA09g013250.3C,BraA01g018240.3C,BraA01g043470.3C,BraA10g011560.3C,BraA09g025640.3C,BraA07g022620.3C,BraA02g027130.3C,BraA08g018420.3C,BraA02g042850.3C,BraA06g0…
GO:0043170	macromolecule metabolic process	biological_process	6.8364e-05	0.002565	2184	6269	9859	30047	BraA07g022920.3C,BraA05g012810.3C,BraA03g045910.3C,BraA02g044160.3C,BraA09g056570.3C,BraA02g007740.3C,BraA08g013210.3C,BraA09g006980.3C,BraA02g041740.3C,BraA10g010100.3C,BraA10g022430.3C,BraA03g005780.3C,BraA07g009630.3C,BraA07g039180.3C,BraA02g021680.3C,BraA06g026850.3C,BraA08g019500.3C,BraA07g019440.3C,BraA01g006990.3C,BraA10g023900.3C,BraA09g012330.3C,BraA03g057910.3C,BraA09g033410.3C,BraA02g0…
raA08g011630.3C,BraA03g005820.3C,BraA08g018090.3C,BraA09g027590.3C,BraA10g011220.3C,BraA06g043160.3C,BraA01g044370.3C,BraA06g034340.3C,BraA03g051180.3C,BraA07g006730.3C,BraA02g001950.3C,BraA09g039580.3C,BraA02g039560.3C,BraA08g000180.3C,BraA08g019830.3C,BraA10g026800.3C,BraA01g028230.3C,BraA03g032900.3C,BraA07g026130.3C,BraA09g039670.3C,BraA01g024130.3C,BraA09g028100.3C,BraA01g016930.3C,BraA09g01…
GO:0034470	ncRNA processing	biological_process	6.9707e-05	0.0025768	155	6269	561	30047	BraA07g020530.3C,BraA01g010400.3C,BraA06g024230.3C,BraA02g008740.3C,BraA07g042250.3C,BraA03g033640.3C,BraA03g002420.3C,BraA01g008800.3C,BraA07g021090.3C,BraA10g026130.3C,BraA01g018790.3C,BraA09g064040.3C,BraA07g011250.3C,BraA01g024050.3C,BraA03g010870.3C,BraA04g019210.3C,BraA09g035280.3C,BraA09g038700.3C,BraA07g010440.3C,BraA08g025760.3C,BraA09g063500.3C,BraA04g028850.3C,BraA02g042450.3C,BraA06g0…
GO:0051649	establishment of localization in cell	biological_process	6.9778e-05	0.0025768	310	6269	1224	30047	BraA03g055120.3C,BraA08g030500.3C,BraA06g035640.3C,BraA10g000140.3C,BraA08g033570.3C,BraA02g038120.3C,BraA06g043660.3C,BraA02g007280.3C,BraA07g018290.3C,BraA01g008190.3C,BraA03g017160.3C,BraA09g015060.3C,BraA04g017450.3C,BraA04g002610.3C,BraA07g029610.3C,BraA07g031150.3C,BraA10g030750.3C,BraA09g059540.3C,BraA06g035060.3C,BraA07g042100.3C,BraA06g035340.3C,BraA09g044710.3C,BraA06g027470.3C,BraA10g0…
GO:0003723	RNA binding	molecular_function	7.2109e-05	0.0026421	317	6269	1255	30047	BraA03g011870.3C,BraA07g036170.3C,BraA06g024230.3C,BraA04g016710.3C,BraA03g002420.3C,BraA03g010120.3C,BraA01g018790.3C,BraA01g024050.3C,BraA08g021040.3C,BraA02g044250.3C,BraA09g013250.3C,BraA03g033120.3C,BraA01g043470.3C,BraA04g014150.3C,BraA10g019090.3C,BraA02g041790.3C,BraA02g013630.3C,BraA01g021430.3C,BraA02g037270.3C,BraA10g005230.3C,BraA03g031180.3C,BraA08g023130.3C,BraA01g008400.3C,BraA04g0…
GO:0044765	single-organism transport	biological_process	7.6506e-05	0.0027815	706	6269	2994	30047	BraA05g033010.3C,BraA05g029070.3C,BraA02g007860.3C,BraA03g049080.3C,BraA09g044240.3C,BraA10g020320.3C,BraA01g043800.3C,BraA09g019590.3C,BraA06g007800.3C,BraA09g009800.3C,BraA09g034300.3C,BraA09g056240.3C,BraA05g017260.3C,BraA07g035670.3C,BraA02g001370.3C,BraA07g025780.3C,BraA01g044710.3C,BraA08g001160.3C,BraA04g019790.3C,BraA01g004520.3C,BraA01g040290.3C,BraA09g041250.3C,BraA08g027550.3C,BraA02g0…
GO:0000160	phosphorelay signal transduction system	biological_process	8.0986e-05	0.0029217	57	6269	170	30047	BraA06g005750.3C,BraA07g033510.3C,BraA06g001280.3C,BraA07g003100.3C,BraA03g046830.3C,BraA03g006750.3C,BraA01g020760.3C,BraA10g032150.3C,BraA03g059810.3C,BraA10g023440.3C,BraA03g018110.3C,BraA09g060030.3C,BraA03g016950.3C,BraA09g064300.3C,BraA01g013150.3C,BraA07g042300.3C,BraA10g012100.3C,BraA06g003380.3C,BraA03g037770.3C,BraA02g016630.3C,BraA06g039760.3C,BraA03g018460.3C,BraA02g003630.3C,BraA07g0…
GO:0030117	membrane coat	cellular_component	8.6578e-05	0.0030761	63	6269	193	30047	BraA09g033110.3C,BraA09g064420.3C,BraA07g000640.3C,BraA09g023130.3C,BraA05g010520.3C,BraA05g035740.3C,BraA06g039580.3C,BraA02g008540.3C,BraA01g025980.3C,BraA05g029080.3C,BraA07g032640.3C,BraA04g029550.3C,BraA08g012240.3C,BraA01g006340.3C,BraA03g036190.3C,BraA01g041830.3C,BraA02g035350.3C,BraA04g019940.3C,BraA03g056890.3C,BraA01g008190.3C,BraA06g031810.3C,BraA02g033370.3C,BraA01g036370.3C,BraA05g0…
GO:0048475	coated membrane	cellular_component	8.6578e-05	0.0030761	63	6269	193	30047	BraA05g041700.3C,BraA07g000690.3C,BraA10g018130.3C,BraA08g017160.3C,BraA01g008190.3C,BraA06g031810.3C,BraA02g033370.3C,BraA01g036370.3C,BraA01g005430.3C,BraA02g035430.3C,BraA03g000680.3C,BraA06g039580.3C,BraA05g035740.3C,BraA02g008540.3C,BraA05g029080.3C,BraA01g025980.3C,BraA09g033110.3C,BraA07g000640.3C,BraA09g064420.3C,BraA09g023130.3C,BraA05g010520.3C,BraA03g036190.3C,BraA02g035350.3C,BraA01g0…
GO:0005230	extracellular ligand-gated ion channel activity	molecular_function	8.7626e-05	0.00309	23	6269	51	30047	BraA09g004230.3C,BraA04g021030.3C,BraA04g018400.3C,BraA08g014990.3C,BraA01g009560.3C,BraA10g002590.3C,BraA02g039730.3C,BraA01g003100.3C,BraA05g012490.3C,BraA05g012460.3C,BraA04g021060.3C,BraA08g007140.3C,BraA05g014930.3C,BraA09g042320.3C,BraA10g013290.3C,BraA03g048260.3C,BraA03g017120.3C,BraA09g004220.3C,BraA04g021020.3C,BraA03g060390.3C,BraA04g021040.3C,BraA04g021050.3C,BraA06g035320.3C
GO:0065007	biological regulation	biological_process	0.00010871	0.0038047	1205	6269	5294	30047	BraA07g038480.3C,BraA05g015200.3C,BraA09g039730.3C,BraA07g040900.3C,BraA09g059810.3C,BraA08g008870.3C,BraA09g045160.3C,BraA07g010440.3C,BraA10g001250.3C,BraA06g010940.3C,BraA02g024680.3C,BraA07g015410.3C,BraA09g063460.3C,BraA08g033270.3C,BraA01g037790.3C,BraA09g024490.3C,BraA07g003910.3C,BraA02g032910.3C,BraA05g041700.3C,BraA06g018370.3C,BraA01g019060.3C,BraA08g026530.3C,BraA02g031780.3C,BraA01g0…
GO:0040029	regulation of gene expression, epigenetic	biological_process	0.00018978	0.0065932	13	6269	23	30047	BraA02g037070.3C,BraA09g009700.3C,BraA01g018050.3C,BraA04g006930.3C,BraA03g054880.3C,BraA07g021640.3C,BraA06g038050.3C,BraA05g026590.3C,BraA03g032300.3C,BraA09g046270.3C,BraA04g018740.3C,BraA07g010440.3C,BraA01g033050.3C
GO:0044237	cellular metabolic process	biological_process	0.00019164	0.0066088	2457	6269	11193	30047	BraA07g035630.3C,BraA04g005000.3C,BraA08g025100.3C,BraA09g027150.3C,BraA02g042850.3C,BraA10g007850.3C,BraA01g038030.3C,BraA01g043130.3C,BraA07g038500.3C,BraA07g027290.3C,BraA07g031990.3C,BraA10g024640.3C,BraAnng001180.3C,BraA06g039670.3C,BraA08g023620.3C,BraA04g016350.3C,BraA03g056710.3C,BraA05g037500.3C,BraA06g041780.3C,BraA02g016630.3C,BraA02g044250.3C,BraA03g056970.3C,BraA01g039990.3C,BraA03g0…
raA06g005800.3C,BraA10g024050.3C,BraA07g002360.3C,BraA03g058960.3C,BraA10g019030.3C,BraA01g020190.3C,BraA01g019690.3C,BraA03g028250.3C,BraA01g017920.3C,BraA08g025080.3C,BraA02g040780.3C,BraA07g014430.3C,BraA06g037730.3C,BraA05g029080.3C,BraA03g055650.3C,BraA03g051080.3C,BraA05g033310.3C,BraA10g027100.3C,BraA01g041520.3C,BraA09g047750.3C,BraA06g035370.3C,BraA07g034860.3C,BraA08g001130.3C,BraA01g00…
GO:0004127	cytidylate kinase activity	molecular_function	0.00020895	0.0071532	25	6269	60	30047	BraA03g009370.3C,BraA09g013250.3C,BraA01g015990.3C,BraA01g016430.3C,BraA03g048220.3C,BraA03g051600.3C,BraA01g043470.3C,BraA09g014670.3C,BraA04g014150.3C,BraA08g028660.3C,BraA03g016750.3C,BraA09g003270.3C,BraA09g014710.3C,BraA07g020530.3C,BraA03g050040.3C,BraA02g008740.3C,BraA01g021430.3C,BraA09g014730.3C,BraA09g014700.3C,BraA09g044880.3C,BraA02g020670.3C,BraA09g014910.3C,BraA09g021840.3C,BraA10g0…
GO:0016579	protein deubiquitination	biological_process	0.00023035	0.0077721	27	6269	67	30047	BraA02g020620.3C,BraA03g002620.3C,BraA06g017360.3C,BraA02g016620.3C,BraA05g012790.3C,BraA08g018090.3C,BraA06g018850.3C,BraA08g017560.3C,BraA06g018810.3C,BraA02g016630.3C,BraA05g026610.3C,BraA08g012510.3C,BraA01g039480.3C,BraA08g034120.3C,BraA04g029090.3C,BraA10g015360.3C,BraA03g048000.3C,BraA02g012000.3C,BraA09g035630.3C,BraA09g063980.3C,BraA05g035090.3C,BraA01g015280.3C,BraA03g039560.3C,BraA08g0…
GO:0070646	protein modification by small protein removal	biological_process	0.00023035	0.0077721	27	6269	67	30047	BraA05g026610.3C,BraA08g012510.3C,BraA02g016630.3C,BraA06g018810.3C,BraA08g017560.3C,BraA06g017360.3C,BraA03g002620.3C,BraA08g018090.3C,BraA06g018850.3C,BraA05g012790.3C,BraA02g016620.3C,BraA02g020620.3C,BraA03g039560.3C,BraA08g002430.3C,BraA05g042550.3C,BraA08g022090.3C,BraA02g043450.3C,BraA02g012000.3C,BraA03g048000.3C,BraA05g035090.3C,BraA01g015280.3C,BraA09g035630.3C,BraA09g063980.3C,BraA04g0…
GO:0035251	UDP-glucosyltransferase activity	molecular_function	0.0002823	0.0094569	30	6269	78	30047	BraA05g016030.3C,BraA03g009800.3C,BraA09g008400.3C,BraA04g023460.3C,BraA02g044880.3C,BraA02g008890.3C,BraA01g014610.3C,BraA05g012090.3C,BraA03g002060.3C,BraA09g024980.3C,BraA06g027920.3C,BraA10g025040.3C,BraA07g021720.3C,BraA01g000390.3C,BraA01g027210.3C,BraA10g019610.3C,BraA01g044100.3C,BraA09g002720.3C,BraA05g004130.3C,BraA06g012940.3C,BraA05g032520.3C,BraA07g023680.3C,BraA06g032320.3C,BraA10g0…
GO:0022857	transmembrane transporter activity	molecular_function	0.00030117	0.010018	426	6269	1763	30047	BraA03g003910.3C,BraA07g026960.3C,BraA02g020310.3C,BraA09g057870.3C,BraA03g033670.3C,BraA05g014160.3C,BraA05g019390.3C,BraA06g011380.3C,BraA09g003500.3C,BraA05g030620.3C,BraA07g038870.3C,BraA09g004960.3C,BraA01g014240.3C,BraA06g011080.3C,BraA04g021020.3C,BraA01g030600.3C,BraA09g013500.3C,BraA05g010720.3C,BraA08g013290.3C,BraA07g025440.3C,BraA05g020300.3C,BraA02g024940.3C,BraA01g038570.3C,BraA06g0…
GO:0008234	cysteine-type peptidase activity	molecular_function	0.00038985	0.012876	111	6269	396	30047	BraA10g016320.3C,BraA02g039250.3C,BraA03g026330.3C,BraA06g017360.3C,BraA07g001480.3C,BraA03g010910.3C,BraA10g015380.3C,BraAnng000140.3C,BraA01g033860.3C,BraA10g006560.3C,BraA08g016530.3C,BraA07g008140.3C,BraA03g054940.3C,BraA09g021640.3C,BraA04g016330.3C,BraA04g029090.3C,BraA10g004800.3C,BraA09g016710.3C,BraA08g004820.3C,BraA05g024650.3C,BraA09g030490.3C,BraA06g001310.3C,BraA06g015230.3C,BraA04g0…
GO:0005819	spindle	cellular_component	0.0004604	0.0151	40	6269	116	30047	BraA07g025790.3C,BraA02g026110.3C,BraA03g010070.3C,BraA10g012640.3C,BraA10g009770.3C,BraA06g022030.3C,BraA09g049340.3C,BraA07g035190.3C,BraA07g023600.3C,BraA06g007480.3C,BraA03g037390.3C,BraA09g040170.3C,BraA08g001190.3C,BraA06g011020.3C,BraA07g001800.3C,BraA01g018370.3C,BraA09g041240.3C,BraA02g002170.3C,BraA07g027110.3C,BraA02g043430.3C,BraA10g029490.3C,BraA09g018080.3C,BraA03g019840.3C,BraA09g0…
GO:0006950	response to stress	biological_process	0.00051023	0.016618	355	6269	1457	30047	BraA03g047400.3C,BraA10g023320.3C,BraA02g009800.3C,BraA09g053710.3C,BraA05g000850.3C,BraA07g004190.3C,BraA09g016130.3C,BraA08g029120.3C,BraA03g014730.3C,BraA03g028470.3C,BraA06g017710.3C,BraA05g027110.3C,BraA05g016730.3C,BraA07g025340.3C,BraA03g057270.3C,BraA06g042460.3C,BraA10g003270.3C,BraA04g020750.3C,BraA06g011400.3C,BraA03g064520.3C,BraA09g007040.3C,BraA02g012810.3C,BraA02g034370.3C,BraA02g0…
GO:0016820	hydrolase activity, acting on acid anhydrides, catalyzing transmembrane movement of substances	molecular_function	0.00058338	0.018869	71	6269	237	30047	BraA02g027420.3C,BraA07g024520.3C,BraA04g016240.3C,BraA06g012320.3C,BraA07g020860.3C,BraA06g036820.3C,BraA06g022780.3C,BraA01g019930.3C,BraA03g020890.3C,BraA03g053050.3C,BraA06g035810.3C,BraA03g046260.3C,BraA09g048560.3C,BraA09g051370.3C,BraA02g029590.3C,BraA07g015780.3C,BraA09g012210.3C,BraA10g001250.3C,BraA01g038520.3C,BraA03g046270.3C,BraA09g065680.3C,BraA03g017370.3C,BraA09g038950.3C,BraA07g0…
GO:0044260	cellular macromolecule metabolic process	biological_process	0.00066428	0.02122	1965	6269	8919	30047	BraA05g004130.3C,BraA03g027480.3C,BraA03g026720.3C,BraA06g023180.3C,BraA05g032780.3C,BraA01g023980.3C,BraA09g035630.3C,BraA02g036310.3C,BraA02g023540.3C,BraA07g036120.3C,BraA10g022340.3C,BraA03g016420.3C,BraA01g044360.3C,BraA07g023320.3C,BraA02g022810.3C,BraA07g026990.3C,BraA09g036370.3C,BraA05g011560.3C,BraA05g018060.3C,BraA09g058460.3C,BraA02g008110.3C,BraA05g004990.3C,BraA02g035770.3C,BraA07g0…
raA06g008530.3C,BraA01g018790.3C,BraA03g033640.3C,BraA05g012090.3C,BraA01g012730.3C,BraA01g000980.3C,BraA04g019210.3C,BraA01g024050.3C,BraA09g031130.3C,BraA09g025140.3C,BraA06g042540.3C,BraA09g044120.3C,BraA05g002490.3C,BraA09g060820.3C,BraA09g002720.3C,BraA07g040190.3C,BraA07g013170.3C,BraA02g014840.3C,BraA01g017000.3C,BraA05g003260.3C,BraA01g031590.3C,BraA01g042880.3C,BraA06g022220.3C,BraA03g01…
GO:0006508	proteolysis	biological_process	0.00066511	0.02122	314	6269	1280	30047	BraA03g051880.3C,BraA02g029150.3C,BraA06g011330.3C,BraA02g016630.3C,BraA07g026300.3C,BraA04g010800.3C,BraA05g003990.3C,BraA06g005750.3C,BraA02g029120.3C,BraA02g012000.3C,BraA02g014100.3C,BraA09g054450.3C,BraA09g063500.3C,BraA07g039500.3C,BraA01g039480.3C,BraA03g064270.3C,BraAnng000140.3C,BraA07g008140.3C,BraA09g021640.3C,BraA06g015760.3C,BraA03g010910.3C,BraA10g015380.3C,BraA07g001480.3C,BraA07g0…
GO:0005215	transporter activity	molecular_function	0.00070719	0.02241	504	6269	2133	30047	BraA05g003770.3C,BraA05g013740.3C,BraA07g031220.3C,BraA01g044710.3C,BraA08g019780.3C,BraA07g021830.3C,BraA08g001160.3C,BraA07g003110.3C,BraA01g011240.3C,BraA10g021120.3C,BraA08g006870.3C,BraA03g032500.3C,BraA07g035670.3C,BraA03g017980.3C,BraA01g043800.3C,BraA10g020320.3C,BraA03g058360.3C,BraA06g020540.3C,BraA09g019590.3C,BraA03g045720.3C,BraA09g034300.3C,BraA07g013880.3C,BraA06g007800.3C,BraA08g0…
GO:0071949	FAD binding	molecular_function	0.00078186	0.02461	43	6269	130	30047	BraA07g023660.3C,BraA04g007900.3C,BraA09g015600.3C,BraA09g017660.3C,BraA02g022380.3C,BraA08g011650.3C,BraA01g007490.3C,BraA03g040910.3C,BraA02g042450.3C,BraA04g017000.3C,BraA10g009010.3C,BraA10g002490.3C,BraA10g002610.3C,BraA04g007990.3C,BraA09g015560.3C,BraA09g020810.3C,BraA05g003520.3C,BraA09g064040.3C,BraA10g026130.3C,BraA07g009020.3C,BraA03g044450.3C,BraA09g055520.3C,BraA08g022710.3C,BraA06g0…
GO:0006396	RNA processing	biological_process	0.0008259	0.025823	233	6269	927	30047	BraA05g014220.3C,BraA06g042000.3C,BraA02g027140.3C,BraA06g028310.3C,BraA03g037390.3C,BraA08g023640.3C,BraA03g022580.3C,BraA03g044440.3C,BraA02g038040.3C,BraA03g034390.3C,BraA01g033580.3C,BraA05g003300.3C,BraA09g055520.3C,BraA03g044450.3C,BraA09g050730.3C,BraA09g059770.3C,BraA05g029630.3C,BraA09g059160.3C,BraA06g031420.3C,BraA05g008180.3C,BraA04g030730.3C,BraA05g041870.3C,BraA06g027770.3C,BraA03g0…
GO:0015629	actin cytoskeleton	cellular_component	0.00083304	0.025874	31	6269	86	30047	BraA02g014100.3C,BraA01g042250.3C,BraA09g056980.3C,BraA01g004740.3C,BraA05g011540.3C,BraA06g043150.3C,BraA07g009740.3C,BraA05g032590.3C,BraA06g005750.3C,BraA06g000030.3C,BraA09g018800.3C,BraA05g019380.3C,BraA01g003780.3C,BraA05g027420.3C,BraA10g012100.3C,BraA09g033750.3C,BraA03g058020.3C,BraA07g012940.3C,BraA09g064300.3C,BraA03g039230.3C,BraA10g005080.3C,BraA01g008700.3C,BraA03g016950.3C,BraA08g0…
GO:0004888	transmembrane signaling receptor activity	molecular_function	0.00084006	0.02592	51	6269	161	30047	BraA04g021060.3C,BraA05g012460.3C,BraA08g000620.3C,BraA07g018430.3C,BraA03g060390.3C,BraA04g006210.3C,BraA05g037090.3C,BraA06g035320.3C,BraA09g037320.3C,BraA04g020230.3C,BraA01g029400.3C,BraA09g057380.3C,BraA03g017120.3C,BraA09g064950.3C,BraA04g021030.3C,BraA05g039980.3C,BraA08g009630.3C,BraA01g009560.3C,BraA10g002590.3C,BraA06g003840.3C,BraA05g012490.3C,BraA08g007140.3C,BraA05g014930.3C,BraA07g0…
GO:0000723	telomere maintenance	biological_process	0.00088071	0.026648	27	6269	72	30047	BraA09g057200.3C,BraA02g033580.3C,BraA02g022820.3C,BraA02g022810.3C,BraA09g059540.3C,BraA02g021680.3C,BraA01g017920.3C,BraA07g019360.3C,BraA09g060030.3C,BraA09g029510.3C,BraA10g017380.3C,BraA03g049280.3C,BraA01g037790.3C,BraA10g011730.3C,BraA06g030150.3C,BraA02g034370.3C,BraA05g026860.3C,BraA07g007060.3C,BraAnng002280.3C,BraA03g063030.3C,BraA09g057100.3C,BraA09g059530.3C,BraA05g016330.3C,BraA03g0…
GO:0032200	telomere organization	biological_process	0.00088071	0.026648	27	6269	72	30047	BraA10g017380.3C,BraA03g049280.3C,BraA01g037790.3C,BraA10g011730.3C,BraA06g030150.3C,BraA05g026860.3C,BraA02g034370.3C,BraA07g007060.3C,BraAnng002280.3C,BraA03g063030.3C,BraA09g057100.3C,BraA09g059530.3C,BraA05g016330.3C,BraA03g057910.3C,BraA02g042560.3C,BraA10g019090.3C,BraA03g024790.3C,BraA09g057200.3C,BraA02g033580.3C,BraA02g022820.3C,BraA02g022810.3C,BraA09g059540.3C,BraA02g021680.3C,BraA01g0…
GO:0060249	anatomical structure homeostasis	biological_process	0.00088071	0.026648	27	6269	72	30047	BraA02g021680.3C,BraA01g017920.3C,BraA07g019360.3C,BraA09g060030.3C,BraA09g029510.3C,BraA09g059540.3C,BraA02g022820.3C,BraA02g022810.3C,BraA09g057200.3C,BraA02g033580.3C,BraA10g019090.3C,BraA03g024790.3C,BraA03g063030.3C,BraA09g057100.3C,BraA05g016330.3C,BraA09g059530.3C,BraA03g057910.3C,BraA02g042560.3C,BraA05g026860.3C,BraA02g034370.3C,BraA07g007060.3C,BraAnng002280.3C,BraA10g017380.3C,BraA01g0…
GO:0016788	hydrolase activity, acting on ester bonds	molecular_function	0.0008893	0.026736	324	6269	1330	30047	BraA09g035280.3C,BraA04g007220.3C,BraA03g051880.3C,BraA03g010120.3C,BraA03g032280.3C,BraA01g021460.3C,BraA07g003100.3C,BraA02g037310.3C,BraA06g005750.3C,BraA09g038550.3C,BraA09g009780.3C,BraA04g028850.3C,BraA09g013250.3C,BraA10g032490.3C,BraA02g003850.3C,BraA08g018160.3C,BraA05g027890.3C,BraA01g009290.3C,BraA06g018130.3C,BraA01g021430.3C,BraA02g036220.3C,BraA04g031420.3C,BraA09g000740.3C,BraA01g0…
GO:0015630	microtubule cytoskeleton	cellular_component	0.00095187	0.028435	61	6269	201	30047	BraA06g007480.3C,BraA07g023600.3C,BraA03g037390.3C,BraA09g040170.3C,BraA03g021530.3C,BraA05g001810.3C,BraA08g001190.3C,BraA08g011350.3C,BraA07g021930.3C,BraA07g001800.3C,BraA06g011020.3C,BraA02g026110.3C,BraA07g025790.3C,BraA03g010070.3C,BraA10g012640.3C,BraA09g056980.3C,BraA08g006920.3C,BraA06g022030.3C,BraA10g009770.3C,BraA07g035190.3C,BraA01g019200.3C,BraA09g040900.3C,BraA09g049340.3C,BraA03g0…
GO:0019538	protein metabolic process	biological_process	0.00097044	0.028806	1129	6269	5016	30047	BraA03g011440.3C,BraA09g058160.3C,BraA10g020420.3C,BraA05g022730.3C,BraA05g024120.3C,BraA05g035370.3C,BraA10g027370.3C,BraA01g011970.3C,BraA06g041030.3C,BraA07g016280.3C,BraA01g014250.3C,BraA03g034060.3C,BraA03g065130.3C,BraA01g022180.3C,BraA09g054840.3C,BraA01g033290.3C,BraA05g042530.3C,BraA09g018230.3C,BraA06g005050.3C,BraA01g007700.3C,BraA07g029010.3C,BraA01g025290.3C,BraA10g028350.3C,BraA03g0…
GO:0016866	intramolecular transferase activity	molecular_function	0.00098284	0.028991	28	6269	76	30047	BraA04g024750.3C,BraA10g016230.3C,BraA08g026190.3C,BraA07g010710.3C,BraA07g039470.3C,BraA04g025560.3C,BraA02g016050.3C,BraA07g010720.3C,BraA09g039580.3C,BraA09g030820.3C,BraA02g025510.3C,BraA09g056520.3C,BraA07g041820.3C,BraA02g006600.3C,BraA07g042360.3C,BraA08g023270.3C,BraA05g037760.3C,BraA03g033120.3C,BraA05g037480.3C,BraA06g014000.3C,BraA05g027860.3C,BraA06g039760.3C,BraA07g039340.3C,BraA10g0…
GO:0050789	regulation of biological process	biological_process	0.0010422	0.030548	1134	6269	5042	30047	BraA09g006260.3C,BraA08g028960.3C,BraA06g009520.3C,BraA07g011520.3C,BraA07g028220.3C,BraA02g025170.3C,BraA10g014910.3C,BraA07g018720.3C,BraA03g011490.3C,BraA10g011020.3C,BraA03g017160.3C,BraA03g032310.3C,BraA04g026320.3C,BraA06g018550.3C,BraA06g027880.3C,BraA09g049620.3C,BraA08g015640.3C,BraA07g017370.3C,BraA02g000230.3C,BraA01g036670.3C,BraA10g003430.3C,BraA03g003800.3C,BraA09g025640.3C,BraA03g0…
GO:0006631	fatty acid metabolic process	biological_process	0.0011039	0.032156	68	6269	230	30047	BraA03g041570.3C,BraA05g030260.3C,BraA01g003470.3C,BraA10g030980.3C,BraA10g020070.3C,BraA06g013770.3C,BraA04g028920.3C,BraA05g040670.3C,BraA08g022790.3C,BraA10g024320.3C,BraA04g018220.3C,BraA05g003750.3C,BraA03g023060.3C,BraA09g015550.3C,BraA09g055520.3C,BraA09g010410.3C,BraA05g038760.3C,BraA06g014840.3C,BraA03g019650.3C,BraA03g005970.3C,BraA08g016040.3C,BraA03g033060.3C,BraA09g020810.3C,BraA04g0…
GO:0006265	DNA topological change	biological_process	0.0011891	0.034426	20	6269	49	30047	BraA03g001470.3C,BraA01g008480.3C,BraA04g007350.3C,BraA02g044490.3C,BraA01g043070.3C,BraA03g017000.3C,BraA01g042670.3C,BraA03g020660.3C,BraA01g039480.3C,BraA02g022210.3C,BraA09g057600.3C,BraA08g022320.3C,BraA03g054970.3C,BraA01g017430.3C,BraA08g022670.3C,BraA05g036530.3C,BraA03g002620.3C,BraA03g056710.3C,BraA05g037580.3C,BraA08g009730.3C
GO:0015399	primary active transmembrane transporter activity	molecular_function	0.0012149	0.034743	56	6269	183	30047	BraA05g020300.3C,BraA02g024940.3C,BraA09g012210.3C,BraA07g021240.3C,BraA10g000100.3C,BraA07g029790.3C,BraA09g051370.3C,BraA09g020100.3C,BraAnng000660.3C,BraA09g048560.3C,BraA03g046260.3C,BraA03g053050.3C,BraA06g035810.3C,BraA03g020890.3C,BraA04g032500.3C,BraA08g029350.3C,BraA06g019200.3C,BraA07g025380.3C,BraA06g022780.3C,BraA06g015880.3C,BraA08g035130.3C,BraA09g057870.3C,BraA06g036820.3C,BraA09g0…
GO:0015405	P-P-bond-hydrolysis-driven transmembrane transporter activity	molecular_function	0.0012149	0.034743	56	6269	183	30047	BraA08g002470.3C,BraA06g036490.3C,BraA01g008800.3C,BraA08g029520.3C,BraA10g015570.3C,BraA07g003110.3C,BraA08g021770.3C,BraA08g019780.3C,BraA06g011070.3C,BraA09g021920.3C,BraA10g001250.3C,BraA07g041820.3C,BraA01g038520.3C,BraA03g046270.3C,BraA09g034300.3C,BraA09g065680.3C,BraA07g013880.3C,BraA03g017370.3C,BraA05g034060.3C,BraA06g019200.3C,BraA07g025380.3C,BraA08g029350.3C,BraA04g032500.3C,BraA03g0…
GO:0098796	membrane protein complex	cellular_component	0.0013441	0.038206	225	6269	900	30047	BraA03g038830.3C,BraA04g030040.3C,BraA04g025560.3C,BraA04g020750.3C,BraA09g027580.3C,BraA09g042070.3C,BraA02g026340.3C,BraA01g014760.3C,BraA10g030210.3C,BraA03g004720.3C,BraA02g001160.3C,BraA10g017630.3C,BraA06g001550.3C,BraA07g006770.3C,BraA05g039160.3C,BraA07g023680.3C,BraA05g032520.3C,BraA06g013720.3C,BraA05g010730.3C,BraA09g058460.3C,BraA06g002980.3C,BraA09g061370.3C,BraA05g037780.3C,BraA08g0…
GO:0016849	phosphorus-oxygen lyase activity	molecular_function	0.0013957	0.039432	11	6269	21	30047	BraA02g044250.3C,BraA04g022720.3C,BraA03g030210.3C,BraA09g004940.3C,BraA02g021130.3C,BraA03g033380.3C,BraA02g033380.3C,BraA08g020850.3C,BraA10g020070.3C,BraA02g041420.3C,BraA09g005540.3C
GO:0032065	cortical protein anchoring	biological_process	0.0015574	0.043737	6	6269	8	30047	BraA02g004560.3C,BraA02g019420.3C,BraA04g007730.3C,BraA03g009080.3C,BraA04g025700.3C,BraA10g025330.3C
GO:0004527	exonuclease activity	molecular_function	0.0016527	0.046137	46	6269	146	30047	BraA01g041510.3C,BraA03g034980.3C,BraA03g010120.3C,BraA09g004210.3C,BraA05g035970.3C,BraA01g021460.3C,BraA10g005080.3C,BraA05g000850.3C,BraA02g038000.3C,BraA06g027160.3C,BraA07g031220.3C,BraA02g006710.3C,BraA03g051530.3C,BraA06g005390.3C,BraA09g038550.3C,BraA03g048060.3C,BraA09g018840.3C,BraA06g005750.3C,BraA02g036080.3C,BraA05g018720.3C,BraA03g006390.3C,BraA07g003100.3C,BraA05g022860.3C,BraA10g0…
GO:0008509	anion transmembrane transporter activity	molecular_function	0.0017906	0.049642	37	6269	112	30047	BraA04g030080.3C,BraA02g035930.3C,BraA10g027520.3C,BraA06g011380.3C,BraA09g004220.3C,BraA02g006850.3C,BraA01g040290.3C,BraA09g040430.3C,BraA02g003450.3C,BraA07g010480.3C,BraA05g014160.3C,BraA03g053810.3C,BraA10g024610.3C,BraA03g026130.3C,BraA07g025700.3C,BraA03g045900.3C,BraA08g029390.3C,BraA06g000470.3C,BraA09g013820.3C,BraA09g014010.3C,BraA02g024460.3C,BraA07g041580.3C,BraA09g001280.3C,BraA04g0…
GO:0009007	site-specific DNA-methyltransferase (adenine-specific) activity	molecular_function	0.0018894	0.049642	4	6269	4	30047	BraA09g046270.3C,BraA04g018740.3C,BraA01g018050.3C,BraA07g021640.3C
GO:0009008	DNA-methyltransferase activity	molecular_function	0.0018894	0.049642	4	6269	4	30047	BraA07g021640.3C,BraA09g046270.3C,BraA01g018050.3C,BraA04g018740.3C
GO:0032775	DNA methylation on adenine	biological_process	0.0018894	0.049642	4	6269	4	30047	BraA01g018050.3C,BraA09g046270.3C,BraA04g018740.3C,BraA07g021640.3C
GO:0016868	intramolecular transferase activity, phosphotransferases	molecular_function	0.0019051	0.049642	15	6269	34	30047	BraA08g026190.3C,BraA06g014000.3C,BraA04g024750.3C,BraA09g039580.3C,BraA07g010720.3C,BraA07g010710.3C,BraA04g025560.3C,BraA03g018010.3C,BraA09g056520.3C,BraA02g025510.3C,BraA08g023270.3C,BraA08g002820.3C,BraA07g042360.3C,BraA03g018650.3C,BraA05g037760.3C
GO:0004779	sulfate adenylyltransferase activity	molecular_function	0.0019578	0.049642	5	6269	6	30047	BraA03g040710.3C,BraA05g024320.3C,BraA06g015390.3C,BraA06g043230.3C,BraA01g022010.3C
GO:0004781	sulfate adenylyltransferase (ATP) activity	molecular_function	0.0019578	0.049642	5	6269	6	30047	BraA03g040710.3C,BraA05g024320.3C,BraA06g015390.3C,BraA06g043230.3C,BraA01g022010.3C
GO:0000295	adenine nucleotide transmembrane transporter activity	molecular_function	0.0019582	0.049642	5	6269	6	30047	BraA03g054970.3C,BraA07g025700.3C,BraA06g011380.3C,BraA10g027520.3C,BraA08g029390.3C
GO:0005346	purine ribonucleotide transmembrane transporter activity	molecular_function	0.0019582	0.049642	5	6269	6	30047	BraA07g025700.3C,BraA06g011380.3C,BraA03g054970.3C,BraA08g029390.3C,BraA10g027520.3C
GO:0005347	ATP transmembrane transporter activity	molecular_function	0.0019582	0.049642	5	6269	6	30047	BraA06g011380.3C,BraA07g025700.3C,BraA03g054970.3C,BraA08g029390.3C,BraA10g027520.3C
GO:0005471	ATP:ADP antiporter activity	molecular_function	0.0019582	0.049642	5	6269	6	30047	BraA10g027520.3C,BraA08g029390.3C,BraA03g054970.3C,BraA06g011380.3C,BraA07g025700.3C
GO:0015211	purine nucleoside transmembrane transporter activity	molecular_function	0.0019582	0.049642	5	6269	6	30047	BraA10g027520.3C,BraA08g029390.3C,BraA03g054970.3C,BraA06g011380.3C,BraA07g025700.3C
GO:0015215	nucleotide transmembrane transporter activity	molecular_function	0.0019582	0.049642	5	6269	6	30047	BraA10g027520.3C,BraA08g029390.3C,BraA03g054970.3C,BraA06g011380.3C,BraA07g025700.3C
GO:0015216	purine nucleotide transmembrane transporter activity	molecular_function	0.0019582	0.049642	5	6269	6	30047	BraA03g054970.3C,BraA06g011380.3C,BraA07g025700.3C,BraA10g027520.3C,BraA08g029390.3C
GO:0015217	ADP transmembrane transporter activity	molecular_function	0.0019582	0.049642	5	6269	6	30047	BraA08g029390.3C,BraA10g027520.3C,BraA07g025700.3C,BraA06g011380.3C,BraA03g054970.3C
GO:0015301	anion:anion antiporter activity	molecular_function	0.0019582	0.049642	5	6269	6	30047	BraA10g027520.3C,BraA08g029390.3C,BraA03g054970.3C,BraA06g011380.3C,BraA07g025700.3C
GO:0015605	organophosphate ester transmembrane transporter activity	molecular_function	0.0019582	0.049642	5	6269	6	30047	BraA08g029390.3C,BraA10g027520.3C,BraA07g025700.3C,BraA06g011380.3C,BraA03g054970.3C
GO:0030131	clathrin adaptor complex	cellular_component	0.0020166	0.049821	9	6269	16	30047	BraA08g004720.3C,BraA03g004720.3C,BraA08g017160.3C,BraA01g025980.3C,BraA10g018130.3C,BraA01g006340.3C,BraA09g038950.3C,BraA03g051280.3C,BraA03g056890.3C
GO:0000148	1,3-beta-D-glucan synthase complex	cellular_component	0.0020183	0.049821	9	6269	16	30047	BraA09g010020.3C,BraA10g025040.3C,BraA10g004220.3C,BraA03g062090.3C,BraA09g024980.3C,BraA05g012090.3C,BraA05g032520.3C,BraA07g023680.3C,BraA09g002720.3C
GO:0003843	1,3-beta-D-glucan synthase activity	molecular_function	0.0020183	0.049821	9	6269	16	30047	BraA05g012090.3C,BraA05g032520.3C,BraA07g023680.3C,BraA09g002720.3C,BraA10g025040.3C,BraA10g004220.3C,BraA03g062090.3C,BraA09g010020.3C,BraA09g024980.3C
GO:0006074	(1->3)-beta-D-glucan metabolic process	biological_process	0.0020183	0.049821	9	6269	16	30047	BraA10g004220.3C,BraA03g062090.3C,BraA10g025040.3C,BraA09g010020.3C,BraA09g024980.3C,BraA05g032520.3C,BraA07g023680.3C,BraA05g012090.3C,BraA09g002720.3C
GO:0006075	(1->3)-beta-D-glucan biosynthetic process	biological_process	0.0020183	0.049821	9	6269	16	30047	BraA07g023680.3C,BraA05g032520.3C,BraA05g012090.3C,BraA09g002720.3C,BraA09g010020.3C,BraA10g004220.3C,BraA03g062090.3C,BraA10g025040.3C,BraA09g024980.3C
GO:0042623	ATPase activity, coupled	molecular_function	0.0021016	0.051606	76	6269	268	30047	BraA03g054970.3C,BraA09g021920.3C,BraA08g029520.3C,BraA08g021770.3C,BraA10g015570.3C,BraA01g008800.3C,BraA02g008740.3C,BraA03g020630.3C,BraA01g043070.3C,BraA09g065680.3C,BraA03g017370.3C,BraA01g038520.3C,BraA03g046270.3C,BraA07g011330.3C,BraA10g001250.3C,BraA01g017430.3C,BraA09g051370.3C,BraA09g012210.3C,BraA08g022670.3C,BraA03g053050.3C,BraA06g035810.3C,BraA03g046260.3C,BraA09g048560.3C,BraA03g0…
GO:1902589	single-organism organelle organization	biological_process	0.0021655	0.052897	147	6269	568	30047	BraA09g005330.3C,BraA10g005080.3C,BraA07g012170.3C,BraA07g003870.3C,BraA03g025860.3C,BraA01g037790.3C,BraA05g042570.3C,BraA07g005790.3C,BraA10g019090.3C,BraA03g015310.3C,BraA07g037220.3C,BraA10g009980.3C,BraA05g027670.3C,BraA09g064670.3C,BraA01g036390.3C,BraA04g022060.3C,BraA03g039230.3C,BraA09g040170.3C,BraA06g030150.3C,BraA07g023600.3C,BraA06g007480.3C,BraA06g000900.3C,BraA07g037550.3C,BraA06g0…
GO:0000372	Group I intron splicing	biological_process	0.0022082	0.053383	10	6269	19	30047	BraA09g059770.3C,BraA08g016380.3C,BraA07g034210.3C,BraA09g059160.3C,BraA09g059640.3C,BraA03g003500.3C,BraA05g006950.3C,BraA03g061640.3C,BraA03g044760.3C,BraA06g035060.3C
GO:0000376	RNA splicing, via transesterification reactions with guanosine as nucleophile	biological_process	0.0022082	0.053383	10	6269	19	30047	BraA09g059160.3C,BraA07g034210.3C,BraA09g059640.3C,BraA09g059770.3C,BraA08g016380.3C,BraA03g061640.3C,BraA03g044760.3C,BraA06g035060.3C,BraA05g006950.3C,BraA03g003500.3C
GO:0015931	nucleobase-containing compound transport	biological_process	0.0022208	0.053414	17	6269	41	30047	BraA03g045910.3C,BraA03g047800.3C,BraA08g027550.3C,BraA09g027470.3C,BraA05g031170.3C,BraA03g020410.3C,BraA07g032690.3C,BraA06g015580.3C,BraA08g021070.3C,BraA10g013290.3C,BraA04g011330.3C,BraA04g014630.3C,BraA02g008550.3C,BraA03g036330.3C,BraA01g018370.3C,BraA03g032200.3C,BraA09g059600.3C
GO:0017016	Ras GTPase binding	molecular_function	0.002392	0.056659	19	6269	48	30047	BraA07g026960.3C,BraA01g044040.3C,BraA05g042630.3C,BraA05g030170.3C,BraA02g008540.3C,BraA10g019920.3C,BraA02g006880.3C,BraA08g020660.3C,BraA02g023960.3C,BraA10g028130.3C,BraA10g022210.3C,BraA02g000750.3C,BraA03g053990.3C,BraA07g023640.3C,BraA04g002610.3C,BraA02g001980.3C,BraA06g033890.3C,BraA05g041700.3C,BraA09g054420.3C
GO:0031267	small GTPase binding	molecular_function	0.002392	0.056659	19	6269	48	30047	BraA04g002610.3C,BraA07g023640.3C,BraA02g023960.3C,BraA08g020660.3C,BraA10g022210.3C,BraA03g053990.3C,BraA02g000750.3C,BraA10g028130.3C,BraA09g054420.3C,BraA05g041700.3C,BraA02g001980.3C,BraA06g033890.3C,BraA01g044040.3C,BraA07g026960.3C,BraA02g008540.3C,BraA10g019920.3C,BraA02g006880.3C,BraA05g042630.3C,BraA05g030170.3C
GO:0051020	GTPase binding	molecular_function	0.002392	0.056659	19	6269	48	30047	BraA10g019920.3C,BraA02g006880.3C,BraA02g008540.3C,BraA05g030170.3C,BraA05g042630.3C,BraA01g044040.3C,BraA07g026960.3C,BraA05g041700.3C,BraA09g054420.3C,BraA06g033890.3C,BraA02g001980.3C,BraA07g023640.3C,BraA04g002610.3C,BraA10g028130.3C,BraA03g053990.3C,BraA10g022210.3C,BraA02g000750.3C,BraA08g020660.3C,BraA02g023960.3C
GO:0006354	DNA-templated transcription, elongation	biological_process	0.002459	0.057953	16	6269	38	30047	BraA09g006880.3C,BraA02g043070.3C,BraA02g033370.3C,BraA06g035780.3C,BraA10g012810.3C,BraA10g032490.3C,BraA03g000680.3C,BraA09g024520.3C,BraA09g046090.3C,BraA06g018050.3C,BraA05g032990.3C,BraA08g027550.3C,BraA08g013320.3C,BraA07g037550.3C,BraA08g004440.3C,BraA06g015580.3C
GO:0006528	asparagine metabolic process	biological_process	0.0025418	0.059309	7	6269	11	30047	BraA09g023780.3C,BraA03g004230.3C,BraA06g038870.3C,BraA05g024770.3C,BraA06g028150.3C,BraA06g023690.3C,BraA09g014950.3C
GO:0006529	asparagine biosynthetic process	biological_process	0.0025418	0.059309	7	6269	11	30047	BraA09g014950.3C,BraA06g023690.3C,BraA03g004230.3C,BraA09g023780.3C,BraA06g028150.3C,BraA06g038870.3C,BraA05g024770.3C
GO:0009250	glucan biosynthetic process	biological_process	0.0025616	0.059474	29	6269	84	30047	BraA05g004130.3C,BraA09g002720.3C,BraA01g044100.3C,BraA07g023680.3C,BraA05g032520.3C,BraA06g012940.3C,BraA02g006600.3C,BraA04g001820.3C,BraA03g051780.3C,BraA09g010020.3C,BraA05g023600.3C,BraA03g062090.3C,BraA10g004220.3C,BraA05g023340.3C,BraA09g008400.3C,BraA05g016030.3C,BraA05g012090.3C,BraA02g044880.3C,BraA04g023460.3C,BraA01g014610.3C,BraA09g024980.3C,BraA07g034670.3C,BraA03g002060.3C,BraA05g0…
GO:0006725	cellular aromatic compound metabolic process	biological_process	0.0026294	0.060749	1371	6269	6186	30047	BraA03g038060.3C,BraA03g028250.3C,BraA07g014430.3C,BraA01g017920.3C,BraA08g020190.3C,BraA08g002820.3C,BraA03g045920.3C,BraA09g003270.3C,BraA01g020190.3C,BraA03g058960.3C,BraA07g002360.3C,BraA01g005030.3C,BraA10g020110.3C,BraA07g030000.3C,BraA09g001240.3C,BraA09g052790.3C,BraA10g002290.3C,BraA08g022090.3C,BraA08g011650.3C,BraA03g043020.3C,BraA09g063060.3C,BraA09g044710.3C,BraA03g048670.3C,BraA09g0…
GO:0036459	ubiquitinyl hydrolase activity	molecular_function	0.0027591	0.063433	27	6269	77	30047	BraA04g029090.3C,BraA10g015360.3C,BraA08g034120.3C,BraA01g039480.3C,BraA08g022090.3C,BraA05g042550.3C,BraA02g043450.3C,BraA08g002430.3C,BraA03g039560.3C,BraA05g035090.3C,BraA01g015280.3C,BraA09g063980.3C,BraA09g035630.3C,BraA02g012000.3C,BraA03g048000.3C,BraA06g018850.3C,BraA08g018090.3C,BraA02g016620.3C,BraA05g012790.3C,BraA06g017360.3C,BraA03g002620.3C,BraA02g020620.3C,BraA05g026610.3C,BraA08g0…
GO:0016874	ligase activity	molecular_function	0.0027906	0.063844	101	6269	375	30047	BraA02g026930.3C,BraAnng005250.3C,BraA09g057800.3C,BraA03g000350.3C,BraA01g027500.3C,BraA08g024000.3C,BraA02g035480.3C,BraA09g037310.3C,BraA04g022820.3C,BraA04g007560.3C,BraA01g044370.3C,BraA05g012450.3C,BraA09g014950.3C,BraA03g001800.3C,BraA07g027820.3C,BraA02g005800.3C,BraA03g005820.3C,BraA05g040670.3C,BraA10g010530.3C,BraA02g037900.3C,BraA03g014940.3C,BraA06g038870.3C,BraA03g007530.3C,BraA01g0…
GO:0046483	heterocycle metabolic process	biological_process	0.0029552	0.067282	1365	6269	6163	30047	BraA09g036370.3C,BraA02g022810.3C,BraA01g044360.3C,BraA02g012700.3C,BraA02g035770.3C,BraA10g017620.3C,BraA05g004990.3C,BraA02g008110.3C,BraA09g058460.3C,BraA05g011560.3C,BraA03g054400.3C,BraA05g032780.3C,BraA03g026720.3C,BraA03g027480.3C,BraA10g022340.3C,BraA07g036120.3C,BraA02g023540.3C,BraA02g036310.3C,BraA04g025560.3C,BraA02g046000.3C,BraA02g043550.3C,BraA02g002220.3C,BraA06g033890.3C,BraA05g0…
GO:0042626	ATPase activity, coupled to transmembrane movement of substances	molecular_function	0.0030823	0.06893	51	6269	170	30047	BraA01g038520.3C,BraA03g046270.3C,BraA10g001250.3C,BraA05g034060.3C,BraA03g017370.3C,BraA09g034300.3C,BraA07g013880.3C,BraA09g065680.3C,BraA01g008800.3C,BraA06g036490.3C,BraA08g002470.3C,BraA09g021920.3C,BraA06g011070.3C,BraA08g029520.3C,BraA10g015570.3C,BraA08g021770.3C,BraA07g003110.3C,BraA08g019780.3C,BraA03g048220.3C,BraA09g003500.3C,BraA07g024110.3C,BraA07g024520.3C,BraA06g011080.3C,BraA02g0…
GO:0043492	ATPase activity, coupled to movement of substances	molecular_function	0.0030823	0.06893	51	6269	170	30047	BraA03g017370.3C,BraA09g034300.3C,BraA07g013880.3C,BraA09g065680.3C,BraA05g034060.3C,BraA10g001250.3C,BraA01g038520.3C,BraA03g046270.3C,BraA06g011070.3C,BraA08g029520.3C,BraA10g015570.3C,BraA07g003110.3C,BraA08g021770.3C,BraA08g019780.3C,BraA09g021920.3C,BraA06g036490.3C,BraA01g008800.3C,BraA08g002470.3C,BraA09g030120.3C,BraA09g014440.3C,BraA01g029150.3C,BraA07g020860.3C,BraA06g036820.3C,BraA06g0…
GO:0008514	organic anion transmembrane transporter activity	molecular_function	0.0031523	0.06893	19	6269	49	30047	BraA09g001280.3C,BraA03g054970.3C,BraA05g033330.3C,BraA03g047500.3C,BraA09g033000.3C,BraA08g029390.3C,BraA09g013820.3C,BraA01g033760.3C,BraA09g014010.3C,BraA07g010480.3C,BraA07g025700.3C,BraA09g057260.3C,BraA04g030080.3C,BraA10g027520.3C,BraA09g004220.3C,BraA06g011380.3C,BraA01g040290.3C,BraA02g006850.3C,BraA08g022890.3C
GO:0000778	condensed nuclear chromosome kinetochore	cellular_component	0.0031633	0.06893	26	6269	74	30047	BraA09g052440.3C,BraA06g039360.3C,BraA05g035970.3C,BraA02g020620.3C,BraA01g036390.3C,BraA06g014360.3C,BraA09g041240.3C,BraA05g024770.3C,BraA07g027110.3C,BraA03g028750.3C,BraA09g018080.3C,BraA07g003870.3C,BraA02g043430.3C,BraA03g037390.3C,BraA09g040170.3C,BraA04g007730.3C,BraA07g023600.3C,BraA08g017000.3C,BraA06g007480.3C,BraA03g010070.3C,BraA10g012640.3C,BraA07g025790.3C,BraA09g049340.3C,BraA07g0…
GO:0000780	condensed nuclear chromosome, centromeric region	cellular_component	0.0031633	0.06893	26	6269	74	30047	BraA07g003870.3C,BraA02g043430.3C,BraA09g018080.3C,BraA03g028750.3C,BraA09g041240.3C,BraA05g024770.3C,BraA06g014360.3C,BraA07g027110.3C,BraA01g036390.3C,BraA05g035970.3C,BraA02g020620.3C,BraA09g052440.3C,BraA06g039360.3C,BraA10g009770.3C,BraA07g027190.3C,BraA09g049340.3C,BraA07g035190.3C,BraA07g025790.3C,BraA10g012640.3C,BraA03g010070.3C,BraA07g023600.3C,BraA08g017000.3C,BraA06g007480.3C,BraA09g0…
GO:0000942	condensed nuclear chromosome outer kinetochore	cellular_component	0.0031633	0.06893	26	6269	74	30047	BraA06g014360.3C,BraA09g041240.3C,BraA05g024770.3C,BraA07g027110.3C,BraA03g028750.3C,BraA09g018080.3C,BraA07g003870.3C,BraA02g043430.3C,BraA09g052440.3C,BraA06g039360.3C,BraA05g035970.3C,BraA02g020620.3C,BraA01g036390.3C,BraA03g010070.3C,BraA10g012640.3C,BraA07g025790.3C,BraA09g049340.3C,BraA07g035190.3C,BraA10g009770.3C,BraA07g027190.3C,BraA09g040170.3C,BraA03g037390.3C,BraA04g007730.3C,BraA08g0…
GO:0042729	DASH complex	cellular_component	0.0031633	0.06893	26	6269	74	30047	BraA10g012640.3C,BraA03g010070.3C,BraA07g025790.3C,BraA07g035190.3C,BraA09g049340.3C,BraA07g027190.3C,BraA10g009770.3C,BraA04g007730.3C,BraA03g037390.3C,BraA09g040170.3C,BraA06g007480.3C,BraA07g023600.3C,BraA08g017000.3C,BraA07g027110.3C,BraA05g024770.3C,BraA09g041240.3C,BraA06g014360.3C,BraA03g028750.3C,BraA09g018080.3C,BraA02g043430.3C,BraA07g003870.3C,BraA06g039360.3C,BraA09g052440.3C,BraA02g0…
GO:1901677	phosphate transmembrane transporter activity	molecular_function	0.0031736	0.06893	8	6269	14	30047	BraA10g027520.3C,BraA08g029390.3C,BraA03g005130.3C,BraA05g033080.3C,BraA06g011380.3C,BraA04g012620.3C,BraA03g054970.3C,BraA07g025700.3C
GO:0001514	selenocysteine incorporation	biological_process	0.0031746	0.06893	8	6269	14	30047	BraA03g005620.3C,BraA09g012990.3C,BraA09g059640.3C,BraA09g059140.3C,BraA02g014840.3C,BraA09g059810.3C,BraA10g013400.3C,BraA04g029220.3C
GO:0006451	translational readthrough	biological_process	0.0031746	0.06893	8	6269	14	30047	BraA10g013400.3C,BraA09g059810.3C,BraA04g029220.3C,BraA09g059140.3C,BraA02g014840.3C,BraA03g005620.3C,BraA09g012990.3C,BraA09g059640.3C
GO:0005779	integral component of peroxisomal membrane	cellular_component	0.0033872	0.07287	12	6269	26	30047	BraA04g012620.3C,BraA10g022910.3C,BraA06g000900.3C,BraA03g024040.3C,BraA01g023740.3C,BraA09g047660.3C,BraA01g013010.3C,BraA03g038390.3C,BraA10g015380.3C,BraA09g014740.3C,BraA04g001460.3C,BraA06g019340.3C
GO:0031231	intrinsic component of peroxisomal membrane	cellular_component	0.0033872	0.07287	12	6269	26	30047	BraA06g019340.3C,BraA04g001460.3C,BraA09g014740.3C,BraA10g015380.3C,BraA03g038390.3C,BraA01g013010.3C,BraA01g023740.3C,BraA09g047660.3C,BraA03g024040.3C,BraA06g000900.3C,BraA10g022910.3C,BraA04g012620.3C
GO:0004435	phosphatidylinositol phospholipase C activity	molecular_function	0.0034987	0.074926	9	6269	17	30047	BraA04g028280.3C,BraA04g008590.3C,BraA05g037790.3C,BraA06g044450.3C,BraA09g046090.3C,BraA02g011570.3C,BraA01g041300.3C,BraA10g015950.3C,BraA06g044590.3C
GO:0033692	cellular polysaccharide biosynthetic process	biological_process	0.0035923	0.076582	32	6269	97	30047	BraA04g001820.3C,BraA03g051780.3C,BraA05g023600.3C,BraA09g010020.3C,BraA05g023340.3C,BraA03g062090.3C,BraA02g023000.3C,BraA09g002720.3C,BraA01g044100.3C,BraA02g006600.3C,BraA06g012940.3C,BraA09g024980.3C,BraA07g034670.3C,BraA03g002060.3C,BraA05g037480.3C,BraA07g021720.3C,BraA10g025040.3C,BraA09g008400.3C,BraA05g016030.3C,BraA01g014610.3C,BraA01g032050.3C,BraA06g001350.3C,BraA10g004220.3C,BraA05g0…
GO:0004803	transposase activity	molecular_function	0.0036399	0.077244	25	6269	71	30047	BraA07g013800.3C,BraA01g037320.3C,BraA07g007500.3C,BraA03g014410.3C,BraA05g028850.3C,BraA02g021290.3C,BraA06g026660.3C,BraA02g029670.3C,BraA10g022570.3C,BraA09g046680.3C,BraA06g023770.3C,BraA01g032250.3C,BraA04g009770.3C,BraA05g025160.3C,BraA03g033630.3C,BraA09g008620.3C,BraA05g015760.3C,BraA06g003570.3C,BraA01g010240.3C,BraA10g011030.3C,BraA04g001860.3C,BraA07g040110.3C,BraA09g063010.3C,BraA09g0…
GO:0009308	amine metabolic process	biological_process	0.0037915	0.080099	41	6269	132	30047	BraA09g022300.3C,BraA01g010400.3C,BraA03g022030.3C,BraA02g012700.3C,BraA07g021090.3C,BraA08g014390.3C,BraA09g029540.3C,BraA03g000830.3C,BraA09g033240.3C,BraA05g002240.3C,BraA09g043710.3C,BraA09g008440.3C,BraA10g023320.3C,BraA03g047740.3C,BraA09g038700.3C,BraA03g046270.3C,BraA08g002170.3C,BraA10g014420.3C,BraA03g058920.3C,BraA10g027200.3C,BraA04g026480.3C,BraA02g017520.3C,BraA08g034610.3C,BraA08g0…
GO:0004066	asparagine synthase (glutamine-hydrolyzing) activity	molecular_function	0.0038447	0.080859	6	6269	9	30047	BraA06g028150.3C,BraA06g038870.3C,BraA09g023780.3C,BraA03g004230.3C,BraA06g023690.3C,BraA09g014950.3C
GO:0006139	nucleobase-containing compound metabolic process	biological_process	0.0038641	0.080905	1288	6269	5814	30047	BraA08g034550.3C,BraA09g047200.3C,BraA05g039620.3C,BraA02g008550.3C,BraA01g033510.3C,BraA03g034980.3C,BraA08g011320.3C,BraA05g026470.3C,BraA09g061530.3C,BraA02g034750.3C,BraA06g039760.3C,BraA08g025190.3C,BraA09g016210.3C,BraA07g041550.3C,BraA09g025640.3C,BraA03g038020.3C,BraA03g049280.3C,BraA02g003710.3C,BraA03g003800.3C,BraA08g022700.3C,BraA09g005520.3C,BraA07g017370.3C,BraA09g049620.3C,BraA03g0…
GO:0019201	nucleotide kinase activity	molecular_function	0.0041476	0.086154	27	6269	79	30047	BraA09g003270.3C,BraA07g020530.3C,BraA09g014710.3C,BraA03g050040.3C,BraA01g021430.3C,BraA02g008740.3C,BraA09g014730.3C,BraA05g027000.3C,BraA05g040670.3C,BraA09g014700.3C,BraA02g020670.3C,BraA09g044880.3C,BraA09g014910.3C,BraA09g021840.3C,BraA10g013540.3C,BraA09g014750.3C,BraA03g009370.3C,BraA09g013250.3C,BraA01g015990.3C,BraA01g016430.3C,BraA03g048220.3C,BraA03g051600.3C,BraA09g014670.3C,BraA01g0…
GO:0015932	nucleobase-containing compound transmembrane transporter activity	molecular_function	0.0041516	0.086154	14	6269	33	30047	BraA03g023060.3C,BraA07g025700.3C,BraA03g054970.3C,BraA05g031170.3C,BraA03g032200.3C,BraA09g024750.3C,BraA04g011330.3C,BraA10g013290.3C,BraA07g032690.3C,BraA06g011380.3C,BraA08g035110.3C,BraA08g029390.3C,BraA09g012470.3C,BraA10g027520.3C
GO:0055085	transmembrane transport	biological_process	0.0042465	0.087736	355	6269	1503	30047	BraA04g014230.3C,BraA03g001200.3C,BraA02g024930.3C,BraA03g024980.3C,BraA05g035900.3C,BraA06g020860.3C,BraA09g054860.3C,BraA09g032800.3C,BraA09g031600.3C,BraA01g033760.3C,BraA01g027340.3C,BraA02g025600.3C,BraA05g041770.3C,BraA01g016340.3C,BraA08g020830.3C,BraA04g006030.3C,BraA04g015430.3C,BraA05g028040.3C,BraA04g019230.3C,BraA10g017840.3C,BraA05g007380.3C,BraA05g025520.3C,BraA09g025270.3C,BraA08g0…
GO:0044255	cellular lipid metabolic process	biological_process	0.0043946	0.090397	166	6269	661	30047	BraA04g007220.3C,BraA03g021870.3C,BraA03g043130.3C,BraA10g004400.3C,BraA03g051880.3C,BraA03g030210.3C,BraA09g064040.3C,BraA05g006760.3C,BraA07g009020.3C,BraA10g015280.3C,BraA03g033620.3C,BraA02g016200.3C,BraA08g001860.3C,BraA03g049130.3C,BraA01g006130.3C,BraA10g024640.3C,BraA02g006920.3C,BraA08g030900.3C,BraA02g042450.3C,BraA02g043120.3C,BraA05g017480.3C,BraA09g058840.3C,BraA09g017620.3C,BraA10g0…
GO:0006403	RNA localization	biological_process	0.0045438	0.091856	16	6269	40	30047	BraA02g008550.3C,BraA04g014630.3C,BraA09g059600.3C,BraA03g032200.3C,BraA03g036330.3C,BraA01g018370.3C,BraA03g047800.3C,BraA08g027550.3C,BraA03g045910.3C,BraA05g031170.3C,BraA08g021070.3C,BraA04g011330.3C,BraA03g020410.3C,BraA06g015580.3C,BraA07g032690.3C,BraA09g027470.3C
GO:0050657	nucleic acid transport	biological_process	0.0045438	0.091856	16	6269	40	30047	BraA09g027470.3C,BraA05g031170.3C,BraA07g032690.3C,BraA06g015580.3C,BraA03g020410.3C,BraA04g011330.3C,BraA08g021070.3C,BraA03g045910.3C,BraA03g047800.3C,BraA08g027550.3C,BraA03g036330.3C,BraA01g018370.3C,BraA03g032200.3C,BraA09g059600.3C,BraA04g014630.3C,BraA02g008550.3C
GO:0050658	RNA transport	biological_process	0.0045438	0.091856	16	6269	40	30047	BraA03g045910.3C,BraA03g047800.3C,BraA08g027550.3C,BraA09g027470.3C,BraA05g031170.3C,BraA03g020410.3C,BraA06g015580.3C,BraA07g032690.3C,BraA04g011330.3C,BraA08g021070.3C,BraA04g014630.3C,BraA02g008550.3C,BraA03g036330.3C,BraA01g018370.3C,BraA03g032200.3C,BraA09g059600.3C
GO:0051236	establishment of RNA localization	biological_process	0.0045438	0.091856	16	6269	40	30047	BraA03g045910.3C,BraA08g027550.3C,BraA03g047800.3C,BraA09g027470.3C,BraA08g021070.3C,BraA04g011330.3C,BraA06g015580.3C,BraA03g020410.3C,BraA07g032690.3C,BraA05g031170.3C,BraA04g014630.3C,BraA02g008550.3C,BraA01g018370.3C,BraA03g036330.3C,BraA09g059600.3C,BraA03g032200.3C
GO:0003916	DNA topoisomerase activity	molecular_function	0.0046101	0.09241	20	6269	54	30047	BraA05g036530.3C,BraA08g009730.3C,BraA03g056710.3C,BraA05g037580.3C,BraA08g022320.3C,BraA09g057600.3C,BraA02g022210.3C,BraA08g022670.3C,BraA01g017430.3C,BraA03g054970.3C,BraA01g042670.3C,BraA03g020660.3C,BraA08g029200.3C,BraA02g044490.3C,BraA04g007350.3C,BraA10g018890.3C,BraA03g001470.3C,BraA01g008480.3C,BraA03g017000.3C,BraA01g043070.3C
GO:0008677	2-dehydropantoate 2-reductase activity	molecular_function	0.0046107	0.09241	20	6269	54	30047	BraA04g017000.3C,BraA09g015570.3C,BraA02g042450.3C,BraA01g027500.3C,BraA09g017660.3C,BraA09g006260.3C,BraA09g015600.3C,BraA03g048930.3C,BraA04g018220.3C,BraA06g016710.3C,BraA09g061340.3C,BraA09g055520.3C,BraA02g020330.3C,BraA04g028920.3C,BraA09g064040.3C,BraA07g008290.3C,BraA10g003980.3C,BraA06g043160.3C,BraA10g002610.3C,BraA05g042170.3C
GO:0050794	regulation of cellular process	biological_process	0.0046598	0.092997	1090	6269	4896	30047	BraA09g026520.3C,BraA09g006050.3C,BraA05g010450.3C,BraA07g001990.3C,BraA07g020540.3C,BraA06g009600.3C,BraA07g019920.3C,BraA08g013290.3C,BraA05g001810.3C,BraA02g010290.3C,BraA09g022270.3C,BraA01g017040.3C,BraA03g047860.3C,BraA02g017580.3C,BraA06g016640.3C,BraA05g036160.3C,BraA01g008700.3C,BraA08g021230.3C,BraA08g028860.3C,BraA09g014740.3C,BraA01g000940.3C,BraA02g028610.3C,BraA02g021870.3C,BraA09g0…
GO:0044433	cytoplasmic vesicle part	cellular_component	0.0047607	0.094608	30	6269	91	30047	BraA05g038610.3C,BraA09g064420.3C,BraA10g017630.3C,BraA09g023130.3C,BraA05g010520.3C,BraA06g039580.3C,BraA05g035740.3C,BraA10g021380.3C,BraA01g003780.3C,BraA07g032640.3C,BraA08g012240.3C,BraA01g006340.3C,BraA04g025560.3C,BraA03g036190.3C,BraA01g041830.3C,BraA04g020750.3C,BraA02g035350.3C,BraA04g019940.3C,BraA03g056890.3C,BraA06g039670.3C,BraA02g018970.3C,BraA05g037780.3C,BraA02g033370.3C,BraA09g0…
GO:0005778	peroxisomal membrane	cellular_component	0.0049526	0.096782	12	6269	27	30047	BraA04g012620.3C,BraA03g024040.3C,BraA06g000900.3C,BraA10g022910.3C,BraA09g047660.3C,BraA01g023740.3C,BraA01g013010.3C,BraA03g038390.3C,BraA04g001460.3C,BraA09g014740.3C,BraA10g015380.3C,BraA06g019340.3C
GO:0031903	microbody membrane	cellular_component	0.0049526	0.096782	12	6269	27	30047	BraA01g023740.3C,BraA09g047660.3C,BraA03g024040.3C,BraA06g000900.3C,BraA10g022910.3C,BraA04g012620.3C,BraA06g019340.3C,BraA09g014740.3C,BraA04g001460.3C,BraA10g015380.3C,BraA03g038390.3C,BraA01g013010.3C
GO:0044438	microbody part	cellular_component	0.0049526	0.096782	12	6269	27	30047	BraA04g012620.3C,BraA09g047660.3C,BraA01g023740.3C,BraA06g000900.3C,BraA03g024040.3C,BraA10g022910.3C,BraA03g038390.3C,BraA01g013010.3C,BraA06g019340.3C,BraA04g001460.3C,BraA09g014740.3C,BraA10g015380.3C
GO:0044439	peroxisomal part	cellular_component	0.0049526	0.096782	12	6269	27	30047	BraA09g014740.3C,BraA04g001460.3C,BraA10g015380.3C,BraA06g019340.3C,BraA01g013010.3C,BraA03g038390.3C,BraA03g024040.3C,BraA06g000900.3C,BraA10g022910.3C,BraA09g047660.3C,BraA01g023740.3C,BraA04g012620.3C
GO:0046537	2,3-bisphosphoglycerate-independent phosphoglycerate mutase activity	molecular_function	0.0049965	0.097235	7	6269	12	30047	BraA08g023270.3C,BraA07g042360.3C,BraA07g010710.3C,BraA07g010720.3C,BraA04g024750.3C,BraA03g018010.3C,BraA02g025510.3C
GO:0006612	protein targeting to membrane	biological_process	0.0050819	0.098488	32	6269	99	30047	BraA04g030250.3C,BraA03g023010.3C,BraA02g006080.3C,BraA06g025180.3C,BraA06g000900.3C,BraA03g022100.3C,BraA09g020050.3C,BraA04g031870.3C,BraA03g024490.3C,BraA05g005460.3C,BraA03g015620.3C,BraA02g033580.3C,BraA09g014740.3C,BraA02g017520.3C,BraA08g034610.3C,BraA09g015060.3C,BraA07g031150.3C,BraA09g049400.3C,BraA05g036410.3C,BraA02g041400.3C,BraA05g022840.3C,BraA06g042140.3C,BraA02g043470.3C,BraA04g0…
GO:0034637	cellular carbohydrate biosynthetic process	biological_process	0.0051932	0.10023	46	6269	154	30047	BraA01g044100.3C,BraA01g000710.3C,BraA09g002720.3C,BraA02g023000.3C,BraA06g012940.3C,BraA02g006600.3C,BraA03g051780.3C,BraA04g001820.3C,BraA05g023340.3C,BraA03g062090.3C,BraA09g010020.3C,BraA05g023600.3C,BraA03g047890.3C,BraA05g016030.3C,BraA09g008400.3C,BraA01g032050.3C,BraA01g014610.3C,BraA03g002060.3C,BraA07g034670.3C,BraA09g024980.3C,BraA10g025040.3C,BraA07g021720.3C,BraA05g037480.3C,BraA07g0…
GO:0004619	phosphoglycerate mutase activity	molecular_function	0.0055553	0.10506	8	6269	15	30047	BraA04g024750.3C,BraA07g010720.3C,BraA07g010710.3C,BraA03g018010.3C,BraA02g025510.3C,BraA07g042360.3C,BraA08g023270.3C,BraA05g037760.3C
GO:0005758	mitochondrial intermembrane space	cellular_component	0.0056463	0.10506	5	6269	7	30047	BraA03g040550.3C,BraA06g028960.3C,BraA10g022890.3C,BraA01g036880.3C,BraA09g008760.3C
GO:0016530	metallochaperone activity	molecular_function	0.0056463	0.10506	5	6269	7	30047	BraA03g040550.3C,BraA10g022890.3C,BraA06g028960.3C,BraA09g008760.3C,BraA01g036880.3C
GO:0016531	copper chaperone activity	molecular_function	0.0056463	0.10506	5	6269	7	30047	BraA09g008760.3C,BraA01g036880.3C,BraA06g028960.3C,BraA10g022890.3C,BraA03g040550.3C
GO:0031970	organelle envelope lumen	cellular_component	0.0056463	0.10506	5	6269	7	30047	BraA03g040550.3C,BraA06g028960.3C,BraA10g022890.3C,BraA09g008760.3C,BraA01g036880.3C
GO:0008017	microtubule binding	molecular_function	0.0056633	0.10506	55	6269	191	30047	BraA02g045990.3C,BraA09g041890.3C,BraAnng002970.3C,BraA04g020670.3C,BraA03g046700.3C,BraA09g045160.3C,BraA06g014020.3C,BraA05g028270.3C,BraA02g013830.3C,BraA01g017470.3C,BraA05g034920.3C,BraA10g012890.3C,BraA09g065610.3C,BraA07g036560.3C,BraA03g045600.3C,BraA09g005330.3C,BraA08g000590.3C,BraA04g013850.3C,BraA02g040920.3C,BraA09g017520.3C,BraA07g037780.3C,BraA03g004330.3C,BraA04g020060.3C,BraA07g0…
GO:0033821	DNA beta-glucosyltransferase activity	molecular_function	0.0056694	0.10506	5	6269	7	30047	BraA02g023540.3C,BraA02g013420.3C,BraA04g021100.3C,BraA03g034700.3C,BraA08g000600.3C
GO:0003885	D-arabinono-1,4-lactone oxidase activity	molecular_function	0.0056705	0.10506	5	6269	7	30047	BraA05g001110.3C,BraA02g012940.3C,BraA10g013940.3C,BraA05g001100.3C,BraA05g001090.3C
GO:0016899	oxidoreductase activity, acting on the CH-OH group of donors, oxygen as acceptor	molecular_function	0.0056705	0.10506	5	6269	7	30047	BraA05g001100.3C,BraA02g012940.3C,BraA10g013940.3C,BraA05g001090.3C,BraA05g001110.3C
GO:0008023	transcription elongation factor complex	cellular_component	0.005709	0.10506	9	6269	18	30047	BraA07g037550.3C,BraA06g042830.3C,BraA10g032490.3C,BraA03g000680.3C,BraA06g015580.3C,BraA09g006880.3C,BraA02g043070.3C,BraA06g035780.3C,BraA08g027550.3C
GO:0004629	phospholipase C activity	molecular_function	0.005712	0.10506	9	6269	18	30047	BraA09g046090.3C,BraA05g037790.3C,BraA06g044450.3C,BraA04g028280.3C,BraA04g008590.3C,BraA10g015950.3C,BraA06g044590.3C,BraA01g041300.3C,BraA02g011570.3C
GO:0006633	fatty acid biosynthetic process	biological_process	0.005712	0.10506	38	6269	123	30047	BraA10g019360.3C,BraA09g012510.3C,BraA02g018530.3C,BraA10g000740.3C,BraA10g024640.3C,BraA10g010610.3C,BraA04g027000.3C,BraA10g015280.3C,BraA04g026830.3C,BraA04g009010.3C,BraA03g028210.3C,BraA03g012180.3C,BraA05g035970.3C,BraA05g007820.3C,BraA08g016040.3C,BraA03g005970.3C,BraA04g020670.3C,BraA03g043130.3C,BraA08g015520.3C,BraA09g055930.3C,BraA09g010410.3C,BraA06g014840.3C,BraA02g028090.3C,BraA03g0…
GO:0004536	deoxyribonuclease activity	molecular_function	0.0057674	0.10566	39	6269	127	30047	BraA07g018290.3C,BraA05g038010.3C,BraA02g003850.3C,BraA03g039230.3C,BraA02g035480.3C,BraA10g032490.3C,BraA02g027140.3C,BraA01g010260.3C,BraA09g004960.3C,BraA01g027900.3C,BraA02g002350.3C,BraA09g018500.3C,BraA03g038080.3C,BraA07g006910.3C,BraA02g039720.3C,BraA07g010480.3C,BraA04g007770.3C,BraA03g006960.3C,BraA07g028220.3C,BraA04g031420.3C,BraA03g015860.3C,BraA03g034980.3C,BraA01g041510.3C,BraA05g0…
GO:0051274	beta-glucan biosynthetic process	biological_process	0.005798	0.10581	26	6269	77	30047	BraA06g027920.3C,BraA10g025040.3C,BraA01g027210.3C,BraA01g000390.3C,BraA05g037480.3C,BraA03g002060.3C,BraA09g024980.3C,BraA02g044880.3C,BraA04g023460.3C,BraA01g014610.3C,BraA05g012090.3C,BraA05g016030.3C,BraA09g008400.3C,BraA10g004220.3C,BraA03g062090.3C,BraA05g023340.3C,BraA09g010020.3C,BraA05g023600.3C,BraA03g051780.3C,BraA06g012940.3C,BraA02g006600.3C,BraA05g032520.3C,BraA07g023680.3C,BraA01g0…
GO:0005216	ion channel activity	molecular_function	0.0058958	0.10594	75	6269	274	30047	BraA03g017120.3C,BraA05g001350.3C,BraA03g060390.3C,BraA09g021460.3C,BraA01g007310.3C,BraA05g012460.3C,BraA01g040400.3C,BraA04g021060.3C,BraA09g032610.3C,BraA08g035110.3C,BraA09g022610.3C,BraA05g012490.3C,BraA01g031680.3C,BraA05g024430.3C,BraA08g008870.3C,BraA04g021030.3C,BraA10g002590.3C,BraA09g052320.3C,BraA07g024520.3C,BraA10g004800.3C,BraA04g021040.3C,BraA04g021050.3C,BraA03g026130.3C,BraA03g0…
GO:0015267	channel activity	molecular_function	0.0058958	0.10594	75	6269	274	30047	BraA08g007140.3C,BraA10g013290.3C,BraA07g005690.3C,BraA07g026960.3C,BraA04g021020.3C,BraA06g033490.3C,BraA08g013290.3C,BraA09g045890.3C,BraA09g004220.3C,BraA01g028260.3C,BraA09g004960.3C,BraA08g014990.3C,BraA09g002730.3C,BraA02g039730.3C,BraA09g052160.3C,BraA03g026240.3C,BraA02g033370.3C,BraA02g016460.3C,BraA03g031270.3C,BraA10g022910.3C,BraA03g058360.3C,BraA04g015430.3C,BraA04g019230.3C,BraA03g0…
GO:0022803	passive transmembrane transporter activity	molecular_function	0.0058958	0.10594	75	6269	274	30047	BraA03g026130.3C,BraA03g029310.3C,BraA09g042320.3C,BraA03g048260.3C,BraA05g014930.3C,BraA01g004380.3C,BraA09g052320.3C,BraA04g021050.3C,BraA07g024520.3C,BraA10g004800.3C,BraA04g021040.3C,BraA02g012020.3C,BraA09g004230.3C,BraA07g038500.3C,BraA04g018400.3C,BraA09g004270.3C,BraA01g003100.3C,BraA10g001210.3C,BraA06g000470.3C,BraA03g028590.3C,BraA01g040400.3C,BraA05g012460.3C,BraA04g021060.3C,BraA09g0…
GO:0022838	substrate-specific channel activity	molecular_function	0.0058958	0.10594	75	6269	274	30047	BraA09g032610.3C,BraA04g021060.3C,BraA05g012460.3C,BraA01g040400.3C,BraA01g007310.3C,BraA03g060390.3C,BraA09g021460.3C,BraA05g001350.3C,BraA03g017120.3C,BraA04g021030.3C,BraA10g002590.3C,BraA05g024430.3C,BraA01g031680.3C,BraA08g008870.3C,BraA05g012490.3C,BraA09g022610.3C,BraA08g035110.3C,BraA01g004380.3C,BraA05g014930.3C,BraA03g048260.3C,BraA09g042320.3C,BraA03g026130.3C,BraA03g029310.3C,BraA04g0…
GO:0044425	membrane part	cellular_component	0.0059812	0.10707	896	6269	4002	30047	BraA09g038950.3C,BraA06g035600.3C,BraA02g025550.3C,BraA09g052790.3C,BraA10g001010.3C,BraA01g038520.3C,BraA01g040040.3C,BraA01g002150.3C,BraA06g027470.3C,BraA01g038350.3C,BraA03g006810.3C,BraA09g044710.3C,BraA05g002690.3C,BraA06g039030.3C,BraA10g025520.3C,BraA06g013230.3C,BraA10g015570.3C,BraA05g010110.3C,BraA09g026970.3C,BraA02g040780.3C,BraA06g005800.3C,BraA10g019030.3C,BraA01g033300.3C,BraA09g0…
GO:0051273	beta-glucan metabolic process	biological_process	0.0060723	0.10829	27	6269	81	30047	BraA05g037480.3C,BraA01g000390.3C,BraA01g027210.3C,BraA10g025040.3C,BraA06g027920.3C,BraA09g024980.3C,BraA01g010200.3C,BraA03g002060.3C,BraA05g012090.3C,BraA04g023460.3C,BraA02g044880.3C,BraA01g014610.3C,BraA09g008400.3C,BraA05g016030.3C,BraA09g010020.3C,BraA05g023600.3C,BraA10g004220.3C,BraA03g062090.3C,BraA05g023340.3C,BraA03g051780.3C,BraA07g023680.3C,BraA05g032520.3C,BraA06g012940.3C,BraA02g0…
GO:0050660	flavin adenine dinucleotide binding	molecular_function	0.0062082	0.11024	72	6269	262	30047	BraA08g022710.3C,BraA03g055370.3C,BraA06g037090.3C,BraA09g006260.3C,BraA06g016710.3C,BraA10g018740.3C,BraA05g020100.3C,BraA09g015570.3C,BraA01g038030.3C,BraA09g058840.3C,BraA09g020240.3C,BraA09g018080.3C,BraA10g003980.3C,BraA10g009980.3C,BraA03g022080.3C,BraA05g010240.3C,BraA01g011750.3C,BraA01g011510.3C,BraA08g011650.3C,BraA09g017660.3C,BraA05g001110.3C,BraA02g042450.3C,BraA06g042770.3C,BraA03g0…
GO:0016779	nucleotidyltransferase activity	molecular_function	0.0063197	0.11024	153	6269	610	30047	BraA02g035730.3C,BraA07g022920.3C,BraA07g036780.3C,BraA07g004010.3C,BraA03g022270.3C,BraA03g021180.3C,BraA05g026720.3C,BraA01g005180.3C,BraA01g010220.3C,BraA03g040470.3C,BraAnng005250.3C,BraA09g001700.3C,BraA09g027590.3C,BraA06g006630.3C,BraA05g026500.3C,BraA06g026850.3C,BraA07g016790.3C,BraA07g038530.3C,BraA07g031590.3C,BraA04g031760.3C,BraA09g057610.3C,BraA07g010690.3C,BraA09g019590.3C,BraA07g0…
GO:0030120	vesicle coat	cellular_component	0.0063229	0.11024	28	6269	85	30047	BraA06g039670.3C,BraA03g056890.3C,BraA04g019940.3C,BraA04g020750.3C,BraA01g041830.3C,BraA02g035350.3C,BraA03g036190.3C,BraA01g006340.3C,BraA04g025560.3C,BraA08g012240.3C,BraA07g032640.3C,BraA01g003780.3C,BraA06g039580.3C,BraA05g035740.3C,BraA09g023130.3C,BraA05g010520.3C,BraA10g017630.3C,BraA09g064420.3C,BraA05g038610.3C,BraA02g035430.3C,BraA09g061370.3C,BraA01g005430.3C,BraA09g041360.3C,BraA03g0…
GO:0030135	coated vesicle	cellular_component	0.0063229	0.11024	28	6269	85	30047	BraA03g000680.3C,BraA09g041360.3C,BraA01g005430.3C,BraA09g061370.3C,BraA02g035430.3C,BraA05g037780.3C,BraA02g033370.3C,BraA09g054690.3C,BraA08g017160.3C,BraA07g032640.3C,BraA04g025560.3C,BraA01g006340.3C,BraA08g012240.3C,BraA02g035350.3C,BraA01g041830.3C,BraA04g020750.3C,BraA03g036190.3C,BraA06g039670.3C,BraA03g056890.3C,BraA04g019940.3C,BraA09g064420.3C,BraA05g038610.3C,BraA09g023130.3C,BraA05g0…
GO:0030659	cytoplasmic vesicle membrane	cellular_component	0.0063229	0.11024	28	6269	85	30047	BraA04g019940.3C,BraA03g056890.3C,BraA06g039670.3C,BraA03g036190.3C,BraA01g041830.3C,BraA02g035350.3C,BraA04g020750.3C,BraA08g012240.3C,BraA04g025560.3C,BraA01g006340.3C,BraA07g032640.3C,BraA01g003780.3C,BraA05g035740.3C,BraA06g039580.3C,BraA10g017630.3C,BraA05g010520.3C,BraA09g023130.3C,BraA05g038610.3C,BraA09g064420.3C,BraA02g035430.3C,BraA09g061370.3C,BraA01g005430.3C,BraA09g041360.3C,BraA03g0…
GO:0030662	coated vesicle membrane	cellular_component	0.0063229	0.11024	28	6269	85	30047	BraA01g003780.3C,BraA06g039580.3C,BraA05g035740.3C,BraA10g017630.3C,BraA05g010520.3C,BraA09g023130.3C,BraA05g038610.3C,BraA09g064420.3C,BraA04g019940.3C,BraA03g056890.3C,BraA06g039670.3C,BraA03g036190.3C,BraA04g020750.3C,BraA02g035350.3C,BraA01g041830.3C,BraA08g012240.3C,BraA04g025560.3C,BraA01g006340.3C,BraA07g032640.3C,BraA08g017160.3C,BraA09g054690.3C,BraA02g033370.3C,BraA05g037780.3C,BraA09g0…
GO:0006368	transcription elongation from RNA polymerase II promoter	biological_process	0.0063728	0.1107	13	6269	31	30047	BraA09g006880.3C,BraA02g043070.3C,BraA02g033370.3C,BraA05g032990.3C,BraA08g027550.3C,BraA06g035780.3C,BraA03g000680.3C,BraA10g032490.3C,BraA09g024520.3C,BraA07g037550.3C,BraA08g004440.3C,BraA09g046090.3C,BraA06g015580.3C
GO:0005975	carbohydrate metabolic process	biological_process	0.0065341	0.11308	329	6269	1396	30047	BraA09g049350.3C,BraA01g033870.3C,BraA05g015050.3C,BraA10g020690.3C,BraA10g019180.3C,BraA07g039040.3C,BraA10g024950.3C,BraA09g046290.3C,BraA10g030110.3C,BraA05g030460.3C,BraA03g020420.3C,BraA03g028750.3C,BraA07g025560.3C,BraA05g012410.3C,BraA03g053600.3C,BraA04g021150.3C,BraA03g009370.3C,BraA01g023620.3C,BraA02g031870.3C,BraA07g010660.3C,BraA09g018800.3C,BraA07g031680.3C,BraA02g039540.3C,BraA05g0…
GO:0012507	ER to Golgi transport vesicle membrane	cellular_component	0.006713	0.1149	19	6269	52	30047	BraA09g054690.3C,BraA02g035430.3C,BraA09g061370.3C,BraA01g005430.3C,BraA09g041360.3C,BraA06g039580.3C,BraA09g023130.3C,BraA05g010520.3C,BraA10g017630.3C,BraA09g064420.3C,BraA05g038610.3C,BraA06g039670.3C,BraA04g019940.3C,BraA04g020750.3C,BraA01g041830.3C,BraA02g035350.3C,BraA04g025560.3C,BraA08g012240.3C,BraA07g032640.3C
GO:0030127	COPII vesicle coat	cellular_component	0.006713	0.1149	19	6269	52	30047	BraA01g005430.3C,BraA09g061370.3C,BraA02g035430.3C,BraA09g041360.3C,BraA09g054690.3C,BraA02g035350.3C,BraA01g041830.3C,BraA04g020750.3C,BraA06g039670.3C,BraA04g019940.3C,BraA07g032640.3C,BraA04g025560.3C,BraA08g012240.3C,BraA06g039580.3C,BraA09g064420.3C,BraA05g038610.3C,BraA05g010520.3C,BraA09g023130.3C,BraA10g017630.3C
GO:0030134	ER to Golgi transport vesicle	cellular_component	0.006713	0.1149	19	6269	52	30047	BraA04g019940.3C,BraA06g039670.3C,BraA04g020750.3C,BraA01g041830.3C,BraA02g035350.3C,BraA08g012240.3C,BraA04g025560.3C,BraA07g032640.3C,BraA06g039580.3C,BraA10g017630.3C,BraA05g010520.3C,BraA09g023130.3C,BraA05g038610.3C,BraA09g064420.3C,BraA09g061370.3C,BraA02g035430.3C,BraA01g005430.3C,BraA09g041360.3C,BraA09g054690.3C
GO:0016307	phosphatidylinositol phosphate kinase activity	molecular_function	0.0070544	0.12031	12	6269	28	30047	BraA05g002070.3C,BraA01g004710.3C,BraA10g004670.3C,BraA10g004650.3C,BraA09g052030.3C,BraA03g033620.3C,BraA10g004690.3C,BraA03g021870.3C,BraA02g024370.3C,BraA06g007600.3C,BraA03g036460.3C,BraA02g020210.3C
GO:0000271	polysaccharide biosynthetic process	biological_process	0.0072088	0.12214	33	6269	105	30047	BraA07g023680.3C,BraA05g032520.3C,BraA05g004130.3C,BraA06g001350.3C,BraA10g004220.3C,BraA02g044880.3C,BraA04g023460.3C,BraA05g012090.3C,BraA01g000390.3C,BraA01g027210.3C,BraA06g027920.3C,BraA03g024120.3C,BraA02g006600.3C,BraA06g012940.3C,BraA09g002720.3C,BraA02g023000.3C,BraA01g044100.3C,BraA05g023600.3C,BraA09g010020.3C,BraA05g023340.3C,BraA03g062090.3C,BraA04g001820.3C,BraA03g051780.3C,BraA01g0…
GO:0019205	nucleobase-containing compound kinase activity	molecular_function	0.0072137	0.12214	33	6269	105	30047	BraA01g016430.3C,BraA03g051600.3C,BraA03g048220.3C,BraA01g015990.3C,BraA03g009370.3C,BraA07g001330.3C,BraA08g028660.3C,BraA03g016750.3C,BraA05g037990.3C,BraA02g038950.3C,BraA05g040670.3C,BraA01g021430.3C,BraA03g050040.3C,BraA10g013540.3C,BraA09g014750.3C,BraA09g014910.3C,BraA09g021840.3C,BraA09g014700.3C,BraA02g020670.3C,BraA09g014670.3C,BraA01g043470.3C,BraA09g013250.3C,BraA04g014150.3C,BraA03g0…
GO:0009165	nucleotide biosynthetic process	biological_process	0.0074222	0.12477	67	6269	243	30047	BraA04g025560.3C,BraA10g030210.3C,BraA02g033380.3C,BraA08g020850.3C,BraA03g054400.3C,BraA01g003710.3C,BraA10g017840.3C,BraA05g007380.3C,BraA06g040370.3C,BraA03g059150.3C,BraA01g011240.3C,BraA08g002470.3C,BraA03g018650.3C,BraA04g020960.3C,BraA09g019900.3C,BraA01g016970.3C,BraA02g026930.3C,BraA04g029220.3C,BraA03g049760.3C,BraA09g030120.3C,BraA03g000350.3C,BraA09g004220.3C,BraA10g008370.3C,BraA01g0…
GO:1901293	nucleoside phosphate biosynthetic process	biological_process	0.0074222	0.12477	67	6269	243	30047	BraA06g040370.3C,BraA01g011240.3C,BraA03g059150.3C,BraA03g018650.3C,BraA08g002470.3C,BraA04g020960.3C,BraA09g019900.3C,BraA04g025560.3C,BraA10g030210.3C,BraA02g033380.3C,BraA08g020850.3C,BraA03g054400.3C,BraA01g003710.3C,BraA10g017840.3C,BraA05g007380.3C,BraA09g014950.3C,BraAnng000660.3C,BraA09g004940.3C,BraA10g014150.3C,BraA03g033380.3C,BraA04g010870.3C,BraA01g016970.3C,BraA04g029220.3C,BraA02g0…
GO:0006614	SRP-dependent cotranslational protein targeting to membrane	biological_process	0.0075319	0.12526	28	6269	86	30047	BraA02g017520.3C,BraA08g034610.3C,BraA02g033580.3C,BraA05g005460.3C,BraA03g015620.3C,BraA03g024490.3C,BraA08g005520.3C,BraA09g049400.3C,BraA10g023320.3C,BraA07g031150.3C,BraA10g023820.3C,BraA08g014390.3C,BraA09g015060.3C,BraA09g005560.3C,BraA09g060030.3C,BraA05g022840.3C,BraA04g030250.3C,BraA02g041400.3C,BraA05g036410.3C,BraA09g020050.3C,BraA04g031870.3C,BraA03g022100.3C,BraA06g025180.3C,BraA04g0…
GO:0045047	protein targeting to ER	biological_process	0.0075319	0.12526	28	6269	86	30047	BraA07g031150.3C,BraA10g023820.3C,BraA08g014390.3C,BraA09g005560.3C,BraA09g060030.3C,BraA09g015060.3C,BraA08g005520.3C,BraA10g023320.3C,BraA09g049400.3C,BraA03g024490.3C,BraA03g015620.3C,BraA05g005460.3C,BraA02g017520.3C,BraA08g034610.3C,BraA02g033580.3C,BraA02g043470.3C,BraA03g023010.3C,BraA06g042140.3C,BraA09g020050.3C,BraA03g022100.3C,BraA04g031870.3C,BraA02g006080.3C,BraA06g025180.3C,BraA04g0…
GO:0072599	establishment of protein localization to endoplasmic reticulum	biological_process	0.0075319	0.12526	28	6269	86	30047	BraA03g024490.3C,BraA03g015620.3C,BraA05g005460.3C,BraA02g033580.3C,BraA02g017520.3C,BraA08g034610.3C,BraA09g005560.3C,BraA09g060030.3C,BraA09g015060.3C,BraA07g031150.3C,BraA10g023820.3C,BraA08g014390.3C,BraA10g023320.3C,BraA09g049400.3C,BraA08g005520.3C,BraA05g036410.3C,BraA02g041400.3C,BraA04g030250.3C,BraA05g022840.3C,BraA06g042140.3C,BraA02g043470.3C,BraA03g023010.3C,BraA02g006080.3C,BraA04g0…
GO:0071705	nitrogen compound transport	biological_process	0.0076605	0.12695	58	6269	206	30047	BraA03g059960.3C,BraA09g013820.3C,BraA06g038900.3C,BraA07g019670.3C,BraA09g014010.3C,BraA04g027050.3C,BraA03g032200.3C,BraA09g001280.3C,BraA05g033330.3C,BraA01g018370.3C,BraA02g035480.3C,BraA09g033000.3C,BraA03g047500.3C,BraA03g036330.3C,BraA08g027550.3C,BraA02g035810.3C,BraAnng001940.3C,BraA02g036250.3C,BraA03g047800.3C,BraA10g029310.3C,BraA04g001980.3C,BraA04g030080.3C,BraA03g038960.3C,BraA01g0…
GO:0008536	Ran GTPase binding	molecular_function	0.0077372	0.12771	14	6269	35	30047	BraA05g030170.3C,BraA06g033890.3C,BraA05g042630.3C,BraA02g001980.3C,BraA10g019920.3C,BraA02g006880.3C,BraA02g008540.3C,BraA05g041700.3C,BraA10g022210.3C,BraA03g053990.3C,BraA10g028130.3C,BraA01g044040.3C,BraA04g002610.3C,BraA07g023640.3C
GO:0033227	dsRNA transport	biological_process	0.007886	0.12771	4	6269	5	30047	BraA05g031170.3C,BraA03g032200.3C,BraA04g011330.3C,BraA07g032690.3C
GO:0051032	nucleic acid transmembrane transporter activity	molecular_function	0.007886	0.12771	4	6269	5	30047	BraA05g031170.3C,BraA03g032200.3C,BraA04g011330.3C,BraA07g032690.3C
GO:0051033	RNA transmembrane transporter activity	molecular_function	0.007886	0.12771	4	6269	5	30047	BraA07g032690.3C,BraA04g011330.3C,BraA03g032200.3C,BraA05g031170.3C
GO:0003726	double-stranded RNA adenosine deaminase activity	molecular_function	0.0078913	0.12771	4	6269	5	30047	BraA08g033280.3C,BraA05g036440.3C,BraA03g043160.3C,BraA03g008190.3C
GO:0009190	cyclic nucleotide biosynthetic process	biological_process	0.0078969	0.12771	6	6269	10	30047	BraA09g004940.3C,BraA02g044250.3C,BraA08g020850.3C,BraA04g022720.3C,BraA03g033380.3C,BraA02g033380.3C
GO:0052652	cyclic purine nucleotide metabolic process	biological_process	0.0078969	0.12771	6	6269	10	30047	BraA09g004940.3C,BraA02g044250.3C,BraA08g020850.3C,BraA04g022720.3C,BraA03g033380.3C,BraA02g033380.3C
GO:0006613	cotranslational protein targeting to membrane	biological_process	0.0079557	0.12822	30	6269	94	30047	BraA03g024490.3C,BraA03g015620.3C,BraA05g005460.3C,BraA06g005800.3C,BraA02g033580.3C,BraA08g034610.3C,BraA02g017520.3C,BraA09g005560.3C,BraA09g060030.3C,BraA07g040010.3C,BraA09g015060.3C,BraA10g023820.3C,BraA07g031150.3C,BraA08g014390.3C,BraA10g023320.3C,BraA09g049400.3C,BraA08g005520.3C,BraA05g036410.3C,BraA02g041400.3C,BraA04g030250.3C,BraA05g022840.3C,BraA06g042140.3C,BraA02g043470.3C,BraA03g0…
GO:0003676	nucleic acid binding	molecular_function	0.0083478	0.13408	1264	6269	5737	30047	BraA08g020190.3C,BraA04g001350.3C,BraA07g009670.3C,BraA05g036950.3C,BraA07g014430.3C,BraA03g045920.3C,BraA07g030260.3C,BraA03g005620.3C,BraA04g005130.3C,BraA03g058960.3C,BraA03g020760.3C,BraA10g024050.3C,BraA02g019120.3C,BraA09g024690.3C,BraA10g020110.3C,BraA09g001240.3C,BraA03g020630.3C,BraA05g015960.3C,BraA01g005030.3C,BraA08g022090.3C,BraA02g040320.3C,BraA10g002290.3C,BraA09g052790.3C,BraA01g0…
GO:0006576	cellular biogenic amine metabolic process	biological_process	0.0084052	0.13408	33	6269	106	30047	BraA08g012350.3C,BraA07g024110.3C,BraA01g026200.3C,BraA02g006080.3C,BraA02g028570.3C,BraA09g020050.3C,BraA09g018450.3C,BraA09g033600.3C,BraA05g008180.3C,BraA02g017520.3C,BraA08g034610.3C,BraA07g021240.3C,BraA10g024190.3C,BraA03g046260.3C,BraA02g044940.3C,BraA06g035810.3C,BraA08g002170.3C,BraA03g046270.3C,BraA03g047740.3C,BraA09g038700.3C,BraA10g027200.3C,BraA04g026480.3C,BraA03g058920.3C,BraA07g0…
GO:0044106	cellular amine metabolic process	biological_process	0.0084052	0.13408	33	6269	106	30047	BraA09g008440.3C,BraA10g023320.3C,BraA09g043710.3C,BraA03g000830.3C,BraA09g033240.3C,BraA08g014390.3C,BraA09g029540.3C,BraA07g021090.3C,BraA01g010400.3C,BraA09g022300.3C,BraA04g026480.3C,BraA10g027200.3C,BraA03g058920.3C,BraA03g046270.3C,BraA08g002170.3C,BraA09g038700.3C,BraA03g047740.3C,BraA07g021240.3C,BraA02g044940.3C,BraA03g046260.3C,BraA10g024190.3C,BraA06g035810.3C,BraA05g008180.3C,BraA02g0…
GO:0004659	prenyltransferase activity	molecular_function	0.0084481	0.13431	19	6269	53	30047	BraA01g022240.3C,BraA03g009370.3C,BraA03g054270.3C,BraA09g042600.3C,BraA05g027780.3C,BraA01g014260.3C,BraA08g032370.3C,BraA02g030030.3C,BraA01g015210.3C,BraA01g018790.3C,BraA02g000760.3C,BraA03g051540.3C,BraA01g012640.3C,BraA02g008740.3C,BraA03g052080.3C,BraA08g003340.3C,BraA09g055200.3C,BraA05g042530.3C,BraA08g020540.3C
GO:0004519	endonuclease activity	molecular_function	0.0084977	0.13464	58	6269	207	30047	BraA06g035240.3C,BraA02g034800.3C,BraA04g020480.3C,BraA02g023210.3C,BraA04g008080.3C,BraA03g003220.3C,BraA02g037380.3C,BraA01g009290.3C,BraA05g041870.3C,BraA07g022620.3C,BraA09g058810.3C,BraA10g014520.3C,BraA03g017800.3C,BraA02g035480.3C,BraA10g032490.3C,BraA06g042910.3C,BraA02g027140.3C,BraA05g041180.3C,BraA01g027900.3C,BraA02g002350.3C,BraA09g028100.3C,BraA09g018500.3C,BraA04g013770.3C,BraA08g0…
GO:0004506	squalene monooxygenase activity	molecular_function	0.0088598	0.13953	9	6269	19	30047	BraA04g007900.3C,BraA09g006260.3C,BraA09g055520.3C,BraA03g040050.3C,BraA02g042450.3C,BraA07g009020.3C,BraA04g017000.3C,BraA09g017660.3C,BraA05g020100.3C
GO:0050664	oxidoreductase activity, acting on NAD(P)H, oxygen as acceptor	molecular_function	0.0088655	0.13953	9	6269	19	30047	BraA04g025650.3C,BraA09g056050.3C,BraA02g028550.3C,BraA09g061670.3C,BraA02g026930.3C,BraA03g015630.3C,BraA06g035640.3C,BraA10g029060.3C,BraA03g018750.3C
GO:0012506	vesicle membrane	cellular_component	0.0089542	0.14045	28	6269	87	30047	BraA05g038610.3C,BraA09g064420.3C,BraA10g017630.3C,BraA05g010520.3C,BraA09g023130.3C,BraA06g039580.3C,BraA05g035740.3C,BraA01g003780.3C,BraA07g032640.3C,BraA08g012240.3C,BraA01g006340.3C,BraA04g025560.3C,BraA03g036190.3C,BraA04g020750.3C,BraA01g041830.3C,BraA02g035350.3C,BraA04g019940.3C,BraA03g056890.3C,BraA06g039670.3C,BraA05g037780.3C,BraA02g033370.3C,BraA09g054690.3C,BraA08g017160.3C,BraA03g0…
GO:0048278	vesicle docking	biological_process	0.0090038	0.14056	15	6269	39	30047	BraA09g042510.3C,BraA03g000980.3C,BraA09g002790.3C,BraA04g001990.3C,BraA02g037090.3C,BraA02g023950.3C,BraA03g005320.3C,BraA06g002030.3C,BraA09g049500.3C,BraA05g003160.3C,BraA05g036440.3C,BraA06g011020.3C,BraA03g029750.3C,BraA06g043660.3C,BraA02g030480.3C
GO:0035299	inositol pentakisphosphate 2-kinase activity	molecular_function	0.0090801	0.14056	3	6269	3	30047	BraA08g026530.3C,BraA04g000040.3C,BraA09g019220.3C
GO:0046677	response to antibiotic	biological_process	0.0091182	0.14056	8	6269	16	30047	BraA07g032490.3C,BraA02g019750.3C,BraA10g030540.3C,BraA09g049400.3C,BraA01g021310.3C,BraA01g011120.3C,BraA08g029200.3C,BraA06g006630.3C
GO:0031625	ubiquitin protein ligase binding	molecular_function	0.0091185	0.14056	8	6269	16	30047	BraA09g064750.3C,BraA08g025550.3C,BraA09g064790.3C,BraA07g019920.3C,BraA09g001610.3C,BraA06g004730.3C,BraA04g012640.3C,BraA10g001550.3C
GO:0044389	ubiquitin-like protein ligase binding	molecular_function	0.0091185	0.14056	8	6269	16	30047	BraA08g025550.3C,BraA09g064750.3C,BraA09g064790.3C,BraA06g004730.3C,BraA09g001610.3C,BraA07g019920.3C,BraA10g001550.3C,BraA04g012640.3C
GO:0008408	3'-5' exonuclease activity	molecular_function	0.0091412	0.14056	20	6269	57	30047	BraA02g042350.3C,BraA03g010120.3C,BraA01g021460.3C,BraA04g008250.3C,BraA07g016790.3C,BraA07g031220.3C,BraA06g027160.3C,BraA02g038000.3C,BraA05g042100.3C,BraA06g005390.3C,BraA09g018510.3C,BraA03g044120.3C,BraA05g026720.3C,BraA03g006390.3C,BraA05g018720.3C,BraA10g013250.3C,BraA07g003100.3C,BraA05g022860.3C,BraA10g014620.3C,BraA02g036080.3C
GO:0032446	protein modification by small protein conjugation	biological_process	0.0095808	0.14684	48	6269	167	30047	BraA07g035670.3C,BraA06g030860.3C,BraA05g039620.3C,BraA03g052500.3C,BraA10g000340.3C,BraA06g020080.3C,BraA09g016210.3C,BraA10g020380.3C,BraA10g005080.3C,BraA05g009420.3C,BraA04g025640.3C,BraA05g027420.3C,BraA06g017800.3C,BraA02g043200.3C,BraA09g007040.3C,BraA08g003500.3C,BraA10g021100.3C,BraA08g023540.3C,BraA05g015960.3C,BraA03g008480.3C,BraA02g002510.3C,BraA04g008680.3C,BraA03g012550.3C,BraA02g0…
GO:0004520	endodeoxyribonuclease activity	molecular_function	0.0097401	0.1488	18	6269	50	30047	BraA01g027900.3C,BraA10g021790.3C,BraA02g033270.3C,BraA02g002350.3C,BraA09g018500.3C,BraA02g027140.3C,BraA06g017060.3C,BraA06g038510.3C,BraA04g031420.3C,BraA03g015860.3C,BraA03g006960.3C,BraA07g010480.3C,BraA10g003270.3C,BraA09g038500.3C,BraA02g035480.3C,BraA10g006750.3C,BraA10g032490.3C,BraA09g014800.3C
GO:0005938	cell cortex	cellular_component	0.010048	0.15301	38	6269	127	30047	BraA03g006020.3C,BraA03g000980.3C,BraA02g004560.3C,BraA06g043660.3C,BraA09g064670.3C,BraA02g038950.3C,BraA01g017880.3C,BraA03g009080.3C,BraA06g011020.3C,BraA05g032990.3C,BraA10g030970.3C,BraA06g028790.3C,BraA09g049500.3C,BraA03g037390.3C,BraA06g036070.3C,BraA09g002790.3C,BraA02g013830.3C,BraA04g007220.3C,BraA02g030480.3C,BraA02g019420.3C,BraA10g031760.3C,BraA07g036560.3C,BraA06g002030.3C,BraA10g0…
GO:0006928	movement of cell or subcellular component	biological_process	0.010298	0.15631	70	6269	259	30047	BraA01g017040.3C,BraA10g009320.3C,BraA02g017520.3C,BraA06g005740.3C,BraA07g017580.3C,BraA02g030850.3C,BraA03g063030.3C,BraA01g017880.3C,BraA08g025550.3C,BraA08g023490.3C,BraA03g037390.3C,BraA09g014980.3C,BraA03g046700.3C,BraA04g020670.3C,BraAnng002970.3C,BraA05g034920.3C,BraA09g017520.3C,BraA03g004330.3C,BraA09g024640.3C,BraA01g036290.3C,BraA10g020750.3C,BraA05g030590.3C,BraA09g003610.3C,BraA09g0…
GO:0016567	protein ubiquitination	biological_process	0.011064	0.16739	45	6269	156	30047	BraA10g005080.3C,BraA09g016210.3C,BraA04g025640.3C,BraA05g009420.3C,BraA07g035670.3C,BraA06g020080.3C,BraA05g039620.3C,BraA06g030860.3C,BraA10g000340.3C,BraA03g052500.3C,BraA10g021100.3C,BraA08g003500.3C,BraA04g008680.3C,BraA08g023540.3C,BraA02g002510.3C,BraA03g008480.3C,BraA05g015960.3C,BraA05g027420.3C,BraA06g017800.3C,BraA09g007040.3C,BraA02g043200.3C,BraA03g039230.3C,BraA05g005550.3C,BraA10g0…
GO:0070972	protein localization to endoplasmic reticulum	biological_process	0.011213	0.16818	32	6269	104	30047	BraA09g015060.3C,BraA07g031150.3C,BraA09g049400.3C,BraA06g015430.3C,BraA03g015620.3C,BraA05g005460.3C,BraA03g024490.3C,BraA02g033580.3C,BraA08g034610.3C,BraA02g017520.3C,BraA07g016030.3C,BraA03g023010.3C,BraA06g025180.3C,BraA02g006080.3C,BraA03g041590.3C,BraA09g020050.3C,BraA04g031870.3C,BraA03g022100.3C,BraA04g030250.3C,BraA09g005560.3C,BraA09g060030.3C,BraA08g014390.3C,BraA10g023820.3C,BraA10g0…
GO:0090304	nucleic acid metabolic process	biological_process	0.011342	0.16818	1169	6269	5306	30047	BraA01g033050.3C,BraA08g019500.3C,BraA06g002750.3C,BraA03g042160.3C,BraA02g025400.3C,BraA10g021650.3C,BraA04g006030.3C,BraA03g065530.3C,BraA03g057910.3C,BraA07g025710.3C,BraA03g036220.3C,BraA01g019670.3C,BraA01g010320.3C,BraA04g001360.3C,BraA09g016660.3C,BraA02g043070.3C,BraA05g029430.3C,BraA10g028370.3C,BraA09g045600.3C,BraA09g048850.3C,BraA03g058020.3C,BraA02g044160.3C,BraA09g034640.3C,BraA07g0…
GO:0006313	transposition, DNA-mediated	biological_process	0.011389	0.16818	34	6269	112	30047	BraA09g049120.3C,BraA09g063010.3C,BraA07g040110.3C,BraA01g010240.3C,BraA06g003570.3C,BraA10g011030.3C,BraA04g009770.3C,BraA09g008620.3C,BraA02g010500.3C,BraA02g029670.3C,BraA09g046680.3C,BraA03g024330.3C,BraA05g028850.3C,BraA02g021290.3C,BraA07g013800.3C,BraA07g007500.3C,BraA03g014410.3C,BraA05g039230.3C,BraA04g007890.3C,BraA04g001860.3C,BraA04g032310.3C,BraA05g037790.3C,BraA05g015760.3C,BraA03g0…
GO:0032196	transposition	biological_process	0.011389	0.16818	34	6269	112	30047	BraA05g015760.3C,BraA03g010900.3C,BraA05g037790.3C,BraA04g032310.3C,BraA04g001860.3C,BraA04g007890.3C,BraA01g037320.3C,BraA04g001980.3C,BraA06g023770.3C,BraA09g022460.3C,BraA06g026660.3C,BraA10g022570.3C,BraA09g029550.3C,BraA03g033630.3C,BraA05g025160.3C,BraA01g032250.3C,BraA10g011030.3C,BraA06g003570.3C,BraA01g010240.3C,BraA07g040110.3C,BraA09g063010.3C,BraA09g049120.3C,BraA05g039230.3C,BraA07g0…
GO:0072657	protein localization to membrane	biological_process	0.011395	0.16818	40	6269	136	30047	BraA09g006900.3C,BraA06g042140.3C,BraA02g043470.3C,BraA04g030270.3C,BraA05g036410.3C,BraA02g041400.3C,BraA06g021210.3C,BraA05g022840.3C,BraA05g029070.3C,BraA07g040010.3C,BraA09g005560.3C,BraA09g060030.3C,BraA07g012170.3C,BraA08g014390.3C,BraA10g023820.3C,BraA03g024280.3C,BraA10g023320.3C,BraA08g005520.3C,BraA06g005800.3C,BraA03g023010.3C,BraA06g025180.3C,BraA06g000900.3C,BraA02g006080.3C,BraA09g0…
GO:0090150	establishment of protein localization to membrane	biological_process	0.011395	0.16818	40	6269	136	30047	BraA10g023820.3C,BraA08g014390.3C,BraA07g040010.3C,BraA09g060030.3C,BraA09g005560.3C,BraA07g012170.3C,BraA08g005520.3C,BraA03g024280.3C,BraA10g023320.3C,BraA06g005800.3C,BraA02g043470.3C,BraA06g042140.3C,BraA09g006900.3C,BraA04g030270.3C,BraA02g041400.3C,BraA05g036410.3C,BraA05g029070.3C,BraA05g022840.3C,BraA06g021210.3C,BraA07g031150.3C,BraA09g015060.3C,BraA09g049400.3C,BraA05g005460.3C,BraA03g0…
GO:0006855	drug transmembrane transport	biological_process	0.011404	0.16818	34	6269	112	30047	BraA06g022070.3C,BraA07g037640.3C,BraA07g035740.3C,BraA10g026740.3C,BraA01g030600.3C,BraA10g019590.3C,BraA02g015410.3C,BraA05g010720.3C,BraA07g028510.3C,BraA08g031410.3C,BraA08g002700.3C,BraA03g033670.3C,BraA03g052920.3C,BraA02g020310.3C,BraA09g058110.3C,BraA03g017980.3C,BraA08g005120.3C,BraA07g029620.3C,BraA09g031600.3C,BraA08g030230.3C,BraA10g010450.3C,BraA09g026970.3C,BraA09g042860.3C,BraA05g0…
GO:0015893	drug transport	biological_process	0.011404	0.16818	34	6269	112	30047	BraA07g035740.3C,BraA06g022070.3C,BraA07g037640.3C,BraA10g026740.3C,BraA08g031410.3C,BraA07g028510.3C,BraA10g019590.3C,BraA02g015410.3C,BraA01g030600.3C,BraA05g010720.3C,BraA02g020310.3C,BraA03g033670.3C,BraA08g002700.3C,BraA03g052920.3C,BraA07g029620.3C,BraA09g031600.3C,BraA09g058110.3C,BraA08g005120.3C,BraA03g017980.3C,BraA05g007100.3C,BraA06g028520.3C,BraA09g000640.3C,BraA10g010450.3C,BraA08g0…
GO:0008150	biological_process	biological_process	0.011462	0.16852	4433	6269	20892	30047	BraA01g021460.3C,BraA01g018790.3C,BraA10g027730.3C,BraA09g022610.3C,BraA07g009020.3C,BraA06g014020.3C,BraA03g008710.3C,BraA07g040210.3C,BraA06g021630.3C,BraA06g042540.3C,BraA09g025140.3C,BraA10g029170.3C,BraA07g040490.3C,BraA07g004530.3C,BraA01g040860.3C,BraA01g006870.3C,BraA04g001990.3C,BraA01g044040.3C,BraA10g012770.3C,BraA03g031180.3C,BraA05g038660.3C,BraA01g036390.3C,BraA03g022080.3C,BraA01g0…
raA02g006170.3C,BraA03g018650.3C,BraA07g020060.3C,BraA05g036680.3C,BraA08g032710.3C,BraA07g003440.3C,BraA05g014510.3C,BraA09g007810.3C,BraA05g024770.3C,BraA04g003680.3C,BraA10g031000.3C,BraA07g034660.3C,BraA01g014580.3C,BraA03g020740.3C,BraA09g040220.3C,BraA02g003310.3C,BraA05g041870.3C,BraA04g023930.3C,BraA06g038050.3C,BraA08g017160.3C,BraA01g007700.3C,BraA01g014250.3C,BraA03g047380.3C,BraA07g02…
aAnng005460.3C,BraA10g004690.3C,BraA03g024280.3C,BraA02g006340.3C,BraA08g030330.3C,BraA06g024270.3C,BraA07g018360.3C,BraA08g000040.3C,BraA03g017000.3C,BraA09g061500.3C,BraA10g021250.3C,BraA02g024620.3C,BraA03g013890.3C,BraA08g021060.3C,BraA08g010850.3C,BraA07g034670.3C,BraA04g016470.3C,BraA09g001280.3C,BraA07g028770.3C,BraA03g023220.3C,BraA09g025720.3C,BraA01g005990.3C,BraA04g008590.3C,BraA10g020…
GO:0006820	anion transport	biological_process	0.011524	0.1689	64	6269	235	30047	BraA09g057260.3C,BraA06g035880.3C,BraA02g039310.3C,BraA09g001520.3C,BraA09g041800.3C,BraA03g009420.3C,BraA08g032720.3C,BraA04g012620.3C,BraA09g042640.3C,BraA07g026820.3C,BraA05g011540.3C,BraA03g026130.3C,BraA03g045900.3C,BraA09g004010.3C,BraA07g025800.3C,BraA02g003450.3C,BraA08g025120.3C,BraA07g010480.3C,BraA10g024610.3C,BraA02g006850.3C,BraA07g001800.3C,BraA07g000200.3C,BraA04g007430.3C,BraA03g0…
GO:0032507	maintenance of protein location in cell	biological_process	0.011678	0.16918	13	6269	33	30047	BraA07g016030.3C,BraA02g004560.3C,BraA03g009080.3C,BraA04g025700.3C,BraA03g041590.3C,BraA06g015430.3C,BraA07g006730.3C,BraA03g034410.3C,BraA02g019420.3C,BraA04g007730.3C,BraA01g013640.3C,BraA10g025330.3C,BraA05g001970.3C
GO:0045185	maintenance of protein location	biological_process	0.011678	0.16918	13	6269	33	30047	BraA07g016030.3C,BraA02g004560.3C,BraA03g041590.3C,BraA04g025700.3C,BraA03g009080.3C,BraA02g019420.3C,BraA07g006730.3C,BraA06g015430.3C,BraA03g034410.3C,BraA05g001970.3C,BraA10g025330.3C,BraA04g007730.3C,BraA01g013640.3C
GO:0051651	maintenance of location in cell	biological_process	0.011678	0.16918	13	6269	33	30047	BraA05g001970.3C,BraA10g025330.3C,BraA01g013640.3C,BraA04g007730.3C,BraA02g019420.3C,BraA07g006730.3C,BraA06g015430.3C,BraA03g034410.3C,BraA03g041590.3C,BraA03g009080.3C,BraA04g025700.3C,BraA02g004560.3C,BraA07g016030.3C
GO:0005085	guanyl-nucleotide exchange factor activity	molecular_function	0.011687	0.16918	15	6269	40	30047	BraA03g010830.3C,BraA04g012640.3C,BraA10g020070.3C,BraA05g000110.3C,BraA09g033130.3C,BraA10g032740.3C,BraA04g011990.3C,BraA09g012320.3C,BraA06g044590.3C,BraA03g041370.3C,BraA07g008320.3C,BraA06g009920.3C,BraA05g009610.3C,BraA09g065620.3C,BraA03g031990.3C
GO:0032787	monocarboxylic acid metabolic process	biological_process	0.011884	0.17137	94	6269	363	30047	BraA09g006570.3C,BraA03g054890.3C,BraA01g041930.3C,BraA05g035970.3C,BraA03g037030.3C,BraA08g016040.3C,BraA03g005970.3C,BraA03g033060.3C,BraA09g020810.3C,BraA10g030110.3C,BraA04g003190.3C,BraA08g015520.3C,BraA03g032140.3C,BraA04g020670.3C,BraA07g042300.3C,BraA04g007990.3C,BraA01g007490.3C,BraA02g022380.3C,BraA10g000740.3C,BraA02g001160.3C,BraA04g027000.3C,BraA03g062580.3C,BraA06g010720.3C,BraA01g0…
GO:0072528	pyrimidine-containing compound biosynthetic process	biological_process	0.011912	0.17137	26	6269	81	30047	BraA08g034550.3C,BraA08g007090.3C,BraA03g012450.3C,BraA03g059150.3C,BraA05g024800.3C,BraA04g010870.3C,BraA06g020690.3C,BraA01g011270.3C,BraA09g033800.3C,BraA05g034450.3C,BraA07g021720.3C,BraA03g049440.3C,BraA03g048370.3C,BraA04g005520.3C,BraA05g035370.3C,BraA10g026480.3C,BraA09g063060.3C,BraA01g003710.3C,BraA01g037460.3C,BraA02g026930.3C,BraA07g021700.3C,BraA05g016580.3C,BraA03g049760.3C,BraA06g0…
GO:0030119	AP-type membrane coat adaptor complex	cellular_component	0.01206	0.17297	10	6269	23	30047	BraA03g051280.3C,BraA09g052790.3C,BraA03g056890.3C,BraA01g006340.3C,BraA09g038950.3C,BraA10g018130.3C,BraA01g025980.3C,BraA08g017160.3C,BraA03g004720.3C,BraA08g004720.3C
GO:0000940	condensed chromosome outer kinetochore	cellular_component	0.012409	0.17588	28	6269	89	30047	BraA08g017000.3C,BraA07g023600.3C,BraA06g007480.3C,BraA09g040170.3C,BraA03g037390.3C,BraA04g007730.3C,BraA07g025790.3C,BraA04g013850.3C,BraA10g012640.3C,BraA03g010070.3C,BraA10g009770.3C,BraA07g027190.3C,BraA09g049340.3C,BraA07g035190.3C,BraA05g035970.3C,BraA02g020620.3C,BraA09g052440.3C,BraA06g039360.3C,BraA05g027670.3C,BraA01g036390.3C,BraA03g028750.3C,BraA09g041240.3C,BraA06g014360.3C,BraA05g0…
GO:0005786	signal recognition particle, endoplasmic reticulum targeting	cellular_component	0.012476	0.17588	5	6269	8	30047	BraA04g030250.3C,BraA04g030270.3C,BraA06g025180.3C,BraA02g043470.3C,BraA03g023010.3C
GO:0030942	endoplasmic reticulum signal peptide binding	molecular_function	0.012476	0.17588	5	6269	8	30047	BraA04g030270.3C,BraA06g025180.3C,BraA04g030250.3C,BraA03g023010.3C,BraA02g043470.3C
GO:0005539	glycosaminoglycan binding	molecular_function	0.012498	0.17588	5	6269	8	30047	BraA02g009170.3C,BraA07g024720.3C,BraA06g013230.3C,BraA07g025380.3C,BraA07g021890.3C
GO:0004814	arginine-tRNA ligase activity	molecular_function	0.012526	0.17588	5	6269	8	30047	BraA08g019500.3C,BraA05g033190.3C,BraA01g017000.3C,BraA03g053260.3C,BraA07g027820.3C
GO:0006420	arginyl-tRNA aminoacylation	biological_process	0.012526	0.17588	5	6269	8	30047	BraA07g027820.3C,BraA03g053260.3C,BraA01g017000.3C,BraA05g033190.3C,BraA08g019500.3C
GO:0004484	mRNA guanylyltransferase activity	molecular_function	0.012526	0.17588	5	6269	8	30047	BraA03g037390.3C,BraAnng005250.3C,BraA03g000020.3C,BraAnng005330.3C,BraA05g037300.3C
GO:0004315	3-oxoacyl-[acyl-carrier-protein] synthase activity	molecular_function	0.012955	0.18137	16	6269	44	30047	BraA03g043130.3C,BraA08g015520.3C,BraA10g030980.3C,BraA04g018400.3C,BraA01g003470.3C,BraA03g005970.3C,BraA09g037530.3C,BraA09g015550.3C,BraA07g004510.3C,BraA10g024320.3C,BraA04g027000.3C,BraA10g000740.3C,BraA06g014840.3C,BraA09g010410.3C,BraA09g055930.3C,BraA09g012510.3C
GO:0019899	enzyme binding	molecular_function	0.013106	0.18142	34	6269	113	30047	BraA10g022210.3C,BraA02g000750.3C,BraA02g023960.3C,BraA08g020660.3C,BraA04g002610.3C,BraA07g023640.3C,BraA06g033890.3C,BraA09g064580.3C,BraA09g054420.3C,BraA05g041700.3C,BraA07g026960.3C,BraA09g064790.3C,BraA01g009320.3C,BraA08g025550.3C,BraA05g042630.3C,BraA07g026850.3C,BraA07g019920.3C,BraA02g006880.3C,BraA02g008540.3C,BraA03g053990.3C,BraA10g028130.3C,BraA09g064750.3C,BraA04g012640.3C,BraA02g0…
GO:0015238	drug transmembrane transporter activity	molecular_function	0.013113	0.18142	34	6269	113	30047	BraA05g007100.3C,BraA06g028520.3C,BraA09g000640.3C,BraA10g010450.3C,BraA08g030230.3C,BraA09g042860.3C,BraA09g026970.3C,BraA07g029620.3C,BraA09g031600.3C,BraA09g058110.3C,BraA03g017980.3C,BraA08g005120.3C,BraA01g043800.3C,BraA07g007610.3C,BraA01g041330.3C,BraA10g026760.3C,BraA03g033660.3C,BraA01g016340.3C,BraA05g025520.3C,BraA05g018400.3C,BraA10g026740.3C,BraA07g035740.3C,BraA06g022070.3C,BraA07g0…
GO:0042493	response to drug	biological_process	0.013113	0.18142	34	6269	113	30047	BraA03g033660.3C,BraA01g016340.3C,BraA10g026760.3C,BraA01g041330.3C,BraA07g007610.3C,BraA01g043800.3C,BraA05g018400.3C,BraA05g025520.3C,BraA09g026970.3C,BraA09g042860.3C,BraA08g030230.3C,BraA10g010450.3C,BraA09g000640.3C,BraA06g028520.3C,BraA05g007100.3C,BraA08g005120.3C,BraA03g017980.3C,BraA09g058110.3C,BraA09g031600.3C,BraA07g029620.3C,BraA03g052920.3C,BraA08g002700.3C,BraA03g033670.3C,BraA02g0…
GO:0090484	drug transporter activity	molecular_function	0.013113	0.18142	34	6269	113	30047	BraA02g020310.3C,BraA03g052920.3C,BraA08g002700.3C,BraA03g033670.3C,BraA07g028510.3C,BraA08g031410.3C,BraA05g010720.3C,BraA01g030600.3C,BraA10g019590.3C,BraA02g015410.3C,BraA10g026740.3C,BraA07g035740.3C,BraA07g037640.3C,BraA06g022070.3C,BraA10g026760.3C,BraA01g041330.3C,BraA01g043800.3C,BraA07g007610.3C,BraA03g033660.3C,BraA01g016340.3C,BraA05g018400.3C,BraA05g025520.3C,BraA09g000640.3C,BraA06g0…
GO:0008192	RNA guanylyltransferase activity	molecular_function	0.014366	0.19186	6	6269	11	30047	BraA05g037300.3C,BraA06g028310.3C,BraAnng005330.3C,BraA03g037390.3C,BraAnng005250.3C,BraA03g000020.3C
GO:0070568	guanylyltransferase activity	molecular_function	0.014366	0.19186	6	6269	11	30047	BraA03g000020.3C,BraAnng005250.3C,BraA03g037390.3C,BraAnng005330.3C,BraA06g028310.3C,BraA05g037300.3C
GO:0000777	condensed chromosome kinetochore	cellular_component	0.014508	0.19186	28	6269	90	30047	BraA02g043430.3C,BraA07g003870.3C,BraA09g018080.3C,BraA03g028750.3C,BraA07g027110.3C,BraA09g041240.3C,BraA06g014360.3C,BraA05g024770.3C,BraA01g036390.3C,BraA05g027670.3C,BraA02g020620.3C,BraA05g035970.3C,BraA06g039360.3C,BraA09g052440.3C,BraA07g027190.3C,BraA10g009770.3C,BraA07g035190.3C,BraA09g049340.3C,BraA07g025790.3C,BraA10g012640.3C,BraA03g010070.3C,BraA04g013850.3C,BraA06g007480.3C,BraA08g0…
GO:0000779	condensed chromosome, centromeric region	cellular_component	0.014508	0.19186	28	6269	90	30047	BraA09g018080.3C,BraA02g043430.3C,BraA07g003870.3C,BraA07g027110.3C,BraA05g024770.3C,BraA09g041240.3C,BraA06g014360.3C,BraA03g028750.3C,BraA01g036390.3C,BraA05g027670.3C,BraA06g039360.3C,BraA09g052440.3C,BraA02g020620.3C,BraA05g035970.3C,BraA07g035190.3C,BraA09g049340.3C,BraA07g027190.3C,BraA10g009770.3C,BraA03g010070.3C,BraA10g012640.3C,BraA04g013850.3C,BraA07g025790.3C,BraA04g007730.3C,BraA09g0…
GO:0009975	cyclase activity	molecular_function	0.014616	0.19186	7	6269	14	30047	BraA03g033380.3C,BraA02g033380.3C,BraA08g020850.3C,BraA02g044250.3C,BraA04g022720.3C,BraA09g004940.3C,BraA02g021130.3C
GO:0007020	microtubule nucleation	biological_process	0.014645	0.19186	7	6269	14	30047	BraA06g015390.3C,BraA02g002170.3C,BraA04g025560.3C,BraA02g026110.3C,BraA10g029490.3C,BraA06g011020.3C,BraA08g001190.3C
GO:0010968	regulation of microtubule nucleation	biological_process	0.014645	0.19186	7	6269	14	30047	BraA08g001190.3C,BraA10g029490.3C,BraA06g011020.3C,BraA02g026110.3C,BraA04g025560.3C,BraA06g015390.3C,BraA02g002170.3C
GO:0031112	positive regulation of microtubule polymerization or depolymerization	biological_process	0.014645	0.19186	7	6269	14	30047	BraA02g002170.3C,BraA06g015390.3C,BraA02g026110.3C,BraA04g025560.3C,BraA06g011020.3C,BraA10g029490.3C,BraA08g001190.3C
GO:0031113	regulation of microtubule polymerization	biological_process	0.014645	0.19186	7	6269	14	30047	BraA08g001190.3C,BraA10g029490.3C,BraA06g011020.3C,BraA02g026110.3C,BraA04g025560.3C,BraA06g015390.3C,BraA02g002170.3C
GO:0031116	positive regulation of microtubule polymerization	biological_process	0.014645	0.19186	7	6269	14	30047	BraA02g026110.3C,BraA04g025560.3C,BraA02g002170.3C,BraA06g015390.3C,BraA08g001190.3C,BraA06g011020.3C,BraA10g029490.3C
GO:0046785	microtubule polymerization	biological_process	0.014645	0.19186	7	6269	14	30047	BraA04g025560.3C,BraA02g026110.3C,BraA06g015390.3C,BraA02g002170.3C,BraA08g001190.3C,BraA10g029490.3C,BraA06g011020.3C
GO:0090063	positive regulation of microtubule nucleation	biological_process	0.014645	0.19186	7	6269	14	30047	BraA02g026110.3C,BraA04g025560.3C,BraA06g015390.3C,BraA02g002170.3C,BraA08g001190.3C,BraA10g029490.3C,BraA06g011020.3C
GO:0007265	Ras protein signal transduction	biological_process	0.014648	0.19186	7	6269	14	30047	BraA09g065620.3C,BraA04g011990.3C,BraA06g009920.3C,BraA06g044590.3C,BraA05g000110.3C,BraA04g012640.3C,BraA10g020070.3C
GO:0046578	regulation of Ras protein signal transduction	biological_process	0.014648	0.19186	7	6269	14	30047	BraA10g020070.3C,BraA04g012640.3C,BraA05g000110.3C,BraA06g009920.3C,BraA04g011990.3C,BraA06g044590.3C,BraA09g065620.3C
GO:0051056	regulation of small GTPase mediated signal transduction	biological_process	0.014648	0.19186	7	6269	14	30047	BraA05g000110.3C,BraA04g012640.3C,BraA10g020070.3C,BraA09g065620.3C,BraA06g009920.3C,BraA04g011990.3C,BraA06g044590.3C
GO:0016893	endonuclease activity, active with either ribo- or deoxyribonucleic acids and producing 5'-phosphomonoesters	molecular_function	0.014701	0.19186	39	6269	134	30047	BraA02g040320.3C,BraA05g028180.3C,BraA10g003270.3C,BraA09g038500.3C,BraA06g038510.3C,BraA06g023500.3C,BraA01g001380.3C,BraA10g021790.3C,BraA02g033270.3C,BraA07g011250.3C,BraA03g046360.3C,BraA03g030570.3C,BraA09g035280.3C,BraA02g032790.3C,BraA09g032870.3C,BraA07g003060.3C,BraA01g011560.3C,BraA03g006960.3C,BraA10g000820.3C,BraA05g020120.3C,BraA03g015860.3C,BraA04g031420.3C,BraA02g027140.3C,BraA05g0…
GO:0098813	nuclear chromosome segregation	biological_process	0.0149	0.19186	31	6269	102	30047	BraA09g041240.3C,BraA06g014360.3C,BraA05g024770.3C,BraA07g027110.3C,BraA03g028750.3C,BraA06g018550.3C,BraA03g039230.3C,BraA10g005080.3C,BraA09g018080.3C,BraA07g003870.3C,BraA05g039620.3C,BraA02g020620.3C,BraA01g040470.3C,BraA03g010070.3C,BraA10g012640.3C,BraA02g002510.3C,BraA07g025790.3C,BraA09g049340.3C,BraA07g020860.3C,BraA07g035190.3C,BraA06g000030.3C,BraA01g024640.3C,BraA07g027190.3C,BraA05g0…
GO:0009341	beta-galactosidase complex	cellular_component	0.014947	0.19186	15	6269	41	30047	BraA03g043430.3C,BraA05g033250.3C,BraA04g005540.3C,BraA07g017480.3C,BraA07g004380.3C,BraA01g003360.3C,BraA01g016860.3C,BraA01g002370.3C,BraA07g025560.3C,BraA06g044400.3C,BraA04g023740.3C,BraA03g053190.3C,BraA03g059390.3C,BraA04g006770.3C,BraA02g044440.3C
GO:0009036	Type II site-specific deoxyribonuclease activity	molecular_function	0.014984	0.19186	11	6269	27	30047	BraA03g006960.3C,BraA10g003270.3C,BraA02g035480.3C,BraA06g038510.3C,BraA04g031420.3C,BraA03g015860.3C,BraA02g027140.3C,BraA01g027900.3C,BraA02g002350.3C,BraA02g033270.3C,BraA09g018500.3C
GO:0015666	restriction endodeoxyribonuclease activity	molecular_function	0.014984	0.19186	11	6269	27	30047	BraA10g003270.3C,BraA03g006960.3C,BraA06g038510.3C,BraA02g035480.3C,BraA03g015860.3C,BraA04g031420.3C,BraA02g027140.3C,BraA01g027900.3C,BraA09g018500.3C,BraA02g002350.3C,BraA02g033270.3C
GO:0000922	spindle pole	cellular_component	0.014985	0.19186	11	6269	27	30047	BraA03g019840.3C,BraA06g015390.3C,BraA08g001190.3C,BraA07g001800.3C,BraA06g011020.3C,BraA01g018370.3C,BraA04g025560.3C,BraA02g026110.3C,BraA02g002170.3C,BraA10g029490.3C,BraA07g005790.3C
GO:0031334	positive regulation of protein complex assembly	biological_process	0.014992	0.19186	11	6269	27	30047	BraA02g030850.3C,BraA06g011020.3C,BraA08g001190.3C,BraA01g003780.3C,BraA06g015390.3C,BraA10g029490.3C,BraA07g009740.3C,BraA09g033750.3C,BraA02g002170.3C,BraA04g025560.3C,BraA02g026110.3C
GO:0032273	positive regulation of protein polymerization	biological_process	0.014992	0.19186	11	6269	27	30047	BraA06g011020.3C,BraA02g030850.3C,BraA08g001190.3C,BraA01g003780.3C,BraA06g015390.3C,BraA10g029490.3C,BraA07g009740.3C,BraA09g033750.3C,BraA02g002170.3C,BraA02g026110.3C,BraA04g025560.3C
GO:0044089	positive regulation of cellular component biogenesis	biological_process	0.014992	0.19186	11	6269	27	30047	BraA08g001190.3C,BraA01g003780.3C,BraA02g030850.3C,BraA06g011020.3C,BraA06g015390.3C,BraA07g009740.3C,BraA10g029490.3C,BraA02g026110.3C,BraA04g025560.3C,BraA09g033750.3C,BraA02g002170.3C
GO:0051495	positive regulation of cytoskeleton organization	biological_process	0.014992	0.19186	11	6269	27	30047	BraA02g002170.3C,BraA09g033750.3C,BraA02g026110.3C,BraA04g025560.3C,BraA10g029490.3C,BraA07g009740.3C,BraA06g015390.3C,BraA06g011020.3C,BraA02g030850.3C,BraA01g003780.3C,BraA08g001190.3C
GO:0004620	phospholipase activity	molecular_function	0.014997	0.19186	11	6269	27	30047	BraA01g041300.3C,BraA02g011570.3C,BraA10g015950.3C,BraA06g044590.3C,BraA04g028280.3C,BraA04g008590.3C,BraA05g037790.3C,BraA06g044450.3C,BraA06g040820.3C,BraA08g018260.3C,BraA09g046090.3C
GO:0019079	viral genome replication	biological_process	0.015007	0.19186	33	6269	110	30047	BraA01g044910.3C,BraA09g043710.3C,BraA05g004820.3C,BraA04g010300.3C,BraA03g000830.3C,BraA05g006950.3C,BraA01g018790.3C,BraA03g027780.3C,BraA03g014730.3C,BraA07g021090.3C,BraA05g036680.3C,BraA02g022810.3C,BraA03g025250.3C,BraA02g030480.3C,BraA05g016730.3C,BraA01g003080.3C,BraA06g000760.3C,BraA09g006510.3C,BraA04g014150.3C,BraA03g027480.3C,BraA10g011560.3C,BraA02g008720.3C,BraA05g006380.3C,BraA03g0…
GO:0016879	ligase activity, forming carbon-nitrogen bonds	molecular_function	0.015013	0.19186	34	6269	114	30047	BraA03g004230.3C,BraA06g003200.3C,BraA03g000350.3C,BraA02g026930.3C,BraA09g034800.3C,BraA02g005800.3C,BraA09g014950.3C,BraA09g048560.3C,BraA04g007560.3C,BraA05g034450.3C,BraA02g035480.3C,BraA04g026820.3C,BraA08g012490.3C,BraA03g034260.3C,BraA06g023690.3C,BraA09g004980.3C,BraA09g001240.3C,BraA03g061640.3C,BraA04g008680.3C,BraA06g038870.3C,BraA03g007530.3C,BraA06g034990.3C,BraA09g023780.3C,BraA03g0…
GO:0072686	mitotic spindle	cellular_component	0.015062	0.19196	18	6269	52	30047	BraA05g035970.3C,BraA02g020620.3C,BraA09g052440.3C,BraA06g039360.3C,BraA01g036390.3C,BraA03g028750.3C,BraA09g041240.3C,BraA05g024770.3C,BraA06g014360.3C,BraA07g003870.3C,BraA02g043430.3C,BraA09g018080.3C,BraA07g023600.3C,BraA03g037390.3C,BraA09g040170.3C,BraA07g025790.3C,BraA10g009770.3C,BraA07g027190.3C
GO:0019637	organophosphate metabolic process	biological_process	0.015109	0.19203	180	6269	745	30047	BraA04g011800.3C,BraA10g008370.3C,BraA04g014260.3C,BraA06g037730.3C,BraA01g000710.3C,BraA07g041810.3C,BraA01g023890.3C,BraA01g016310.3C,BraA08g002580.3C,BraA04g031870.3C,BraA02g026930.3C,BraA09g058160.3C,BraA04g029220.3C,BraA09g055520.3C,BraA01g016970.3C,BraA02g025950.3C,BraA07g015830.3C,BraA04g028920.3C,BraA05g040670.3C,BraA03g029910.3C,BraA06g011500.3C,BraA09g054840.3C,BraA09g004940.3C,BraA09g0…
GO:0032403	protein complex binding	molecular_function	0.015385	0.19502	86	6269	332	30047	BraA09g024640.3C,BraA01g036290.3C,BraA02g008720.3C,BraA08g002170.3C,BraA07g000790.3C,BraA08g026910.3C,BraA03g004330.3C,BraA04g020060.3C,BraA04g013850.3C,BraA09g017520.3C,BraA09g032870.3C,BraA05g034920.3C,BraA10g012890.3C,BraA07g003110.3C,BraA10g023820.3C,BraA08g014390.3C,BraA04g020670.3C,BraAnng002970.3C,BraA03g046700.3C,BraA09g014980.3C,BraA06g036790.3C,BraA04g017380.3C,BraA09g003500.3C,BraA06g0…
GO:0005815	microtubule organizing center	cellular_component	0.015459	0.19542	23	6269	71	30047	BraA09g062950.3C,BraA09g006570.3C,BraA06g015390.3C,BraA03g019840.3C,BraA05g035970.3C,BraA10g029490.3C,BraA01g008700.3C,BraA03g009280.3C,BraA08g002290.3C,BraA02g002170.3C,BraA01g018370.3C,BraA06g011020.3C,BraA07g001800.3C,BraA05g001810.3C,BraA08g001190.3C,BraA07g021930.3C,BraA03g021530.3C,BraA07g005790.3C,BraA09g040900.3C,BraA08g006920.3C,BraA07g016490.3C,BraA04g025560.3C,BraA02g026110.3C
GO:0035556	intracellular signal transduction	biological_process	0.015846	0.19977	158	6269	648	30047	BraA02g017800.3C,BraA05g000110.3C,BraA01g041300.3C,BraA03g042720.3C,BraA09g006150.3C,BraA06g009920.3C,BraA06g039890.3C,BraA02g041390.3C,BraA09g012130.3C,BraA03g012550.3C,BraA07g000540.3C,BraA07g028250.3C,BraA05g012910.3C,BraA05g037790.3C,BraA01g008700.3C,BraA08g032130.3C,BraA02g008720.3C,BraA05g005500.3C,BraA06g044590.3C,BraA01g024560.3C,BraA03g047740.3C,BraA06g001280.3C,BraA06g044450.3C,BraA07g0…
GO:0008233	peptidase activity	molecular_function	0.01616	0.20319	317	6269	1365	30047	BraA09g020140.3C,BraA06g022220.3C,BraA01g041830.3C,BraA06g028790.3C,BraA08g014920.3C,BraA08g004820.3C,BraA09g053340.3C,BraA02g014840.3C,BraA04g025500.3C,BraA09g021640.3C,BraA07g008140.3C,BraAnng000140.3C,BraA03g064270.3C,BraA07g038500.3C,BraA07g001480.3C,BraA10g015380.3C,BraA06g015760.3C,BraA10g005230.3C,BraA03g010910.3C,BraA02g010850.3C,BraA02g014100.3C,BraA02g012000.3C,BraA02g029120.3C,BraA05g0…
GO:0004312	fatty acid synthase activity	molecular_function	0.016293	0.20431	16	6269	45	30047	BraA09g012510.3C,BraA09g010410.3C,BraA09g055930.3C,BraA06g014840.3C,BraA10g000740.3C,BraA04g027000.3C,BraA10g024320.3C,BraA07g004510.3C,BraA09g015550.3C,BraA09g037530.3C,BraA03g005970.3C,BraA01g003470.3C,BraA04g018400.3C,BraA10g030980.3C,BraA08g015520.3C,BraA03g043130.3C
GO:0072330	monocarboxylic acid biosynthetic process	biological_process	0.016341	0.20437	41	6269	143	30047	BraA03g052940.3C,BraA10g024320.3C,BraA04g026850.3C,BraA09g015550.3C,BraA01g026200.3C,BraA07g004510.3C,BraA09g010410.3C,BraA09g055930.3C,BraA02g028090.3C,BraA06g014840.3C,BraA03g019650.3C,BraA07g029610.3C,BraA01g003470.3C,BraA04g018400.3C,BraA03g041570.3C,BraA10g030980.3C,BraA07g036200.3C,BraA05g040670.3C,BraA01g016400.3C,BraA09g037530.3C,BraA04g027000.3C,BraA10g015280.3C,BraA04g026830.3C,BraA10g0…
GO:0000226	microtubule cytoskeleton organization	biological_process	0.016425	0.20488	49	6269	176	30047	BraA04g009980.3C,BraA10g012890.3C,BraA05g035970.3C,BraA02g020620.3C,BraA06g015390.3C,BraA09g005330.3C,BraA02g008550.3C,BraA05g013740.3C,BraA03g028750.3C,BraA06g014360.3C,BraA05g024770.3C,BraA07g003870.3C,BraA01g017470.3C,BraA08g017000.3C,BraA09g025640.3C,BraA03g025860.3C,BraA04g007730.3C,BraA04g025560.3C,BraA04g013850.3C,BraA04g020060.3C,BraA07g027190.3C,BraA07g005790.3C,BraA10g009980.3C,BraA03g0…
GO:0016888	endodeoxyribonuclease activity, producing 5'-phosphomonoesters	molecular_function	0.017221	0.2137	14	6269	38	30047	BraA03g006960.3C,BraA10g003270.3C,BraA09g038500.3C,BraA02g035480.3C,BraA06g038510.3C,BraA04g031420.3C,BraA10g032490.3C,BraA03g015860.3C,BraA02g027140.3C,BraA01g027900.3C,BraA10g021790.3C,BraA02g033270.3C,BraA02g002350.3C,BraA09g018500.3C
GO:0007031	peroxisome organization	biological_process	0.017224	0.2137	14	6269	38	30047	BraA10g022910.3C,BraA06g000900.3C,BraA03g024040.3C,BraA01g023740.3C,BraA09g047660.3C,BraA04g012620.3C,BraA10g015380.3C,BraA04g001460.3C,BraA09g014740.3C,BraA06g019340.3C,BraA01g013010.3C,BraA10g030000.3C,BraA03g038390.3C,BraA10g001270.3C
GO:0090407	organophosphate biosynthetic process	biological_process	0.017413	0.21548	99	6269	390	30047	BraA09g004220.3C,BraA03g048220.3C,BraA01g000710.3C,BraA10g008370.3C,BraA04g011800.3C,BraA01g028300.3C,BraA10g026480.3C,BraA04g014260.3C,BraA01g016310.3C,BraA01g016970.3C,BraA04g031870.3C,BraA02g026930.3C,BraA04g029220.3C,BraA03g049760.3C,BraA09g030120.3C,BraA03g000350.3C,BraA02g025950.3C,BraA03g033380.3C,BraA05g040670.3C,BraA07g026160.3C,BraA04g013030.3C,BraA04g010870.3C,BraA06g011500.3C,BraA09g0…
GO:0016482	cytoplasmic transport	biological_process	0.017462	0.21552	77	6269	295	30047	BraA04g030270.3C,BraA04g025560.3C,BraA09g006900.3C,BraA04g020750.3C,BraA09g009800.3C,BraA02g043470.3C,BraA05g038610.3C,BraA05g029070.3C,BraA10g017630.3C,BraA09g024640.3C,BraA10g023320.3C,BraA09g041360.3C,BraA09g060030.3C,BraA09g005560.3C,BraA09g059600.3C,BraA08g014390.3C,BraA10g023820.3C,BraA09g061370.3C,BraA09g056240.3C,BraA08g032560.3C,BraA09g054690.3C,BraA02g012100.3C,BraA01g039410.3C,BraA03g0…
GO:0009539	photosystem II reaction center	cellular_component	0.017602	0.21613	12	6269	31	30047	BraA03g020890.3C,BraA04g027930.3C,BraA02g010040.3C,BraA10g020070.3C,BraA10g017300.3C,BraA03g028210.3C,BraA02g008540.3C,BraA08g012240.3C,BraA10g017310.3C,BraAnng004180.3C,BraA08g007680.3C,BraA03g029440.3C
GO:0010638	positive regulation of organelle organization	biological_process	0.017604	0.21613	12	6269	31	30047	BraA06g015390.3C,BraA02g030850.3C,BraA06g011020.3C,BraA01g003780.3C,BraA08g001190.3C,BraA02g002170.3C,BraA09g033750.3C,BraA02g026110.3C,BraA04g025560.3C,BraA10g029490.3C,BraA07g009740.3C,BraA09g010020.3C
GO:0030658	transport vesicle membrane	cellular_component	0.017885	0.21901	22	6269	68	30047	BraA09g054690.3C,BraA05g037780.3C,BraA01g005430.3C,BraA09g061370.3C,BraA02g035430.3C,BraA03g000680.3C,BraA09g041360.3C,BraA06g039580.3C,BraA05g035740.3C,BraA09g064420.3C,BraA05g038610.3C,BraA09g023130.3C,BraA05g010520.3C,BraA10g017630.3C,BraA01g041830.3C,BraA02g035350.3C,BraA04g020750.3C,BraA06g039670.3C,BraA04g019940.3C,BraA07g032640.3C,BraA04g025560.3C,BraA08g012240.3C
GO:0031410	cytoplasmic vesicle	cellular_component	0.018925	0.23114	38	6269	132	30047	BraA01g005430.3C,BraA02g035430.3C,BraA04g031070.3C,BraA03g000680.3C,BraA08g017160.3C,BraA02g033370.3C,BraA03g036190.3C,BraA02g035350.3C,BraA01g041830.3C,BraA04g019940.3C,BraA07g003470.3C,BraA03g056890.3C,BraA07g032640.3C,BraA08g012240.3C,BraA01g006340.3C,BraA06g039580.3C,BraA05g035740.3C,BraA10g021380.3C,BraA03g026170.3C,BraA09g064420.3C,BraA06g020420.3C,BraA09g023130.3C,BraA05g010520.3C,BraA09g0…
GO:0030133	transport vesicle	cellular_component	0.019019	0.23168	25	6269	80	30047	BraA09g054690.3C,BraA05g037780.3C,BraA09g061370.3C,BraA02g035430.3C,BraA01g005430.3C,BraA09g041360.3C,BraA03g032140.3C,BraA03g000680.3C,BraA06g039580.3C,BraA05g035740.3C,BraA10g017630.3C,BraA06g020420.3C,BraA05g010520.3C,BraA09g023130.3C,BraA05g038610.3C,BraA09g064420.3C,BraA03g055130.3C,BraA04g019940.3C,BraA06g039670.3C,BraA02g035350.3C,BraA01g041830.3C,BraA04g020750.3C,BraA08g012240.3C,BraA04g0…
GO:0033043	regulation of organelle organization	biological_process	0.019602	0.23781	33	6269	112	30047	BraA05g027420.3C,BraA01g003780.3C,BraA09g025640.3C,BraA03g015310.3C,BraA07g009740.3C,BraA04g013850.3C,BraA01g042250.3C,BraA02g002510.3C,BraA04g025560.3C,BraA10g024650.3C,BraA06g015390.3C,BraA04g009980.3C,BraA05g039620.3C,BraA10g005080.3C,BraA06g011020.3C,BraA02g025170.3C,BraA08g001190.3C,BraA05g019380.3C,BraA07g023600.3C,BraA01g024640.3C,BraA07g020860.3C,BraA06g000030.3C,BraA09g010020.3C,BraA05g0…
GO:0009523	photosystem II	cellular_component	0.019623	0.23781	32	6269	108	30047	BraA01g017300.3C,BraA04g017090.3C,BraA07g006770.3C,BraA08g009060.3C,BraA09g024650.3C,BraAnng004180.3C,BraA04g030040.3C,BraA08g009100.3C,BraA05g003990.3C,BraA03g028210.3C,BraA04g021970.3C,BraA09g024750.3C,BraA03g029440.3C,BraA02g010040.3C,BraA02g006880.3C,BraA02g008540.3C,BraA10g017300.3C,BraA08g012240.3C,BraA09g058880.3C,BraA04g005710.3C,BraA02g017080.3C,BraA09g033070.3C,BraA08g007680.3C,BraA03g0…
GO:0015296	anion:cation symporter activity	molecular_function	0.019756	0.23789	4	6269	6	30047	BraA02g006850.3C,BraA08g022890.3C,BraA04g030080.3C,BraA07g010480.3C
GO:1901360	organic cyclic compound metabolic process	biological_process	0.019779	0.23789	1386	6269	6356	30047	BraA08g028800.3C,BraA10g013250.3C,BraA08g002640.3C,BraA10g020320.3C,BraA09g012560.3C,BraA03g001470.3C,BraA04g009770.3C,BraA07g019020.3C,BraA06g035390.3C,BraA07g021700.3C,BraA03g014410.3C,BraA03g002640.3C,BraA04g031810.3C,BraA05g006380.3C,BraA02g009920.3C,BraA10g021630.3C,BraA02g001370.3C,BraA09g057600.3C,BraA05g019630.3C,BraA09g017280.3C,BraA08g006170.3C,BraA10g022580.3C,BraA04g020960.3C,BraA04g0…
GO:0051783	regulation of nuclear division	biological_process	0.019882	0.23789	13	6269	35	30047	BraA05g019380.3C,BraA05g039620.3C,BraA07g023600.3C,BraA05g027420.3C,BraA02g025170.3C,BraA06g018550.3C,BraA02g002510.3C,BraA10g005080.3C,BraA07g020860.3C,BraA06g000030.3C,BraA01g024640.3C,BraA03g039230.3C,BraA03g015310.3C
GO:0000070	mitotic sister chromatid segregation	biological_process	0.019883	0.23789	13	6269	35	30047	BraA05g027420.3C,BraA02g044280.3C,BraA05g019380.3C,BraA05g039620.3C,BraA05g012320.3C,BraA07g023600.3C,BraA07g020860.3C,BraA10g005080.3C,BraA06g000030.3C,BraA03g039230.3C,BraA01g024640.3C,BraA06g018550.3C,BraA02g002510.3C
GO:0000819	sister chromatid segregation	biological_process	0.019883	0.23789	13	6269	35	30047	BraA07g023600.3C,BraA05g012320.3C,BraA05g039620.3C,BraA05g019380.3C,BraA05g027420.3C,BraA02g044280.3C,BraA02g002510.3C,BraA06g018550.3C,BraA10g005080.3C,BraA01g024640.3C,BraA07g020860.3C,BraA06g000030.3C,BraA03g039230.3C
GO:0009307	DNA restriction-modification system	biological_process	0.020122	0.23933	11	6269	28	30047	BraA10g003270.3C,BraA03g006960.3C,BraA06g038510.3C,BraA02g035480.3C,BraA03g015860.3C,BraA04g031420.3C,BraA02g027140.3C,BraA01g027900.3C,BraA09g018500.3C,BraA02g002350.3C,BraA02g033270.3C
GO:0044355	clearance of foreign intracellular DNA	biological_process	0.020122	0.23933	11	6269	28	30047	BraA02g027140.3C,BraA01g027900.3C,BraA09g018500.3C,BraA02g033270.3C,BraA02g002350.3C,BraA10g003270.3C,BraA03g006960.3C,BraA06g038510.3C,BraA02g035480.3C,BraA03g015860.3C,BraA04g031420.3C
GO:0004252	serine-type endopeptidase activity	molecular_function	0.020157	0.23933	59	6269	220	30047	BraA02g000970.3C,BraA05g033010.3C,BraA03g011450.3C,BraA07g039500.3C,BraA07g015880.3C,BraA01g033050.3C,BraA08g002980.3C,BraA06g015560.3C,BraA03g049790.3C,BraA10g002550.3C,BraA01g017070.3C,BraA03g008990.3C,BraA05g006440.3C,BraA09g004210.3C,BraA04g012800.3C,BraA06g009990.3C,BraA06g042660.3C,BraA02g004300.3C,BraA04g015300.3C,BraA06g030690.3C,BraA07g035820.3C,BraA01g009720.3C,BraA03g049820.3C,BraA07g0…
GO:0070011	peptidase activity, acting on L-amino acid peptides	molecular_function	0.020344	0.24094	302	6269	1303	30047	BraA10g025620.3C,BraA09g016710.3C,BraA05g041270.3C,BraA09g009000.3C,BraA07g029980.3C,BraA03g049690.3C,BraA09g030490.3C,BraA07g025900.3C,BraA02g028760.3C,BraA02g017620.3C,BraA09g027960.3C,BraA06g015230.3C,BraA02g039250.3C,BraA08g022760.3C,BraA05g030000.3C,BraA03g032790.3C,BraA01g021610.3C,BraA02g009570.3C,BraA04g017710.3C,BraA03g054940.3C,BraA01g022650.3C,BraA06g007690.3C,BraA06g015560.3C,BraA08g0…
GO:0048285	organelle fission	biological_process	0.021531	0.25435	37	6269	129	30047	BraA10g005080.3C,BraA04g012620.3C,BraA03g005320.3C,BraA04g001460.3C,BraA05g039620.3C,BraA05g035970.3C,BraA04g013850.3C,BraA02g002510.3C,BraA03g015310.3C,BraA02g044280.3C,BraA05g027420.3C,BraA03g024040.3C,BraA06g018550.3C,BraA09g047660.3C,BraA01g023740.3C,BraA03g039230.3C,BraA02g043430.3C,BraA10g015380.3C,BraA06g039360.3C,BraA09g052440.3C,BraA01g040470.3C,BraA05g027670.3C,BraA03g009080.3C,BraA07g0…
GO:0006813	potassium ion transport	biological_process	0.021941	0.25855	44	6269	158	30047	BraA02g022380.3C,BraA09g017660.3C,BraA05g010060.3C,BraA04g017000.3C,BraA03g056770.3C,BraA02g042450.3C,BraA01g040400.3C,BraA03g057690.3C,BraA09g015600.3C,BraA05g027110.3C,BraA08g013550.3C,BraA10g002610.3C,BraA08g003380.3C,BraA09g053970.3C,BraA01g009560.3C,BraA07g021830.3C,BraA01g004520.3C,BraA04g011800.3C,BraA01g014240.3C,BraA09g004960.3C,BraA01g011030.3C,BraA09g015570.3C,BraA01g028170.3C,BraA02g0…
GO:0005092	GDP-dissociation inhibitor activity	molecular_function	0.02255	0.26291	7	6269	15	30047	BraA03g063700.3C,BraA03g056150.3C,BraA09g012450.3C,BraA03g061170.3C,BraA05g029660.3C,BraA09g015660.3C,BraA05g029640.3C
GO:0005094	Rho GDP-dissociation inhibitor activity	molecular_function	0.02255	0.26291	7	6269	15	30047	BraA03g056150.3C,BraA03g063700.3C,BraA05g029660.3C,BraA09g015660.3C,BraA09g012450.3C,BraA03g061170.3C,BraA05g029640.3C
GO:0009187	cyclic nucleotide metabolic process	biological_process	0.022551	0.26291	7	6269	15	30047	BraA09g004940.3C,BraA01g006280.3C,BraA08g020850.3C,BraA04g022720.3C,BraA02g044250.3C,BraA02g033380.3C,BraA03g033380.3C
GO:0016559	peroxisome fission	biological_process	0.022561	0.26291	7	6269	15	30047	BraA03g024040.3C,BraA04g001460.3C,BraA10g015380.3C,BraA06g019340.3C,BraA09g047660.3C,BraA01g023740.3C,BraA04g012620.3C
GO:0008982	protein-N(PI)-phosphohistidine-sugar phosphotransferase activity	molecular_function	0.022591	0.26291	7	6269	15	30047	BraA01g030720.3C,BraA07g040100.3C,BraA03g016950.3C,BraA09g015070.3C,BraA07g017120.3C,BraA03g060110.3C,BraA06g003210.3C
GO:0033218	amide binding	molecular_function	0.02289	0.26355	12	6269	32	30047	BraA06g025180.3C,BraA04g030270.3C,BraA07g000040.3C,BraA03g041590.3C,BraA07g016030.3C,BraA02g043470.3C,BraA07g019020.3C,BraA03g023010.3C,BraA04g030250.3C,BraA10g001550.3C,BraA05g001970.3C,BraA06g015430.3C
GO:0003918	DNA topoisomerase type II (ATP-hydrolyzing) activity	molecular_function	0.022927	0.26355	12	6269	32	30047	BraA03g001470.3C,BraA01g008480.3C,BraA10g018890.3C,BraA09g057600.3C,BraA04g007350.3C,BraA08g022670.3C,BraA01g043070.3C,BraA03g054970.3C,BraA01g017430.3C,BraA01g042670.3C,BraA05g036530.3C,BraA05g037580.3C
GO:0061505	DNA topoisomerase II activity	molecular_function	0.022927	0.26355	12	6269	32	30047	BraA10g018890.3C,BraA09g057600.3C,BraA04g007350.3C,BraA03g001470.3C,BraA01g008480.3C,BraA08g022670.3C,BraA01g017430.3C,BraA01g043070.3C,BraA03g054970.3C,BraA05g036530.3C,BraA01g042670.3C,BraA05g037580.3C
GO:0030118	clathrin coat	cellular_component	0.022945	0.26355	12	6269	32	30047	BraA09g038950.3C,BraA01g006340.3C,BraA03g000680.3C,BraA03g056890.3C,BraA03g051280.3C,BraA03g004720.3C,BraA08g004720.3C,BraA05g037780.3C,BraA10g018130.3C,BraA01g025980.3C,BraA08g017160.3C,BraA05g035740.3C
GO:0034453	microtubule anchoring	biological_process	0.023261	0.26355	19	6269	58	30047	BraA09g049340.3C,BraA07g035190.3C,BraA07g027190.3C,BraA10g012640.3C,BraA03g010070.3C,BraA07g025790.3C,BraA07g021930.3C,BraA04g007730.3C,BraA08g017000.3C,BraA07g023600.3C,BraA06g007480.3C,BraA09g018080.3C,BraA07g003870.3C,BraA09g041240.3C,BraA06g014360.3C,BraA05g024770.3C,BraA07g027110.3C,BraA03g028750.3C,BraA02g020620.3C
GO:0070070	proton-transporting V-type ATPase complex assembly	biological_process	0.023338	0.26355	5	6269	9	30047	BraA03g029120.3C,BraA03g016870.3C,BraA10g020290.3C,BraA05g012910.3C,BraA02g025510.3C
GO:0070072	vacuolar proton-transporting V-type ATPase complex assembly	biological_process	0.023338	0.26355	5	6269	9	30047	BraA02g025510.3C,BraA05g012910.3C,BraA10g020290.3C,BraA03g016870.3C,BraA03g029120.3C
GO:0000030	mannosyltransferase activity	molecular_function	0.023365	0.26355	5	6269	9	30047	BraA06g023180.3C,BraA05g020270.3C,BraA09g045970.3C,BraA08g030900.3C,BraA10g020690.3C
GO:0004363	glutathione synthase activity	molecular_function	0.023375	0.26355	5	6269	9	30047	BraA10g014260.3C,BraA06g033790.3C,BraA09g048560.3C,BraA09g004980.3C,BraA03g007530.3C
GO:0003883	CTP synthase activity	molecular_function	0.023376	0.26355	5	6269	9	30047	BraA01g011270.3C,BraA02g026930.3C,BraA05g034450.3C,BraA09g033800.3C,BraA03g049440.3C
GO:0005086	ARF guanyl-nucleotide exchange factor activity	molecular_function	0.023376	0.26355	5	6269	9	30047	BraA10g020070.3C,BraA09g065620.3C,BraA06g009920.3C,BraA04g011990.3C,BraA06g044590.3C
GO:0032011	ARF protein signal transduction	biological_process	0.023376	0.26355	5	6269	9	30047	BraA10g020070.3C,BraA06g009920.3C,BraA04g011990.3C,BraA06g044590.3C,BraA09g065620.3C
GO:0032012	regulation of ARF protein signal transduction	biological_process	0.023376	0.26355	5	6269	9	30047	BraA09g065620.3C,BraA04g011990.3C,BraA06g009920.3C,BraA06g044590.3C,BraA10g020070.3C
GO:0051235	maintenance of location	biological_process	0.023504	0.26408	15	6269	43	30047	BraA01g013640.3C,BraA04g007730.3C,BraA10g025330.3C,BraA05g001970.3C,BraA02g043060.3C,BraA07g006730.3C,BraA06g015430.3C,BraA02g019420.3C,BraA03g034410.3C,BraA04g025700.3C,BraA03g009080.3C,BraA06g026010.3C,BraA03g041590.3C,BraA02g004560.3C,BraA07g016030.3C
GO:0015291	secondary active transmembrane transporter activity	molecular_function	0.023536	0.26408	60	6269	226	30047	BraA06g011380.3C,BraA03g011830.3C,BraA02g006850.3C,BraA07g028510.3C,BraA10g019590.3C,BraA09g013500.3C,BraA02g015410.3C,BraA04g030080.3C,BraA01g030600.3C,BraA05g010720.3C,BraA10g027520.3C,BraA02g010170.3C,BraA07g005200.3C,BraA07g025700.3C,BraA02g020310.3C,BraA03g033670.3C,BraA08g002700.3C,BraA09g044850.3C,BraA07g010480.3C,BraA03g052920.3C,BraA09g048700.3C,BraA05g033080.3C,BraA07g035740.3C,BraA03g0…
GO:0008484	sulfuric ester hydrolase activity	molecular_function	0.023718	0.2649	6	6269	12	30047	BraA08g020660.3C,BraA10g022070.3C,BraA09g054090.3C,BraA01g007930.3C,BraA06g018130.3C,BraA08g018160.3C
GO:0006370	7-methylguanosine mRNA capping	biological_process	0.023722	0.2649	6	6269	12	30047	BraA03g000020.3C,BraAnng005250.3C,BraA03g037390.3C,BraA02g045990.3C,BraA05g037300.3C,BraAnng005330.3C
GO:0031982	vesicle	cellular_component	0.023895	0.2662	38	6269	134	30047	BraA04g019940.3C,BraA07g003470.3C,BraA03g056890.3C,BraA03g036190.3C,BraA02g035350.3C,BraA01g041830.3C,BraA08g012240.3C,BraA01g006340.3C,BraA07g032640.3C,BraA06g039580.3C,BraA05g035740.3C,BraA10g021380.3C,BraA06g020420.3C,BraA05g010520.3C,BraA09g023130.3C,BraA09g064420.3C,BraA03g026170.3C,BraA02g035430.3C,BraA04g031070.3C,BraA01g005430.3C,BraA03g000680.3C,BraA08g017160.3C,BraA02g033370.3C,BraA06g0…
GO:0006888	ER to Golgi vesicle-mediated transport	biological_process	0.02398	0.26651	20	6269	62	30047	BraA07g032640.3C,BraA04g025560.3C,BraA08g012240.3C,BraA02g035350.3C,BraA04g020750.3C,BraA01g041830.3C,BraA06g039670.3C,BraA04g019940.3C,BraA09g064420.3C,BraA05g038610.3C,BraA05g010520.3C,BraA09g023130.3C,BraA10g017630.3C,BraA06g039580.3C,BraA09g041360.3C,BraA09g055240.3C,BraA01g005430.3C,BraA02g035430.3C,BraA09g061370.3C,BraA09g054690.3C
GO:0000776	kinetochore	cellular_component	0.024186	0.26816	37	6269	130	30047	BraA09g041240.3C,BraA02g042110.3C,BraA07g027110.3C,BraA09g018080.3C,BraA02g043430.3C,BraA09g052440.3C,BraA06g039360.3C,BraA01g040470.3C,BraA05g027670.3C,BraA01g036390.3C,BraA03g010070.3C,BraA10g012640.3C,BraA07g025790.3C,BraA03g006660.3C,BraA09g049340.3C,BraA07g035190.3C,BraA10g009770.3C,BraA09g040170.3C,BraA03g037390.3C,BraA05g002430.3C,BraA07g023600.3C,BraA06g007480.3C,BraA06g014360.3C,BraA05g0…
GO:0016023	cytoplasmic membrane-bounded vesicle	cellular_component	0.024483	0.27081	36	6269	126	30047	BraA04g025560.3C,BraA04g008680.3C,BraA10g017330.3C,BraA06g039670.3C,BraA04g020750.3C,BraA10g017630.3C,BraA03g055130.3C,BraA05g038610.3C,BraA01g003780.3C,BraA09g041360.3C,BraA03g032140.3C,BraA09g061370.3C,BraA05g037780.3C,BraA09g054690.3C,BraA01g006340.3C,BraA08g012240.3C,BraA07g032640.3C,BraA07g003470.3C,BraA03g056890.3C,BraA04g019940.3C,BraA01g041830.3C,BraA02g035350.3C,BraA03g036190.3C,BraA09g0…
GO:0034061	DNA polymerase activity	molecular_function	0.025165	0.2777	42	6269	151	30047	BraA05g026720.3C,BraA01g010220.3C,BraA05g020120.3C,BraA07g004010.3C,BraA07g036780.3C,BraA04g007350.3C,BraA06g033950.3C,BraA01g004190.3C,BraA08g031570.3C,BraA06g013200.3C,BraA06g042000.3C,BraA03g044120.3C,BraA07g016790.3C,BraA03g003010.3C,BraA07g031590.3C,BraA04g002610.3C,BraA06g026850.3C,BraA03g043570.3C,BraA07g022620.3C,BraA05g034280.3C,BraA05g018720.3C,BraA07g003100.3C,BraA03g052260.3C,BraA09g0…
GO:0006904	vesicle docking involved in exocytosis	biological_process	0.025316	0.27811	13	6269	36	30047	BraA03g000980.3C,BraA04g001990.3C,BraA09g002790.3C,BraA02g037090.3C,BraA09g042510.3C,BraA05g036440.3C,BraA06g011020.3C,BraA02g030480.3C,BraA06g043660.3C,BraA02g023950.3C,BraA09g049500.3C,BraA06g002030.3C,BraA05g003160.3C
GO:0006221	pyrimidine nucleotide biosynthetic process	biological_process	0.025321	0.27811	13	6269	36	30047	BraA01g003710.3C,BraA04g010870.3C,BraA08g034550.3C,BraA03g012450.3C,BraA10g026480.3C,BraA03g059150.3C,BraA03g049760.3C,BraA03g049440.3C,BraA06g020690.3C,BraA01g011270.3C,BraA02g026930.3C,BraA09g033800.3C,BraA05g034450.3C
GO:0008152	metabolic process	biological_process	0.025401	0.27834	3284	6269	15408	30047	BraA08g022090.3C,BraA06g013260.3C,BraA10g002290.3C,BraA07g030000.3C,BraA10g020110.3C,BraA08g002980.3C,BraA06g015560.3C,BraA10g029060.3C,BraA09g063600.3C,BraA07g022960.3C,BraA03g048670.3C,BraA09g044710.3C,BraA06g024880.3C,BraA09g063060.3C,BraA03g043020.3C,BraA08g011650.3C,BraA07g026400.3C,BraA08g020190.3C,BraA04g010460.3C,BraAnng001170.3C,BraA09g009270.3C,BraA01g000660.3C,BraA09g046980.3C,BraA03g0…
raA01g004710.3C,BraA05g036160.3C,BraA09g022270.3C,BraA01g000940.3C,BraA02g020780.3C,BraA02g028610.3C,BraA08g021230.3C,BraA09g014740.3C,BraA08g013150.3C,BraA03g007130.3C,BraA06g034730.3C,BraA08g001860.3C,BraA04g006330.3C,BraA05g018720.3C,BraA03g040050.3C,BraA09g045270.3C,BraA03g042900.3C,BraA03g034180.3C,BraA03g051100.3C,BraA06g002160.3C,BraA10g020380.3C,BraA09g024750.3C,BraA01g041740.3C,BraA03g01…
GO:0015297	antiporter activity	molecular_function	0.026013	0.28438	51	6269	189	30047	BraA10g010450.3C,BraA08g030230.3C,BraA04g014230.3C,BraA09g026970.3C,BraA09g010010.3C,BraA05g007100.3C,BraA04g020850.3C,BraA06g028520.3C,BraA09g000640.3C,BraA03g016030.3C,BraA03g054970.3C,BraA09g058110.3C,BraA04g023140.3C,BraA03g017980.3C,BraA08g005120.3C,BraA04g006040.3C,BraA07g029620.3C,BraA09g031600.3C,BraA03g033660.3C,BraA09g010330.3C,BraA01g016340.3C,BraA07g007610.3C,BraA01g043800.3C,BraA10g0…
GO:0008608	attachment of spindle microtubules to kinetochore	biological_process	0.027001	0.29449	18	6269	55	30047	BraA04g007730.3C,BraA06g007480.3C,BraA08g017000.3C,BraA07g023600.3C,BraA07g035190.3C,BraA09g049340.3C,BraA07g027190.3C,BraA03g010070.3C,BraA10g012640.3C,BraA07g025790.3C,BraA02g020620.3C,BraA09g018080.3C,BraA07g003870.3C,BraA07g027110.3C,BraA05g024770.3C,BraA09g041240.3C,BraA06g014360.3C,BraA03g028750.3C
GO:0006996	organelle organization	biological_process	0.027177	0.29573	291	6269	1261	30047	BraA01g019220.3C,BraA01g039760.3C,BraA09g005330.3C,BraA09g013340.3C,BraA04g012620.3C,BraA10g005080.3C,BraA08g033270.3C,BraA01g037790.3C,BraA06g026180.3C,BraA03g025860.3C,BraA10g012720.3C,BraA07g017900.3C,BraA07g005790.3C,BraA10g009980.3C,BraA08g009730.3C,BraA05g027670.3C,BraA04g022610.3C,BraA03g039230.3C,BraA10g016850.3C,BraA03g022120.3C,BraA06g007480.3C,BraA06g030150.3C,BraA09g040170.3C,BraA07g0…
GO:0016709	oxidoreductase activity, acting on paired donors, with incorporation or reduction of molecular oxygen, NAD(P)H as one donor, and incorporation of one atom of oxygen	molecular_function	0.02782	0.30203	19	6269	59	30047	BraA02g042450.3C,BraA03g040050.3C,BraA04g017000.3C,BraA09g015570.3C,BraA09g017660.3C,BraA05g020100.3C,BraA06g016710.3C,BraA04g007900.3C,BraA09g015600.3C,BraA09g006260.3C,BraA03g044440.3C,BraA03g044450.3C,BraA09g055520.3C,BraA07g009020.3C,BraA10g026130.3C,BraA09g064040.3C,BraA09g015560.3C,BraA06g043160.3C,BraA10g002610.3C
GO:0009405	pathogenesis	biological_process	0.028013	0.30342	70	6269	271	30047	BraA06g011400.3C,BraA07g019010.3C,BraA08g001850.3C,BraA09g015850.3C,BraA02g043470.3C,BraA03g018880.3C,BraA01g028780.3C,BraA01g036290.3C,BraA07g028990.3C,BraA05g001250.3C,BraA03g028290.3C,BraA09g053710.3C,BraA07g037350.3C,BraA01g008860.3C,BraA09g056610.3C,BraA06g029510.3C,BraA08g020980.3C,BraA09g016490.3C,BraA03g006520.3C,BraA09g028840.3C,BraA02g003420.3C,BraA07g016360.3C,BraA10g024460.3C,BraA06g0…
GO:0016311	dephosphorylation	biological_process	0.028446	0.3074	20	6269	63	30047	BraAnng005250.3C,BraA01g033850.3C,BraA03g000020.3C,BraA10g030970.3C,BraA06g013710.3C,BraAnng005330.3C,BraA02g024680.3C,BraA04g028850.3C,BraA03g029910.3C,BraA09g050890.3C,BraA03g045170.3C,BraA04g007220.3C,BraA03g030570.3C,BraA05g027890.3C,BraA05g036680.3C,BraA06g030860.3C,BraA09g058720.3C,BraA03g005780.3C,BraA08g019010.3C,BraA05g037300.3C
GO:0007088	regulation of mitotic nuclear division	biological_process	0.029375	0.31113	12	6269	33	30047	BraA05g027420.3C,BraA05g039620.3C,BraA07g023600.3C,BraA05g019380.3C,BraA03g015310.3C,BraA10g005080.3C,BraA06g000030.3C,BraA07g020860.3C,BraA03g039230.3C,BraA01g024640.3C,BraA06g018550.3C,BraA02g002510.3C
GO:0044770	cell cycle phase transition	biological_process	0.029375	0.31113	12	6269	33	30047	BraA06g018550.3C,BraA02g002510.3C,BraA10g005080.3C,BraA07g020860.3C,BraA01g024640.3C,BraA06g000030.3C,BraA03g039230.3C,BraA03g015310.3C,BraA05g019380.3C,BraA05g039620.3C,BraA07g023600.3C,BraA05g027420.3C
GO:0044772	mitotic cell cycle phase transition	biological_process	0.029375	0.31113	12	6269	33	30047	BraA10g005080.3C,BraA03g039230.3C,BraA07g020860.3C,BraA06g000030.3C,BraA01g024640.3C,BraA03g015310.3C,BraA02g002510.3C,BraA06g018550.3C,BraA05g027420.3C,BraA05g019380.3C,BraA07g023600.3C,BraA05g039620.3C
GO:1901987	regulation of cell cycle phase transition	biological_process	0.029375	0.31113	12	6269	33	30047	BraA05g027420.3C,BraA05g039620.3C,BraA07g023600.3C,BraA05g019380.3C,BraA03g015310.3C,BraA07g020860.3C,BraA10g005080.3C,BraA06g000030.3C,BraA01g024640.3C,BraA03g039230.3C,BraA06g018550.3C,BraA02g002510.3C
GO:1901990	regulation of mitotic cell cycle phase transition	biological_process	0.029375	0.31113	12	6269	33	30047	BraA05g027420.3C,BraA05g039620.3C,BraA07g023600.3C,BraA05g019380.3C,BraA03g015310.3C,BraA10g005080.3C,BraA07g020860.3C,BraA03g039230.3C,BraA06g000030.3C,BraA01g024640.3C,BraA06g018550.3C,BraA02g002510.3C
GO:0008641	small protein activating enzyme activity	molecular_function	0.02938	0.31113	12	6269	33	30047	BraA09g061340.3C,BraA05g029640.3C,BraA05g012450.3C,BraA05g029660.3C,BraA08g033960.3C,BraA10g020380.3C,BraA10g003980.3C,BraA06g002410.3C,BraA10g028410.3C,BraA03g056150.3C,BraA10g012810.3C,BraA01g027500.3C
GO:0034641	cellular nitrogen compound metabolic process	biological_process	0.029382	0.31113	1555	6269	7178	30047	BraA02g038040.3C,BraA01g033580.3C,BraA03g063030.3C,BraA03g027210.3C,BraA05g016330.3C,BraA04g029550.3C,BraA01g023890.3C,BraA02g027140.3C,BraA06g032880.3C,BraA08g032990.3C,BraA03g022580.3C,BraA01g037320.3C,BraA05g042100.3C,BraA03g037210.3C,BraA04g007890.3C,BraA02g042610.3C,BraA04g032310.3C,BraA08g029770.3C,BraA04g008250.3C,BraA06g014640.3C,BraA07g015830.3C,BraA06g042460.3C,BraA06g011400.3C,BraA10g0…
GO:0009636	response to toxic substance	biological_process	0.029388	0.31113	12	6269	33	30047	BraA02g019750.3C,BraA07g032490.3C,BraA09g049400.3C,BraA10g030540.3C,BraA03g004070.3C,BraA04g022880.3C,BraA09g015370.3C,BraA01g021310.3C,BraA06g006630.3C,BraA08g029200.3C,BraA01g011120.3C,BraA02g037320.3C
GO:0006359	regulation of transcription from RNA polymerase III promoter	biological_process	0.029508	0.31113	8	6269	19	30047	BraA03g003800.3C,BraA07g007690.3C,BraA06g026850.3C,BraA07g026720.3C,BraA09g064580.3C,BraA03g002420.3C,BraA04g025280.3C,BraA10g030130.3C
GO:0098519	nucleotide phosphatase activity, acting on free nucleotides	molecular_function	0.02975	0.31113	27	6269	91	30047	BraA07g025380.3C,BraA10g003130.3C,BraA01g021430.3C,BraA09g014730.3C,BraA05g008180.3C,BraA06g011070.3C,BraA09g048560.3C,BraA03g000830.3C,BraA06g035810.3C,BraA09g014700.3C,BraA09g044880.3C,BraA08g029520.3C,BraA06g003380.3C,BraA05g020300.3C,BraA03g004650.3C,BraA07g021240.3C,BraA06g011080.3C,BraA05g036410.3C,BraA09g013250.3C,BraA09g014670.3C,BraA08g002170.3C,BraA05g030870.3C,BraA02g034680.3C,BraA01g0…
GO:0051220	cytoplasmic sequestering of protein	biological_process	0.030519	0.31113	10	6269	26	30047	BraA02g004560.3C,BraA07g016030.3C,BraA04g025700.3C,BraA03g009080.3C,BraA03g041590.3C,BraA06g015430.3C,BraA02g019420.3C,BraA04g007730.3C,BraA05g001970.3C,BraA10g025330.3C
GO:0008198	ferrous iron binding	molecular_function	0.030576	0.31113	3	6269	4	30047	BraA05g015770.3C,BraA05g015780.3C,BraA08g010960.3C
GO:0004383	guanylate cyclase activity	molecular_function	0.030599	0.31113	3	6269	4	30047	BraA03g033380.3C,BraA08g020850.3C,BraA09g004940.3C
GO:0006182	cGMP biosynthetic process	biological_process	0.030599	0.31113	3	6269	4	30047	BraA03g033380.3C,BraA08g020850.3C,BraA09g004940.3C
GO:0046068	cGMP metabolic process	biological_process	0.030599	0.31113	3	6269	4	30047	BraA08g020850.3C,BraA03g033380.3C,BraA09g004940.3C
GO:0005283	sodium:amino acid symporter activity	molecular_function	0.030643	0.31113	3	6269	4	30047	BraA07g010480.3C,BraA04g030080.3C,BraA08g022890.3C
GO:0005294	neutral L-amino acid secondary active transmembrane transporter activity	molecular_function	0.030643	0.31113	3	6269	4	30047	BraA08g022890.3C,BraA07g010480.3C,BraA04g030080.3C
GO:0005416	cation:amino acid symporter activity	molecular_function	0.030643	0.31113	3	6269	4	30047	BraA07g010480.3C,BraA04g030080.3C,BraA08g022890.3C
GO:0015175	neutral amino acid transmembrane transporter activity	molecular_function	0.030643	0.31113	3	6269	4	30047	BraA08g022890.3C,BraA07g010480.3C,BraA04g030080.3C
GO:0015655	alanine:sodium symporter activity	molecular_function	0.030643	0.31113	3	6269	4	30047	BraA08g022890.3C,BraA07g010480.3C,BraA04g030080.3C
GO:0015804	neutral amino acid transport	biological_process	0.030643	0.31113	3	6269	4	30047	BraA07g010480.3C,BraA04g030080.3C,BraA08g022890.3C
GO:0022858	alanine transmembrane transporter activity	molecular_function	0.030643	0.31113	3	6269	4	30047	BraA08g022890.3C,BraA07g010480.3C,BraA04g030080.3C
GO:0032328	alanine transport	biological_process	0.030643	0.31113	3	6269	4	30047	BraA07g010480.3C,BraA04g030080.3C,BraA08g022890.3C
GO:0035435	phosphate ion transmembrane transport	biological_process	0.030643	0.31113	3	6269	4	30047	BraA06g039250.3C,BraA03g053810.3C,BraA02g035930.3C
GO:0098661	inorganic anion transmembrane transport	biological_process	0.030643	0.31113	3	6269	4	30047	BraA02g035930.3C,BraA03g053810.3C,BraA06g039250.3C
GO:0003714	transcription corepressor activity	molecular_function	0.030644	0.31113	3	6269	4	30047	BraA01g000940.3C,BraA01g000980.3C,BraA07g039510.3C
GO:0008158	hedgehog receptor activity	molecular_function	0.030644	0.31113	3	6269	4	30047	BraA07g018430.3C,BraA08g022670.3C,BraA04g020230.3C
GO:0044267	cellular protein metabolic process	biological_process	0.030649	0.31113	886	6269	4028	30047	BraA01g016930.3C,BraA07g029160.3C,BraA09g010630.3C,BraA03g041310.3C,BraA09g039670.3C,BraA01g024130.3C,BraA07g020860.3C,BraA10g025110.3C,BraA10g026370.3C,BraA07g036200.3C,BraA05g027890.3C,BraA09g027150.3C,BraA05g018020.3C,BraA10g005230.3C,BraA08g032980.3C,BraA05g031980.3C,BraA02g028450.3C,BraA08g015040.3C,BraA07g032760.3C,BraA08g023860.3C,BraA09g063500.3C,BraA07g033340.3C,BraA08g030900.3C,BraA09g0…
GO:0031988	membrane-bounded vesicle	cellular_component	0.030767	0.31165	36	6269	128	30047	BraA02g033370.3C,BraA08g017160.3C,BraA03g000680.3C,BraA01g005430.3C,BraA04g031070.3C,BraA02g035430.3C,BraA09g064420.3C,BraA03g026170.3C,BraA05g010520.3C,BraA09g023130.3C,BraA06g020420.3C,BraA05g035740.3C,BraA06g039580.3C,BraA07g032640.3C,BraA01g006340.3C,BraA08g012240.3C,BraA02g035350.3C,BraA01g041830.3C,BraA03g036190.3C,BraA07g003470.3C,BraA03g056890.3C,BraA04g019940.3C,BraA05g037780.3C,BraA09g0…
GO:0005777	peroxisome	cellular_component	0.031409	0.31679	17	6269	52	30047	BraA03g038390.3C,BraA06g019340.3C,BraA06g000900.3C,BraA10g022910.3C,BraA10g030000.3C,BraA01g013010.3C,BraA10g001270.3C,BraA09g014740.3C,BraA05g008340.3C,BraA04g001460.3C,BraA10g015380.3C,BraA10g020070.3C,BraA04g012620.3C,BraA03g024040.3C,BraA09g047660.3C,BraA01g023740.3C,BraA01g019690.3C
GO:0042579	microbody	cellular_component	0.031409	0.31679	17	6269	52	30047	BraA10g020070.3C,BraA10g015380.3C,BraA09g014740.3C,BraA05g008340.3C,BraA04g001460.3C,BraA10g001270.3C,BraA10g030000.3C,BraA01g013010.3C,BraA01g019690.3C,BraA01g023740.3C,BraA09g047660.3C,BraA03g024040.3C,BraA04g012620.3C,BraA06g019340.3C,BraA03g038390.3C,BraA10g022910.3C,BraA06g000900.3C
GO:0015631	tubulin binding	molecular_function	0.03235	0.32558	64	6269	247	30047	BraA01g039410.3C,BraA08g006920.3C,BraA01g017880.3C,BraA01g006340.3C,BraA03g063030.3C,BraA09g014980.3C,BraA02g043900.3C,BraA10g018420.3C,BraA07g017580.3C,BraA04g013850.3C,BraA09g017520.3C,BraA03g004330.3C,BraA04g020060.3C,BraA07g000790.3C,BraA01g036290.3C,BraA09g024640.3C,BraAnng002970.3C,BraA04g020670.3C,BraA03g046700.3C,BraA10g022490.3C,BraAnng003270.3C,BraA10g012890.3C,BraA05g034920.3C,BraA02g0…
GO:0008094	DNA-dependent ATPase activity	molecular_function	0.032954	0.33095	19	6269	60	30047	BraA09g057600.3C,BraA03g054970.3C,BraA01g017430.3C,BraA08g022670.3C,BraA02g008740.3C,BraA06g012620.3C,BraA05g036530.3C,BraA05g037580.3C,BraA03g001470.3C,BraA01g008480.3C,BraA10g018890.3C,BraA04g007350.3C,BraA01g043070.3C,BraA09g050730.3C,BraA03g020630.3C,BraA07g011330.3C,BraA03g009370.3C,BraA01g042670.3C,BraA09g060820.3C
GO:0008138	protein tyrosine/serine/threonine phosphatase activity	molecular_function	0.033741	0.33194	14	6269	41	30047	BraA09g058720.3C,BraA06g030860.3C,BraA03g000020.3C,BraA05g027890.3C,BraA05g036680.3C,BraAnng005330.3C,BraA05g037300.3C,BraA04g028850.3C,BraAnng005250.3C,BraA09g050890.3C,BraA03g030570.3C,BraA03g045170.3C,BraA04g007220.3C,BraA01g033850.3C
GO:0005342	organic acid transmembrane transporter activity	molecular_function	0.033741	0.33194	14	6269	41	30047	BraA02g006850.3C,BraA08g022890.3C,BraA01g040290.3C,BraA09g014010.3C,BraA09g004220.3C,BraA01g033760.3C,BraA09g013820.3C,BraA04g030080.3C,BraA03g047500.3C,BraA09g033000.3C,BraA05g033330.3C,BraA09g057260.3C,BraA07g010480.3C,BraA09g001280.3C
GO:0046943	carboxylic acid transmembrane transporter activity	molecular_function	0.033741	0.33194	14	6269	41	30047	BraA09g001280.3C,BraA07g010480.3C,BraA09g057260.3C,BraA09g033000.3C,BraA03g047500.3C,BraA05g033330.3C,BraA04g030080.3C,BraA09g013820.3C,BraA09g004220.3C,BraA09g014010.3C,BraA01g033760.3C,BraA08g022890.3C,BraA02g006850.3C,BraA01g040290.3C
GO:0007091	metaphase/anaphase transition of mitotic cell cycle	biological_process	0.034115	0.33194	11	6269	30	30047	BraA06g000030.3C,BraA10g005080.3C,BraA07g020860.3C,BraA03g039230.3C,BraA01g024640.3C,BraA06g018550.3C,BraA02g002510.3C,BraA05g027420.3C,BraA05g019380.3C,BraA05g039620.3C,BraA07g023600.3C
GO:0010965	regulation of mitotic sister chromatid separation	biological_process	0.034115	0.33194	11	6269	30	30047	BraA02g002510.3C,BraA06g018550.3C,BraA07g020860.3C,BraA10g005080.3C,BraA01g024640.3C,BraA03g039230.3C,BraA06g000030.3C,BraA07g023600.3C,BraA05g039620.3C,BraA05g019380.3C,BraA05g027420.3C
GO:0030071	regulation of mitotic metaphase/anaphase transition	biological_process	0.034115	0.33194	11	6269	30	30047	BraA05g027420.3C,BraA05g039620.3C,BraA07g023600.3C,BraA05g019380.3C,BraA10g005080.3C,BraA06g000030.3C,BraA07g020860.3C,BraA01g024640.3C,BraA03g039230.3C,BraA06g018550.3C,BraA02g002510.3C
GO:0031145	anaphase-promoting complex-dependent proteasomal ubiquitin-dependent protein catabolic process	biological_process	0.034115	0.33194	11	6269	30	30047	BraA10g005080.3C,BraA01g024640.3C,BraA07g020860.3C,BraA06g000030.3C,BraA03g039230.3C,BraA06g018550.3C,BraA02g002510.3C,BraA05g027420.3C,BraA05g039620.3C,BraA07g023600.3C,BraA05g019380.3C
GO:0032434	regulation of proteasomal ubiquitin-dependent protein catabolic process	biological_process	0.034115	0.33194	11	6269	30	30047	BraA06g018550.3C,BraA02g002510.3C,BraA07g020860.3C,BraA10g005080.3C,BraA06g000030.3C,BraA03g039230.3C,BraA01g024640.3C,BraA05g039620.3C,BraA07g023600.3C,BraA05g019380.3C,BraA05g027420.3C
GO:0033044	regulation of chromosome organization	biological_process	0.034115	0.33194	11	6269	30	30047	BraA07g020860.3C,BraA10g005080.3C,BraA03g039230.3C,BraA06g000030.3C,BraA01g024640.3C,BraA02g002510.3C,BraA06g018550.3C,BraA05g027420.3C,BraA07g023600.3C,BraA05g039620.3C,BraA05g019380.3C
GO:0033045	regulation of sister chromatid segregation	biological_process	0.034115	0.33194	11	6269	30	30047	BraA06g018550.3C,BraA02g002510.3C,BraA03g039230.3C,BraA10g005080.3C,BraA07g020860.3C,BraA01g024640.3C,BraA06g000030.3C,BraA05g039620.3C,BraA07g023600.3C,BraA05g019380.3C,BraA05g027420.3C
GO:0033047	regulation of mitotic sister chromatid segregation	biological_process	0.034115	0.33194	11	6269	30	30047	BraA02g002510.3C,BraA06g018550.3C,BraA07g020860.3C,BraA10g005080.3C,BraA03g039230.3C,BraA06g000030.3C,BraA01g024640.3C,BraA05g019380.3C,BraA07g023600.3C,BraA05g039620.3C,BraA05g027420.3C
GO:0044784	metaphase/anaphase transition of cell cycle	biological_process	0.034115	0.33194	11	6269	30	30047	BraA02g002510.3C,BraA06g018550.3C,BraA01g024640.3C,BraA10g005080.3C,BraA07g020860.3C,BraA06g000030.3C,BraA03g039230.3C,BraA07g023600.3C,BraA05g039620.3C,BraA05g019380.3C,BraA05g027420.3C
GO:0051306	mitotic sister chromatid separation	biological_process	0.034115	0.33194	11	6269	30	30047	BraA06g018550.3C,BraA02g002510.3C,BraA07g020860.3C,BraA10g005080.3C,BraA06g000030.3C,BraA03g039230.3C,BraA01g024640.3C,BraA05g039620.3C,BraA07g023600.3C,BraA05g019380.3C,BraA05g027420.3C
GO:0051983	regulation of chromosome segregation	biological_process	0.034115	0.33194	11	6269	30	30047	BraA05g027420.3C,BraA05g019380.3C,BraA07g023600.3C,BraA05g039620.3C,BraA03g039230.3C,BraA10g005080.3C,BraA07g020860.3C,BraA06g000030.3C,BraA01g024640.3C,BraA02g002510.3C,BraA06g018550.3C
GO:1902099	regulation of metaphase/anaphase transition of cell cycle	biological_process	0.034115	0.33194	11	6269	30	30047	BraA02g002510.3C,BraA06g018550.3C,BraA10g005080.3C,BraA06g000030.3C,BraA07g020860.3C,BraA01g024640.3C,BraA03g039230.3C,BraA07g023600.3C,BraA05g039620.3C,BraA05g019380.3C,BraA05g027420.3C
GO:0071804	cellular potassium ion transport	biological_process	0.03516	0.3407	9	6269	23	30047	BraA05g010060.3C,BraA01g028170.3C,BraA01g004520.3C,BraA01g011030.3C,BraA01g014240.3C,BraA03g057690.3C,BraA07g021830.3C,BraA03g003910.3C,BraA08g013550.3C
GO:0071805	potassium ion transmembrane transport	biological_process	0.03516	0.3407	9	6269	23	30047	BraA03g003910.3C,BraA08g013550.3C,BraA03g057690.3C,BraA07g021830.3C,BraA01g004520.3C,BraA01g011030.3C,BraA01g014240.3C,BraA05g010060.3C,BraA01g028170.3C
GO:1901505	carbohydrate derivative transporter activity	molecular_function	0.035284	0.3412	15	6269	45	30047	BraA06g043880.3C,BraA10g013290.3C,BraA08g021950.3C,BraA03g045720.3C,BraA09g024750.3C,BraA03g054970.3C,BraA07g015170.3C,BraA03g023060.3C,BraA07g025340.3C,BraA07g025700.3C,BraA09g012470.3C,BraA10g027520.3C,BraA08g029390.3C,BraA08g035110.3C,BraA06g011380.3C
GO:0016758	transferase activity, transferring hexosyl groups	molecular_function	0.035828	0.34535	130	6269	539	30047	BraA09g008400.3C,BraA01g020720.3C,BraA10g025040.3C,BraA09g043630.3C,BraA08g000600.3C,BraA10g016730.3C,BraA06g019940.3C,BraA01g025170.3C,BraA10g007850.3C,BraA03g002060.3C,BraA02g013420.3C,BraA01g013810.3C,BraA07g013170.3C,BraA06g039070.3C,BraA09g002720.3C,BraA02g035110.3C,BraA07g005400.3C,BraA01g011700.3C,BraA05g007370.3C,BraA09g045970.3C,BraA03g055870.3C,BraA09g034590.3C,BraA03g009180.3C,BraA02g0…
GO:0016851	magnesium chelatase activity	molecular_function	0.036411	0.34535	6	6269	13	30047	BraA01g028690.3C,BraA09g057800.3C,BraA08g031420.3C,BraA04g016100.3C,BraA03g005820.3C,BraA02g042560.3C
GO:0051002	ligase activity, forming nitrogen-metal bonds	molecular_function	0.036411	0.34535	6	6269	13	30047	BraA01g028690.3C,BraA09g057800.3C,BraA02g042560.3C,BraA03g005820.3C,BraA04g016100.3C,BraA08g031420.3C
GO:0051003	ligase activity, forming nitrogen-metal bonds, forming coordination complexes	molecular_function	0.036411	0.34535	6	6269	13	30047	BraA09g057800.3C,BraA01g028690.3C,BraA03g005820.3C,BraA02g042560.3C,BraA08g031420.3C,BraA04g016100.3C
GO:0009690	cytokinin metabolic process	biological_process	0.036413	0.34535	6	6269	13	30047	BraA10g014420.3C,BraA02g012700.3C,BraA03g055370.3C,BraA10g018740.3C,BraA03g022030.3C,BraA05g002240.3C
GO:0010817	regulation of hormone levels	biological_process	0.036413	0.34535	6	6269	13	30047	BraA10g018740.3C,BraA03g022030.3C,BraA05g002240.3C,BraA03g055370.3C,BraA02g012700.3C,BraA10g014420.3C
GO:0019139	cytokinin dehydrogenase activity	molecular_function	0.036413	0.34535	6	6269	13	30047	BraA10g018740.3C,BraA03g022030.3C,BraA05g002240.3C,BraA03g055370.3C,BraA02g012700.3C,BraA10g014420.3C
GO:0034754	cellular hormone metabolic process	biological_process	0.036413	0.34535	6	6269	13	30047	BraA10g018740.3C,BraA05g002240.3C,BraA03g022030.3C,BraA03g055370.3C,BraA10g014420.3C,BraA02g012700.3C
GO:0042445	hormone metabolic process	biological_process	0.036413	0.34535	6	6269	13	30047	BraA10g018740.3C,BraA03g022030.3C,BraA05g002240.3C,BraA02g012700.3C,BraA10g014420.3C,BraA03g055370.3C
GO:0022836	gated channel activity	molecular_function	0.036449	0.34535	48	6269	180	30047	BraA03g056770.3C,BraA03g060390.3C,BraA06g035320.3C,BraA05g007380.3C,BraA03g017120.3C,BraA02g016460.3C,BraA04g021060.3C,BraA10g022910.3C,BraA05g012460.3C,BraA04g015430.3C,BraA01g040400.3C,BraA05g027110.3C,BraA01g021540.3C,BraA05g012490.3C,BraA09g022610.3C,BraA01g044710.3C,BraA04g021030.3C,BraA01g009560.3C,BraA10g002590.3C,BraA01g031680.3C,BraA05g013740.3C,BraA08g008870.3C,BraA04g021040.3C,BraA10g0…
GO:0051028	mRNA transport	biological_process	0.03701	0.34945	12	6269	34	30047	BraA04g014630.3C,BraA03g045910.3C,BraA08g027550.3C,BraA03g047800.3C,BraA02g008550.3C,BraA01g018370.3C,BraA03g036330.3C,BraA09g027470.3C,BraA03g020410.3C,BraA06g015580.3C,BraA08g021070.3C,BraA09g059600.3C
GO:0015171	amino acid transmembrane transporter activity	molecular_function	0.037031	0.34945	12	6269	34	30047	BraA08g022890.3C,BraA01g040290.3C,BraA09g014010.3C,BraA01g033760.3C,BraA09g013820.3C,BraA04g030080.3C,BraA03g047500.3C,BraA09g033000.3C,BraA05g033330.3C,BraA09g057260.3C,BraA07g010480.3C,BraA09g001280.3C
GO:0003887	DNA-directed DNA polymerase activity	molecular_function	0.03755	0.35363	37	6269	134	30047	BraA01g005360.3C,BraA01g025650.3C,BraA06g027160.3C,BraA09g023010.3C,BraA06g010460.3C,BraA01g043830.3C,BraA01g021460.3C,BraA09g019590.3C,BraA09g021180.3C,BraA09g029380.3C,BraA02g036080.3C,BraA05g028180.3C,BraA05g018720.3C,BraA07g003100.3C,BraA03g052260.3C,BraA03g046830.3C,BraA03g027480.3C,BraA03g025330.3C,BraA06g005390.3C,BraA03g029250.3C,BraA07g010690.3C,BraA06g026850.3C,BraA04g002610.3C,BraA05g0…
GO:0008201	heparin binding	molecular_function	0.038462	0.35923	4	6269	7	30047	BraA07g021890.3C,BraA02g009170.3C,BraA06g013230.3C,BraA07g024720.3C
GO:0004096	catalase activity	molecular_function	0.038532	0.35923	4	6269	7	30047	BraA01g003280.3C,BraA06g015920.3C,BraA07g015640.3C,BraA03g059450.3C
GO:0004000	adenosine deaminase activity	molecular_function	0.038537	0.35923	4	6269	7	30047	BraA03g043160.3C,BraA03g008190.3C,BraA08g033280.3C,BraA05g036440.3C
GO:0000794	condensed nuclear chromosome	cellular_component	0.038576	0.35923	27	6269	93	30047	BraA06g007480.3C,BraA08g017000.3C,BraA07g023600.3C,BraA04g007730.3C,BraA09g040170.3C,BraA03g037390.3C,BraA07g025790.3C,BraA10g012640.3C,BraA03g010070.3C,BraA03g009080.3C,BraA07g027190.3C,BraA10g009770.3C,BraA07g035190.3C,BraA09g049340.3C,BraA02g020620.3C,BraA05g035970.3C,BraA06g039360.3C,BraA09g052440.3C,BraA01g036390.3C,BraA03g028750.3C,BraA07g027110.3C,BraA09g041240.3C,BraA06g014360.3C,BraA05g0…
GO:0042301	phosphate ion binding	molecular_function	0.038798	0.35923	5	6269	10	30047	BraA10g022210.3C,BraA04g030040.3C,BraA02g006880.3C,BraA07g021990.3C,BraA05g003990.3C
GO:0006206	pyrimidine nucleobase metabolic process	biological_process	0.038826	0.35923	5	6269	10	30047	BraA07g021720.3C,BraA04g005520.3C,BraA08g028080.3C,BraA07g021700.3C,BraA05g024800.3C
GO:0019856	pyrimidine nucleobase biosynthetic process	biological_process	0.038826	0.35923	5	6269	10	30047	BraA05g024800.3C,BraA07g021700.3C,BraA07g021720.3C,BraA08g028080.3C,BraA04g005520.3C
GO:0019855	calcium channel inhibitor activity	molecular_function	0.03883	0.35923	5	6269	10	30047	BraA09g028840.3C,BraA10g024460.3C,BraA05g010720.3C,BraA01g044040.3C,BraA09g053710.3C
GO:0030623	U5 snRNA binding	molecular_function	0.038834	0.35923	5	6269	10	30047	BraA02g013190.3C,BraA05g006890.3C,BraA05g027590.3C,BraA09g040320.3C,BraA03g037500.3C
GO:0007067	mitotic nuclear division	biological_process	0.039167	0.3616	25	6269	85	30047	BraA05g027670.3C,BraA05g039620.3C,BraA05g035970.3C,BraA06g039360.3C,BraA09g052440.3C,BraA02g043430.3C,BraA03g039230.3C,BraA10g005080.3C,BraA06g018550.3C,BraA05g027420.3C,BraA06g005130.3C,BraA02g044280.3C,BraA07g023600.3C,BraA05g012320.3C,BraA05g019380.3C,BraA03g037390.3C,BraA09g040170.3C,BraA03g015310.3C,BraA10g009770.3C,BraA03g020410.3C,BraA01g024640.3C,BraA07g020860.3C,BraA06g000030.3C,BraA02g0…
GO:0006807	nitrogen compound metabolic process	biological_process	0.039422	0.36324	1635	6269	7576	30047	BraA10g021090.3C,BraA02g010570.3C,BraA05g038650.3C,BraA02g028530.3C,BraA05g037300.3C,BraA08g022670.3C,BraA03g019160.3C,BraA05g034450.3C,BraA05g030370.3C,BraA03g013010.3C,BraA04g024960.3C,BraA08g019520.3C,BraA04g006930.3C,BraA02g027130.3C,BraA03g047370.3C,BraA09g060620.3C,BraA06g042080.3C,BraA06g023330.3C,BraA05g030870.3C,BraA05g001980.3C,BraA02g006080.3C,BraA02g042560.3C,BraA04g016030.3C,BraA06g0…
GO:0051049	regulation of transport	biological_process	0.039638	0.36451	10	6269	27	30047	BraA06g031800.3C,BraA09g006370.3C,BraA09g006900.3C,BraA06g014500.3C,BraA01g037500.3C,BraA03g051080.3C,BraA05g029070.3C,BraA03g030410.3C,BraA05g016030.3C,BraA05g032740.3C
GO:0051276	chromosome organization	biological_process	0.039791	0.3652	134	6269	559	30047	BraA03g039230.3C,BraA03g025350.3C,BraA01g017430.3C,BraA04g022610.3C,BraA08g009730.3C,BraA10g004720.3C,BraA07g020860.3C,BraA01g024640.3C,BraA06g000030.3C,BraA01g005330.3C,BraA07g037550.3C,BraA03g006660.3C,BraA06g030150.3C,BraA07g023600.3C,BraA03g001730.3C,BraA03g020660.3C,BraA10g005080.3C,BraA09g009980.3C,BraA10g023400.3C,BraA01g039760.3C,BraA03g056710.3C,BraA07g005790.3C,BraA10g019090.3C,BraA07g0…
GO:0017053	transcriptional repressor complex	cellular_component	0.040401	0.36956	8	6269	20	30047	BraA05g039930.3C,BraA09g016070.3C,BraA02g012100.3C,BraA09g063910.3C,BraA06g033610.3C,BraA01g042880.3C,BraA02g040930.3C,BraA04g010000.3C
GO:0016706	oxidoreductase activity, acting on paired donors, with incorporation or reduction of molecular oxygen, 2-oxoglutarate as one donor, and incorporation of one atom each of oxygen into both donors	molecular_function	0.040423	0.36956	8	6269	20	30047	BraA02g014840.3C,BraA06g024400.3C,BraA08g000600.3C,BraA03g037210.3C,BraA09g020290.3C,BraA07g001330.3C,BraA09g025790.3C,BraA10g028350.3C
GO:0022406	membrane docking	biological_process	0.042581	0.37882	15	6269	46	30047	BraA05g003160.3C,BraA06g002030.3C,BraA09g049500.3C,BraA03g005320.3C,BraA02g023950.3C,BraA06g043660.3C,BraA02g030480.3C,BraA03g029750.3C,BraA06g011020.3C,BraA05g036440.3C,BraA09g042510.3C,BraA02g037090.3C,BraA04g001990.3C,BraA09g002790.3C,BraA03g000980.3C
GO:0004565	beta-galactosidase activity	molecular_function	0.042603	0.37882	15	6269	46	30047	BraA04g023740.3C,BraA07g025560.3C,BraA06g044400.3C,BraA03g053190.3C,BraA03g059390.3C,BraA04g006770.3C,BraA02g044440.3C,BraA01g002370.3C,BraA07g017480.3C,BraA07g004380.3C,BraA01g003360.3C,BraA01g016860.3C,BraA03g043430.3C,BraA05g033250.3C,BraA04g005540.3C
GO:0044877	macromolecular complex binding	molecular_function	0.043046	0.37882	107	6269	440	30047	BraA09g003500.3C,BraA06g036790.3C,BraA04g017380.3C,BraA03g034710.3C,BraA09g014980.3C,BraA03g063030.3C,BraA01g017880.3C,BraA08g035130.3C,BraA01g006340.3C,BraA09g038560.3C,BraA08g006920.3C,BraA09g006050.3C,BraA06g036870.3C,BraA04g032500.3C,BraA05g031470.3C,BraA09g014740.3C,BraA01g003860.3C,BraA07g017580.3C,BraA02g030850.3C,BraA10g018420.3C,BraA07g036870.3C,BraA03g013280.3C,BraA09g020100.3C,BraA02g0…
GO:0006383	transcription from RNA polymerase III promoter	biological_process	0.043175	0.37882	11	6269	31	30047	BraA07g007690.3C,BraA10g027430.3C,BraA06g026850.3C,BraA03g003800.3C,BraA05g001820.3C,BraA01g006250.3C,BraA10g030130.3C,BraA04g025280.3C,BraA03g002420.3C,BraA09g064580.3C,BraA07g026720.3C
GO:0061136	regulation of proteasomal protein catabolic process	biological_process	0.043195	0.37882	11	6269	31	30047	BraA07g023600.3C,BraA05g039620.3C,BraA05g019380.3C,BraA05g027420.3C,BraA02g002510.3C,BraA06g018550.3C,BraA10g005080.3C,BraA06g000030.3C,BraA07g020860.3C,BraA01g024640.3C,BraA03g039230.3C
GO:1903050	regulation of proteolysis involved in cellular protein catabolic process	biological_process	0.043195	0.37882	11	6269	31	30047	BraA02g002510.3C,BraA06g018550.3C,BraA10g005080.3C,BraA01g024640.3C,BraA07g020860.3C,BraA06g000030.3C,BraA03g039230.3C,BraA05g019380.3C,BraA07g023600.3C,BraA05g039620.3C,BraA05g027420.3C
GO:1903362	regulation of cellular protein catabolic process	biological_process	0.043195	0.37882	11	6269	31	30047	BraA07g020860.3C,BraA10g005080.3C,BraA01g024640.3C,BraA03g039230.3C,BraA06g000030.3C,BraA02g002510.3C,BraA06g018550.3C,BraA05g027420.3C,BraA05g019380.3C,BraA07g023600.3C,BraA05g039620.3C
GO:0043772	acyl-phosphate glycerol-3-phosphate acyltransferase activity	molecular_function	0.04341	0.37882	2	6269	2	30047	BraA09g017620.3C,BraA02g016200.3C
GO:0043436	oxoacid metabolic process	biological_process	0.043442	0.37882	227	6269	982	30047	BraA10g031010.3C,BraA09g015090.3C,BraA05g034450.3C,BraA07g029610.3C,BraA04g031410.3C,BraA09g037530.3C,BraA05g002090.3C,BraA03g040760.3C,BraA09g058500.3C,BraA04g016030.3C,BraA08g022710.3C,BraA05g041250.3C,BraA09g061340.3C,BraA07g004510.3C,BraA09g006260.3C,BraA02g019310.3C,BraA06g003200.3C,BraA02g011480.3C,BraA05g019430.3C,BraA09g055930.3C,BraA08g028910.3C,BraA05g023230.3C,BraA08g006460.3C,BraA01g0…
GO:0005993	trehalose catabolic process	biological_process	0.04345	0.37882	2	6269	2	30047	BraA01g033870.3C,BraA09g031680.3C
GO:0009313	oligosaccharide catabolic process	biological_process	0.04345	0.37882	2	6269	2	30047	BraA09g031680.3C,BraA01g033870.3C
GO:0046352	disaccharide catabolic process	biological_process	0.04345	0.37882	2	6269	2	30047	BraA01g033870.3C,BraA09g031680.3C
GO:0000217	DNA secondary structure binding	molecular_function	0.043498	0.37882	2	6269	2	30047	BraA03g019160.3C,BraA05g040020.3C
GO:0000400	four-way junction DNA binding	molecular_function	0.043498	0.37882	2	6269	2	30047	BraA03g019160.3C,BraA05g040020.3C
GO:0004592	pantoate-beta-alanine ligase activity	molecular_function	0.043505	0.37882	2	6269	2	30047	BraA03g037030.3C,BraA06g034990.3C
GO:0000446	nucleoplasmic THO complex	cellular_component	0.043506	0.37882	2	6269	2	30047	BraA08g027550.3C,BraA06g015580.3C
GO:0003756	protein disulfide isomerase activity	molecular_function	0.043524	0.37882	2	6269	2	30047	BraA07g036580.3C,BraA05g006800.3C
GO:0016864	intramolecular oxidoreductase activity, transposing S-S bonds	molecular_function	0.043524	0.37882	2	6269	2	30047	BraA07g036580.3C,BraA05g006800.3C
GO:0008376	acetylgalactosaminyltransferase activity	molecular_function	0.043526	0.37882	2	6269	2	30047	BraA01g013810.3C,BraA09g024690.3C
GO:0031985	Golgi cisterna	cellular_component	0.043526	0.37882	2	6269	2	30047	BraA09g024690.3C,BraA01g013810.3C
GO:0032580	Golgi cisterna membrane	cellular_component	0.043526	0.37882	2	6269	2	30047	BraA01g013810.3C,BraA09g024690.3C
GO:0031214	biomineral tissue development	biological_process	0.043528	0.37882	2	6269	2	30047	BraA07g006110.3C,BraA04g025500.3C
GO:0070167	regulation of biomineral tissue development	biological_process	0.043528	0.37882	2	6269	2	30047	BraA04g025500.3C,BraA07g006110.3C
GO:0007605	sensory perception of sound	biological_process	0.043536	0.37882	2	6269	2	30047	BraA02g043060.3C,BraA02g043430.3C
GO:0050954	sensory perception of mechanical stimulus	biological_process	0.043536	0.37882	2	6269	2	30047	BraA02g043430.3C,BraA02g043060.3C
GO:0042624	ATPase activity, uncoupled	molecular_function	0.043536	0.37882	2	6269	2	30047	BraA09g038500.3C,BraA10g032490.3C
GO:0009117	nucleotide metabolic process	biological_process	0.043812	0.38051	104	6269	427	30047	BraA04g020960.3C,BraA09g019900.3C,BraA04g017280.3C,BraA08g002470.3C,BraA03g018650.3C,BraA01g011240.3C,BraA03g059150.3C,BraA02g024930.3C,BraA01g006280.3C,BraA06g040370.3C,BraA10g030110.3C,BraA07g042300.3C,BraA01g003710.3C,BraA03g054400.3C,BraA05g007380.3C,BraA10g017840.3C,BraA02g033380.3C,BraA08g020850.3C,BraA10g030210.3C,BraA01g014760.3C,BraA04g025560.3C,BraA04g010870.3C,BraA03g033380.3C,BraA07g0…
GO:0006082	organic acid metabolic process	biological_process	0.045039	0.38904	227	6269	983	30047	BraA07g021050.3C,BraA04g020670.3C,BraA08g015520.3C,BraA04g003190.3C,BraA01g030720.3C,BraA10g028370.3C,BraA10g030110.3C,BraA08g016040.3C,BraA03g033060.3C,BraA03g058050.3C,BraA05g035970.3C,BraA09g006570.3C,BraA04g020960.3C,BraA10g023390.3C,BraA01g003080.3C,BraA02g020330.3C,BraA01g043800.3C,BraA09g033410.3C,BraA02g025600.3C,BraA04g027000.3C,BraA03g001470.3C,BraA02g029810.3C,BraA08g019500.3C,BraA10g0…
GO:0000775	chromosome, centromeric region	cellular_component	0.045073	0.38904	50	6269	191	30047	BraA07g023600.3C,BraA06g007480.3C,BraA09g040170.3C,BraA03g037390.3C,BraA05g002430.3C,BraA03g034710.3C,BraA07g025790.3C,BraA03g006660.3C,BraA06g015880.3C,BraA10g012640.3C,BraA09g006050.3C,BraA03g010070.3C,BraA03g020410.3C,BraA10g009770.3C,BraA09g049340.3C,BraA07g035190.3C,BraA09g052440.3C,BraA06g039360.3C,BraA05g027670.3C,BraA01g036390.3C,BraA01g017120.3C,BraA05g018460.3C,BraA01g040470.3C,BraA07g0…
GO:0015849	organic acid transport	biological_process	0.045126	0.38904	38	6269	140	30047	BraA05g035970.3C,BraA01g033760.3C,BraA08g032710.3C,BraA07g026820.3C,BraA01g034500.3C,BraA03g009420.3C,BraA08g032720.3C,BraA07g003540.3C,BraA03g048060.3C,BraA08g022890.3C,BraA02g039310.3C,BraA06g035880.3C,BraA09g057260.3C,BraA09g041800.3C,BraA07g019670.3C,BraA09g037600.3C,BraA09g014010.3C,BraA09g013820.3C,BraA05g033330.3C,BraA03g047500.3C,BraA09g033000.3C,BraA07g000200.3C,BraA03g039360.3C,BraA09g0…
GO:0046942	carboxylic acid transport	biological_process	0.045126	0.38904	38	6269	140	30047	BraA08g022890.3C,BraA03g048060.3C,BraA09g041800.3C,BraA09g057260.3C,BraA02g039310.3C,BraA06g035880.3C,BraA01g034500.3C,BraA07g026820.3C,BraA08g032710.3C,BraA01g033760.3C,BraA05g035970.3C,BraA07g003540.3C,BraA08g032720.3C,BraA03g009420.3C,BraA04g030080.3C,BraA07g001800.3C,BraA09g004220.3C,BraA01g013800.3C,BraA04g019790.3C,BraA02g006850.3C,BraA01g040290.3C,BraA07g038870.3C,BraA07g010480.3C,BraA08g0…
GO:0008194	UDP-glycosyltransferase activity	molecular_function	0.045551	0.39199	53	6269	204	30047	BraA04g001820.3C,BraA03g051780.3C,BraA09g010020.3C,BraA05g023600.3C,BraA03g062090.3C,BraA09g002720.3C,BraA01g044100.3C,BraA05g008480.3C,BraA01g013810.3C,BraA03g053010.3C,BraA10g027370.3C,BraA06g012940.3C,BraA03g014970.3C,BraA09g024980.3C,BraA01g014250.3C,BraA03g028740.3C,BraA03g002060.3C,BraA07g021720.3C,BraA05g025770.3C,BraA10g019610.3C,BraA10g025040.3C,BraA07g001670.3C,BraA07g026160.3C,BraA05g0…
GO:0044262	cellular carbohydrate metabolic process	biological_process	0.045757	0.39304	65	6269	256	30047	BraA05g004130.3C,BraA02g001160.3C,BraA07g023680.3C,BraA05g032520.3C,BraA01g033870.3C,BraA04g025560.3C,BraA10g019180.3C,BraA06g032320.3C,BraA06g001350.3C,BraA03g018650.3C,BraA02g044880.3C,BraA01g028140.3C,BraA03g032140.3C,BraA01g027210.3C,BraA01g000710.3C,BraA01g044100.3C,BraA05g008480.3C,BraA02g006600.3C,BraA06g012940.3C,BraA10g024470.3C,BraA09g031680.3C,BraA03g051780.3C,BraA04g026250.3C,BraA05g0…
GO:0006825	copper ion transport	biological_process	0.046038	0.39406	9	6269	24	30047	BraA10g016490.3C,BraA01g036880.3C,BraA09g008760.3C,BraA02g040650.3C,BraA03g040550.3C,BraA02g025600.3C,BraA10g022890.3C,BraA03g011410.3C,BraA06g028960.3C
GO:0009982	pseudouridine synthase activity	molecular_function	0.046119	0.39406	9	6269	24	30047	BraA10g017510.3C,BraA07g039340.3C,BraA05g027860.3C,BraA02g016050.3C,BraA07g039470.3C,BraA07g041820.3C,BraA09g034800.3C,BraA09g030820.3C,BraA03g033120.3C
GO:0051784	negative regulation of nuclear division	biological_process	0.046128	0.39406	9	6269	24	30047	BraA02g002510.3C,BraA06g000030.3C,BraA10g005080.3C,BraA03g039230.3C,BraA05g019380.3C,BraA07g023600.3C,BraA05g039620.3C,BraA02g025170.3C,BraA05g027420.3C
GO:0016884	carbon-nitrogen ligase activity, with glutamine as amido-N-donor	molecular_function	0.046342	0.39517	7	6269	17	30047	BraA06g023690.3C,BraA09g014950.3C,BraA06g028150.3C,BraA06g038870.3C,BraA03g061640.3C,BraA09g023780.3C,BraA03g004230.3C
GO:0016757	transferase activity, transferring glycosyl groups	molecular_function	0.046496	0.39576	182	6269	779	30047	BraA01g020720.3C,BraA09g008400.3C,BraA08g000600.3C,BraA10g016730.3C,BraA03g033300.3C,BraA06g019940.3C,BraA05g004030.3C,BraA09g043630.3C,BraA10g025040.3C,BraA01g039810.3C,BraA02g013420.3C,BraA10g032490.3C,BraA10g007850.3C,BraA01g025170.3C,BraA03g002060.3C,BraA06g002540.3C,BraA07g013170.3C,BraA01g013810.3C,BraA09g023690.3C,BraA07g000940.3C,BraA08g008750.3C,BraA09g002720.3C,BraA02g010040.3C,BraA06g0…
GO:0006220	pyrimidine nucleotide metabolic process	biological_process	0.048086	0.40856	13	6269	39	30047	BraA03g012450.3C,BraA10g026480.3C,BraA03g059150.3C,BraA08g034550.3C,BraA04g010870.3C,BraA01g003710.3C,BraA02g026930.3C,BraA05g034450.3C,BraA09g033800.3C,BraA06g020690.3C,BraA01g011270.3C,BraA03g049440.3C,BraA03g049760.3C
GO:0030695	GTPase regulator activity	molecular_function	0.048611	0.41034	28	6269	99	30047	BraA05g029680.3C,BraA10g012770.3C,BraA05g037890.3C,BraA09g028820.3C,BraA03g034980.3C,BraA01g011810.3C,BraA01g005440.3C,BraA03g056150.3C,BraA05g013740.3C,BraA05g029640.3C,BraA04g008870.3C,BraA03g063700.3C,BraA09g024560.3C,BraA07g020540.3C,BraA06g025190.3C,BraA05g035370.3C,BraA10g024780.3C,BraA09g012450.3C,BraA05g023870.3C,BraA03g033610.3C,BraA01g041390.3C,BraA02g000500.3C,BraA03g013550.3C,BraA03g0…
GO:0006887	exocytosis	biological_process	0.048642	0.41034	28	6269	99	30047	BraA10g031760.3C,BraA02g030480.3C,BraA06g043660.3C,BraA03g029750.3C,BraA02g023950.3C,BraA03g011860.3C,BraA03g005320.3C,BraA02g038950.3C,BraA06g002030.3C,BraA03g000980.3C,BraA03g006020.3C,BraA09g002790.3C,BraA04g007220.3C,BraA05g032990.3C,BraA06g011020.3C,BraA04g004980.3C,BraA02g001000.3C,BraA05g036440.3C,BraA06g036070.3C,BraA10g024290.3C,BraA06g028790.3C,BraA05g003160.3C,BraA09g049500.3C,BraA02g0…
GO:0008236	serine-type peptidase activity	molecular_function	0.048646	0.41034	102	6269	420	30047	BraA02g009570.3C,BraA01g021610.3C,BraA02g011290.3C,BraA02g010850.3C,BraA09g031910.3C,BraA03g032790.3C,BraA06g015760.3C,BraA05g030000.3C,BraA08g022760.3C,BraA03g049690.3C,BraA01g012210.3C,BraA05g010040.3C,BraA07g038040.3C,BraA06g022220.3C,BraA09g027960.3C,BraA02g028760.3C,BraA02g017620.3C,BraA04g025500.3C,BraA07g025010.3C,BraA05g041270.3C,BraA09g009000.3C,BraA09g053340.3C,BraA02g024090.3C,BraA07g0…
GO:0017171	serine hydrolase activity	molecular_function	0.048646	0.41034	102	6269	420	30047	BraA04g012800.3C,BraA10g024650.3C,BraA07g038350.3C,BraA02g004300.3C,BraA05g015440.3C,BraA02g003130.3C,BraA08g031390.3C,BraA06g042660.3C,BraA07g035820.3C,BraA06g030690.3C,BraA10g029800.3C,BraA04g027770.3C,BraA10g029210.3C,BraA03g051880.3C,BraA02g042740.3C,BraA08g016610.3C,BraA01g015330.3C,BraA07g016500.3C,BraA03g011450.3C,BraA02g008750.3C,BraA01g022650.3C,BraA07g015880.3C,BraA02g006440.3C,BraA07g0…
GO:0030246	carbohydrate binding	molecular_function	0.048807	0.41053	68	6269	270	30047	BraA10g013390.3C,BraA05g031820.3C,BraA06g009500.3C,BraA03g023040.3C,BraA08g033290.3C,BraA03g015250.3C,BraA03g010840.3C,BraA07g023700.3C,BraA07g026760.3C,BraA06g004200.3C,BraA07g025560.3C,BraA04g014970.3C,BraA03g043430.3C,BraA07g003470.3C,BraA08g021510.3C,BraA01g033090.3C,BraA05g013890.3C,BraA06g044400.3C,BraA06g023250.3C,BraA09g001730.3C,BraA03g034150.3C,BraA10g017300.3C,BraA05g033250.3C,BraA07g0…
GO:0019752	carboxylic acid metabolic process	biological_process	0.048844	0.41053	223	6269	967	30047	BraA10g010610.3C,BraA08g012490.3C,BraA10g019360.3C,BraA06g024520.3C,BraA09g012510.3C,BraA09g063600.3C,BraA02g018530.3C,BraA10g021250.3C,BraA09g061500.3C,BraA09g001240.3C,BraA08g022700.3C,BraA01g043070.3C,BraA06g023690.3C,BraA03g030740.3C,BraA09g005520.3C,BraA08g016130.3C,BraA05g010960.3C,BraA02g017650.3C,BraA03g012180.3C,BraA09g065610.3C,BraA05g007820.3C,BraA04g009010.3C,BraA03g028210.3C,BraA02g0…
GO:0016881	acid-amino acid ligase activity	molecular_function	0.04967	0.41673	14	6269	43	30047	BraA03g037030.3C,BraA03g034260.3C,BraA02g005800.3C,BraA09g034800.3C,BraA06g034990.3C,BraA04g026820.3C,BraA04g007560.3C,BraA04g008680.3C,BraA03g007530.3C,BraA10g014260.3C,BraA06g033790.3C,BraA10g020380.3C,BraA09g048560.3C,BraA09g004980.3C
GO:0042277	peptide binding	molecular_function	0.050395	0.42084	10	6269	28	30047	BraA06g025180.3C,BraA04g030270.3C,BraA03g041590.3C,BraA07g016030.3C,BraA02g043470.3C,BraA07g019020.3C,BraA03g023010.3C,BraA04g030250.3C,BraA05g001970.3C,BraA06g015430.3C
GO:0005337	nucleoside transmembrane transporter activity	molecular_function	0.050506	0.42084	10	6269	28	30047	BraA10g027520.3C,BraA09g012470.3C,BraA08g029390.3C,BraA08g035110.3C,BraA06g011380.3C,BraA10g013290.3C,BraA09g024750.3C,BraA03g054970.3C,BraA07g025700.3C,BraA03g023060.3C
GO:0005088	Ras guanyl-nucleotide exchange factor activity	molecular_function	0.050519	0.42084	10	6269	28	30047	BraA03g041370.3C,BraA09g012320.3C,BraA10g032740.3C,BraA05g000110.3C,BraA09g033130.3C,BraA03g010830.3C,BraA04g012640.3C,BraA03g031990.3C,BraA05g009610.3C,BraA07g008320.3C
GO:0005089	Rho guanyl-nucleotide exchange factor activity	molecular_function	0.050519	0.42084	10	6269	28	30047	BraA07g008320.3C,BraA03g031990.3C,BraA05g009610.3C,BraA05g000110.3C,BraA09g033130.3C,BraA03g010830.3C,BraA04g012640.3C,BraA03g041370.3C,BraA09g012320.3C,BraA10g032740.3C
GO:0000793	condensed chromosome	cellular_component	0.050758	0.42208	32	6269	116	30047	BraA09g040170.3C,BraA03g037390.3C,BraA06g007480.3C,BraA07g023600.3C,BraA05g012320.3C,BraA07g035190.3C,BraA09g049340.3C,BraA10g018890.3C,BraA10g009770.3C,BraA10g012640.3C,BraA03g010070.3C,BraA03g009080.3C,BraA07g025790.3C,BraA01g036390.3C,BraA05g027670.3C,BraA06g039360.3C,BraA09g052440.3C,BraA09g018080.3C,BraA02g043430.3C,BraA07g027110.3C,BraA09g041240.3C,BraA02g044280.3C,BraA04g007730.3C,BraA08g0…
GO:0000103	sulfate assimilation	biological_process	0.051713	0.4285	16	6269	51	30047	BraA08g030020.3C,BraA04g031870.3C,BraA04g005000.3C,BraA08g035130.3C,BraA07g024520.3C,BraA10g001250.3C,BraA07g003110.3C,BraA09g014700.3C,BraA03g053050.3C,BraA05g006630.3C,BraA04g010010.3C,BraA06g036490.3C,BraA09g014730.3C,BraA03g020890.3C,BraA04g032500.3C,BraA10g024580.3C
GO:0004020	adenylylsulfate kinase activity	molecular_function	0.051713	0.4285	16	6269	51	30047	BraA05g006630.3C,BraA07g003110.3C,BraA09g014700.3C,BraA03g053050.3C,BraA04g032500.3C,BraA10g024580.3C,BraA06g036490.3C,BraA03g020890.3C,BraA09g014730.3C,BraA04g010010.3C,BraA04g031870.3C,BraA04g005000.3C,BraA08g035130.3C,BraA08g030020.3C,BraA07g024520.3C,BraA10g001250.3C
GO:0005984	disaccharide metabolic process	biological_process	0.052371	0.43093	21	6269	71	30047	BraA02g008890.3C,BraA05g012790.3C,BraA03g009800.3C,BraA03g018650.3C,BraA09g014890.3C,BraA04g016350.3C,BraA01g041280.3C,BraA08g002820.3C,BraA10g019610.3C,BraA03g061770.3C,BraA04g019210.3C,BraA01g028140.3C,BraA10g009800.3C,BraA01g033870.3C,BraA07g041090.3C,BraA02g015910.3C,BraA03g047890.3C,BraA10g019180.3C,BraA06g032320.3C,BraA09g031680.3C,BraA04g025560.3C
GO:0006470	protein dephosphorylation	biological_process	0.052539	0.43093	18	6269	59	30047	BraA09g050890.3C,BraA03g045170.3C,BraA03g030570.3C,BraA04g007220.3C,BraA05g037300.3C,BraA08g019010.3C,BraA06g030860.3C,BraA09g058720.3C,BraA05g027890.3C,BraA05g036680.3C,BraA01g033850.3C,BraAnng005250.3C,BraA02g024680.3C,BraAnng005330.3C,BraA04g028850.3C,BraA10g030970.3C,BraA06g013710.3C,BraA03g000020.3C
GO:0044710	single-organism metabolic process	biological_process	0.052624	0.43093	1184	6269	5461	30047	BraA04g009010.3C,BraA09g003270.3C,BraA06g005800.3C,BraA08g002820.3C,BraA09g009270.3C,BraA09g046980.3C,BraA01g000660.3C,BraA01g017920.3C,BraA07g005250.3C,BraA03g038060.3C,BraA03g028250.3C,BraA01g019690.3C,BraA01g038350.3C,BraA09g063600.3C,BraA08g011650.3C,BraA09g063060.3C,BraA01g040040.3C,BraA10g002290.3C,BraA09g052790.3C,BraA06g008800.3C,BraA10g029060.3C,BraA09g001240.3C,BraA07g018290.3C,BraA02g0…
GO:0098656	anion transmembrane transport	biological_process	0.052655	0.43093	19	6269	63	30047	BraA01g033760.3C,BraA09g014010.3C,BraA07g019670.3C,BraA06g039250.3C,BraA09g013820.3C,BraA05g033330.3C,BraA09g033000.3C,BraA03g047500.3C,BraA09g001280.3C,BraA01g040290.3C,BraA02g035930.3C,BraA08g005140.3C,BraA09g057260.3C,BraA05g011540.3C,BraA07g025800.3C,BraA06g035880.3C,BraA02g039310.3C,BraA09g004010.3C,BraA03g053810.3C
GO:0003725	double-stranded RNA binding	molecular_function	0.052676	0.43093	6	6269	14	30047	BraA04g001540.3C,BraA03g030090.3C,BraA02g013060.3C,BraA04g023060.3C,BraA03g010640.3C,BraA10g017660.3C
GO:0019184	nonribosomal peptide biosynthetic process	biological_process	0.052736	0.43093	6	6269	14	30047	BraA09g004980.3C,BraA09g048560.3C,BraA03g020320.3C,BraA06g033790.3C,BraA10g014260.3C,BraA03g007530.3C
GO:0009584	detection of visible light	biological_process	0.05274	0.43093	6	6269	14	30047	BraA09g016210.3C,BraA05g030370.3C,BraA05g015200.3C,BraA09g061530.3C,BraA01g044360.3C,BraA03g032140.3C
GO:0000184	nuclear-transcribed mRNA catabolic process, nonsense-mediated decay	biological_process	0.052741	0.43093	6	6269	14	30047	BraA08g022320.3C,BraA07g004880.3C,BraA03g034250.3C,BraA02g033580.3C,BraA01g019930.3C,BraA09g051370.3C
GO:0044281	small molecule metabolic process	biological_process	0.053369	0.43531	347	6269	1540	30047	BraA10g026480.3C,BraA03g019650.3C,BraA09g008020.3C,BraA08g027550.3C,BraA01g023620.3C,BraA01g026200.3C,BraA03g000350.3C,BraA10g000820.3C,BraA09g034150.3C,BraA04g010870.3C,BraA03g035460.3C,BraA03g014940.3C,BraA04g022820.3C,BraA08g024000.3C,BraA10g014150.3C,BraA07g021720.3C,BraA06g012160.3C,BraA07g027820.3C,BraAnng000660.3C,BraA03g050900.3C,BraA08g020850.3C,BraA04g010620.3C,BraA02g022380.3C,BraA09g0…
GO:0051304	chromosome separation	biological_process	0.053805	0.4381	11	6269	32	30047	BraA05g039620.3C,BraA07g023600.3C,BraA05g019380.3C,BraA05g027420.3C,BraA06g018550.3C,BraA02g002510.3C,BraA01g024640.3C,BraA10g005080.3C,BraA07g020860.3C,BraA03g039230.3C,BraA06g000030.3C
GO:0071103	DNA conformation change	biological_process	0.054622	0.44347	38	6269	142	30047	BraA08g009010.3C,BraA03g015770.3C,BraA03g001470.3C,BraA09g041560.3C,BraA03g017000.3C,BraA08g028800.3C,BraA01g043070.3C,BraA02g044280.3C,BraA01g039480.3C,BraA09g057600.3C,BraA09g011780.3C,BraA06g014360.3C,BraA03g054970.3C,BraA08g027120.3C,BraA05g036530.3C,BraA08g005750.3C,BraA03g056710.3C,BraA05g037580.3C,BraA02g044490.3C,BraA07g027720.3C,BraA04g007350.3C,BraA01g008480.3C,BraA06g015880.3C,BraA03g0…
GO:0015711	organic anion transport	biological_process	0.054654	0.44347	38	6269	142	30047	BraA01g033760.3C,BraA08g032710.3C,BraA05g035970.3C,BraA07g026820.3C,BraA01g034500.3C,BraA03g009420.3C,BraA08g032720.3C,BraA07g003540.3C,BraA03g048060.3C,BraA08g022890.3C,BraA09g057260.3C,BraA02g039310.3C,BraA06g035880.3C,BraA09g041800.3C,BraA09g014010.3C,BraA09g037600.3C,BraA07g019670.3C,BraA09g013820.3C,BraA07g000200.3C,BraA05g033330.3C,BraA09g033000.3C,BraA03g047500.3C,BraA09g001280.3C,BraA03g0…
GO:0004497	monooxygenase activity	molecular_function	0.055438	0.44906	27	6269	96	30047	BraA10g007590.3C,BraA01g037460.3C,BraA09g055520.3C,BraA06g017010.3C,BraA03g044450.3C,BraA09g006260.3C,BraA09g015600.3C,BraA04g007900.3C,BraA03g044440.3C,BraA06g016710.3C,BraA05g020100.3C,BraA09g017660.3C,BraA09g015570.3C,BraA04g017000.3C,BraA02g042450.3C,BraA03g040050.3C,BraA03g002180.3C,BraA06g043160.3C,BraA10g002610.3C,BraA10g019630.3C,BraA09g015560.3C,BraA03g048370.3C,BraA07g042260.3C,BraA09g0…
GO:0006753	nucleoside phosphate metabolic process	biological_process	0.057235	0.45762	104	6269	432	30047	BraA07g015830.3C,BraA03g033380.3C,BraA04g010870.3C,BraA01g017230.3C,BraA09g054840.3C,BraA09g004940.3C,BraA10g014150.3C,BraA01g004710.3C,BraA09g014950.3C,BraAnng000660.3C,BraA10g008370.3C,BraA01g028300.3C,BraA10g026480.3C,BraA09g004220.3C,BraA07g041810.3C,BraA01g023890.3C,BraA01g016310.3C,BraA01g023620.3C,BraA08g002580.3C,BraA02g026930.3C,BraA04g029220.3C,BraA03g001300.3C,BraA01g016970.3C,BraA03g0…
GO:0016877	ligase activity, forming carbon-sulfur bonds	molecular_function	0.058078	0.45762	13	6269	40	30047	BraA09g061340.3C,BraA05g029640.3C,BraA05g012450.3C,BraA05g029660.3C,BraA10g020380.3C,BraA10g003980.3C,BraA08g033960.3C,BraA06g002410.3C,BraA10g028410.3C,BraA03g056150.3C,BraA03g052650.3C,BraA10g012810.3C,BraA01g027500.3C
GO:0015276	ligand-gated ion channel activity	molecular_function	0.058668	0.45762	30	6269	109	30047	BraA03g017120.3C,BraA09g004220.3C,BraA06g033490.3C,BraA06g035320.3C,BraA04g021050.3C,BraA05g007380.3C,BraA03g060390.3C,BraA04g021020.3C,BraA04g021040.3C,BraA05g012460.3C,BraA10g022910.3C,BraA09g042320.3C,BraA03g048260.3C,BraA10g013290.3C,BraA08g007140.3C,BraA04g021060.3C,BraA05g014930.3C,BraA02g033370.3C,BraA09g022610.3C,BraA02g039730.3C,BraA05g012490.3C,BraA01g003100.3C,BraA08g008870.3C,BraA09g0…
GO:0022834	ligand-gated channel activity	molecular_function	0.058668	0.45762	30	6269	109	30047	BraA05g012490.3C,BraA01g003100.3C,BraA02g039730.3C,BraA02g033370.3C,BraA09g022610.3C,BraA04g021030.3C,BraA07g038500.3C,BraA04g018400.3C,BraA08g014990.3C,BraA01g009560.3C,BraA10g002590.3C,BraA09g004230.3C,BraA08g008870.3C,BraA03g060390.3C,BraA04g021020.3C,BraA04g021040.3C,BraA06g033490.3C,BraA06g035320.3C,BraA04g021050.3C,BraA05g007380.3C,BraA03g017120.3C,BraA09g004220.3C,BraA08g007140.3C,BraA04g0…
GO:0070071	proton-transporting two-sector ATPase complex assembly	biological_process	0.059151	0.45762	5	6269	11	30047	BraA10g020290.3C,BraA03g016870.3C,BraA03g029120.3C,BraA02g025510.3C,BraA05g012910.3C
GO:0010948	negative regulation of cell cycle process	biological_process	0.059153	0.45762	9	6269	25	30047	BraA02g025170.3C,BraA05g027420.3C,BraA07g023600.3C,BraA05g039620.3C,BraA05g019380.3C,BraA10g005080.3C,BraA06g000030.3C,BraA03g039230.3C,BraA02g002510.3C
GO:0050518	2-C-methyl-D-erythritol 4-phosphate cytidylyltransferase activity	molecular_function	0.059157	0.45762	5	6269	11	30047	BraA04g028060.3C,BraA05g006290.3C,BraA08g001860.3C,BraA02g035730.3C,BraA05g017480.3C
GO:0051539	4 iron, 4 sulfur cluster binding	molecular_function	0.05916	0.45762	9	6269	25	30047	BraA01g028280.3C,BraA09g063520.3C,BraA10g008370.3C,BraA01g002840.3C,BraA02g028450.3C,BraA10g030070.3C,BraA03g052600.3C,BraA07g036470.3C,BraA09g061340.3C
GO:0031647	regulation of protein stability	biological_process	0.059176	0.45762	5	6269	11	30047	BraA10g022210.3C,BraA04g030040.3C,BraA02g006880.3C,BraA07g021990.3C,BraA05g003990.3C
GO:0050821	protein stabilization	biological_process	0.059176	0.45762	5	6269	11	30047	BraA07g021990.3C,BraA02g006880.3C,BraA05g003990.3C,BraA10g022210.3C,BraA04g030040.3C
GO:0009129	pyrimidine nucleoside monophosphate metabolic process	biological_process	0.059204	0.45762	5	6269	11	30047	BraA06g020690.3C,BraA03g059150.3C,BraA03g012450.3C,BraA01g003710.3C,BraA04g010870.3C
GO:0009130	pyrimidine nucleoside monophosphate biosynthetic process	biological_process	0.059204	0.45762	5	6269	11	30047	BraA04g010870.3C,BraA01g003710.3C,BraA03g059150.3C,BraA03g012450.3C,BraA06g020690.3C
GO:0009157	deoxyribonucleoside monophosphate biosynthetic process	biological_process	0.059204	0.45762	5	6269	11	30047	BraA06g020690.3C,BraA03g012450.3C,BraA03g059150.3C,BraA01g003710.3C,BraA04g010870.3C
GO:0009162	deoxyribonucleoside monophosphate metabolic process	biological_process	0.059204	0.45762	5	6269	11	30047	BraA01g003710.3C,BraA04g010870.3C,BraA06g020690.3C,BraA03g012450.3C,BraA03g059150.3C
GO:0009176	pyrimidine deoxyribonucleoside monophosphate metabolic process	biological_process	0.059204	0.45762	5	6269	11	30047	BraA03g059150.3C,BraA03g012450.3C,BraA06g020690.3C,BraA04g010870.3C,BraA01g003710.3C
GO:0009177	pyrimidine deoxyribonucleoside monophosphate biosynthetic process	biological_process	0.059204	0.45762	5	6269	11	30047	BraA04g010870.3C,BraA01g003710.3C,BraA03g059150.3C,BraA03g012450.3C,BraA06g020690.3C
GO:0009221	pyrimidine deoxyribonucleotide biosynthetic process	biological_process	0.059204	0.45762	5	6269	11	30047	BraA06g020690.3C,BraA03g059150.3C,BraA03g012450.3C,BraA01g003710.3C,BraA04g010870.3C
GO:0009263	deoxyribonucleotide biosynthetic process	biological_process	0.059204	0.45762	5	6269	11	30047	BraA01g003710.3C,BraA04g010870.3C,BraA06g020690.3C,BraA03g012450.3C,BraA03g059150.3C
GO:0009265	2'-deoxyribonucleotide biosynthetic process	biological_process	0.059204	0.45762	5	6269	11	30047	BraA03g059150.3C,BraA03g012450.3C,BraA06g020690.3C,BraA04g010870.3C,BraA01g003710.3C
GO:0046385	deoxyribose phosphate biosynthetic process	biological_process	0.059204	0.45762	5	6269	11	30047	BraA06g020690.3C,BraA03g059150.3C,BraA03g012450.3C,BraA01g003710.3C,BraA04g010870.3C
GO:0016929	SUMO-specific protease activity	molecular_function	0.059204	0.45762	5	6269	11	30047	BraA01g015280.3C,BraA09g061880.3C,BraA02g012000.3C,BraA08g002430.3C,BraA01g016330.3C
GO:0032183	SUMO binding	molecular_function	0.059204	0.45762	5	6269	11	30047	BraA01g016330.3C,BraA08g002430.3C,BraA09g061880.3C,BraA01g015280.3C,BraA02g012000.3C
GO:0070122	isopeptidase activity	molecular_function	0.059204	0.45762	5	6269	11	30047	BraA01g016330.3C,BraA08g002430.3C,BraA09g061880.3C,BraA01g015280.3C,BraA02g012000.3C
GO:0070138	ubiquitin-like protein-specific isopeptidase activity	molecular_function	0.059204	0.45762	5	6269	11	30047	BraA01g016330.3C,BraA08g002430.3C,BraA01g015280.3C,BraA09g061880.3C,BraA02g012000.3C
GO:0070140	SUMO-specific isopeptidase activity	molecular_function	0.059204	0.45762	5	6269	11	30047	BraA01g016330.3C,BraA08g002430.3C,BraA01g015280.3C,BraA09g061880.3C,BraA02g012000.3C
GO:0009678	hydrogen-translocating pyrophosphatase activity	molecular_function	0.059215	0.45762	5	6269	11	30047	BraA08g029350.3C,BraA02g024940.3C,BraA06g019200.3C,BraA07g041820.3C,BraA09g057870.3C
GO:0006750	glutathione biosynthetic process	biological_process	0.059221	0.45762	5	6269	11	30047	BraA03g007530.3C,BraA06g033790.3C,BraA10g014260.3C,BraA09g004980.3C,BraA09g048560.3C
GO:0016759	cellulose synthase activity	molecular_function	0.059324	0.45762	14	6269	44	30047	BraA03g002060.3C,BraA03g051780.3C,BraA06g027920.3C,BraA05g023600.3C,BraA01g027210.3C,BraA01g000390.3C,BraA05g016030.3C,BraA01g044100.3C,BraA09g008400.3C,BraA05g004130.3C,BraA06g012940.3C,BraA04g023460.3C,BraA02g044880.3C,BraA01g014610.3C
GO:0016760	cellulose synthase (UDP-forming) activity	molecular_function	0.059324	0.45762	14	6269	44	30047	BraA05g016030.3C,BraA01g044100.3C,BraA09g008400.3C,BraA05g004130.3C,BraA06g012940.3C,BraA04g023460.3C,BraA02g044880.3C,BraA01g014610.3C,BraA03g002060.3C,BraA03g051780.3C,BraA06g027920.3C,BraA05g023600.3C,BraA01g027210.3C,BraA01g000390.3C
GO:0045786	negative regulation of cell cycle	biological_process	0.060178	0.46344	15	6269	48	30047	BraA03g045340.3C,BraA02g002510.3C,BraA09g018610.3C,BraA01g044150.3C,BraA07g017960.3C,BraA10g005080.3C,BraA06g000030.3C,BraA05g037030.3C,BraA03g039230.3C,BraA09g041320.3C,BraA05g019380.3C,BraA07g023600.3C,BraA05g039620.3C,BraA02g025170.3C,BraA05g027420.3C
GO:0043161	proteasome-mediated ubiquitin-dependent protein catabolic process	biological_process	0.060701	0.4667	16	6269	52	30047	BraA05g039620.3C,BraA01g003110.3C,BraA04g014970.3C,BraA06g018550.3C,BraA10g005080.3C,BraA03g039230.3C,BraA05g019380.3C,BraA07g023600.3C,BraA04g028760.3C,BraA03g031080.3C,BraA09g054450.3C,BraA05g027420.3C,BraA02g002510.3C,BraA01g024640.3C,BraA07g020860.3C,BraA06g000030.3C
GO:0015103	inorganic anion transmembrane transporter activity	molecular_function	0.06094	0.46777	18	6269	60	30047	BraA02g035930.3C,BraA09g040430.3C,BraA02g016460.3C,BraA09g001520.3C,BraA02g003450.3C,BraA03g053810.3C,BraA10g024610.3C,BraA05g014160.3C,BraA03g026130.3C,BraA04g015430.3C,BraA03g045900.3C,BraA06g000470.3C,BraA02g024460.3C,BraA06g039250.3C,BraA09g042640.3C,BraA07g041580.3C,BraA02g008400.3C,BraA04g007430.3C
GO:0006817	phosphate ion transport	biological_process	0.062549	0.47839	7	6269	18	30047	BraA06g039250.3C,BraA03g005130.3C,BraA07g022340.3C,BraA05g033080.3C,BraA02g035930.3C,BraA04g012620.3C,BraA03g053810.3C
GO:0003950	NAD+ ADP-ribosyltransferase activity	molecular_function	0.062574	0.47839	7	6269	18	30047	BraA03g006520.3C,BraA08g008750.3C,BraA03g029250.3C,BraA05g013330.3C,BraA10g032490.3C,BraA02g027040.3C,BraA09g032490.3C
GO:0016811	hydrolase activity, acting on carbon-nitrogen (but not peptide) bonds, in linear amides	molecular_function	0.063119	0.47839	10	6269	29	30047	BraA05g004290.3C,BraA01g001340.3C,BraA03g022130.3C,BraA04g014260.3C,BraA04g011800.3C,BraA03g051850.3C,BraA07g029610.3C,BraA10g017620.3C,BraA01g014760.3C,BraA03g058920.3C
GO:0007010	cytoskeleton organization	biological_process	0.063378	0.47839	104	6269	434	30047	BraA01g013640.3C,BraA03g037390.3C,BraA03g055690.3C,BraA09g007880.3C,BraA08g001190.3C,BraA03g034410.3C,BraA05g039390.3C,BraA01g003170.3C,BraA10g030970.3C,BraA01g006340.3C,BraA07g026960.3C,BraA04g003110.3C,BraA01g017880.3C,BraA03g010070.3C,BraA05g001750.3C,BraA05g032070.3C,BraA07g006910.3C,BraA02g012480.3C,BraA05g032590.3C,BraA07g035190.3C,BraA07g040350.3C,BraA10g014800.3C,BraA02g030850.3C,BraA06g0…
GO:0019042	viral latency	biological_process	0.064526	0.47839	4	6269	8	30047	BraA08g023650.3C,BraA10g023440.3C,BraA06g011070.3C,BraA09g052230.3C
GO:0050151	oleate hydratase activity	molecular_function	0.064527	0.47839	4	6269	8	30047	BraA08g022710.3C,BraA04g007990.3C,BraA09g020810.3C,BraA01g007490.3C
GO:0016593	Cdc73/Paf1 complex	cellular_component	0.064528	0.47839	4	6269	8	30047	BraA07g037550.3C,BraA09g006880.3C,BraA02g043070.3C,BraA06g035780.3C
GO:0008685	2-C-methyl-D-erythritol 2,4-cyclodiphosphate synthase activity	molecular_function	0.064547	0.47839	4	6269	8	30047	BraA03g030210.3C,BraA02g041420.3C,BraA09g005540.3C,BraA10g020070.3C
GO:0008593	regulation of Notch signaling pathway	biological_process	0.064728	0.47839	3	6269	5	30047	BraA03g049760.3C,BraA10g026480.3C,BraA08g034550.3C
GO:0045747	positive regulation of Notch signaling pathway	biological_process	0.064728	0.47839	3	6269	5	30047	BraA10g026480.3C,BraA08g034550.3C,BraA03g049760.3C
GO:0034219	carbohydrate transmembrane transport	biological_process	0.064739	0.47839	3	6269	5	30047	BraA09g023770.3C,BraA02g036250.3C,BraA09g023750.3C
GO:0009435	NAD biosynthetic process	biological_process	0.064752	0.47839	3	6269	5	30047	BraA10g008370.3C,BraA09g019900.3C,BraA02g034700.3C
GO:0019674	NAD metabolic process	biological_process	0.064752	0.47839	3	6269	5	30047	BraA09g019900.3C,BraA02g034700.3C,BraA10g008370.3C
GO:0004590	orotidine-5'-phosphate decarboxylase activity	molecular_function	0.064755	0.47839	3	6269	5	30047	BraA07g021720.3C,BraA04g005520.3C,BraA07g021700.3C
GO:0006207	'de novo' pyrimidine nucleobase biosynthetic process	biological_process	0.064755	0.47839	3	6269	5	30047	BraA07g021700.3C,BraA04g005520.3C,BraA07g021720.3C
GO:0004417	hydroxyethylthiazole kinase activity	molecular_function	0.064767	0.47839	3	6269	5	30047	BraA05g028760.3C,BraA05g035370.3C,BraA09g063060.3C
GO:0006545	glycine biosynthetic process	biological_process	0.064769	0.47839	3	6269	5	30047	BraA03g059150.3C,BraA04g020960.3C,BraA01g003710.3C
GO:0005343	organic acid:sodium symporter activity	molecular_function	0.06477	0.47839	3	6269	5	30047	BraA08g022890.3C,BraA07g010480.3C,BraA04g030080.3C
GO:0006493	protein O-linked glycosylation	biological_process	0.064772	0.47839	3	6269	5	30047	BraA05g020270.3C,BraA10g020690.3C,BraA06g023180.3C
GO:0004645	phosphorylase activity	molecular_function	0.064772	0.47839	3	6269	5	30047	BraA02g038850.3C,BraA06g019680.3C,BraA04g005540.3C
GO:0008184	glycogen phosphorylase activity	molecular_function	0.064772	0.47839	3	6269	5	30047	BraA06g019680.3C,BraA02g038850.3C,BraA04g005540.3C
GO:0035257	nuclear hormone receptor binding	molecular_function	0.064772	0.47839	3	6269	5	30047	BraA03g046260.3C,BraA09g049400.3C,BraA03g046270.3C
GO:0051427	hormone receptor binding	molecular_function	0.064772	0.47839	3	6269	5	30047	BraA03g046260.3C,BraA09g049400.3C,BraA03g046270.3C
GO:0071229	cellular response to acid chemical	biological_process	0.064772	0.47839	3	6269	5	30047	BraA01g021460.3C,BraA10g001550.3C,BraA09g063500.3C
GO:0052646	alditol phosphate metabolic process	biological_process	0.066029	0.48004	11	6269	33	30047	BraA04g013330.3C,BraA01g015330.3C,BraA07g008290.3C,BraA09g015600.3C,BraA09g006260.3C,BraA09g055520.3C,BraA02g042450.3C,BraA09g015570.3C,BraA04g013030.3C,BraA09g017660.3C,BraA04g028920.3C
GO:0031109	microtubule polymerization or depolymerization	biological_process	0.066042	0.48004	11	6269	33	30047	BraA05g027670.3C,BraA08g001190.3C,BraA06g011020.3C,BraA04g009980.3C,BraA06g015390.3C,BraA09g025640.3C,BraA10g029490.3C,BraA04g025560.3C,BraA02g026110.3C,BraA04g013850.3C,BraA02g002170.3C
GO:0031110	regulation of microtubule polymerization or depolymerization	biological_process	0.066042	0.48004	11	6269	33	30047	BraA04g009980.3C,BraA09g025640.3C,BraA06g015390.3C,BraA08g001190.3C,BraA05g027670.3C,BraA06g011020.3C,BraA04g025560.3C,BraA02g026110.3C,BraA04g013850.3C,BraA02g002170.3C,BraA10g029490.3C
GO:0000145	exocyst	cellular_component	0.067279	0.48004	22	6269	77	30047	BraA09g042510.3C,BraA01g040860.3C,BraA04g001990.3C,BraA06g036070.3C,BraA10g024290.3C,BraA06g028790.3C,BraA09g049500.3C,BraA06g011020.3C,BraA04g004980.3C,BraA05g032990.3C,BraA02g001000.3C,BraA05g036440.3C,BraA04g007220.3C,BraA03g000980.3C,BraA03g006020.3C,BraA09g002790.3C,BraA03g011860.3C,BraA02g038950.3C,BraA06g002030.3C,BraA10g031760.3C,BraA02g030480.3C,BraA06g043660.3C
GO:0005125	cytokine activity	molecular_function	0.06805	0.48004	12	6269	37	30047	BraAnng002420.3C,BraA05g031170.3C,BraA03g004940.3C,BraA01g036390.3C,BraA08g025760.3C,BraA02g004280.3C,BraA03g034940.3C,BraA01g012230.3C,BraA06g006240.3C,BraA06g026180.3C,BraA01g011150.3C,BraA05g032410.3C
GO:0043566	structure-specific DNA binding	molecular_function	0.068833	0.48004	32	6269	119	30047	BraA02g027130.3C,BraA02g029940.3C,BraA09g015060.3C,BraA09g029510.3C,BraA06g013750.3C,BraA05g040020.3C,BraA03g019160.3C,BraA07g018290.3C,BraA03g002620.3C,BraA09g049620.3C,BraA03g050040.3C,BraA02g002220.3C,BraA07g041830.3C,BraA01g010820.3C,BraA09g001320.3C,BraA07g001330.3C,BraA05g010450.3C,BraA03g011120.3C,BraA07g008710.3C,BraA09g060620.3C,BraA08g032990.3C,BraA08g021770.3C,BraA03g029440.3C,BraA03g0…
GO:0044448	cell cortex part	cellular_component	0.068862	0.48004	32	6269	119	30047	BraA02g038950.3C,BraA09g064670.3C,BraA06g043660.3C,BraA03g006020.3C,BraA03g000980.3C,BraA09g049500.3C,BraA06g028790.3C,BraA06g036070.3C,BraA03g037390.3C,BraA10g030970.3C,BraA05g032990.3C,BraA06g011020.3C,BraA01g017880.3C,BraA06g002030.3C,BraA07g036560.3C,BraA03g011860.3C,BraA04g014630.3C,BraA02g030480.3C,BraA10g031760.3C,BraA04g007220.3C,BraA09g002790.3C,BraA02g013830.3C,BraA02g042340.3C,BraA10g0…
GO:0006816	calcium ion transport	biological_process	0.069441	0.48004	8	6269	22	30047	BraA05g032740.3C,BraA01g019930.3C,BraA03g030410.3C,BraA01g037500.3C,BraA01g044710.3C,BraA09g006370.3C,BraA01g031680.3C,BraA07g026960.3C
GO:0007094	mitotic spindle assembly checkpoint	biological_process	0.069464	0.48004	8	6269	22	30047	BraA05g027420.3C,BraA07g023600.3C,BraA05g039620.3C,BraA05g019380.3C,BraA03g039230.3C,BraA06g000030.3C,BraA10g005080.3C,BraA02g002510.3C
GO:0009895	negative regulation of catabolic process	biological_process	0.069464	0.48004	8	6269	22	30047	BraA02g002510.3C,BraA03g039230.3C,BraA06g000030.3C,BraA10g005080.3C,BraA05g039620.3C,BraA07g023600.3C,BraA05g019380.3C,BraA05g027420.3C
GO:0031330	negative regulation of cellular catabolic process	biological_process	0.069464	0.48004	8	6269	22	30047	BraA02g002510.3C,BraA10g005080.3C,BraA03g039230.3C,BraA06g000030.3C,BraA05g019380.3C,BraA05g039620.3C,BraA07g023600.3C,BraA05g027420.3C
GO:0031396	regulation of protein ubiquitination	biological_process	0.069464	0.48004	8	6269	22	30047	BraA05g019380.3C,BraA07g023600.3C,BraA05g039620.3C,BraA05g027420.3C,BraA02g002510.3C,BraA10g005080.3C,BraA03g039230.3C,BraA06g000030.3C
GO:0031397	negative regulation of protein ubiquitination	biological_process	0.069464	0.48004	8	6269	22	30047	BraA03g039230.3C,BraA06g000030.3C,BraA10g005080.3C,BraA02g002510.3C,BraA05g027420.3C,BraA07g023600.3C,BraA05g039620.3C,BraA05g019380.3C
GO:0031577	spindle checkpoint	biological_process	0.069464	0.48004	8	6269	22	30047	BraA10g005080.3C,BraA03g039230.3C,BraA06g000030.3C,BraA02g002510.3C,BraA05g027420.3C,BraA05g039620.3C,BraA07g023600.3C,BraA05g019380.3C
GO:0032435	negative regulation of proteasomal ubiquitin-dependent protein catabolic process	biological_process	0.069464	0.48004	8	6269	22	30047	BraA07g023600.3C,BraA05g039620.3C,BraA05g019380.3C,BraA05g027420.3C,BraA02g002510.3C,BraA10g005080.3C,BraA06g000030.3C,BraA03g039230.3C
GO:0033046	negative regulation of sister chromatid segregation	biological_process	0.069464	0.48004	8	6269	22	30047	BraA10g005080.3C,BraA03g039230.3C,BraA06g000030.3C,BraA02g002510.3C,BraA05g027420.3C,BraA07g023600.3C,BraA05g039620.3C,BraA05g019380.3C
GO:0033048	negative regulation of mitotic sister chromatid segregation	biological_process	0.069464	0.48004	8	6269	22	30047	BraA05g019380.3C,BraA05g039620.3C,BraA07g023600.3C,BraA05g027420.3C,BraA02g002510.3C,BraA03g039230.3C,BraA06g000030.3C,BraA10g005080.3C
GO:0042177	negative regulation of protein catabolic process	biological_process	0.069464	0.48004	8	6269	22	30047	BraA10g005080.3C,BraA03g039230.3C,BraA06g000030.3C,BraA02g002510.3C,BraA05g027420.3C,BraA05g039620.3C,BraA07g023600.3C,BraA05g019380.3C
GO:0045839	negative regulation of mitotic nuclear division	biological_process	0.069464	0.48004	8	6269	22	30047	BraA05g019380.3C,BraA05g039620.3C,BraA07g023600.3C,BraA05g027420.3C,BraA02g002510.3C,BraA03g039230.3C,BraA10g005080.3C,BraA06g000030.3C
GO:0045841	negative regulation of mitotic metaphase/anaphase transition	biological_process	0.069464	0.48004	8	6269	22	30047	BraA02g002510.3C,BraA06g000030.3C,BraA03g039230.3C,BraA10g005080.3C,BraA05g019380.3C,BraA05g039620.3C,BraA07g023600.3C,BraA05g027420.3C
GO:0051340	regulation of ligase activity	biological_process	0.069464	0.48004	8	6269	22	30047	BraA02g002510.3C,BraA10g005080.3C,BraA03g039230.3C,BraA06g000030.3C,BraA05g039620.3C,BraA07g023600.3C,BraA05g019380.3C,BraA05g027420.3C
GO:0051352	negative regulation of ligase activity	biological_process	0.069464	0.48004	8	6269	22	30047	BraA05g027420.3C,BraA07g023600.3C,BraA05g039620.3C,BraA05g019380.3C,BraA03g039230.3C,BraA10g005080.3C,BraA06g000030.3C,BraA02g002510.3C
GO:0051436	negative regulation of ubiquitin-protein ligase activity involved in mitotic cell cycle	biological_process	0.069464	0.48004	8	6269	22	30047	BraA05g027420.3C,BraA05g019380.3C,BraA07g023600.3C,BraA05g039620.3C,BraA03g039230.3C,BraA06g000030.3C,BraA10g005080.3C,BraA02g002510.3C
GO:0051438	regulation of ubiquitin-protein transferase activity	biological_process	0.069464	0.48004	8	6269	22	30047	BraA05g027420.3C,BraA05g039620.3C,BraA07g023600.3C,BraA05g019380.3C,BraA06g000030.3C,BraA03g039230.3C,BraA10g005080.3C,BraA02g002510.3C
GO:0051439	regulation of ubiquitin-protein ligase activity involved in mitotic cell cycle	biological_process	0.069464	0.48004	8	6269	22	30047	BraA02g002510.3C,BraA10g005080.3C,BraA06g000030.3C,BraA03g039230.3C,BraA05g039620.3C,BraA07g023600.3C,BraA05g019380.3C,BraA05g027420.3C
GO:0051444	negative regulation of ubiquitin-protein transferase activity	biological_process	0.069464	0.48004	8	6269	22	30047	BraA03g039230.3C,BraA10g005080.3C,BraA06g000030.3C,BraA02g002510.3C,BraA05g027420.3C,BraA05g039620.3C,BraA07g023600.3C,BraA05g019380.3C
GO:0051985	negative regulation of chromosome segregation	biological_process	0.069464	0.48004	8	6269	22	30047	BraA06g000030.3C,BraA03g039230.3C,BraA10g005080.3C,BraA02g002510.3C,BraA05g027420.3C,BraA05g039620.3C,BraA07g023600.3C,BraA05g019380.3C
GO:0071173	spindle assembly checkpoint	biological_process	0.069464	0.48004	8	6269	22	30047	BraA10g005080.3C,BraA03g039230.3C,BraA06g000030.3C,BraA02g002510.3C,BraA05g027420.3C,BraA05g039620.3C,BraA07g023600.3C,BraA05g019380.3C
GO:0071174	mitotic spindle checkpoint	biological_process	0.069464	0.48004	8	6269	22	30047	BraA02g002510.3C,BraA06g000030.3C,BraA03g039230.3C,BraA10g005080.3C,BraA05g019380.3C,BraA05g039620.3C,BraA07g023600.3C,BraA05g027420.3C
GO:1901799	negative regulation of proteasomal protein catabolic process	biological_process	0.069464	0.48004	8	6269	22	30047	BraA02g002510.3C,BraA03g039230.3C,BraA06g000030.3C,BraA10g005080.3C,BraA05g019380.3C,BraA07g023600.3C,BraA05g039620.3C,BraA05g027420.3C
GO:1901988	negative regulation of cell cycle phase transition	biological_process	0.069464	0.48004	8	6269	22	30047	BraA02g002510.3C,BraA10g005080.3C,BraA03g039230.3C,BraA06g000030.3C,BraA05g019380.3C,BraA05g039620.3C,BraA07g023600.3C,BraA05g027420.3C
GO:1901991	negative regulation of mitotic cell cycle phase transition	biological_process	0.069464	0.48004	8	6269	22	30047	BraA02g002510.3C,BraA06g000030.3C,BraA03g039230.3C,BraA10g005080.3C,BraA07g023600.3C,BraA05g039620.3C,BraA05g019380.3C,BraA05g027420.3C
GO:1902100	negative regulation of metaphase/anaphase transition of cell cycle	biological_process	0.069464	0.48004	8	6269	22	30047	BraA06g000030.3C,BraA03g039230.3C,BraA10g005080.3C,BraA02g002510.3C,BraA05g027420.3C,BraA05g039620.3C,BraA07g023600.3C,BraA05g019380.3C
GO:1903051	negative regulation of proteolysis involved in cellular protein catabolic process	biological_process	0.069464	0.48004	8	6269	22	30047	BraA03g039230.3C,BraA06g000030.3C,BraA10g005080.3C,BraA02g002510.3C,BraA05g027420.3C,BraA05g039620.3C,BraA07g023600.3C,BraA05g019380.3C
GO:1903320	regulation of protein modification by small protein conjugation or removal	biological_process	0.069464	0.48004	8	6269	22	30047	BraA02g002510.3C,BraA06g000030.3C,BraA03g039230.3C,BraA10g005080.3C,BraA05g019380.3C,BraA07g023600.3C,BraA05g039620.3C,BraA05g027420.3C
GO:1903321	negative regulation of protein modification by small protein conjugation or removal	biological_process	0.069464	0.48004	8	6269	22	30047	BraA05g027420.3C,BraA05g039620.3C,BraA07g023600.3C,BraA05g019380.3C,BraA03g039230.3C,BraA10g005080.3C,BraA06g000030.3C,BraA02g002510.3C
GO:1903363	negative regulation of cellular protein catabolic process	biological_process	0.069464	0.48004	8	6269	22	30047	BraA05g019380.3C,BraA07g023600.3C,BraA05g039620.3C,BraA05g027420.3C,BraA02g002510.3C,BraA03g039230.3C,BraA06g000030.3C,BraA10g005080.3C
GO:1904666	regulation of ubiquitin protein ligase activity	biological_process	0.069464	0.48004	8	6269	22	30047	BraA06g000030.3C,BraA03g039230.3C,BraA10g005080.3C,BraA02g002510.3C,BraA05g027420.3C,BraA05g039620.3C,BraA07g023600.3C,BraA05g019380.3C
GO:1904667	negative regulation of ubiquitin protein ligase activity	biological_process	0.069464	0.48004	8	6269	22	30047	BraA02g002510.3C,BraA03g039230.3C,BraA06g000030.3C,BraA10g005080.3C,BraA07g023600.3C,BraA05g039620.3C,BraA05g019380.3C,BraA05g027420.3C
GO:2000816	negative regulation of mitotic sister chromatid separation	biological_process	0.069464	0.48004	8	6269	22	30047	BraA05g027420.3C,BraA05g039620.3C,BraA07g023600.3C,BraA05g019380.3C,BraA10g005080.3C,BraA03g039230.3C,BraA06g000030.3C,BraA02g002510.3C
GO:2001251	negative regulation of chromosome organization	biological_process	0.069464	0.48004	8	6269	22	30047	BraA05g019380.3C,BraA05g039620.3C,BraA07g023600.3C,BraA05g027420.3C,BraA02g002510.3C,BraA03g039230.3C,BraA10g005080.3C,BraA06g000030.3C
GO:0019359	nicotinamide nucleotide biosynthetic process	biological_process	0.069476	0.48004	8	6269	22	30047	BraA03g054400.3C,BraA09g019900.3C,BraA05g026090.3C,BraA10g008370.3C,BraA10g014150.3C,BraA02g034700.3C,BraA07g041550.3C,BraA01g016970.3C
GO:0008107	galactoside 2-alpha-L-fucosyltransferase activity	molecular_function	0.069499	0.48004	8	6269	22	30047	BraA09g058950.3C,BraA08g029900.3C,BraA06g037730.3C,BraA06g039070.3C,BraA07g005400.3C,BraA04g013810.3C,BraA05g007370.3C,BraA06g039080.3C
GO:0031127	alpha-(1,2)-fucosyltransferase activity	molecular_function	0.069499	0.48004	8	6269	22	30047	BraA09g058950.3C,BraA06g039070.3C,BraA06g037730.3C,BraA08g029900.3C,BraA05g007370.3C,BraA06g039080.3C,BraA07g005400.3C,BraA04g013810.3C
GO:0098805	whole membrane	cellular_component	0.070184	0.48222	76	6269	311	30047	BraA05g035740.3C,BraA06g019340.3C,BraA04g017960.3C,BraA09g064420.3C,BraA04g016240.3C,BraA01g019200.3C,BraA01g041830.3C,BraA06g000900.3C,BraA08g025100.3C,BraA07g032640.3C,BraA10g015380.3C,BraA07g007440.3C,BraA01g005430.3C,BraA03g024040.3C,BraA06g039670.3C,BraA06g035600.3C,BraA09g038950.3C,BraA03g024050.3C,BraA01g019220.3C,BraA01g021460.3C,BraA03g033640.3C,BraA09g048210.3C,BraA09g048440.3C,BraA04g0…
GO:0007346	regulation of mitotic cell cycle	biological_process	0.070224	0.48222	14	6269	45	30047	BraA07g020860.3C,BraA10g005080.3C,BraA01g024640.3C,BraA06g000030.3C,BraA03g039230.3C,BraA01g044150.3C,BraA03g015310.3C,BraA05g028360.3C,BraA06g018550.3C,BraA02g002510.3C,BraA05g027420.3C,BraA05g019380.3C,BraA05g039620.3C,BraA07g023600.3C
GO:0010564	regulation of cell cycle process	biological_process	0.070225	0.48222	14	6269	45	30047	BraA05g028360.3C,BraA02g002510.3C,BraA06g018550.3C,BraA10g005080.3C,BraA01g024640.3C,BraA07g020860.3C,BraA06g000030.3C,BraA03g039230.3C,BraA03g015310.3C,BraA05g019380.3C,BraA07g023600.3C,BraA05g039620.3C,BraA05g027420.3C,BraA02g025170.3C
GO:0004725	protein tyrosine phosphatase activity	molecular_function	0.070225	0.48222	14	6269	45	30047	BraA09g050890.3C,BraAnng005250.3C,BraA03g045170.3C,BraA03g030570.3C,BraA01g033850.3C,BraA05g027890.3C,BraA06g030860.3C,BraA09g058720.3C,BraA03g000020.3C,BraA10g030970.3C,BraA08g019010.3C,BraAnng005330.3C,BraA01g019060.3C,BraA05g037300.3C
GO:0022891	substrate-specific transmembrane transporter activity	molecular_function	0.070334	0.48226	291	6269	1291	30047	BraA09g032800.3C,BraA01g033760.3C,BraA09g054860.3C,BraA03g024980.3C,BraA01g030720.3C,BraA02g008400.3C,BraA10g028370.3C,BraA04g014230.3C,BraA08g022890.3C,BraA10g017840.3C,BraA05g007380.3C,BraA04g015430.3C,BraA04g019230.3C,BraA02g025600.3C,BraA05g041770.3C,BraA09g017850.3C,BraA03g060110.3C,BraA04g006030.3C,BraA03g055660.3C,BraA09g015070.3C,BraA10g000100.3C,BraA09g002730.3C,BraA03g011410.3C,BraA03g0…
GO:0010498	proteasomal protein catabolic process	biological_process	0.070726	0.48424	16	6269	53	30047	BraA06g018550.3C,BraA10g005080.3C,BraA03g039230.3C,BraA05g039620.3C,BraA01g003110.3C,BraA04g014970.3C,BraA02g002510.3C,BraA01g024640.3C,BraA07g020860.3C,BraA06g000030.3C,BraA05g019380.3C,BraA07g023600.3C,BraA04g028760.3C,BraA03g031080.3C,BraA09g054450.3C,BraA05g027420.3C
GO:1902582	single-organism intracellular transport	biological_process	0.072718	0.49363	126	6269	536	30047	BraA06g043190.3C,BraA06g028310.3C,BraA08g027550.3C,BraA05g021340.3C,BraA08g024370.3C,BraA06g039580.3C,BraA09g023130.3C,BraA05g010520.3C,BraA09g004960.3C,BraA01g040290.3C,BraA04g030250.3C,BraA03g037390.3C,BraA04g019940.3C,BraAnng005540.3C,BraA02g035350.3C,BraA08g023490.3C,BraA02g039720.3C,BraA06g031410.3C,BraA04g016570.3C,BraA03g022100.3C,BraA04g031870.3C,BraA07g000310.3C,BraA08g012240.3C,BraA04g0…
GO:0004797	thymidine kinase activity	molecular_function	0.072741	0.49363	6	6269	15	30047	BraA05g037990.3C,BraA02g038950.3C,BraA07g001330.3C,BraA03g012450.3C,BraA10g012100.3C,BraA08g004700.3C
GO:0019136	deoxynucleoside kinase activity	molecular_function	0.072741	0.49363	6	6269	15	30047	BraA03g012450.3C,BraA07g001330.3C,BraA02g038950.3C,BraA10g012100.3C,BraA08g004700.3C,BraA05g037990.3C
GO:0019206	nucleoside kinase activity	molecular_function	0.072741	0.49363	6	6269	15	30047	BraA05g037990.3C,BraA02g038950.3C,BraA07g001330.3C,BraA03g012450.3C,BraA08g004700.3C,BraA10g012100.3C
GO:0048309	endoplasmic reticulum inheritance	biological_process	0.072789	0.49363	6	6269	15	30047	BraA03g020410.3C,BraA03g047800.3C,BraA02g008550.3C,BraA01g018370.3C,BraA04g014630.3C,BraA03g045910.3C
GO:0017069	snRNA binding	molecular_function	0.072807	0.49363	6	6269	15	30047	BraA05g006890.3C,BraA02g013190.3C,BraA07g000840.3C,BraA03g037500.3C,BraA09g040320.3C,BraA05g027590.3C
GO:0005246	calcium channel regulator activity	molecular_function	0.072835	0.49363	6	6269	15	30047	BraA01g044040.3C,BraA10g024460.3C,BraA05g010720.3C,BraA09g028840.3C,BraA01g019930.3C,BraA09g053710.3C
GO:0009966	regulation of signal transduction	biological_process	0.073268	0.49489	24	6269	86	30047	BraA09g018020.3C,BraA06g044590.3C,BraA04g011990.3C,BraA03g041780.3C,BraA10g026480.3C,BraA07g029450.3C,BraA06g025490.3C,BraA05g000110.3C,BraA09g010020.3C,BraA06g009920.3C,BraA03g049760.3C,BraA06g039720.3C,BraA03g016870.3C,BraA05g012910.3C,BraA03g053610.3C,BraA02g038120.3C,BraA10g020070.3C,BraA01g021460.3C,BraA04g012640.3C,BraA06g030860.3C,BraA09g034150.3C,BraA08g034550.3C,BraA10g011020.3C,BraA09g0…
GO:0006073	cellular glucan metabolic process	biological_process	0.073337	0.49489	37	6269	141	30047	BraA03g019120.3C,BraA10g004220.3C,BraA01g016500.3C,BraA08g008770.3C,BraA05g004130.3C,BraA05g032520.3C,BraA07g023680.3C,BraA06g027920.3C,BraA01g027210.3C,BraA01g000390.3C,BraA04g023460.3C,BraA02g044880.3C,BraA05g012090.3C,BraA03g051780.3C,BraA04g026250.3C,BraA03g055870.3C,BraA04g001820.3C,BraA03g062090.3C,BraA05g023340.3C,BraA09g010020.3C,BraA05g023600.3C,BraA01g044100.3C,BraA05g008480.3C,BraA09g0…
GO:0044042	glucan metabolic process	biological_process	0.073337	0.49489	37	6269	141	30047	BraA07g021720.3C,BraA05g037480.3C,BraA10g025040.3C,BraA01g010200.3C,BraA09g024980.3C,BraA03g002060.3C,BraA07g034670.3C,BraA01g014610.3C,BraA05g016030.3C,BraA09g008400.3C,BraA09g010020.3C,BraA05g023600.3C,BraA03g062090.3C,BraA05g023340.3C,BraA04g001820.3C,BraA04g026250.3C,BraA03g051780.3C,BraA03g055870.3C,BraA06g012940.3C,BraA02g006600.3C,BraA10g024470.3C,BraA09g002720.3C,BraA01g044100.3C,BraA05g0…
GO:0044264	cellular polysaccharide metabolic process	biological_process	0.074028	0.49884	40	6269	154	30047	BraA05g008480.3C,BraA01g044100.3C,BraA02g023000.3C,BraA09g002720.3C,BraA10g024470.3C,BraA02g006600.3C,BraA06g012940.3C,BraA04g026250.3C,BraA03g055870.3C,BraA03g051780.3C,BraA04g001820.3C,BraA05g023340.3C,BraA03g062090.3C,BraA09g010020.3C,BraA05g023600.3C,BraA09g008400.3C,BraA05g016030.3C,BraA01g032050.3C,BraA01g014610.3C,BraA07g034670.3C,BraA03g002060.3C,BraA09g024980.3C,BraA01g010200.3C,BraA10g0…
GO:0005048	signal sequence binding	molecular_function	0.074205	0.49885	9	6269	26	30047	BraA03g041590.3C,BraA04g030270.3C,BraA06g025180.3C,BraA02g043470.3C,BraA03g023010.3C,BraA07g016030.3C,BraA05g001970.3C,BraA04g030250.3C,BraA06g015430.3C
GO:0008272	sulfate transport	biological_process	0.074348	0.49885	9	6269	26	30047	BraA09g040430.3C,BraA09g042640.3C,BraA02g024460.3C,BraA03g045900.3C,BraA04g007430.3C,BraA10g024610.3C,BraA02g008400.3C,BraA09g001520.3C,BraA02g003450.3C
GO:0015116	sulfate transmembrane transporter activity	molecular_function	0.074348	0.49885	9	6269	26	30047	BraA04g007430.3C,BraA03g045900.3C,BraA02g003450.3C,BraA09g001520.3C,BraA02g008400.3C,BraA10g024610.3C,BraA02g024460.3C,BraA09g042640.3C,BraA09g040430.3C
GO:0003690	double-stranded DNA binding	molecular_function	0.077118	0.51669	21	6269	74	30047	BraA07g008710.3C,BraA01g039480.3C,BraA09g060620.3C,BraA09g001320.3C,BraA05g010450.3C,BraA01g010820.3C,BraA10g012030.3C,BraA03g046090.3C,BraA05g035970.3C,BraA02g002220.3C,BraA07g041830.3C,BraA07g018290.3C,BraA05g028410.3C,BraA09g049620.3C,BraA03g002620.3C,BraA09g063010.3C,BraA08g021770.3C,BraA02g027130.3C,BraA09g015060.3C,BraA02g029940.3C,BraA03g029440.3C
GO:0098687	chromosomal region	cellular_component	0.077576	0.51902	50	6269	198	30047	BraA06g039360.3C,BraA09g052440.3C,BraA01g040470.3C,BraA05g018460.3C,BraA01g017120.3C,BraA01g036390.3C,BraA05g027670.3C,BraA07g027110.3C,BraA09g041240.3C,BraA02g042110.3C,BraA07g013670.3C,BraA09g018080.3C,BraA02g043430.3C,BraA05g002430.3C,BraA09g040170.3C,BraA03g037390.3C,BraA06g007480.3C,BraA07g023600.3C,BraA03g034710.3C,BraA10g012640.3C,BraA03g010070.3C,BraA09g006050.3C,BraA06g015880.3C,BraA07g0…
GO:0060589	nucleoside-triphosphatase regulator activity	molecular_function	0.077895	0.52041	38	6269	146	30047	BraA05g035370.3C,BraA10g024780.3C,BraA06g025190.3C,BraA07g032630.3C,BraA07g020540.3C,BraA09g012450.3C,BraA02g018310.3C,BraA02g000500.3C,BraA01g041390.3C,BraA10g025110.3C,BraA03g061170.3C,BraA09g015660.3C,BraA09g028820.3C,BraA01g019930.3C,BraA10g012770.3C,BraA01g039010.3C,BraA05g029640.3C,BraA09g024560.3C,BraA04g007730.3C,BraA08g033270.3C,BraA05g023870.3C,BraA03g033610.3C,BraA09g044240.3C,BraA03g0…
GO:0072527	pyrimidine-containing compound metabolic process	biological_process	0.078611	0.52445	26	6269	95	30047	BraA04g005520.3C,BraA03g048370.3C,BraA07g021720.3C,BraA03g049440.3C,BraA05g034450.3C,BraA09g033800.3C,BraA01g011270.3C,BraA06g020690.3C,BraA04g010870.3C,BraA03g059150.3C,BraA05g024800.3C,BraA08g007090.3C,BraA03g012450.3C,BraA08g034550.3C,BraA05g028760.3C,BraA08g028080.3C,BraA06g037150.3C,BraA03g049760.3C,BraA07g021700.3C,BraA05g016580.3C,BraA02g026930.3C,BraA01g037460.3C,BraA01g003710.3C,BraA09g0…
GO:0006811	ion transport	biological_process	0.079109	0.52702	316	6269	1411	30047	BraA09g008760.3C,BraA01g024130.3C,BraA02g015330.3C,BraA10g019590.3C,BraA09g015570.3C,BraA02g041170.3C,BraA03g006660.3C,BraA09g004010.3C,BraA07g020860.3C,BraA09g064580.3C,BraA09g014010.3C,BraA05g038660.3C,BraA06g012470.3C,BraA01g021430.3C,BraA02g006970.3C,BraA08g022300.3C,BraA06g035880.3C,BraA02g039310.3C,BraA10g007950.3C,BraA07g025930.3C,BraA03g017370.3C,BraA10g027730.3C,BraA03g033640.3C,BraA07g0…
GO:0016051	carbohydrate biosynthetic process	biological_process	0.079347	0.52786	57	6269	229	30047	BraA02g015910.3C,BraA10g004220.3C,BraA06g001350.3C,BraA07g028440.3C,BraA08g032180.3C,BraA04g025560.3C,BraA10g009800.3C,BraA07g023680.3C,BraA05g032520.3C,BraA05g004130.3C,BraA07g041090.3C,BraA03g024120.3C,BraA06g027920.3C,BraA01g027210.3C,BraA01g000390.3C,BraA03g038060.3C,BraA01g028140.3C,BraA03g061770.3C,BraA04g019210.3C,BraA05g012790.3C,BraA05g012090.3C,BraA03g042080.3C,BraA04g023460.3C,BraA02g0…
GO:0042176	regulation of protein catabolic process	biological_process	0.079892	0.52939	11	6269	34	30047	BraA07g023600.3C,BraA05g039620.3C,BraA05g019380.3C,BraA05g027420.3C,BraA02g002510.3C,BraA06g018550.3C,BraA01g024640.3C,BraA10g005080.3C,BraA07g020860.3C,BraA03g039230.3C,BraA06g000030.3C
GO:0032886	regulation of microtubule-based process	biological_process	0.079917	0.52939	11	6269	34	30047	BraA05g027670.3C,BraA08g001190.3C,BraA06g011020.3C,BraA04g009980.3C,BraA06g015390.3C,BraA09g025640.3C,BraA10g029490.3C,BraA02g026110.3C,BraA04g025560.3C,BraA04g013850.3C,BraA02g002170.3C
GO:0070507	regulation of microtubule cytoskeleton organization	biological_process	0.079917	0.52939	11	6269	34	30047	BraA04g009980.3C,BraA09g025640.3C,BraA06g015390.3C,BraA05g027670.3C,BraA08g001190.3C,BraA06g011020.3C,BraA04g025560.3C,BraA02g026110.3C,BraA02g002170.3C,BraA04g013850.3C,BraA10g029490.3C
GO:0031981	nuclear lumen	cellular_component	0.080871	0.53496	106	6269	448	30047	BraA01g036390.3C,BraA05g024740.3C,BraA09g000570.3C,BraA03g058600.3C,BraA09g052440.3C,BraA09g018080.3C,BraA05g001820.3C,BraA10g032490.3C,BraA07g004880.3C,BraA08g015410.3C,BraA05g032990.3C,BraA07g023600.3C,BraA06g007480.3C,BraA02g006850.3C,BraA09g040170.3C,BraA06g015580.3C,BraA09g049340.3C,BraA03g007340.3C,BraA10g025110.3C,BraA03g008130.3C,BraA09g037830.3C,BraA07g037550.3C,BraA07g025790.3C,BraA08g0…
GO:1902580	single-organism cellular localization	biological_process	0.081219	0.53533	61	6269	247	30047	BraA06g000900.3C,BraA06g025180.3C,BraA02g006080.3C,BraA09g056980.3C,BraA03g022100.3C,BraA09g020050.3C,BraA04g031870.3C,BraA01g019200.3C,BraA03g023010.3C,BraA04g019940.3C,BraA06g022030.3C,BraA03g037390.3C,BraA04g030250.3C,BraA01g040290.3C,BraA05g021340.3C,BraA02g016570.3C,BraA06g028310.3C,BraA09g049400.3C,BraA09g015060.3C,BraA07g031150.3C,BraA09g014740.3C,BraA02g033580.3C,BraA09g013990.3C,BraA08g0…
GO:0072525	pyridine-containing compound biosynthetic process	biological_process	0.081284	0.53533	12	6269	38	30047	BraA10g017620.3C,BraA10g014150.3C,BraA02g034700.3C,BraA07g041550.3C,BraA01g016970.3C,BraA07g004180.3C,BraA03g054400.3C,BraA09g019900.3C,BraA05g026090.3C,BraA04g014260.3C,BraA04g011800.3C,BraA10g008370.3C
GO:0009507	chloroplast	cellular_component	0.081764	0.53533	7	6269	19	30047	BraA04g021970.3C,BraA06g038450.3C,BraA08g033330.3C,BraA09g033070.3C,BraA01g038080.3C,BraA04g016100.3C,BraA10g005390.3C
GO:0009536	plastid	cellular_component	0.081764	0.53533	7	6269	19	30047	BraA01g038080.3C,BraA04g016100.3C,BraA10g005390.3C,BraA04g021970.3C,BraA06g038450.3C,BraA08g033330.3C,BraA09g033070.3C
GO:0042886	amide transport	biological_process	0.081818	0.53533	7	6269	19	30047	BraA09g032420.3C,BraA10g002640.3C,BraAnng001940.3C,BraA05g023340.3C,BraA09g049520.3C,BraA04g001980.3C,BraA03g038960.3C
GO:0010646	regulation of cell communication	biological_process	0.081916	0.53533	24	6269	87	30047	BraA03g016870.3C,BraA06g039720.3C,BraA03g049760.3C,BraA06g009920.3C,BraA09g010020.3C,BraA05g000110.3C,BraA06g025490.3C,BraA07g029450.3C,BraA10g026480.3C,BraA03g041780.3C,BraA04g011990.3C,BraA06g044590.3C,BraA09g018020.3C,BraA09g065620.3C,BraA10g011020.3C,BraA08g034550.3C,BraA09g034150.3C,BraA06g030860.3C,BraA10g020070.3C,BraA04g012640.3C,BraA01g021460.3C,BraA03g053610.3C,BraA05g012910.3C,BraA02g0…
GO:0023051	regulation of signaling	biological_process	0.081916	0.53533	24	6269	87	30047	BraA10g011020.3C,BraA09g065620.3C,BraA05g012910.3C,BraA02g038120.3C,BraA03g053610.3C,BraA10g020070.3C,BraA04g012640.3C,BraA01g021460.3C,BraA06g030860.3C,BraA09g034150.3C,BraA08g034550.3C,BraA09g010020.3C,BraA06g009920.3C,BraA03g049760.3C,BraA06g039720.3C,BraA03g016870.3C,BraA09g018020.3C,BraA06g044590.3C,BraA04g011990.3C,BraA03g041780.3C,BraA10g026480.3C,BraA06g025490.3C,BraA07g029450.3C,BraA05g0…
GO:0043086	negative regulation of catalytic activity	biological_process	0.081954	0.53533	13	6269	42	30047	BraA05g019380.3C,BraA07g023600.3C,BraA05g039620.3C,BraA01g039010.3C,BraA05g027420.3C,BraA08g020250.3C,BraA02g018310.3C,BraA02g002510.3C,BraA10g005080.3C,BraA06g000030.3C,BraA08g006170.3C,BraA03g039230.3C,BraA06g005750.3C
GO:0044092	negative regulation of molecular function	biological_process	0.081954	0.53533	13	6269	42	30047	BraA02g018310.3C,BraA02g002510.3C,BraA10g005080.3C,BraA06g000030.3C,BraA08g006170.3C,BraA03g039230.3C,BraA06g005750.3C,BraA05g019380.3C,BraA05g039620.3C,BraA07g023600.3C,BraA05g027420.3C,BraA01g039010.3C,BraA08g020250.3C
GO:0005991	trehalose metabolic process	biological_process	0.082299	0.53621	14	6269	46	30047	BraA10g009800.3C,BraA01g033870.3C,BraA05g012790.3C,BraA07g041090.3C,BraA03g018650.3C,BraA04g016350.3C,BraA01g041280.3C,BraA02g015910.3C,BraA03g047890.3C,BraA04g019210.3C,BraA03g061770.3C,BraA09g031680.3C,BraA01g028140.3C,BraA04g025560.3C
GO:0051130	positive regulation of cellular component organization	biological_process	0.082317	0.53621	14	6269	46	30047	BraA02g002170.3C,BraA09g033750.3C,BraA02g026110.3C,BraA04g025560.3C,BraA10g029490.3C,BraA09g006900.3C,BraA07g009740.3C,BraA09g010020.3C,BraA06g015390.3C,BraA05g029070.3C,BraA02g030850.3C,BraA06g011020.3C,BraA01g003780.3C,BraA08g001190.3C
GO:0006650	glycerophospholipid metabolic process	biological_process	0.082628	0.53749	42	6269	164	30047	BraA01g040040.3C,BraA02g014020.3C,BraA02g043120.3C,BraA03g036460.3C,BraA08g030900.3C,BraA01g003920.3C,BraA09g033460.3C,BraA03g049130.3C,BraA03g033620.3C,BraA03g058010.3C,BraA10g004690.3C,BraA05g038330.3C,BraA03g021870.3C,BraA06g007600.3C,BraA10g021630.3C,BraA03g051880.3C,BraA05g004820.3C,BraA10g004400.3C,BraA10g005310.3C,BraA05g010110.3C,BraA01g015330.3C,BraA10g020830.3C,BraA02g020210.3C,BraA09g0…
GO:0042578	phosphoric ester hydrolase activity	molecular_function	0.082881	0.53838	91	6269	381	30047	BraA09g049010.3C,BraA10g013070.3C,BraA05g036680.3C,BraA09g014730.3C,BraA08g018310.3C,BraA03g018650.3C,BraA09g034880.3C,BraA09g058720.3C,BraA06g030860.3C,BraA05g026730.3C,BraA01g010300.3C,BraA04g020670.3C,BraA03g030570.3C,BraA09g046090.3C,BraA06g011070.3C,BraA03g000830.3C,BraA01g006280.3C,BraA09g044880.3C,BraA09g014670.3C,BraA08g002170.3C,BraA02g034680.3C,BraA06g012950.3C,BraAnng002290.3C,BraA06g0…
GO:0046486	glycerolipid metabolic process	biological_process	0.084096	0.54552	47	6269	186	30047	BraA03g033620.3C,BraA09g033460.3C,BraA03g049130.3C,BraA01g003920.3C,BraA05g014980.3C,BraA08g030900.3C,BraA03g036460.3C,BraA02g043120.3C,BraA02g014020.3C,BraA01g040040.3C,BraA05g010110.3C,BraA10g005310.3C,BraA01g015330.3C,BraA05g004820.3C,BraA10g004400.3C,BraA03g051880.3C,BraA10g021630.3C,BraA03g021870.3C,BraA10g004690.3C,BraA06g007600.3C,BraA05g038330.3C,BraA03g058010.3C,BraA04g030540.3C,BraA05g0…
GO:0070567	cytidylyltransferase activity	molecular_function	0.084499	0.54713	5	6269	12	30047	BraA02g035730.3C,BraA08g001860.3C,BraA05g017480.3C,BraA05g006290.3C,BraA04g028060.3C
GO:0015749	monosaccharide transport	biological_process	0.084578	0.54713	5	6269	12	30047	BraA02g006850.3C,BraA06g013230.3C,BraA05g016030.3C,BraA06g031800.3C,BraA06g014500.3C
GO:0051726	regulation of cell cycle	biological_process	0.085201	0.5504	31	6269	117	30047	BraA03g015310.3C,BraA06g000030.3C,BraA07g020860.3C,BraA01g024640.3C,BraA10g030950.3C,BraA02g002510.3C,BraA02g040930.3C,BraA10g029030.3C,BraA05g028360.3C,BraA03g045340.3C,BraA05g027420.3C,BraA02g025170.3C,BraA07g023600.3C,BraA05g019380.3C,BraA05g034650.3C,BraA09g041320.3C,BraA01g028880.3C,BraA10g005080.3C,BraA05g037030.3C,BraA07g017960.3C,BraA03g039230.3C,BraA03g035310.3C,BraA01g044150.3C,BraA09g0…
GO:0007059	chromosome segregation	biological_process	0.086362	0.55713	34	6269	130	30047	BraA09g049340.3C,BraA06g000030.3C,BraA07g035190.3C,BraA07g020860.3C,BraA01g024640.3C,BraA07g025790.3C,BraA03g022100.3C,BraA03g010070.3C,BraA10g012640.3C,BraA05g012320.3C,BraA07g023600.3C,BraA06g007480.3C,BraA05g019380.3C,BraA03g039230.3C,BraA09g018080.3C,BraA06g018550.3C,BraA09g041240.3C,BraA07g027110.3C,BraA05g027670.3C,BraA01g040470.3C,BraA07g027190.3C,BraA02g002510.3C,BraA04g013850.3C,BraA02g0…
GO:0009521	photosystem	cellular_component	0.086789	0.55912	43	6269	169	30047	BraA03g028210.3C,BraA04g021970.3C,BraA03g007000.3C,BraA09g024750.3C,BraA03g029440.3C,BraA05g030820.3C,BraA09g062660.3C,BraA07g006770.3C,BraA04g017090.3C,BraA01g002310.3C,BraA08g009060.3C,BraA01g017300.3C,BraA02g001160.3C,BraA05g003990.3C,BraA09g024650.3C,BraAnng004180.3C,BraA04g030040.3C,BraA08g009100.3C,BraA06g015430.3C,BraA07g021990.3C,BraA10g020070.3C,BraA03g020890.3C,BraA06g010120.3C,BraA04g0…
GO:0007029	endoplasmic reticulum organization	biological_process	0.08774	0.56316	8	6269	23	30047	BraA01g018370.3C,BraA01g025840.3C,BraA03g020410.3C,BraA03g045910.3C,BraA09g013990.3C,BraA04g014630.3C,BraA03g047800.3C,BraA02g008550.3C
GO:0051348	negative regulation of transferase activity	biological_process	0.087762	0.56316	8	6269	23	30047	BraA02g002510.3C,BraA06g000030.3C,BraA03g039230.3C,BraA10g005080.3C,BraA05g019380.3C,BraA07g023600.3C,BraA05g039620.3C,BraA05g027420.3C
GO:0019363	pyridine nucleotide biosynthetic process	biological_process	0.087777	0.56316	8	6269	23	30047	BraA01g016970.3C,BraA07g041550.3C,BraA10g014150.3C,BraA02g034700.3C,BraA05g026090.3C,BraA10g008370.3C,BraA03g054400.3C,BraA09g019900.3C
GO:0043234	protein complex	cellular_component	0.090778	0.57797	565	6269	2579	30047	BraA09g058880.3C,BraA04g029220.3C,BraA09g014440.3C,BraA07g041810.3C,BraA06g028310.3C,BraA05g029080.3C,BraA01g016310.3C,BraA05g033250.3C,BraA07g027110.3C,BraA05g027990.3C,BraA09g033750.3C,BraA09g004940.3C,BraA02g035430.3C,BraA03g009100.3C,BraA01g016600.3C,BraA09g002360.3C,BraA02g033370.3C,BraA04g027930.3C,BraA07g000540.3C,BraA02g044440.3C,BraA04g030040.3C,BraA10g030210.3C,BraA04g020750.3C,BraA09g0…
GO:0008237	metallopeptidase activity	molecular_function	0.091021	0.57797	32	6269	122	30047	BraA10g022580.3C,BraA10g014720.3C,BraA06g007600.3C,BraA07g020100.3C,BraA04g019210.3C,BraA09g026690.3C,BraA10g004990.3C,BraA07g026130.3C,BraA10g024640.3C,BraA07g031140.3C,BraA08g000040.3C,BraA02g034360.3C,BraA08g031660.3C,BraA09g017240.3C,BraA06g027770.3C,BraA05g040910.3C,BraA10g005230.3C,BraA09g052160.3C,BraA09g056260.3C,BraA10g011220.3C,BraA09g020020.3C,BraA10g016070.3C,BraA05g042530.3C,BraA06g0…
GO:0000921	septin ring assembly	biological_process	0.091643	0.57797	9	6269	27	30047	BraA01g017880.3C,BraA06g005750.3C,BraA02g013830.3C,BraA07g036560.3C,BraA02g042340.3C,BraA03g037390.3C,BraA04g014630.3C,BraA03g033410.3C,BraA10g030970.3C
GO:0005940	septin ring	cellular_component	0.091643	0.57797	9	6269	27	30047	BraA01g017880.3C,BraA06g005750.3C,BraA02g013830.3C,BraA03g037390.3C,BraA04g014630.3C,BraA02g042340.3C,BraA07g036560.3C,BraA03g033410.3C,BraA10g030970.3C
GO:0031106	septin ring organization	biological_process	0.091643	0.57797	9	6269	27	30047	BraA03g037390.3C,BraA04g014630.3C,BraA07g036560.3C,BraA02g042340.3C,BraA03g033410.3C,BraA10g030970.3C,BraA01g017880.3C,BraA06g005750.3C,BraA02g013830.3C
GO:0032156	septin cytoskeleton	cellular_component	0.091643	0.57797	9	6269	27	30047	BraA06g005750.3C,BraA02g013830.3C,BraA01g017880.3C,BraA10g030970.3C,BraA03g033410.3C,BraA02g042340.3C,BraA07g036560.3C,BraA03g037390.3C,BraA04g014630.3C
GO:0032185	septin cytoskeleton organization	biological_process	0.091643	0.57797	9	6269	27	30047	BraA01g017880.3C,BraA02g013830.3C,BraA06g005750.3C,BraA04g014630.3C,BraA03g037390.3C,BraA02g042340.3C,BraA07g036560.3C,BraA10g030970.3C,BraA03g033410.3C
GO:0033865	nucleoside bisphosphate metabolic process	biological_process	0.091651	0.57797	9	6269	27	30047	BraA07g040010.3C,BraA03g038060.3C,BraA10g013540.3C,BraA09g003270.3C,BraA06g000850.3C,BraA08g016880.3C,BraA05g002090.3C,BraA04g016160.3C,BraA01g028300.3C
GO:0033875	ribonucleoside bisphosphate metabolic process	biological_process	0.091651	0.57797	9	6269	27	30047	BraA04g016160.3C,BraA08g016880.3C,BraA05g002090.3C,BraA01g028300.3C,BraA06g000850.3C,BraA09g003270.3C,BraA10g013540.3C,BraA03g038060.3C,BraA07g040010.3C
GO:0034032	purine nucleoside bisphosphate metabolic process	biological_process	0.091651	0.57797	9	6269	27	30047	BraA03g038060.3C,BraA10g013540.3C,BraA07g040010.3C,BraA05g002090.3C,BraA08g016880.3C,BraA04g016160.3C,BraA01g028300.3C,BraA09g003270.3C,BraA06g000850.3C
GO:0008417	fucosyltransferase activity	molecular_function	0.091684	0.57797	9	6269	27	30047	BraA09g058950.3C,BraA08g029900.3C,BraA06g039070.3C,BraA06g037730.3C,BraA05g007370.3C,BraA06g039080.3C,BraA07g005400.3C,BraA04g013810.3C,BraA03g040810.3C
GO:0072348	sulfur compound transport	biological_process	0.091686	0.57797	9	6269	27	30047	BraA09g001520.3C,BraA02g003450.3C,BraA02g008400.3C,BraA10g024610.3C,BraA04g007430.3C,BraA03g045900.3C,BraA02g024460.3C,BraA09g042640.3C,BraA09g040430.3C
GO:1901682	sulfur compound transmembrane transporter activity	molecular_function	0.091686	0.57797	9	6269	27	30047	BraA04g007430.3C,BraA03g045900.3C,BraA02g003450.3C,BraA09g001520.3C,BraA10g024610.3C,BraA02g008400.3C,BraA02g024460.3C,BraA09g040430.3C,BraA09g042640.3C
GO:0004721	phosphoprotein phosphatase activity	molecular_function	0.092757	0.58393	17	6269	59	30047	BraA03g000020.3C,BraA10g030970.3C,BraAnng005330.3C,BraA04g028850.3C,BraAnng005250.3C,BraA01g033850.3C,BraA05g027890.3C,BraA05g036680.3C,BraA06g030860.3C,BraA09g058720.3C,BraA08g019010.3C,BraA01g019060.3C,BraA05g037300.3C,BraA09g050890.3C,BraA04g007220.3C,BraA03g045170.3C,BraA03g030570.3C
GO:0003008	system process	biological_process	0.093954	0.59039	16	6269	55	30047	BraA02g043060.3C,BraA05g037090.3C,BraA06g038660.3C,BraA03g008510.3C,BraA05g037860.3C,BraA02g037390.3C,BraA06g011400.3C,BraA09g003040.3C,BraA01g020480.3C,BraA04g011270.3C,BraA04g009160.3C,BraA05g039980.3C,BraA02g043430.3C,BraA02g022770.3C,BraA02g024370.3C,BraA09g001130.3C
GO:0044454	nuclear chromosome part	cellular_component	0.09409	0.59039	34	6269	131	30047	BraA09g049340.3C,BraA07g035190.3C,BraA10g009770.3C,BraA10g012640.3C,BraA03g010070.3C,BraA03g008130.3C,BraA07g025790.3C,BraA03g037390.3C,BraA09g040170.3C,BraA07g023600.3C,BraA06g007480.3C,BraA01g042070.3C,BraA09g018080.3C,BraA02g043430.3C,BraA09g041240.3C,BraA07g027110.3C,BraA01g036390.3C,BraA09g052440.3C,BraA10g022430.3C,BraA06g039360.3C,BraA07g027190.3C,BraA03g006270.3C,BraA01g007490.3C,BraA04g0…
GO:1901575	organic substance catabolic process	biological_process	0.09416	0.59039	156	6269	679	30047	BraA01g022650.3C,BraA05g027420.3C,BraA09g017660.3C,BraA04g001590.3C,BraA01g041780.3C,BraA05g016640.3C,BraA10g018660.3C,BraA06g003670.3C,BraA02g025430.3C,BraA06g043830.3C,BraA05g039620.3C,BraA07g042260.3C,BraA04g009280.3C,BraA03g011510.3C,BraA06g017070.3C,BraA05g034370.3C,BraA01g019690.3C,BraA07g042030.3C,BraA01g019420.3C,BraA05g023230.3C,BraA08g006460.3C,BraA10g004430.3C,BraA04g014670.3C,BraA07g0…
GO:0032271	regulation of protein polymerization	biological_process	0.094924	0.59359	15	6269	51	30047	BraA08g001190.3C,BraA09g064670.3C,BraA01g003780.3C,BraA06g011020.3C,BraA02g030850.3C,BraA10g024650.3C,BraA06g015390.3C,BraA05g032590.3C,BraA07g009740.3C,BraA10g029490.3C,BraA02g026110.3C,BraA04g025560.3C,BraA02g002170.3C,BraA09g033750.3C,BraA01g042250.3C
GO:0043254	regulation of protein complex assembly	biological_process	0.094924	0.59359	15	6269	51	30047	BraA10g024650.3C,BraA06g015390.3C,BraA06g011020.3C,BraA02g030850.3C,BraA08g001190.3C,BraA09g064670.3C,BraA01g003780.3C,BraA09g033750.3C,BraA02g002170.3C,BraA01g042250.3C,BraA02g026110.3C,BraA04g025560.3C,BraA10g029490.3C,BraA07g009740.3C,BraA05g032590.3C
GO:0030162	regulation of proteolysis	biological_process	0.095664	0.59742	14	6269	47	30047	BraA02g002510.3C,BraA06g018550.3C,BraA10g005080.3C,BraA03g039230.3C,BraA07g020860.3C,BraA01g024640.3C,BraA06g000030.3C,BraA04g018220.3C,BraA06g005750.3C,BraA05g019380.3C,BraA07g023600.3C,BraA05g039620.3C,BraA05g027420.3C,BraA08g020250.3C
GO:1902531	regulation of intracellular signal transduction	biological_process	0.096028	0.59768	13	6269	43	30047	BraA01g021460.3C,BraA10g020070.3C,BraA04g012640.3C,BraA05g000110.3C,BraA04g011990.3C,BraA06g044590.3C,BraA05g012910.3C,BraA02g038120.3C,BraA03g053610.3C,BraA03g016870.3C,BraA06g039720.3C,BraA06g009920.3C,BraA09g065620.3C
GO:0070887	cellular response to chemical stimulus	biological_process	0.096056	0.59768	13	6269	43	30047	BraA09g012560.3C,BraA06g003690.3C,BraA05g035140.3C,BraA07g037790.3C,BraA03g035790.3C,BraA03g032490.3C,BraA10g001550.3C,BraA01g021460.3C,BraA09g054450.3C,BraA02g038120.3C,BraA03g053610.3C,BraA04g014970.3C,BraA09g063500.3C
GO:0048308	organelle inheritance	biological_process	0.09664	0.59768	6	6269	16	30047	BraA03g047800.3C,BraA02g008550.3C,BraA03g020410.3C,BraA03g045910.3C,BraA04g014630.3C,BraA01g018370.3C
GO:0004675	transmembrane receptor protein serine/threonine kinase activity	molecular_function	0.096675	0.59768	6	6269	16	30047	BraA05g020220.3C,BraA09g057380.3C,BraA09g037320.3C,BraA01g011330.3C,BraA06g003840.3C,BraA01g028180.3C
GO:0042710	biofilm formation	biological_process	0.096699	0.59768	6	6269	16	30047	BraA09g063500.3C,BraA02g001700.3C,BraA02g000110.3C,BraA10g001550.3C,BraA03g004950.3C,BraA03g016460.3C
GO:0000228	nuclear chromosome	cellular_component	0.096703	0.59768	39	6269	153	30047	BraA03g028750.3C,BraA08g025560.3C,BraA06g014360.3C,BraA05g024770.3C,BraA09g064300.3C,BraA07g003870.3C,BraA09g038300.3C,BraA02g020620.3C,BraA05g035970.3C,BraA07g033390.3C,BraA03g065300.3C,BraA03g006270.3C,BraA07g027190.3C,BraA08g017000.3C,BraA04g007730.3C,BraA01g007490.3C,BraA07g027110.3C,BraA09g041240.3C,BraA02g043430.3C,BraA09g018080.3C,BraA01g042070.3C,BraA10g022430.3C,BraA06g039360.3C,BraA09g0…
GO:0005976	polysaccharide metabolic process	biological_process	0.096921	0.59768	47	6269	188	30047	BraA05g037480.3C,BraA07g021720.3C,BraA10g025040.3C,BraA09g024980.3C,BraA01g010200.3C,BraA07g034670.3C,BraA03g002060.3C,BraA01g014610.3C,BraA01g032050.3C,BraA09g008400.3C,BraA05g016030.3C,BraA09g010020.3C,BraA05g023600.3C,BraA05g023340.3C,BraA03g062090.3C,BraA04g001820.3C,BraA04g026250.3C,BraA03g055870.3C,BraA03g051780.3C,BraA06g017010.3C,BraA05g005510.3C,BraA10g024470.3C,BraA02g006600.3C,BraA06g0…
GO:0002115	store-operated calcium entry	biological_process	0.097358	0.59768	4	6269	9	30047	BraA05g032740.3C,BraA03g030410.3C,BraA01g037500.3C,BraA09g006370.3C
GO:0051924	regulation of calcium ion transport	biological_process	0.097358	0.59768	4	6269	9	30047	BraA09g006370.3C,BraA01g037500.3C,BraA03g030410.3C,BraA05g032740.3C
GO:2001256	regulation of store-operated calcium entry	biological_process	0.097358	0.59768	4	6269	9	30047	BraA03g030410.3C,BraA05g032740.3C,BraA01g037500.3C,BraA09g006370.3C
GO:0006231	dTMP biosynthetic process	biological_process	0.09748	0.59768	4	6269	9	30047	BraA04g010870.3C,BraA01g003710.3C,BraA03g059150.3C,BraA06g020690.3C
GO:0042083	5,10-methylenetetrahydrofolate-dependent methyltransferase activity	molecular_function	0.09748	0.59768	4	6269	9	30047	BraA01g003710.3C,BraA04g010870.3C,BraA06g020690.3C,BraA03g059150.3C
GO:0046073	dTMP metabolic process	biological_process	0.09748	0.59768	4	6269	9	30047	BraA01g003710.3C,BraA04g010870.3C,BraA06g020690.3C,BraA03g059150.3C
GO:0005509	calcium ion binding	molecular_function	0.09749	0.59768	102	6269	434	30047	BraA03g028590.3C,BraA08g016440.3C,BraA06g016880.3C,BraA08g026320.3C,BraA06g010120.3C,BraA01g005430.3C,BraA08g001690.3C,BraA07g034670.3C,BraA08g027020.3C,BraA10g025180.3C,BraA09g034650.3C,BraA09g061670.3C,BraA05g007040.3C,BraA09g056050.3C,BraA09g001070.3C,BraA04g027460.3C,BraA09g025730.3C,BraA05g021770.3C,BraA03g048260.3C,BraA10g020200.3C,BraA06g035640.3C,BraA10g001000.3C,BraA06g016500.3C,BraA01g0…
GO:1901137	carbohydrate derivative biosynthetic process	biological_process	0.10009	0.61281	99	6269	421	30047	BraA05g010110.3C,BraA01g015330.3C,BraA02g044250.3C,BraA09g061880.3C,BraA05g002690.3C,BraA03g009180.3C,BraA09g003270.3C,BraA08g002820.3C,BraA06g008160.3C,BraA03g012450.3C,BraA03g017370.3C,BraA08g004440.3C,BraA03g061640.3C,BraA02g043120.3C,BraA04g026820.3C,BraA08g030900.3C,BraA03g038020.3C,BraA01g040040.3C,BraA01g006130.3C,BraA01g017700.3C,BraA03g029250.3C,BraA08g019520.3C,BraA07g034110.3C,BraA06g0…
GO:0004222	metalloendopeptidase activity	molecular_function	0.10093	0.61718	28	6269	106	30047	BraA04g019210.3C,BraA09g026690.3C,BraA09g020020.3C,BraA07g020100.3C,BraA06g007600.3C,BraA10g004990.3C,BraA05g042530.3C,BraA10g016070.3C,BraA07g026130.3C,BraA06g027770.3C,BraA05g040910.3C,BraA09g052160.3C,BraA10g014720.3C,BraA09g056260.3C,BraA10g011220.3C,BraA08g000040.3C,BraA05g016330.3C,BraA08g031660.3C,BraA02g034360.3C,BraA07g029980.3C,BraA09g017240.3C,BraA04g019340.3C,BraA08g014920.3C,BraA06g0…
GO:0022892	substrate-specific transporter activity	molecular_function	0.10225	0.62445	316	6269	1421	30047	BraA01g003100.3C,BraA05g038660.3C,BraA09g014010.3C,BraA06g006870.3C,BraA07g038500.3C,BraA04g018400.3C,BraA09g004230.3C,BraA02g006970.3C,BraA10g019590.3C,BraA02g041170.3C,BraA01g024130.3C,BraA07g020860.3C,BraA09g048700.3C,BraA03g006660.3C,BraA09g022610.3C,BraA05g024430.3C,BraA07g040210.3C,BraA08g022300.3C,BraA08g025760.3C,BraA03g060390.3C,BraA06g025200.3C,BraA03g017370.3C,BraA07g025930.3C,BraA05g0…
GO:0033365	protein localization to organelle	biological_process	0.10369	0.63241	61	6269	251	30047	BraA03g024490.3C,BraA07g018290.3C,BraA06g015430.3C,BraA05g005460.3C,BraA03g015620.3C,BraA08g034610.3C,BraA02g017520.3C,BraA02g033580.3C,BraA09g013990.3C,BraA09g014740.3C,BraA07g031150.3C,BraA09g015060.3C,BraA01g018370.3C,BraA04g022060.3C,BraA09g049400.3C,BraA06g028310.3C,BraA05g021340.3C,BraA01g040290.3C,BraA04g030250.3C,BraA03g037390.3C,BraA07g006910.3C,BraA04g019940.3C,BraA03g023010.3C,BraA01g0…
GO:0019199	transmembrane receptor protein kinase activity	molecular_function	0.10411	0.63346	7	6269	20	30047	BraA05g020220.3C,BraA09g057380.3C,BraA08g009630.3C,BraA01g011330.3C,BraA06g003840.3C,BraA01g028180.3C,BraA09g037320.3C
GO:0000956	nuclear-transcribed mRNA catabolic process	biological_process	0.10414	0.63346	7	6269	20	30047	BraA08g022320.3C,BraA07g004880.3C,BraA03g034250.3C,BraA02g033580.3C,BraA01g019930.3C,BraA02g001370.3C,BraA09g051370.3C
GO:0033178	proton-transporting two-sector ATPase complex, catalytic domain	cellular_component	0.10625	0.63765	26	6269	98	30047	BraAnng000660.3C,BraA02g024930.3C,BraA06g040370.3C,BraA07g015780.3C,BraA10g000100.3C,BraAnng005460.3C,BraA07g026430.3C,BraA09g054420.3C,BraA03g018230.3C,BraA07g035670.3C,BraA03g033640.3C,BraA08g002470.3C,BraA07g015830.3C,BraA09g030120.3C,BraA07g020860.3C,BraA09g014440.3C,BraA03g017370.3C,BraA09g065680.3C,BraA10g030210.3C,BraA06g022780.3C,BraA07g026960.3C,BraA09g038950.3C,BraA05g029080.3C,BraA09g0…
GO:0044802	single-organism membrane organization	biological_process	0.10798	0.63765	48	6269	194	30047	BraA08g014390.3C,BraA10g023820.3C,BraA07g012170.3C,BraA09g060030.3C,BraA09g005560.3C,BraA07g040010.3C,BraA08g005520.3C,BraA10g023320.3C,BraA03g024280.3C,BraA07g017220.3C,BraA06g005800.3C,BraA02g043470.3C,BraA09g006900.3C,BraA06g042140.3C,BraA02g038110.3C,BraA04g030270.3C,BraA02g041400.3C,BraA06g024270.3C,BraA05g036410.3C,BraA05g029070.3C,BraA05g022840.3C,BraA06g021210.3C,BraA07g031150.3C,BraA06g0…
GO:0031974	membrane-enclosed lumen	cellular_component	0.10827	0.63765	116	6269	500	30047	BraA05g036650.3C,BraA01g020190.3C,BraA09g048510.3C,BraA06g014360.3C,BraA01g031680.3C,BraA06g042830.3C,BraA08g025560.3C,BraA08g008870.3C,BraA03g030210.3C,BraA09g064300.3C,BraA07g003870.3C,BraA01g012250.3C,BraA08g033270.3C,BraA03g009480.3C,BraA09g044710.3C,BraA01g019630.3C,BraA01g002750.3C,BraA06g000640.3C,BraA01g021240.3C,BraA03g006270.3C,BraA02g014100.3C,BraA03g040550.3C,BraA05g040470.3C,BraA06g0…
GO:0031400	negative regulation of protein modification process	biological_process	0.10858	0.63765	8	6269	24	30047	BraA07g023600.3C,BraA05g039620.3C,BraA05g019380.3C,BraA05g027420.3C,BraA02g002510.3C,BraA03g039230.3C,BraA06g000030.3C,BraA10g005080.3C
GO:0004529	exodeoxyribonuclease activity	molecular_function	0.1087	0.63765	21	6269	77	30047	BraA02g039720.3C,BraA04g007770.3C,BraA03g038080.3C,BraA07g006910.3C,BraA06g005750.3C,BraA07g028220.3C,BraA01g010260.3C,BraA03g051530.3C,BraA02g006710.3C,BraA09g004960.3C,BraA09g038550.3C,BraA02g003850.3C,BraA03g039230.3C,BraA10g005080.3C,BraA05g000850.3C,BraA03g034980.3C,BraA07g018290.3C,BraA05g038010.3C,BraA01g041510.3C,BraA09g004210.3C,BraA05g035970.3C
GO:0016895	exodeoxyribonuclease activity, producing 5'-phosphomonoesters	molecular_function	0.1087	0.63765	21	6269	77	30047	BraA02g006710.3C,BraA03g051530.3C,BraA01g010260.3C,BraA09g038550.3C,BraA09g004960.3C,BraA07g006910.3C,BraA06g005750.3C,BraA03g038080.3C,BraA02g039720.3C,BraA04g007770.3C,BraA07g028220.3C,BraA01g041510.3C,BraA05g038010.3C,BraA07g018290.3C,BraA03g034980.3C,BraA05g035970.3C,BraA09g004210.3C,BraA05g000850.3C,BraA03g039230.3C,BraA10g005080.3C,BraA02g003850.3C
GO:0006171	cAMP biosynthetic process	biological_process	0.10964	0.63765	3	6269	6	30047	BraA04g022720.3C,BraA02g044250.3C,BraA02g033380.3C
GO:0004359	glutaminase activity	molecular_function	0.10973	0.63765	3	6269	6	30047	BraA10g017620.3C,BraA04g014260.3C,BraA04g011800.3C
GO:0004809	tRNA (guanine-N2-)-methyltransferase activity	molecular_function	0.10978	0.63765	3	6269	6	30047	BraA09g046270.3C,BraA01g018050.3C,BraA01g044660.3C
GO:0004146	dihydrofolate reductase activity	molecular_function	0.10978	0.63765	3	6269	6	30047	BraA03g059150.3C,BraA04g020960.3C,BraA01g003710.3C
GO:0010827	regulation of glucose transport	biological_process	0.10978	0.63765	3	6269	6	30047	BraA06g014500.3C,BraA06g031800.3C,BraA05g016030.3C
GO:0010829	negative regulation of glucose transport	biological_process	0.10978	0.63765	3	6269	6	30047	BraA06g031800.3C,BraA06g014500.3C,BraA05g016030.3C
GO:0015758	glucose transport	biological_process	0.10978	0.63765	3	6269	6	30047	BraA05g016030.3C,BraA06g014500.3C,BraA06g031800.3C
GO:0046323	glucose import	biological_process	0.10978	0.63765	3	6269	6	30047	BraA05g016030.3C,BraA06g014500.3C,BraA06g031800.3C
GO:0046324	regulation of glucose import	biological_process	0.10978	0.63765	3	6269	6	30047	BraA05g016030.3C,BraA06g031800.3C,BraA06g014500.3C
GO:0046325	negative regulation of glucose import	biological_process	0.10978	0.63765	3	6269	6	30047	BraA05g016030.3C,BraA06g014500.3C,BraA06g031800.3C
GO:0006471	protein ADP-ribosylation	biological_process	0.10979	0.63765	3	6269	6	30047	BraA05g013330.3C,BraA02g027040.3C,BraA03g029250.3C
GO:0030904	retromer complex	cellular_component	0.10979	0.63765	3	6269	6	30047	BraA09g042070.3C,BraA06g002980.3C,BraA07g039240.3C
GO:0007093	mitotic cell cycle checkpoint	biological_process	0.11114	0.63765	9	6269	28	30047	BraA05g027420.3C,BraA07g023600.3C,BraA05g039620.3C,BraA05g019380.3C,BraA01g044150.3C,BraA10g005080.3C,BraA03g039230.3C,BraA06g000030.3C,BraA02g002510.3C
GO:0045930	negative regulation of mitotic cell cycle	biological_process	0.11114	0.63765	9	6269	28	30047	BraA05g027420.3C,BraA05g019380.3C,BraA05g039620.3C,BraA07g023600.3C,BraA10g005080.3C,BraA06g000030.3C,BraA03g039230.3C,BraA01g044150.3C,BraA02g002510.3C
GO:0003746	translation elongation factor activity	molecular_function	0.11142	0.63765	13	6269	44	30047	BraA04g029220.3C,BraA10g003430.3C,BraA09g059810.3C,BraA10g013400.3C,BraA05g040000.3C,BraA03g009100.3C,BraA09g059640.3C,BraA09g012990.3C,BraA02g038850.3C,BraA03g005620.3C,BraA02g014840.3C,BraA09g059140.3C,BraA02g017140.3C
GO:0032007	negative regulation of TOR signaling	biological_process	0.11228	0.63765	2	6269	3	30047	BraA03g053610.3C,BraA02g038120.3C
GO:0038179	neurotrophin signaling pathway	biological_process	0.11228	0.63765	2	6269	3	30047	BraA03g053610.3C,BraA02g038120.3C
GO:0048011	neurotrophin TRK receptor signaling pathway	biological_process	0.11228	0.63765	2	6269	3	30047	BraA02g038120.3C,BraA03g053610.3C
GO:0070848	response to growth factor	biological_process	0.11228	0.63765	2	6269	3	30047	BraA02g038120.3C,BraA03g053610.3C
GO:0071363	cellular response to growth factor stimulus	biological_process	0.11228	0.63765	2	6269	3	30047	BraA03g053610.3C,BraA02g038120.3C
GO:1902532	negative regulation of intracellular signal transduction	biological_process	0.11228	0.63765	2	6269	3	30047	BraA03g053610.3C,BraA02g038120.3C
GO:0004373	glycogen (starch) synthase activity	molecular_function	0.11234	0.63765	2	6269	3	30047	BraA04g001820.3C,BraA07g021720.3C
GO:0004584	dolichyl-phosphate-mannose-glycolipid alpha-mannosyltransferase activity	molecular_function	0.11237	0.63765	2	6269	3	30047	BraA09g045970.3C,BraA08g030900.3C
GO:0000702	oxidized base lesion DNA N-glycosylase activity	molecular_function	0.11237	0.63765	2	6269	3	30047	BraA06g017060.3C,BraA10g006750.3C
GO:0008534	oxidized purine nucleobase lesion DNA N-glycosylase activity	molecular_function	0.11237	0.63765	2	6269	3	30047	BraA06g017060.3C,BraA10g006750.3C
GO:0045861	negative regulation of proteolysis	biological_process	0.11238	0.63765	10	6269	32	30047	BraA02g002510.3C,BraA10g005080.3C,BraA06g000030.3C,BraA03g039230.3C,BraA06g005750.3C,BraA05g019380.3C,BraA07g023600.3C,BraA05g039620.3C,BraA05g027420.3C,BraA08g020250.3C
GO:0030472	mitotic spindle organization in nucleus	biological_process	0.11239	0.63765	2	6269	3	30047	BraA01g036390.3C,BraA05g035970.3C
GO:0009424	bacterial-type flagellum hook	cellular_component	0.11239	0.63765	2	6269	3	30047	BraA05g023000.3C,BraA05g008640.3C
GO:0004514	nicotinate-nucleotide diphosphorylase (carboxylating) activity	molecular_function	0.1124	0.63765	2	6269	3	30047	BraA09g019900.3C,BraA02g034700.3C
GO:0004655	porphobilinogen synthase activity	molecular_function	0.11242	0.63765	2	6269	3	30047	BraA04g004350.3C,BraA07g034580.3C
GO:0017013	protein flavinylation	biological_process	0.11242	0.63765	2	6269	3	30047	BraA03g023340.3C,BraA06g038060.3C
GO:0034593	phosphatidylinositol bisphosphate phosphatase activity	molecular_function	0.11244	0.63765	2	6269	3	30047	BraA03g029910.3C,BraA03g005780.3C
GO:0034596	phosphatidylinositol phosphate 4-phosphatase activity	molecular_function	0.11244	0.63765	2	6269	3	30047	BraA03g005780.3C,BraA03g029910.3C
GO:0034597	phosphatidylinositol-4,5-bisphosphate 4-phosphatase activity	molecular_function	0.11244	0.63765	2	6269	3	30047	BraA03g029910.3C,BraA03g005780.3C
GO:0046839	phospholipid dephosphorylation	biological_process	0.11244	0.63765	2	6269	3	30047	BraA03g029910.3C,BraA03g005780.3C
GO:0046856	phosphatidylinositol dephosphorylation	biological_process	0.11244	0.63765	2	6269	3	30047	BraA03g029910.3C,BraA03g005780.3C
GO:0052866	phosphatidylinositol phosphate phosphatase activity	molecular_function	0.11244	0.63765	2	6269	3	30047	BraA03g029910.3C,BraA03g005780.3C
GO:0008191	metalloendopeptidase inhibitor activity	molecular_function	0.11244	0.63765	2	6269	3	30047	BraA08g020250.3C,BraA06g005750.3C
GO:0010576	metalloenzyme regulator activity	molecular_function	0.11244	0.63765	2	6269	3	30047	BraA06g005750.3C,BraA08g020250.3C
GO:0034464	BBSome	cellular_component	0.11244	0.63765	2	6269	3	30047	BraA03g051600.3C,BraA01g024560.3C
GO:0048551	metalloenzyme inhibitor activity	molecular_function	0.11244	0.63765	2	6269	3	30047	BraA06g005750.3C,BraA08g020250.3C
GO:0050497	transferase activity, transferring alkylthio groups	molecular_function	0.11244	0.63765	2	6269	3	30047	BraA01g022180.3C,BraA01g002260.3C
GO:0050524	coenzyme-B sulfoethylthiotransferase activity	molecular_function	0.11244	0.63765	2	6269	3	30047	BraA01g022180.3C,BraA01g002260.3C
GO:0008907	integrase activity	molecular_function	0.11244	0.63765	2	6269	3	30047	BraA09g044710.3C,BraA01g022140.3C
GO:0007530	sex determination	biological_process	0.11244	0.63765	2	6269	3	30047	BraA07g022340.3C,BraA06g013750.3C
GO:0007531	mating type determination	biological_process	0.11244	0.63765	2	6269	3	30047	BraA06g013750.3C,BraA07g022340.3C
GO:0045165	cell fate commitment	biological_process	0.11244	0.63765	2	6269	3	30047	BraA06g013750.3C,BraA07g022340.3C
GO:0018142	protein-DNA covalent cross-linking	biological_process	0.11244	0.63765	2	6269	3	30047	BraA10g032490.3C,BraA09g038500.3C
GO:0005024	transforming growth factor beta-activated receptor activity	molecular_function	0.11244	0.63765	2	6269	3	30047	BraA09g057380.3C,BraA06g003840.3C
GO:0005026	transforming growth factor beta receptor activity, type II	molecular_function	0.11244	0.63765	2	6269	3	30047	BraA09g057380.3C,BraA06g003840.3C
GO:0070566	adenylyltransferase activity	molecular_function	0.11271	0.6384	11	6269	36	30047	BraA03g040710.3C,BraA09g014950.3C,BraA06g020500.3C,BraA01g022010.3C,BraA01g005180.3C,BraA09g039020.3C,BraA05g024320.3C,BraA03g020320.3C,BraA06g043230.3C,BraA07g024730.3C,BraA06g015390.3C
GO:0055086	nucleobase-containing small molecule metabolic process	biological_process	0.1133	0.64041	114	6269	492	30047	BraA09g033800.3C,BraA02g044250.3C,BraA05g002690.3C,BraA03g054970.3C,BraA03g038060.3C,BraA05g023230.3C,BraA01g011270.3C,BraA07g041550.3C,BraA07g042260.3C,BraA03g049440.3C,BraA07g040010.3C,BraA09g047010.3C,BraA05g039620.3C,BraA08g002820.3C,BraA03g012450.3C,BraA08g034550.3C,BraA02g025430.3C,BraA03g034980.3C,BraA07g026430.3C,BraA09g003270.3C,BraA10g018340.3C,BraA03g061640.3C,BraA08g028080.3C,BraA03g0…
GO:0031300	intrinsic component of organelle membrane	cellular_component	0.11351	0.64041	27	6269	103	30047	BraA10g031700.3C,BraA04g012620.3C,BraA01g037500.3C,BraA09g006370.3C,BraA07g040010.3C,BraA10g016850.3C,BraA09g062000.3C,BraA09g047660.3C,BraA01g023740.3C,BraA03g024040.3C,BraA08g032840.3C,BraA01g034500.3C,BraA05g038520.3C,BraA01g013010.3C,BraA03g030410.3C,BraA06g005800.3C,BraA10g015380.3C,BraA09g014740.3C,BraA04g001460.3C,BraA02g026420.3C,BraA04g016570.3C,BraA03g006660.3C,BraA10g022910.3C,BraA06g0…
GO:0031301	integral component of organelle membrane	cellular_component	0.11351	0.64041	27	6269	103	30047	BraA10g022910.3C,BraA06g000900.3C,BraA03g006660.3C,BraA04g016570.3C,BraA02g026420.3C,BraA05g032740.3C,BraA06g019340.3C,BraA03g038390.3C,BraA03g024040.3C,BraA09g062000.3C,BraA01g023740.3C,BraA09g047660.3C,BraA09g006370.3C,BraA01g037500.3C,BraA07g040010.3C,BraA10g016850.3C,BraA10g031700.3C,BraA04g012620.3C,BraA10g015380.3C,BraA06g005800.3C,BraA09g014740.3C,BraA04g001460.3C,BraA03g030410.3C,BraA01g0…
GO:0051262	protein tetramerization	biological_process	0.11464	0.64041	5	6269	13	30047	BraA02g012100.3C,BraA02g016630.3C,BraA01g004740.3C,BraA09g026700.3C,BraA03g058020.3C
GO:0009847	spore germination	biological_process	0.11467	0.64041	5	6269	13	30047	BraA02g013460.3C,BraA09g057260.3C,BraA05g011540.3C,BraA05g024440.3C,BraA08g025120.3C
GO:0050909	sensory perception of taste	biological_process	0.11467	0.64041	5	6269	13	30047	BraA05g037860.3C,BraA06g038660.3C,BraA09g003040.3C,BraA02g037390.3C,BraA04g011270.3C
GO:0044057	regulation of system process	biological_process	0.11467	0.64041	5	6269	13	30047	BraA01g020480.3C,BraA02g024370.3C,BraA06g011400.3C,BraA04g009160.3C,BraA02g022770.3C
GO:0017048	Rho GTPase binding	molecular_function	0.11468	0.64041	5	6269	13	30047	BraA09g054420.3C,BraA02g000750.3C,BraA07g026960.3C,BraA08g020660.3C,BraA02g023960.3C
GO:0019239	deaminase activity	molecular_function	0.11468	0.64041	5	6269	13	30047	BraA03g043160.3C,BraA03g008190.3C,BraA08g033280.3C,BraA05g036440.3C,BraA05g007370.3C
GO:0016108	tetraterpenoid metabolic process	biological_process	0.11484	0.64041	23	6269	86	30047	BraA09g064040.3C,BraA05g003520.3C,BraA09g015370.3C,BraA07g009020.3C,BraA09g058840.3C,BraA10g002610.3C,BraA01g038030.3C,BraA05g030260.3C,BraA09g017660.3C,BraA03g022580.3C,BraA08g011650.3C,BraA02g022380.3C,BraA02g042450.3C,BraA09g015570.3C,BraA04g017000.3C,BraA03g044450.3C,BraA09g055520.3C,BraA08g022710.3C,BraA05g003300.3C,BraA07g023660.3C,BraA03g044440.3C,BraA09g006260.3C,BraA03g034390.3C
GO:0016109	tetraterpenoid biosynthetic process	biological_process	0.11484	0.64041	23	6269	86	30047	BraA02g022380.3C,BraA03g022580.3C,BraA08g011650.3C,BraA09g017660.3C,BraA04g017000.3C,BraA09g015570.3C,BraA02g042450.3C,BraA08g022710.3C,BraA09g055520.3C,BraA03g044450.3C,BraA03g044440.3C,BraA09g006260.3C,BraA03g034390.3C,BraA05g003300.3C,BraA07g023660.3C,BraA09g064040.3C,BraA05g003520.3C,BraA07g009020.3C,BraA09g015370.3C,BraA01g038030.3C,BraA09g058840.3C,BraA10g002610.3C,BraA05g030260.3C
GO:0016116	carotenoid metabolic process	biological_process	0.11484	0.64041	23	6269	86	30047	BraA07g009020.3C,BraA09g015370.3C,BraA05g003520.3C,BraA09g064040.3C,BraA05g030260.3C,BraA01g038030.3C,BraA09g058840.3C,BraA10g002610.3C,BraA04g017000.3C,BraA09g015570.3C,BraA02g042450.3C,BraA03g022580.3C,BraA02g022380.3C,BraA08g011650.3C,BraA09g017660.3C,BraA03g034390.3C,BraA09g006260.3C,BraA03g044440.3C,BraA07g023660.3C,BraA05g003300.3C,BraA08g022710.3C,BraA09g055520.3C,BraA03g044450.3C
GO:0016117	carotenoid biosynthetic process	biological_process	0.11484	0.64041	23	6269	86	30047	BraA05g003520.3C,BraA09g064040.3C,BraA07g009020.3C,BraA09g015370.3C,BraA01g038030.3C,BraA09g058840.3C,BraA10g002610.3C,BraA05g030260.3C,BraA08g011650.3C,BraA02g022380.3C,BraA03g022580.3C,BraA09g017660.3C,BraA09g015570.3C,BraA04g017000.3C,BraA02g042450.3C,BraA09g055520.3C,BraA08g022710.3C,BraA03g044450.3C,BraA09g006260.3C,BraA03g034390.3C,BraA03g044440.3C,BraA07g023660.3C,BraA05g003300.3C
GO:0005516	calmodulin binding	molecular_function	0.1178	0.65614	22	6269	82	30047	BraA01g007760.3C,BraA09g027100.3C,BraA03g020440.3C,BraA10g026050.3C,BraA09g004960.3C,BraA09g045890.3C,BraA10g015060.3C,BraA03g027890.3C,BraA04g029440.3C,BraA06g033310.3C,BraA02g012260.3C,BraA04g017990.3C,BraA03g055540.3C,BraA06g005600.3C,BraA01g032560.3C,BraA02g012610.3C,BraA09g053810.3C,BraA10g029540.3C,BraA03g044410.3C,BraA09g038690.3C,BraA06g013950.3C,BraA05g026000.3C
GO:0016021	integral component of membrane	cellular_component	0.12266	0.67951	693	6269	3198	30047	BraA06g020540.3C,BraA09g044540.3C,BraA10g006450.3C,BraA03g036850.3C,BraA04g007900.3C,BraA02g010340.3C,BraA09g064550.3C,BraA06g023960.3C,BraA09g020970.3C,BraA03g056770.3C,BraA05g003770.3C,BraA05g013740.3C,BraA08g023650.3C,BraA02g033170.3C,BraA08g019780.3C,BraA07g003110.3C,BraA09g055200.3C,BraA03g018110.3C,BraA09g006370.3C,BraA05g037080.3C,BraA02g031030.3C,BraA05g033090.3C,BraA03g032500.3C,BraA01g0…
GO:0044711	single-organism biosynthetic process	biological_process	0.12298	0.67951	342	6269	1550	30047	BraA06g038870.3C,BraA04g026830.3C,BraA04g021100.3C,BraA06g001350.3C,BraA10g030210.3C,BraA07g023660.3C,BraA09g052130.3C,BraA01g003710.3C,BraA05g032520.3C,BraA09g039020.3C,BraA03g005970.3C,BraA07g025950.3C,BraA08g002470.3C,BraA03g059150.3C,BraA05g024800.3C,BraA09g005540.3C,BraA03g042080.3C,BraA09g055520.3C,BraA09g015550.3C,BraA04g029220.3C,BraA05g003300.3C,BraA05g008470.3C,BraA10g013290.3C,BraA01g0…
GO:0015079	potassium ion transmembrane transporter activity	molecular_function	0.12318	0.67951	24	6269	91	30047	BraA10g001210.3C,BraA01g021540.3C,BraA05g027110.3C,BraA09g052160.3C,BraA03g026240.3C,BraA09g004270.3C,BraA07g021830.3C,BraA01g009560.3C,BraA08g013550.3C,BraA01g028170.3C,BraA05g010060.3C,BraA03g056770.3C,BraA09g045890.3C,BraA08g013290.3C,BraA02g027420.3C,BraA01g004520.3C,BraA09g004960.3C,BraA01g011030.3C,BraA04g011410.3C,BraA01g014240.3C,BraA03g057690.3C,BraA03g048260.3C,BraA03g003910.3C,BraA01g0…
GO:0008083	growth factor activity	molecular_function	0.1237	0.67951	15	6269	53	30047	BraA01g015330.3C,BraA10g009770.3C,BraA10g031700.3C,BraAnng002420.3C,BraA08g010440.3C,BraA06g007690.3C,BraAnng001580.3C,BraA07g005780.3C,BraA10g019510.3C,BraA02g038380.3C,BraA02g037300.3C,BraA06g006240.3C,BraA09g059270.3C,BraA01g011150.3C,BraA01g008190.3C
GO:0008855	exodeoxyribonuclease VII activity	molecular_function	0.12389	0.67951	20	6269	74	30047	BraA01g010260.3C,BraA02g006710.3C,BraA09g038550.3C,BraA09g004960.3C,BraA02g039720.3C,BraA04g007770.3C,BraA07g006910.3C,BraA06g005750.3C,BraA03g038080.3C,BraA07g028220.3C,BraA01g041510.3C,BraA07g018290.3C,BraA03g034980.3C,BraA05g038010.3C,BraA09g004210.3C,BraA05g035970.3C,BraA10g005080.3C,BraA03g039230.3C,BraA02g003850.3C,BraA05g000850.3C
GO:0042302	structural constituent of cuticle	molecular_function	0.12415	0.67951	6	6269	17	30047	BraA06g031810.3C,BraA09g013980.3C,BraA01g009600.3C,BraA05g018460.3C,BraA09g049620.3C,BraA03g063400.3C
GO:0015988	energy coupled proton transmembrane transport, against electrochemical gradient	biological_process	0.12415	0.67951	43	6269	174	30047	BraA10g030210.3C,BraA09g065680.3C,BraA07g025930.3C,BraA05g041770.3C,BraA09g038950.3C,BraA06g035880.3C,BraA02g039310.3C,BraA09g044240.3C,BraA08g022300.3C,BraA02g024930.3C,BraAnng005460.3C,BraA03g024980.3C,BraA09g054860.3C,BraA08g006870.3C,BraA03g035740.3C,BraA07g035670.3C,BraA07g026430.3C,BraA10g019030.3C,BraA06g012850.3C,BraA03g033640.3C,BraA09g030120.3C,BraA09g014440.3C,BraA07g020860.3C,BraA07g0…
GO:0015991	ATP hydrolysis coupled proton transport	biological_process	0.12415	0.67951	43	6269	174	30047	BraAnng005460.3C,BraA03g024980.3C,BraA02g024930.3C,BraA03g033640.3C,BraA06g012850.3C,BraA09g054860.3C,BraA03g035740.3C,BraA07g035670.3C,BraA08g006870.3C,BraA10g019030.3C,BraA07g026430.3C,BraA09g038950.3C,BraA06g035880.3C,BraA02g039310.3C,BraA10g030210.3C,BraA09g065680.3C,BraA05g041770.3C,BraA07g025930.3C,BraA09g044240.3C,BraA08g022300.3C,BraA10g000100.3C,BraA02g006970.3C,BraA07g015780.3C,BraA09g0…
GO:0030126	COPI vesicle coat	cellular_component	0.12415	0.67951	6	6269	17	30047	BraA08g017160.3C,BraA01g003780.3C,BraA03g056890.3C,BraA03g036190.3C,BraA02g033370.3C,BraA01g006340.3C
GO:0030137	COPI-coated vesicle	cellular_component	0.12415	0.67951	6	6269	17	30047	BraA03g036190.3C,BraA01g003780.3C,BraA08g017160.3C,BraA03g056890.3C,BraA02g033370.3C,BraA01g006340.3C
GO:0030663	COPI-coated vesicle membrane	cellular_component	0.12415	0.67951	6	6269	17	30047	BraA08g017160.3C,BraA01g003780.3C,BraA03g056890.3C,BraA03g036190.3C,BraA01g006340.3C,BraA02g033370.3C
GO:0009581	detection of external stimulus	biological_process	0.12417	0.67951	6	6269	17	30047	BraA09g016210.3C,BraA05g030370.3C,BraA05g015200.3C,BraA09g061530.3C,BraA03g032140.3C,BraA01g044360.3C
GO:0009582	detection of abiotic stimulus	biological_process	0.12417	0.67951	6	6269	17	30047	BraA09g016210.3C,BraA09g061530.3C,BraA01g044360.3C,BraA03g032140.3C,BraA05g030370.3C,BraA05g015200.3C
GO:0009583	detection of light stimulus	biological_process	0.12417	0.67951	6	6269	17	30047	BraA03g032140.3C,BraA01g044360.3C,BraA09g061530.3C,BraA05g015200.3C,BraA05g030370.3C,BraA09g016210.3C
GO:0018298	protein-chromophore linkage	biological_process	0.12417	0.67951	6	6269	17	30047	BraA09g016210.3C,BraA05g015200.3C,BraA05g030370.3C,BraA03g032140.3C,BraA01g044360.3C,BraA09g061530.3C
GO:0004540	ribonuclease activity	molecular_function	0.12438	0.67989	38	6269	152	30047	BraA06g031420.3C,BraA05g041870.3C,BraA04g008080.3C,BraA02g037380.3C,BraA04g020480.3C,BraA02g023210.3C,BraA06g035240.3C,BraA02g034800.3C,BraA10g014520.3C,BraA06g030180.3C,BraA09g058810.3C,BraA05g042100.3C,BraA07g022620.3C,BraA08g023640.3C,BraA04g013770.3C,BraA05g041180.3C,BraA03g047780.3C,BraA10g017270.3C,BraA05g020120.3C,BraA10g000820.3C,BraA10g003050.3C,BraA01g011560.3C,BraA07g003060.3C,BraA09g0…
GO:0044723	single-organism carbohydrate metabolic process	biological_process	0.12573	0.68569	132	6269	577	30047	BraA07g017220.3C,BraA03g006010.3C,BraA01g028140.3C,BraA03g053600.3C,BraA05g012410.3C,BraA10g030110.3C,BraA10g023820.3C,BraA01g033870.3C,BraA10g023900.3C,BraA10g024950.3C,BraA06g032320.3C,BraA10g019180.3C,BraA10g020690.3C,BraA07g026160.3C,BraA05g016030.3C,BraA05g013330.3C,BraA09g018630.3C,BraA01g032050.3C,BraA01g017230.3C,BraA10g014150.3C,BraA07g021720.3C,BraA10g019610.3C,BraA05g037480.3C,BraA01g0…
GO:0048519	negative regulation of biological process	biological_process	0.12573	0.68569	56	6269	232	30047	BraA08g031710.3C,BraA08g017560.3C,BraA07g008320.3C,BraA09g018610.3C,BraA06g027880.3C,BraA05g027610.3C,BraA03g039230.3C,BraA05g037030.3C,BraA05g016030.3C,BraA09g064670.3C,BraA01g004940.3C,BraA10g016600.3C,BraA02g038120.3C,BraA02g030850.3C,BraA01g039010.3C,BraA02g006170.3C,BraA03g045340.3C,BraA02g018310.3C,BraA09g036220.3C,BraA05g032590.3C,BraA06g014500.3C,BraA06g000030.3C,BraA09g039670.3C,BraA07g0…
GO:0022402	cell cycle process	biological_process	0.12618	0.68731	93	6269	399	30047	BraA09g018080.3C,BraA03g039230.3C,BraA05g019950.3C,BraA06g018550.3C,BraA04g022060.3C,BraA01g018370.3C,BraA02g042850.3C,BraA04g017780.3C,BraA01g036390.3C,BraA05g027670.3C,BraA09g064580.3C,BraA09g028820.3C,BraA09g052440.3C,BraA03g019840.3C,BraA10g009980.3C,BraA07g020860.3C,BraA01g024640.3C,BraA06g000030.3C,BraA01g040430.3C,BraA09g049340.3C,BraA07g035890.3C,BraA06g022030.3C,BraA03g020410.3C,BraA10g0…
GO:0004521	endoribonuclease activity	molecular_function	0.12764	0.69444	29	6269	113	30047	BraA07g003060.3C,BraA05g028180.3C,BraA01g011560.3C,BraA02g040320.3C,BraA10g000820.3C,BraA05g020120.3C,BraA06g023500.3C,BraA10g017270.3C,BraA05g041180.3C,BraA01g001380.3C,BraA04g013770.3C,BraA08g023640.3C,BraA07g022620.3C,BraA09g058810.3C,BraA07g011250.3C,BraA03g046360.3C,BraA10g014520.3C,BraA03g010870.3C,BraA03g030570.3C,BraA09g035280.3C,BraA06g035240.3C,BraA02g034800.3C,BraA02g023210.3C,BraA04g0…
GO:0009892	negative regulation of metabolic process	biological_process	0.12969	0.70482	34	6269	135	30047	BraA10g009410.3C,BraA10g019700.3C,BraA05g027420.3C,BraA08g020250.3C,BraA09g059180.3C,BraA02g002510.3C,BraA02g010050.3C,BraA08g002190.3C,BraA10g010290.3C,BraA07g025930.3C,BraA06g005750.3C,BraA04g009760.3C,BraA06g018110.3C,BraA05g039620.3C,BraA02g038940.3C,BraA07g008930.3C,BraA08g006170.3C,BraA10g005080.3C,BraA05g019380.3C,BraA07g023600.3C,BraA09g039670.3C,BraA01g007570.3C,BraA10g029310.3C,BraA07g0…
GO:0005874	microtubule	cellular_component	0.13001	0.70571	12	6269	41	30047	BraA05g027670.3C,BraA04g007730.3C,BraA08g017000.3C,BraA09g028600.3C,BraA06g007480.3C,BraA09g049340.3C,BraA07g035190.3C,BraA06g022030.3C,BraA04g013850.3C,BraA03g010070.3C,BraA10g012640.3C,BraA07g027110.3C
GO:0015075	ion transmembrane transporter activity	molecular_function	0.13119	0.71052	270	6269	1217	30047	BraA03g026130.3C,BraA04g015520.3C,BraA08g020240.3C,BraA07g010480.3C,BraA05g014930.3C,BraA01g004380.3C,BraA06g012320.3C,BraA10g014220.3C,BraA03g054530.3C,BraA01g011030.3C,BraA08g012350.3C,BraA02g006850.3C,BraA04g021040.3C,BraA03g049090.3C,BraA02g012020.3C,BraA05g033330.3C,BraA03g047500.3C,BraA06g011390.3C,BraA01g019930.3C,BraA01g027730.3C,BraA03g023480.3C,BraA07g018290.3C,BraA02g025550.3C,BraA06g0…
GO:0016891	endoribonuclease activity, producing 5'-phosphomonoesters	molecular_function	0.1312	0.71052	25	6269	96	30047	BraA09g035280.3C,BraA03g030570.3C,BraA03g046360.3C,BraA10g014520.3C,BraA07g011250.3C,BraA07g022620.3C,BraA09g032870.3C,BraA05g041870.3C,BraA02g032790.3C,BraA04g008080.3C,BraA02g037380.3C,BraA04g020480.3C,BraA02g023210.3C,BraA02g034800.3C,BraA06g023500.3C,BraA05g020120.3C,BraA10g000820.3C,BraA01g011560.3C,BraA05g028180.3C,BraA02g040320.3C,BraA07g003060.3C,BraA04g013770.3C,BraA08g023640.3C,BraA01g0…
GO:0008380	RNA splicing	biological_process	0.13144	0.71101	41	6269	166	30047	BraA09g059770.3C,BraA05g029630.3C,BraA06g015100.3C,BraA02g033370.3C,BraA09g059640.3C,BraA09g059160.3C,BraA06g003550.3C,BraA06g035060.3C,BraA09g012580.3C,BraA02g023960.3C,BraA03g044760.3C,BraA07g035630.3C,BraA07g022920.3C,BraA02g041830.3C,BraA07g040190.3C,BraA07g019630.3C,BraA02g020200.3C,BraA09g006980.3C,BraA09g002630.3C,BraA10g017270.3C,BraA08g016380.3C,BraA08g011320.3C,BraA03g033640.3C,BraA09g0…
GO:0032784	regulation of DNA-templated transcription, elongation	biological_process	0.13188	0.71254	8	6269	25	30047	BraA06g018050.3C,BraA08g004440.3C,BraA09g046090.3C,BraA09g024520.3C,BraA08g013320.3C,BraA10g012810.3C,BraA05g032990.3C,BraA02g033370.3C
GO:0051782	negative regulation of cell division	biological_process	0.13274	0.71254	9	6269	29	30047	BraA06g000030.3C,BraA10g005080.3C,BraA03g039230.3C,BraA02g002510.3C,BraA05g027420.3C,BraA02g025170.3C,BraA05g039620.3C,BraA07g023600.3C,BraA05g019380.3C
GO:0006072	glycerol-3-phosphate metabolic process	biological_process	0.13276	0.71254	9	6269	29	30047	BraA09g015570.3C,BraA02g042450.3C,BraA04g028920.3C,BraA09g017660.3C,BraA09g006260.3C,BraA09g015600.3C,BraA07g008290.3C,BraA04g013330.3C,BraA09g055520.3C
GO:0046168	glycerol-3-phosphate catabolic process	biological_process	0.13276	0.71254	9	6269	29	30047	BraA04g028920.3C,BraA09g017660.3C,BraA02g042450.3C,BraA09g015570.3C,BraA09g055520.3C,BraA07g008290.3C,BraA04g013330.3C,BraA09g006260.3C,BraA09g015600.3C
GO:0006006	glucose metabolic process	biological_process	0.13276	0.71254	9	6269	29	30047	BraA05g028270.3C,BraA10g024190.3C,BraA10g024950.3C,BraA01g023620.3C,BraA03g005560.3C,BraA08g008980.3C,BraA05g037240.3C,BraA05g037760.3C,BraA08g033010.3C
GO:0007186	G-protein coupled receptor signaling pathway	biological_process	0.13276	0.71254	54	6269	224	30047	BraA02g008720.3C,BraA10g001250.3C,BraA07g008310.3C,BraA03g054400.3C,BraA08g002170.3C,BraA01g029400.3C,BraA07g029830.3C,BraA09g006900.3C,BraA07g019250.3C,BraA08g000620.3C,BraA07g033390.3C,BraA09g032870.3C,BraA07g003110.3C,BraA08g014390.3C,BraA10g023820.3C,BraA04g018540.3C,BraA09g064950.3C,BraA01g029170.3C,BraA09g021920.3C,BraA04g017380.3C,BraA06g036790.3C,BraA02g002830.3C,BraA07g029520.3C,BraA07g0…
GO:0005985	sucrose metabolic process	biological_process	0.13278	0.71254	9	6269	29	30047	BraA10g019180.3C,BraA06g032320.3C,BraA04g025560.3C,BraA10g019610.3C,BraA03g009800.3C,BraA03g018650.3C,BraA09g014890.3C,BraA08g002820.3C,BraA02g008890.3C
GO:0015672	monovalent inorganic cation transport	biological_process	0.13368	0.71569	124	6269	542	30047	BraA06g012320.3C,BraA03g048260.3C,BraA07g020860.3C,BraA09g006260.3C,BraA07g010480.3C,BraA03g045900.3C,BraA03g006660.3C,BraA09g061340.3C,BraA06g003730.3C,BraA06g022780.3C,BraA02g027420.3C,BraA09g015570.3C,BraA01g011030.3C,BraA04g016240.3C,BraA03g054530.3C,BraA01g024130.3C,BraA07g034110.3C,BraA10g003980.3C,BraA08g019520.3C,BraA09g058840.3C,BraA07g015780.3C,BraA02g006970.3C,BraA06g012470.3C,BraA07g0…
GO:0005096	GTPase activator activity	molecular_function	0.13368	0.71569	21	6269	79	30047	BraA10g024780.3C,BraA05g035370.3C,BraA06g025190.3C,BraA07g020540.3C,BraA05g023870.3C,BraA03g033610.3C,BraA02g000500.3C,BraA03g013550.3C,BraA01g041390.3C,BraA10g025110.3C,BraA01g035100.3C,BraA09g028820.3C,BraA05g037890.3C,BraA10g012770.3C,BraA05g029680.3C,BraA01g005440.3C,BraA03g034980.3C,BraA01g011810.3C,BraA05g013740.3C,BraA09g024560.3C,BraA04g008870.3C
GO:0031224	intrinsic component of membrane	cellular_component	0.13389	0.716	702	6269	3246	30047	BraA09g033930.3C,BraA06g038660.3C,BraA01g003090.3C,BraA05g012810.3C,BraA06g036870.3C,BraA07g003300.3C,BraA06g015880.3C,BraA07g035720.3C,BraA01g013010.3C,BraA03g009740.3C,BraA05g016030.3C,BraA03g043160.3C,BraA03g024460.3C,BraA06g039360.3C,BraA05g011670.3C,BraA03g032200.3C,BraA08g033280.3C,BraA08g031940.3C,BraA08g024080.3C,BraA08g020540.3C,BraA01g023740.3C,BraA01g043040.3C,BraA09g025270.3C,BraA07g0…
GO:0010959	regulation of metal ion transport	biological_process	0.13643	0.71981	4	6269	10	30047	BraA09g006370.3C,BraA01g037500.3C,BraA05g032740.3C,BraA03g030410.3C
GO:0043269	regulation of ion transport	biological_process	0.13643	0.71981	4	6269	10	30047	BraA01g037500.3C,BraA09g006370.3C,BraA05g032740.3C,BraA03g030410.3C
GO:0051640	organelle localization	biological_process	0.13644	0.71981	4	6269	10	30047	BraA02g030850.3C,BraA06g022030.3C,BraA04g008680.3C,BraA01g021460.3C
GO:0046058	cAMP metabolic process	biological_process	0.13646	0.71981	4	6269	10	30047	BraA02g044250.3C,BraA04g022720.3C,BraA02g033380.3C,BraA01g006280.3C
GO:0003013	circulatory system process	biological_process	0.13656	0.71981	4	6269	10	30047	BraA04g009160.3C,BraA06g011400.3C,BraA02g022770.3C,BraA02g024370.3C
GO:0003018	vascular process in circulatory system	biological_process	0.13656	0.71981	4	6269	10	30047	BraA02g024370.3C,BraA02g022770.3C,BraA04g009160.3C,BraA06g011400.3C
GO:0008015	blood circulation	biological_process	0.13656	0.71981	4	6269	10	30047	BraA02g024370.3C,BraA02g022770.3C,BraA04g009160.3C,BraA06g011400.3C
GO:0035150	regulation of tube size	biological_process	0.13656	0.71981	4	6269	10	30047	BraA02g022770.3C,BraA04g009160.3C,BraA06g011400.3C,BraA02g024370.3C
GO:0050880	regulation of blood vessel size	biological_process	0.13656	0.71981	4	6269	10	30047	BraA02g024370.3C,BraA02g022770.3C,BraA04g009160.3C,BraA06g011400.3C
GO:1903522	regulation of blood circulation	biological_process	0.13656	0.71981	4	6269	10	30047	BraA04g009160.3C,BraA06g011400.3C,BraA02g022770.3C,BraA02g024370.3C
GO:0031419	cobalamin binding	molecular_function	0.13658	0.71981	4	6269	10	30047	BraA09g034800.3C,BraA07g020530.3C,BraA10g021080.3C,BraA03g016750.3C
GO:0010941	regulation of cell death	biological_process	0.13675	0.71981	16	6269	58	30047	BraA09g012960.3C,BraA06g029700.3C,BraA06g042000.3C,BraA05g005130.3C,BraA04g018220.3C,BraA09g010020.3C,BraA03g056360.3C,BraA09g018260.3C,BraA05g027110.3C,BraA10g023740.3C,BraA05g035970.3C,BraA09g013210.3C,BraA03g050900.3C,BraA05g026500.3C,BraA08g017560.3C,BraA05g027610.3C
GO:0042981	regulation of apoptotic process	biological_process	0.13675	0.71981	16	6269	58	30047	BraA10g023740.3C,BraA05g027110.3C,BraA05g035970.3C,BraA09g013210.3C,BraA03g050900.3C,BraA05g026500.3C,BraA08g017560.3C,BraA05g027610.3C,BraA09g012960.3C,BraA06g029700.3C,BraA06g042000.3C,BraA05g005130.3C,BraA04g018220.3C,BraA09g010020.3C,BraA03g056360.3C,BraA09g018260.3C
GO:0043067	regulation of programmed cell death	biological_process	0.13675	0.71981	16	6269	58	30047	BraA05g027110.3C,BraA10g023740.3C,BraA05g035970.3C,BraA05g026500.3C,BraA09g013210.3C,BraA03g050900.3C,BraA08g017560.3C,BraA05g027610.3C,BraA09g012960.3C,BraA06g042000.3C,BraA06g029700.3C,BraA09g010020.3C,BraA04g018220.3C,BraA05g005130.3C,BraA03g056360.3C,BraA09g018260.3C
GO:0050661	NADP binding	molecular_function	0.13739	0.7224	20	6269	75	30047	BraA03g005560.3C,BraA09g064040.3C,BraA10g026130.3C,BraA04g028920.3C,BraA08g008980.3C,BraA01g018230.3C,BraA09g015560.3C,BraA06g043160.3C,BraA10g002610.3C,BraA01g027500.3C,BraA09g015570.3C,BraA01g010920.3C,BraA06g016710.3C,BraA09g015600.3C,BraA03g044440.3C,BraA03g044450.3C,BraA05g041250.3C,BraA09g061340.3C,BraA10g024950.3C,BraA09g033410.3C
GO:0031683	G-protein beta/gamma-subunit complex binding	molecular_function	0.13908	0.73042	23	6269	88	30047	BraA01g003860.3C,BraA09g032870.3C,BraA04g032500.3C,BraA05g023860.3C,BraA08g015640.3C,BraA05g041700.3C,BraA09g021920.3C,BraA09g020100.3C,BraA08g014390.3C,BraA10g023820.3C,BraA03g053050.3C,BraA07g003110.3C,BraA09g003500.3C,BraA08g002170.3C,BraA07g024520.3C,BraA10g001250.3C,BraA02g008720.3C,BraA04g017380.3C,BraA06g036790.3C,BraA08g035130.3C,BraA07g029830.3C,BraA09g018450.3C,BraA06g036870.3C
GO:0046488	phosphatidylinositol metabolic process	biological_process	0.13924	0.73048	39	6269	158	30047	BraA01g010980.3C,BraA09g062000.3C,BraA03g029910.3C,BraA02g024370.3C,BraA10g004670.3C,BraA01g004710.3C,BraA05g041550.3C,BraA04g017450.3C,BraA05g002070.3C,BraA06g027190.3C,BraA03g005780.3C,BraA05g038520.3C,BraA02g007280.3C,BraA09g058160.3C,BraA09g052030.3C,BraA09g045970.3C,BraA10g004650.3C,BraA10g020830.3C,BraA02g020210.3C,BraA10g004690.3C,BraA03g021870.3C,BraA06g007600.3C,BraA05g038330.3C,BraA10g0…
GO:0015925	galactosidase activity	molecular_function	0.14002	0.73375	15	6269	54	30047	BraA04g005540.3C,BraA03g043430.3C,BraA05g033250.3C,BraA07g004380.3C,BraA07g017480.3C,BraA01g003360.3C,BraA01g016860.3C,BraA01g002370.3C,BraA03g053190.3C,BraA03g059390.3C,BraA04g006770.3C,BraA02g044440.3C,BraA06g044400.3C,BraA07g025560.3C,BraA04g023740.3C
GO:0051493	regulation of cytoskeleton organization	biological_process	0.14119	0.73903	19	6269	71	30047	BraA09g064670.3C,BraA05g027670.3C,BraA02g030850.3C,BraA04g009980.3C,BraA06g015390.3C,BraA10g024650.3C,BraA10g029490.3C,BraA09g033750.3C,BraA02g002170.3C,BraA01g003780.3C,BraA08g001190.3C,BraA06g011020.3C,BraA09g025640.3C,BraA07g009740.3C,BraA05g032590.3C,BraA04g025560.3C,BraA02g026110.3C,BraA01g042250.3C,BraA04g013850.3C
GO:0000280	nuclear division	biological_process	0.14293	0.74729	28	6269	110	30047	BraA02g043430.3C,BraA03g039230.3C,BraA10g005080.3C,BraA06g018550.3C,BraA05g027670.3C,BraA01g040470.3C,BraA05g035970.3C,BraA05g039620.3C,BraA09g052440.3C,BraA06g039360.3C,BraA03g020410.3C,BraA10g009770.3C,BraA03g015310.3C,BraA07g020860.3C,BraA01g024640.3C,BraA06g000030.3C,BraA02g002510.3C,BraA03g009080.3C,BraA04g013850.3C,BraA02g044280.3C,BraA06g005130.3C,BraA02g025170.3C,BraA05g027420.3C,BraA07g0…
GO:0015698	inorganic anion transport	biological_process	0.14317	0.74775	22	6269	84	30047	BraA05g014160.3C,BraA03g053810.3C,BraA10g024610.3C,BraA02g003450.3C,BraA09g001520.3C,BraA02g016460.3C,BraA03g045900.3C,BraA04g015430.3C,BraA03g026130.3C,BraA02g035930.3C,BraA09g040430.3C,BraA02g008400.3C,BraA04g012620.3C,BraA07g022340.3C,BraA04g007430.3C,BraA06g000470.3C,BraA09g042640.3C,BraA06g039250.3C,BraA07g041580.3C,BraA03g005130.3C,BraA05g033080.3C,BraA02g024460.3C
GO:0072594	establishment of protein localization to organelle	biological_process	0.1441	0.75178	51	6269	212	30047	BraA08g005520.3C,BraA10g023320.3C,BraA10g023820.3C,BraA08g014390.3C,BraA09g060030.3C,BraA07g012170.3C,BraA09g005560.3C,BraA08g032560.3C,BraA01g019220.3C,BraA09g056240.3C,BraA02g012100.3C,BraA05g015960.3C,BraA04g030270.3C,BraA05g001860.3C,BraA09g009800.3C,BraA02g043470.3C,BraA07g031260.3C,BraA06g005750.3C,BraA06g042140.3C,BraA05g022840.3C,BraA08g033270.3C,BraA09g024640.3C,BraA02g041400.3C,BraA07g0…
GO:0000075	cell cycle checkpoint	biological_process	0.14628	0.76229	13	6269	46	30047	BraA10g005080.3C,BraA03g039230.3C,BraA08g028970.3C,BraA06g000030.3C,BraA01g044150.3C,BraA02g002510.3C,BraA05g027420.3C,BraA02g025170.3C,BraA05g019380.3C,BraA09g064580.3C,BraA05g039620.3C,BraA01g004190.3C,BraA07g023600.3C
GO:0006418	tRNA aminoacylation for protein translation	biological_process	0.14758	0.76754	37	6269	150	30047	BraA02g011480.3C,BraA01g017000.3C,BraA06g006400.3C,BraA04g016030.3C,BraA03g050300.3C,BraA03g031180.3C,BraA09g058500.3C,BraA03g014940.3C,BraA02g037900.3C,BraA01g017410.3C,BraA08g024000.3C,BraA05g013380.3C,BraA09g037310.3C,BraA05g022780.3C,BraA04g022820.3C,BraA01g044370.3C,BraA03g001800.3C,BraA07g027820.3C,BraA08g019500.3C,BraA05g030650.3C,BraA09g011530.3C,BraA09g063600.3C,BraA03g053260.3C,BraA06g0…
GO:0034357	photosynthetic membrane	cellular_component	0.14775	0.76754	48	6269	199	30047	BraA07g038500.3C,BraA01g016600.3C,BraA01g002330.3C,BraA08g027660.3C,BraA10g017310.3C,BraA10g022210.3C,BraA06g015430.3C,BraA07g021990.3C,BraA03g020890.3C,BraA04g027930.3C,BraA06g010120.3C,BraA10g020070.3C,BraA09g002360.3C,BraA03g017180.3C,BraA08g007680.3C,BraA09g033070.3C,BraA09g001440.3C,BraA04g005710.3C,BraA02g017080.3C,BraA08g012240.3C,BraA09g058880.3C,BraA02g008540.3C,BraA10g017300.3C,BraA03g0…
GO:0015979	photosynthesis	biological_process	0.14841	0.76754	52	6269	217	30047	BraA03g003600.3C,BraA01g002330.3C,BraA10g017310.3C,BraA10g022210.3C,BraA08g027660.3C,BraA07g038500.3C,BraA01g016600.3C,BraA06g010120.3C,BraA04g027930.3C,BraA03g020890.3C,BraA10g020070.3C,BraA07g021990.3C,BraA06g015430.3C,BraA02g017080.3C,BraA04g005710.3C,BraA09g058880.3C,BraA08g012240.3C,BraA09g055260.3C,BraA08g007680.3C,BraA03g017180.3C,BraA09g001440.3C,BraA09g033070.3C,BraA03g054530.3C,BraA10g0…
GO:0030243	cellulose metabolic process	biological_process	0.14895	0.76754	17	6269	63	30047	BraA01g010200.3C,BraA03g002060.3C,BraA05g037480.3C,BraA01g027210.3C,BraA01g000390.3C,BraA06g027920.3C,BraA09g008400.3C,BraA05g016030.3C,BraA04g023460.3C,BraA01g014610.3C,BraA02g044880.3C,BraA03g051780.3C,BraA05g023600.3C,BraA05g004130.3C,BraA01g044100.3C,BraA06g012940.3C,BraA02g006600.3C
GO:0015833	peptide transport	biological_process	0.14905	0.76754	5	6269	14	30047	BraA09g032420.3C,BraA10g002640.3C,BraA05g023340.3C,BraA03g038960.3C,BraAnng001940.3C
GO:0009219	pyrimidine deoxyribonucleotide metabolic process	biological_process	0.14906	0.76754	5	6269	14	30047	BraA01g003710.3C,BraA04g010870.3C,BraA06g020690.3C,BraA03g012450.3C,BraA03g059150.3C
GO:0009394	2'-deoxyribonucleotide metabolic process	biological_process	0.14906	0.76754	5	6269	14	30047	BraA03g059150.3C,BraA03g012450.3C,BraA06g020690.3C,BraA04g010870.3C,BraA01g003710.3C
GO:0019692	deoxyribose phosphate metabolic process	biological_process	0.14906	0.76754	5	6269	14	30047	BraA03g059150.3C,BraA03g012450.3C,BraA06g020690.3C,BraA04g010870.3C,BraA01g003710.3C
GO:0009112	nucleobase metabolic process	biological_process	0.14908	0.76754	5	6269	14	30047	BraA05g024800.3C,BraA07g021720.3C,BraA04g005520.3C,BraA08g028080.3C,BraA07g021700.3C
GO:0046112	nucleobase biosynthetic process	biological_process	0.14908	0.76754	5	6269	14	30047	BraA05g024800.3C,BraA08g028080.3C,BraA04g005520.3C,BraA07g021720.3C,BraA07g021700.3C
GO:0016157	sucrose synthase activity	molecular_function	0.1491	0.76754	5	6269	14	30047	BraA02g008890.3C,BraA10g019610.3C,BraA03g009800.3C,BraA10g019180.3C,BraA06g032320.3C
GO:0010256	endomembrane system organization	biological_process	0.14925	0.76754	12	6269	42	30047	BraA03g047800.3C,BraA02g008550.3C,BraA06g024270.3C,BraA04g014630.3C,BraA03g045910.3C,BraA09g013990.3C,BraA05g029070.3C,BraA01g025840.3C,BraA09g006900.3C,BraA03g020410.3C,BraA09g044500.3C,BraA01g018370.3C
GO:1901136	carbohydrate derivative catabolic process	biological_process	0.15158	0.77839	20	6269	76	30047	BraA08g035180.3C,BraA09g017660.3C,BraA03g035410.3C,BraA09g015570.3C,BraA02g042450.3C,BraA10g004430.3C,BraA09g055520.3C,BraA09g015600.3C,BraA09g006260.3C,BraA01g039030.3C,BraA05g030420.3C,BraA06g034370.3C,BraA04g013330.3C,BraA04g028920.3C,BraA03g022970.3C,BraA09g044810.3C,BraA03g060360.3C,BraA06g024320.3C,BraA01g006280.3C,BraA07g008290.3C
GO:0008047	enzyme activator activity	molecular_function	0.15169	0.77839	26	6269	102	30047	BraA05g013740.3C,BraA02g001370.3C,BraA04g008870.3C,BraA09g024560.3C,BraA05g029680.3C,BraA10g012770.3C,BraA05g037890.3C,BraA09g028820.3C,BraA03g034980.3C,BraA01g011810.3C,BraA01g005440.3C,BraA01g041390.3C,BraA02g000500.3C,BraA03g013550.3C,BraA01g027870.3C,BraA01g035100.3C,BraA10g025110.3C,BraA01g004190.3C,BraA06g025190.3C,BraA07g020540.3C,BraA05g035370.3C,BraA10g024780.3C,BraA01g007490.3C,BraA05g0…
GO:0048583	regulation of response to stimulus	biological_process	0.15273	0.78235	31	6269	124	30047	BraA03g049760.3C,BraA09g010020.3C,BraA06g009920.3C,BraA06g039720.3C,BraA03g016870.3C,BraA03g041780.3C,BraA07g001840.3C,BraA09g018020.3C,BraA06g044590.3C,BraA04g011990.3C,BraA07g029450.3C,BraA06g025490.3C,BraA05g000110.3C,BraA10g026480.3C,BraA02g019510.3C,BraA02g029940.3C,BraA10g011020.3C,BraA09g065620.3C,BraA09g012100.3C,BraA06g027880.3C,BraA04g018060.3C,BraA02g038120.3C,BraA05g012910.3C,BraA03g0…
GO:0030244	cellulose biosynthetic process	biological_process	0.15301	0.78235	16	6269	59	30047	BraA05g037480.3C,BraA01g000390.3C,BraA01g027210.3C,BraA06g027920.3C,BraA03g002060.3C,BraA04g023460.3C,BraA02g044880.3C,BraA01g014610.3C,BraA09g008400.3C,BraA05g016030.3C,BraA05g023600.3C,BraA03g051780.3C,BraA06g012940.3C,BraA02g006600.3C,BraA05g004130.3C,BraA01g044100.3C
GO:0003333	amino acid transmembrane transport	biological_process	0.15313	0.78235	16	6269	59	30047	BraA09g057260.3C,BraA05g011540.3C,BraA08g005140.3C,BraA02g039310.3C,BraA06g035880.3C,BraA09g004010.3C,BraA07g025800.3C,BraA01g040290.3C,BraA09g033000.3C,BraA03g047500.3C,BraA05g033330.3C,BraA09g001280.3C,BraA09g014010.3C,BraA01g033760.3C,BraA07g019670.3C,BraA09g013820.3C
GO:1903825	organic acid transmembrane transport	biological_process	0.15313	0.78235	16	6269	59	30047	BraA09g057260.3C,BraA05g011540.3C,BraA08g005140.3C,BraA06g035880.3C,BraA09g004010.3C,BraA02g039310.3C,BraA07g025800.3C,BraA01g040290.3C,BraA09g001280.3C,BraA09g033000.3C,BraA03g047500.3C,BraA05g033330.3C,BraA09g013820.3C,BraA09g014010.3C,BraA01g033760.3C,BraA07g019670.3C
GO:1901264	carbohydrate derivative transport	biological_process	0.15482	0.78911	6	6269	18	30047	BraA03g045720.3C,BraA06g043880.3C,BraA10g013290.3C,BraA08g021950.3C,BraA07g025340.3C,BraA07g015170.3C
GO:0070569	uridylyltransferase activity	molecular_function	0.15492	0.78911	6	6269	18	30047	BraA02g035730.3C,BraA03g007900.3C,BraA09g052440.3C,BraA02g016050.3C,BraA06g041560.3C,BraA08g010100.3C
GO:0051606	detection of stimulus	biological_process	0.15496	0.78911	6	6269	18	30047	BraA05g015200.3C,BraA05g030370.3C,BraA01g044360.3C,BraA03g032140.3C,BraA09g061530.3C,BraA09g016210.3C
GO:0004549	tRNA-specific ribonuclease activity	molecular_function	0.15614	0.79352	9	6269	30	30047	BraA03g010870.3C,BraA09g035280.3C,BraA10g017270.3C,BraA07g011250.3C,BraA04g008080.3C,BraA08g023640.3C,BraA09g032870.3C,BraA02g023210.3C,BraA05g041180.3C
GO:0006865	amino acid transport	biological_process	0.15617	0.79352	19	6269	72	30047	BraA05g033330.3C,BraA09g033000.3C,BraA03g047500.3C,BraA09g001280.3C,BraA07g019670.3C,BraA01g033760.3C,BraA09g014010.3C,BraA09g013820.3C,BraA07g025800.3C,BraA02g039310.3C,BraA06g035880.3C,BraA09g004010.3C,BraA08g005140.3C,BraA09g057260.3C,BraA05g011540.3C,BraA07g010480.3C,BraA01g040290.3C,BraA08g022890.3C,BraA04g030080.3C
GO:0015936	coenzyme A metabolic process	biological_process	0.1572	0.79588	7	6269	22	30047	BraA09g003270.3C,BraA07g040010.3C,BraA08g016880.3C,BraA10g013540.3C,BraA04g016160.3C,BraA05g002090.3C,BraA01g028300.3C
GO:0016837	carbon-oxygen lyase activity, acting on polysaccharides	molecular_function	0.15725	0.79588	7	6269	22	30047	BraA10g023560.3C,BraA06g017010.3C,BraA09g023320.3C,BraA08g021500.3C,BraA07g023700.3C,BraA03g006600.3C,BraA08g021510.3C
GO:0032324	molybdopterin cofactor biosynthetic process	biological_process	0.15744	0.79588	8	6269	26	30047	BraA02g025950.3C,BraA08g014390.3C,BraA02g028450.3C,BraA09g048560.3C,BraA04g031870.3C,BraA06g011500.3C,BraA02g043120.3C,BraA05g040670.3C
GO:0043545	molybdopterin cofactor metabolic process	biological_process	0.15744	0.79588	8	6269	26	30047	BraA02g043120.3C,BraA05g040670.3C,BraA09g048560.3C,BraA02g028450.3C,BraA02g025950.3C,BraA08g014390.3C,BraA06g011500.3C,BraA04g031870.3C
GO:2001070	starch binding	molecular_function	0.15748	0.79588	8	6269	26	30047	BraA07g034670.3C,BraA09g005580.3C,BraA09g060740.3C,BraA09g062760.3C,BraA02g041390.3C,BraA08g030990.3C,BraA08g033290.3C,BraA06g008150.3C
GO:0006915	apoptotic process	biological_process	0.16077	0.79907	18	6269	68	30047	BraA05g027610.3C,BraA08g017560.3C,BraA09g013210.3C,BraA07g017960.3C,BraA03g050900.3C,BraA05g026500.3C,BraA01g012760.3C,BraA05g035970.3C,BraA05g027110.3C,BraA10g023740.3C,BraA09g018260.3C,BraA03g056360.3C,BraA04g018220.3C,BraA09g010020.3C,BraA05g005130.3C,BraA06g029700.3C,BraA06g042000.3C,BraA09g012960.3C
GO:0012501	programmed cell death	biological_process	0.16077	0.79907	18	6269	68	30047	BraA05g027110.3C,BraA10g023740.3C,BraA01g012760.3C,BraA05g035970.3C,BraA07g017960.3C,BraA09g013210.3C,BraA03g050900.3C,BraA05g026500.3C,BraA05g027610.3C,BraA08g017560.3C,BraA06g029700.3C,BraA06g042000.3C,BraA09g012960.3C,BraA03g056360.3C,BraA05g005130.3C,BraA04g018220.3C,BraA09g010020.3C,BraA09g018260.3C
GO:0016810	hydrolase activity, acting on carbon-nitrogen (but not peptide) bonds	molecular_function	0.16114	0.79907	24	6269	94	30047	BraA01g014760.3C,BraA09g056350.3C,BraA03g051850.3C,BraA03g058920.3C,BraA06g027560.3C,BraA05g004290.3C,BraA01g001340.3C,BraA05g010060.3C,BraA05g036440.3C,BraA09g050470.3C,BraA02g029810.3C,BraA04g011800.3C,BraA04g014260.3C,BraA03g008190.3C,BraA02g009790.3C,BraA10g017620.3C,BraA07g029610.3C,BraA08g033280.3C,BraA09g008230.3C,BraA08g028190.3C,BraA08g006410.3C,BraA03g022130.3C,BraA03g043160.3C,BraA07g0…
GO:0051302	regulation of cell division	biological_process	0.16144	0.79907	14	6269	51	30047	BraA05g019380.3C,BraA07g023600.3C,BraA05g039620.3C,BraA05g027420.3C,BraA02g025170.3C,BraA05g028360.3C,BraA02g002510.3C,BraA06g018550.3C,BraA10g005080.3C,BraA07g020860.3C,BraA03g039230.3C,BraA06g000030.3C,BraA01g024640.3C,BraA03g015310.3C
GO:0005681	spliceosomal complex	cellular_component	0.16166	0.79907	21	6269	81	30047	BraA07g022920.3C,BraA04g013410.3C,BraA07g040190.3C,BraA02g041830.3C,BraA07g040490.3C,BraA07g035630.3C,BraA08g000620.3C,BraA02g020200.3C,BraA09g006980.3C,BraA02g033370.3C,BraA09g059160.3C,BraA06g003550.3C,BraA08g011320.3C,BraA05g029630.3C,BraA06g015100.3C,BraA08g020980.3C,BraA09g012580.3C,BraA01g038120.3C,BraA02g023960.3C,BraA09g046090.3C,BraA05g004990.3C
GO:0004016	adenylate cyclase activity	molecular_function	0.16305	0.79907	3	6269	7	30047	BraA02g044250.3C,BraA04g022720.3C,BraA02g033380.3C
GO:0048029	monosaccharide binding	molecular_function	0.16306	0.79907	3	6269	7	30047	BraA03g037770.3C,BraA07g010660.3C,BraA09g012100.3C
GO:0004555	alpha,alpha-trehalase activity	molecular_function	0.16309	0.79907	3	6269	7	30047	BraA01g033870.3C,BraA01g041280.3C,BraA09g031680.3C
GO:0015927	trehalase activity	molecular_function	0.16309	0.79907	3	6269	7	30047	BraA01g041280.3C,BraA09g031680.3C,BraA01g033870.3C
GO:0031929	TOR signaling	biological_process	0.1631	0.79907	3	6269	7	30047	BraA01g021460.3C,BraA02g038120.3C,BraA03g053610.3C
GO:0032006	regulation of TOR signaling	biological_process	0.1631	0.79907	3	6269	7	30047	BraA01g021460.3C,BraA02g038120.3C,BraA03g053610.3C
GO:0006112	energy reserve metabolic process	biological_process	0.16312	0.79907	3	6269	7	30047	BraA04g002500.3C,BraA07g021720.3C,BraA04g001820.3C
GO:0009292	genetic transfer	biological_process	0.16312	0.79907	3	6269	7	30047	BraA03g023220.3C,BraA05g003910.3C,BraA03g049440.3C
GO:0003906	DNA-(apurinic or apyrimidinic site) lyase activity	molecular_function	0.16317	0.79907	3	6269	7	30047	BraA10g006750.3C,BraA06g017060.3C,BraA07g010480.3C
GO:0007016	cytoskeletal anchoring at plasma membrane	biological_process	0.16318	0.79907	3	6269	7	30047	BraA07g006730.3C,BraA03g034410.3C,BraA01g013640.3C
GO:0017172	cysteine dioxygenase activity	molecular_function	0.16319	0.79907	3	6269	7	30047	BraA07g029790.3C,BraA09g006410.3C,BraA01g026340.3C
GO:0046439	L-cysteine metabolic process	biological_process	0.16319	0.79907	3	6269	7	30047	BraA09g006410.3C,BraA01g026340.3C,BraA07g029790.3C
GO:0004615	phosphomannomutase activity	molecular_function	0.1632	0.79907	3	6269	7	30047	BraA03g018650.3C,BraA08g002820.3C,BraA04g025560.3C
GO:0009226	nucleotide-sugar biosynthetic process	biological_process	0.1632	0.79907	3	6269	7	30047	BraA04g025560.3C,BraA08g002820.3C,BraA03g018650.3C
GO:0009298	GDP-mannose biosynthetic process	biological_process	0.1632	0.79907	3	6269	7	30047	BraA03g018650.3C,BraA04g025560.3C,BraA08g002820.3C
GO:0019673	GDP-mannose metabolic process	biological_process	0.1632	0.79907	3	6269	7	30047	BraA03g018650.3C,BraA04g025560.3C,BraA08g002820.3C
GO:0005795	Golgi stack	cellular_component	0.1632	0.79907	3	6269	7	30047	BraA03g042080.3C,BraA01g013810.3C,BraA09g024690.3C
GO:0019229	regulation of vasoconstriction	biological_process	0.1632	0.79907	3	6269	7	30047	BraA02g024370.3C,BraA06g011400.3C,BraA04g009160.3C
GO:0042310	vasoconstriction	biological_process	0.1632	0.79907	3	6269	7	30047	BraA04g009160.3C,BraA06g011400.3C,BraA02g024370.3C
GO:0033588	Elongator holoenzyme complex	cellular_component	0.16321	0.79907	3	6269	7	30047	BraA02g023560.3C,BraA03g005170.3C,BraA07g002360.3C
GO:0005102	receptor binding	molecular_function	0.16321	0.79907	84	6269	364	30047	BraA01g008190.3C,BraA05g038650.3C,BraA01g011150.3C,BraA06g006240.3C,BraA01g036390.3C,BraA10g015530.3C,BraA03g046260.3C,BraA08g010440.3C,BraAnng002420.3C,BraAnng000140.3C,BraA09g060620.3C,BraA07g040190.3C,BraA06g017630.3C,BraA02g027040.3C,BraA06g020420.3C,BraA07g023600.3C,BraA09g001650.3C,BraA02g038380.3C,BraA09g056980.3C,BraA05g031170.3C,BraA06g008090.3C,BraA05g039620.3C,BraA09g055300.3C,BraA04g0…
GO:0004799	thymidylate synthase activity	molecular_function	0.16322	0.79907	3	6269	7	30047	BraA01g003710.3C,BraA03g059150.3C,BraA06g020690.3C
GO:0051051	negative regulation of transport	biological_process	0.16322	0.79907	3	6269	7	30047	BraA06g014500.3C,BraA06g031800.3C,BraA05g016030.3C
GO:0030286	dynein complex	cellular_component	0.16322	0.79907	3	6269	7	30047	BraA02g017520.3C,BraA10g020750.3C,BraA09g056980.3C
GO:0008144	drug binding	molecular_function	0.16322	0.79907	3	6269	7	30047	BraA10g001550.3C,BraA07g004880.3C,BraA10g025470.3C
GO:0015996	chlorophyll catabolic process	biological_process	0.1656	0.80904	13	6269	47	30047	BraA01g022650.3C,BraA04g014670.3C,BraA03g045520.3C,BraA03g051880.3C,BraA05g019630.3C,BraA09g041800.3C,BraA06g003660.3C,BraA06g003670.3C,BraA01g024160.3C,BraA03g046750.3C,BraA06g024440.3C,BraA02g018870.3C,BraA10g021630.3C
GO:0047746	chlorophyllase activity	molecular_function	0.1656	0.80904	13	6269	47	30047	BraA03g045520.3C,BraA01g022650.3C,BraA04g014670.3C,BraA03g046750.3C,BraA06g003670.3C,BraA01g024160.3C,BraA10g021630.3C,BraA02g018870.3C,BraA06g024440.3C,BraA03g051880.3C,BraA06g003660.3C,BraA05g019630.3C,BraA09g041800.3C
GO:0006644	phospholipid metabolic process	biological_process	0.16589	0.80961	52	6269	219	30047	BraA09g062000.3C,BraA02g024370.3C,BraA03g029910.3C,BraA09g017620.3C,BraA01g010980.3C,BraA02g021130.3C,BraA05g002070.3C,BraA04g017450.3C,BraA10g004670.3C,BraA05g041550.3C,BraA01g004710.3C,BraA04g013030.3C,BraA06g027190.3C,BraA07g026160.3C,BraA02g007280.3C,BraA05g038520.3C,BraA03g005780.3C,BraA09g058160.3C,BraA10g004650.3C,BraA09g052030.3C,BraA09g045970.3C,BraA02g020210.3C,BraA01g000710.3C,BraA03g0…
GO:0043623	cellular protein complex assembly	biological_process	0.16685	0.81343	76	6269	328	30047	BraA04g008680.3C,BraA10g020290.3C,BraA07g005790.3C,BraA07g009740.3C,BraA06g005750.3C,BraA08g033270.3C,BraA02g022290.3C,BraA01g038250.3C,BraA09g045160.3C,BraA07g041690.3C,BraA03g024120.3C,BraA10g005080.3C,BraA02g013830.3C,BraA03g036070.3C,BraA10g024650.3C,BraA05g039620.3C,BraA07g036560.3C,BraA04g005310.3C,BraA03g034980.3C,BraA09g056980.3C,BraA10g030540.3C,BraA03g006660.3C,BraA02g026110.3C,BraA09g0…
GO:0006721	terpenoid metabolic process	biological_process	0.16736	0.81425	28	6269	112	30047	BraA05g003520.3C,BraA10g020070.3C,BraA09g064040.3C,BraA05g038650.3C,BraA09g015370.3C,BraA09g005540.3C,BraA07g009020.3C,BraA09g058840.3C,BraA10g002610.3C,BraA01g038030.3C,BraA05g030260.3C,BraA03g030210.3C,BraA09g017660.3C,BraA08g011650.3C,BraA03g022580.3C,BraA02g022380.3C,BraA02g041420.3C,BraA02g042450.3C,BraA04g017000.3C,BraA09g015570.3C,BraA03g044450.3C,BraA09g055520.3C,BraA08g022710.3C,BraA07g0…
GO:0016114	terpenoid biosynthetic process	biological_process	0.16736	0.81425	28	6269	112	30047	BraA08g022710.3C,BraA09g055520.3C,BraA03g044450.3C,BraA03g044440.3C,BraA03g034390.3C,BraA09g006260.3C,BraA05g003300.3C,BraA07g023660.3C,BraA08g011650.3C,BraA02g022380.3C,BraA03g022580.3C,BraA09g017660.3C,BraA04g017000.3C,BraA09g015570.3C,BraA02g041420.3C,BraA02g042450.3C,BraA01g038030.3C,BraA10g002610.3C,BraA09g058840.3C,BraA03g030210.3C,BraA05g030260.3C,BraA10g020070.3C,BraA05g038650.3C,BraA09g0…
GO:0098588	bounding membrane of organelle	cellular_component	0.16897	0.82121	118	6269	521	30047	BraA01g006250.3C,BraA08g017160.3C,BraA01g006400.3C,BraA01g013010.3C,BraA09g054420.3C,BraA02g033370.3C,BraA03g030410.3C,BraA09g065300.3C,BraA07g041580.3C,BraA03g043520.3C,BraA09g014740.3C,BraA05g016030.3C,BraA02g035430.3C,BraA10g031700.3C,BraA04g011180.3C,BraA06g027380.3C,BraA08g024340.3C,BraA01g019720.3C,BraA09g047660.3C,BraA01g023740.3C,BraA04g002480.3C,BraA03g000680.3C,BraA05g029080.3C,BraA03g0…
GO:0016796	exonuclease activity, active with either ribo- or deoxyribonucleic acids and producing 5'-phosphomonoesters	molecular_function	0.1697	0.82393	25	6269	99	30047	BraA07g018290.3C,BraA05g038010.3C,BraA03g034980.3C,BraA01g041510.3C,BraA09g004210.3C,BraA03g010120.3C,BraA05g035970.3C,BraA02g003850.3C,BraA10g005080.3C,BraA03g039230.3C,BraA02g038000.3C,BraA05g042100.3C,BraA05g000850.3C,BraA01g010260.3C,BraA03g051530.3C,BraA02g006710.3C,BraA09g004960.3C,BraA09g038550.3C,BraA02g039720.3C,BraA04g007770.3C,BraA03g038080.3C,BraA07g006910.3C,BraA06g005750.3C,BraA03g0…
GO:0006790	sulfur compound metabolic process	biological_process	0.17041	0.82652	43	6269	179	30047	BraA05g028760.3C,BraA05g016580.3C,BraA08g030020.3C,BraA09g004980.3C,BraA05g034060.3C,BraA01g000540.3C,BraA03g007530.3C,BraA04g026260.3C,BraA10g001250.3C,BraA03g038020.3C,BraA01g017700.3C,BraA09g063060.3C,BraA10g014260.3C,BraA07g003110.3C,BraA03g048370.3C,BraA06g033790.3C,BraA09g006410.3C,BraA01g030720.3C,BraA08g007090.3C,BraA06g036490.3C,BraA09g014730.3C,BraA06g043880.3C,BraA05g008470.3C,BraA01g0…
GO:0004197	cysteine-type endopeptidase activity	molecular_function	0.17367	0.83991	36	6269	148	30047	BraA01g022120.3C,BraA01g028780.3C,BraA06g000590.3C,BraA07g015280.3C,BraA07g015480.3C,BraA02g014100.3C,BraA01g025290.3C,BraA06g033430.3C,BraAnng001190.3C,BraA05g027110.3C,BraA04g015970.3C,BraA06g009990.3C,BraA10g000800.3C,BraA03g007000.3C,BraA05g006440.3C,BraAnng001170.3C,BraA02g010440.3C,BraA01g014110.3C,BraA07g035820.3C,BraA09g052230.3C,BraA10g004800.3C,BraA05g010720.3C,BraA08g004820.3C,BraA04g0…
GO:0000276	mitochondrial proton-transporting ATP synthase complex, coupling factor F(o)	cellular_component	0.17395	0.83991	11	6269	39	30047	BraA05g002690.3C,BraA04g029220.3C,BraA07g034110.3C,BraA08g019520.3C,BraA08g004440.3C,BraA01g027730.3C,BraA09g004220.3C,BraA09g050020.3C,BraA05g007380.3C,BraA10g017840.3C,BraA01g016310.3C
GO:0032269	negative regulation of cellular protein metabolic process	biological_process	0.17406	0.83991	11	6269	39	30047	BraA06g000030.3C,BraA10g005080.3C,BraA03g039230.3C,BraA06g005750.3C,BraA07g008320.3C,BraA02g002510.3C,BraA05g027420.3C,BraA08g020250.3C,BraA05g019380.3C,BraA05g039620.3C,BraA07g023600.3C
GO:0051248	negative regulation of protein metabolic process	biological_process	0.17406	0.83991	11	6269	39	30047	BraA10g005080.3C,BraA06g000030.3C,BraA03g039230.3C,BraA06g005750.3C,BraA02g002510.3C,BraA07g008320.3C,BraA05g027420.3C,BraA08g020250.3C,BraA05g019380.3C,BraA07g023600.3C,BraA05g039620.3C
GO:0005992	trehalose biosynthetic process	biological_process	0.17407	0.83991	11	6269	39	30047	BraA01g028140.3C,BraA04g025560.3C,BraA04g019210.3C,BraA03g061770.3C,BraA03g047890.3C,BraA02g015910.3C,BraA07g041090.3C,BraA04g016350.3C,BraA03g018650.3C,BraA05g012790.3C,BraA10g009800.3C
GO:0005753	mitochondrial proton-transporting ATP synthase complex	cellular_component	0.17544	0.84564	15	6269	56	30047	BraA07g034110.3C,BraA10g030210.3C,BraA06g040370.3C,BraA08g019520.3C,BraA08g004440.3C,BraA04g029220.3C,BraA05g002690.3C,BraA10g017840.3C,BraA05g007380.3C,BraA01g016310.3C,BraA03g018230.3C,BraA08g002470.3C,BraA01g027730.3C,BraA09g004220.3C,BraA09g050020.3C
GO:0051259	protein oligomerization	biological_process	0.17724	0.85174	18	6269	69	30047	BraA01g004740.3C,BraA04g022020.3C,BraA05g037360.3C,BraA09g041250.3C,BraA02g037390.3C,BraA05g036310.3C,BraA01g018370.3C,BraA02g016630.3C,BraA03g058020.3C,BraA09g026700.3C,BraA08g002290.3C,BraA07g012940.3C,BraA09g054070.3C,BraA02g042110.3C,BraA09g041240.3C,BraA10g028360.3C,BraA05g018460.3C,BraA02g012100.3C
GO:0003968	RNA-directed RNA polymerase activity	molecular_function	0.1773	0.85174	18	6269	69	30047	BraA01g038280.3C,BraA09g045910.3C,BraA03g029680.3C,BraA05g010720.3C,BraA07g025480.3C,BraA01g022120.3C,BraA09g057610.3C,BraA01g038590.3C,BraA05g004820.3C,BraA07g000890.3C,BraA09g021640.3C,BraA07g035820.3C,BraA02g045990.3C,BraA10g016320.3C,BraA05g026000.3C,BraA08g004520.3C,BraA05g006440.3C,BraA03g007000.3C
GO:0005575	cellular_component	cellular_component	0.17865	0.85174	2556	6269	12096	30047	BraA06g031400.3C,BraA09g009930.3C,BraA05g038520.3C,BraA01g034560.3C,BraA10g016070.3C,BraA07g034110.3C,BraA09g044760.3C,BraA09g009840.3C,BraA01g022380.3C,BraA03g046260.3C,BraA07g041490.3C,BraA01g003790.3C,BraA04g026150.3C,BraA07g039240.3C,BraA07g025010.3C,BraA03g062250.3C,BraA04g030510.3C,BraA03g045550.3C,BraA01g036880.3C,BraA10g015460.3C,BraA02g002300.3C,BraA03g051850.3C,BraA09g048070.3C,BraA01g0…
raA05g006950.3C,BraA09g008380.3C,BraA06g040500.3C,BraA06g025210.3C,BraA10g012100.3C,BraA06g037310.3C,BraA04g032050.3C,BraA06g013720.3C,BraA03g022570.3C,BraA03g010190.3C,BraA02g003160.3C,BraA09g017240.3C,BraA04g030520.3C,BraA09g042070.3C,BraA09g018840.3C,BraA02g044440.3C,BraA10g022910.3C,BraA09g026550.3C,BraA04g030040.3C,BraA04g017780.3C,BraA09g034800.3C,BraA03g051260.3C,BraA08g021950.3C,BraA03g04…
GO:0004832	valine-tRNA ligase activity	molecular_function	0.18069	0.85174	4	6269	11	30047	BraA05g022780.3C,BraA02g037900.3C,BraA09g058500.3C,BraA06g037310.3C
GO:0006438	valyl-tRNA aminoacylation	biological_process	0.18069	0.85174	4	6269	11	30047	BraA05g022780.3C,BraA06g037310.3C,BraA02g037900.3C,BraA09g058500.3C
GO:0009620	response to fungus	biological_process	0.18073	0.85174	4	6269	11	30047	BraA01g011000.3C,BraA04g017900.3C,BraA06g016960.3C,BraA08g025040.3C
GO:0050832	defense response to fungus	biological_process	0.18073	0.85174	4	6269	11	30047	BraA04g017900.3C,BraA01g011000.3C,BraA08g025040.3C,BraA06g016960.3C
GO:0044463	cell projection part	cellular_component	0.18075	0.85174	4	6269	11	30047	BraA05g023000.3C,BraA08g025550.3C,BraA05g008640.3C,BraA05g002870.3C
GO:0003964	RNA-directed DNA polymerase activity	molecular_function	0.18076	0.85174	4	6269	11	30047	BraA03g043570.3C,BraA07g004010.3C,BraA07g036780.3C,BraA09g057920.3C
GO:0008645	hexose transport	biological_process	0.18078	0.85174	4	6269	11	30047	BraA06g013230.3C,BraA05g016030.3C,BraA06g014500.3C,BraA06g031800.3C
GO:0042147	retrograde transport, endosome to Golgi	biological_process	0.18078	0.85174	4	6269	11	30047	BraA07g039240.3C,BraA03g049000.3C,BraA09g042070.3C,BraA06g002980.3C
GO:0042546	cell wall biogenesis	biological_process	0.18087	0.85174	14	6269	52	30047	BraA06g037730.3C,BraA06g039070.3C,BraA02g039160.3C,BraA08g029900.3C,BraA06g002540.3C,BraA09g058950.3C,BraA03g033720.3C,BraA01g033090.3C,BraA08g031940.3C,BraA05g023340.3C,BraA04g013810.3C,BraA07g005400.3C,BraA06g039080.3C,BraA05g007370.3C
GO:0000808	origin recognition complex	cellular_component	0.18175	0.85174	9	6269	31	30047	BraA09g038300.3C,BraA10g022430.3C,BraA09g047200.3C,BraA08g025560.3C,BraA03g008130.3C,BraA03g006270.3C,BraA07g022620.3C,BraA09g064300.3C,BraA07g027290.3C
GO:0071310	cellular response to organic substance	biological_process	0.1818	0.85174	9	6269	31	30047	BraA03g035790.3C,BraA07g037790.3C,BraA06g003690.3C,BraA09g012560.3C,BraA04g014970.3C,BraA09g054450.3C,BraA03g053610.3C,BraA02g038120.3C,BraA01g021460.3C
GO:0000375	RNA splicing, via transesterification reactions	biological_process	0.18439	0.85174	34	6269	140	30047	BraA03g044760.3C,BraA02g023960.3C,BraA06g035060.3C,BraA06g015100.3C,BraA05g029630.3C,BraA09g059770.3C,BraA06g003550.3C,BraA09g059160.3C,BraA09g059640.3C,BraA02g033370.3C,BraA02g020200.3C,BraA09g002630.3C,BraA07g035630.3C,BraA07g040190.3C,BraA02g041830.3C,BraA07g022920.3C,BraA05g004990.3C,BraA10g009710.3C,BraA09g046090.3C,BraA05g006950.3C,BraA01g038120.3C,BraA08g020980.3C,BraA08g011320.3C,BraA08g0…
GO:0004812	aminoacyl-tRNA ligase activity	molecular_function	0.18517	0.85174	36	6269	149	30047	BraA06g037310.3C,BraA03g053260.3C,BraA09g063600.3C,BraA09g011530.3C,BraA05g030650.3C,BraA08g019500.3C,BraA09g005520.3C,BraA09g006510.3C,BraA01g003080.3C,BraA09g061500.3C,BraA08g022700.3C,BraA01g043070.3C,BraA05g033190.3C,BraA09g065610.3C,BraA10g028370.3C,BraA07g000890.3C,BraA03g031840.3C,BraA03g028250.3C,BraA02g010060.3C,BraA06g006400.3C,BraA01g017000.3C,BraA03g050300.3C,BraA04g016030.3C,BraA01g0…
GO:0043038	amino acid activation	biological_process	0.18563	0.85174	38	6269	158	30047	BraA03g028250.3C,BraA02g010060.3C,BraA07g000890.3C,BraA10g028370.3C,BraA03g031840.3C,BraA09g065610.3C,BraA05g033190.3C,BraA01g043070.3C,BraA09g061500.3C,BraA01g003080.3C,BraA08g022700.3C,BraA09g005520.3C,BraA09g006510.3C,BraA08g019500.3C,BraA09g063600.3C,BraA03g053260.3C,BraA06g037310.3C,BraA05g030650.3C,BraA09g011530.3C,BraA05g013380.3C,BraA09g037310.3C,BraA05g022780.3C,BraA04g022820.3C,BraA01g0…
GO:0043039	tRNA aminoacylation	biological_process	0.18563	0.85174	38	6269	158	30047	BraA03g014940.3C,BraA09g058500.3C,BraA02g037900.3C,BraA01g017410.3C,BraA03g031180.3C,BraA03g001800.3C,BraA07g027820.3C,BraA08g024000.3C,BraA05g013380.3C,BraA04g022820.3C,BraA09g037310.3C,BraA05g022780.3C,BraA01g044370.3C,BraA05g019430.3C,BraA01g017000.3C,BraA06g006400.3C,BraA02g011480.3C,BraA03g050300.3C,BraA04g016030.3C,BraA09g065610.3C,BraA03g031840.3C,BraA07g000890.3C,BraA10g028370.3C,BraA02g0…
GO:0019222	regulation of metabolic process	biological_process	0.18581	0.85174	670	6269	3117	30047	BraA09g025640.3C,BraA03g001600.3C,BraA04g008680.3C,BraA03g003800.3C,BraA10g010290.3C,BraA03g046190.3C,BraA07g021640.3C,BraA05g039620.3C,BraA02g008550.3C,BraA09g061530.3C,BraA09g048510.3C,BraA01g031680.3C,BraA05g023230.3C,BraA02g034750.3C,BraA04g020850.3C,BraA08g025190.3C,BraA09g053970.3C,BraA09g016210.3C,BraA10g014910.3C,BraA09g023200.3C,BraA07g018720.3C,BraA02g025170.3C,BraA05g011540.3C,BraA07g0…
GO:0009110	vitamin biosynthetic process	biological_process	0.18601	0.85174	27	6269	109	30047	BraA01g037460.3C,BraA07g001330.3C,BraA04g031470.3C,BraA05g028760.3C,BraA09g054190.3C,BraA10g016230.3C,BraA08g032990.3C,BraA01g026700.3C,BraA05g035370.3C,BraA04g011800.3C,BraA04g014260.3C,BraA09g063060.3C,BraA07g033840.3C,BraA03g020320.3C,BraA10g029310.3C,BraA03g040040.3C,BraA07g004180.3C,BraA09g039020.3C,BraA06g039760.3C,BraA10g017620.3C,BraA09g014950.3C,BraA06g027490.3C,BraA03g048370.3C,BraA09g0…
GO:0042364	water-soluble vitamin biosynthetic process	biological_process	0.18601	0.85174	27	6269	109	30047	BraA07g004180.3C,BraA09g039020.3C,BraA06g039760.3C,BraA10g017620.3C,BraA09g014950.3C,BraA06g027490.3C,BraA03g048370.3C,BraA09g032800.3C,BraA03g037030.3C,BraA09g051950.3C,BraA06g034990.3C,BraA01g037460.3C,BraA07g001330.3C,BraA04g031470.3C,BraA05g028760.3C,BraA09g054190.3C,BraA10g016230.3C,BraA01g026700.3C,BraA08g032990.3C,BraA05g035370.3C,BraA04g011800.3C,BraA04g014260.3C,BraA09g063060.3C,BraA03g0…
GO:0046149	pigment catabolic process	biological_process	0.18618	0.85174	13	6269	48	30047	BraA01g022650.3C,BraA04g014670.3C,BraA03g045520.3C,BraA03g051880.3C,BraA06g003660.3C,BraA09g041800.3C,BraA05g019630.3C,BraA03g046750.3C,BraA06g003670.3C,BraA01g024160.3C,BraA10g021630.3C,BraA02g018870.3C,BraA06g024440.3C
GO:0006414	translational elongation	biological_process	0.18619	0.85174	13	6269	48	30047	BraA02g014840.3C,BraA02g017140.3C,BraA09g059140.3C,BraA09g012990.3C,BraA09g059640.3C,BraA03g005620.3C,BraA02g038850.3C,BraA05g040000.3C,BraA03g009100.3C,BraA10g003430.3C,BraA04g029220.3C,BraA09g059810.3C,BraA10g013400.3C
GO:0015740	C4-dicarboxylate transport	biological_process	0.18623	0.85174	13	6269	48	30047	BraA04g019790.3C,BraA09g037600.3C,BraA08g032710.3C,BraA09g004220.3C,BraA03g048060.3C,BraA05g035970.3C,BraA07g001800.3C,BraA07g026820.3C,BraA01g034500.3C,BraA07g000200.3C,BraA08g025120.3C,BraA08g032720.3C,BraA07g003540.3C
GO:0008113	peptide-methionine (S)-S-oxide reductase activity	molecular_function	0.187	0.85174	5	6269	15	30047	BraA03g003060.3C,BraA03g003070.3C,BraA03g003040.3C,BraA02g007430.3C,BraA03g003050.3C
GO:0009225	nucleotide-sugar metabolic process	biological_process	0.18719	0.85174	5	6269	15	30047	BraA08g002820.3C,BraA10g018340.3C,BraA04g025560.3C,BraA02g009810.3C,BraA03g018650.3C
GO:0009070	serine family amino acid biosynthetic process	biological_process	0.1872	0.85174	5	6269	15	30047	BraA04g020960.3C,BraA01g003710.3C,BraA03g059150.3C,BraA05g034060.3C,BraA06g000220.3C
GO:0031984	organelle subcompartment	cellular_component	0.18721	0.85174	5	6269	15	30047	BraA03g042080.3C,BraA01g013810.3C,BraA09g006900.3C,BraA09g024690.3C,BraA05g029070.3C
GO:0098791	Golgi subcompartment	cellular_component	0.18721	0.85174	5	6269	15	30047	BraA05g029070.3C,BraA09g024690.3C,BraA09g006900.3C,BraA01g013810.3C,BraA03g042080.3C
GO:0003910	DNA ligase (ATP) activity	molecular_function	0.18723	0.85174	5	6269	15	30047	BraA03g000020.3C,BraAnng005250.3C,BraA10g010530.3C,BraAnng005330.3C,BraA05g037300.3C
GO:0006771	riboflavin metabolic process	biological_process	0.18758	0.85174	7	6269	23	30047	BraA06g027490.3C,BraA09g054190.3C,BraA03g020320.3C,BraA04g031470.3C,BraA09g032800.3C,BraA01g026700.3C,BraA09g039020.3C
GO:0009231	riboflavin biosynthetic process	biological_process	0.18758	0.85174	7	6269	23	30047	BraA09g039020.3C,BraA01g026700.3C,BraA09g032800.3C,BraA04g031470.3C,BraA03g020320.3C,BraA09g054190.3C,BraA06g027490.3C
GO:0042726	flavin-containing compound metabolic process	biological_process	0.18758	0.85174	7	6269	23	30047	BraA09g032800.3C,BraA09g039020.3C,BraA01g026700.3C,BraA09g054190.3C,BraA06g027490.3C,BraA03g020320.3C,BraA04g031470.3C
GO:0042727	flavin-containing compound biosynthetic process	biological_process	0.18758	0.85174	7	6269	23	30047	BraA09g032800.3C,BraA01g026700.3C,BraA09g039020.3C,BraA06g027490.3C,BraA09g054190.3C,BraA04g031470.3C,BraA03g020320.3C
GO:0004867	serine-type endopeptidase inhibitor activity	molecular_function	0.18761	0.85174	7	6269	23	30047	BraA09g016210.3C,BraA08g021770.3C,BraA01g007700.3C,BraA04g010370.3C,BraA01g028140.3C,BraA02g037330.3C,BraA03g053880.3C
GO:0006749	glutathione metabolic process	biological_process	0.18765	0.85174	7	6269	23	30047	BraA09g004980.3C,BraA09g048560.3C,BraA06g033790.3C,BraA10g014260.3C,BraA06g043880.3C,BraA03g007530.3C,BraA01g000540.3C
GO:0015718	monocarboxylic acid transport	biological_process	0.1886	0.85174	6	6269	19	30047	BraA02g006850.3C,BraA07g038870.3C,BraA03g009420.3C,BraA01g013800.3C,BraA09g041800.3C,BraA03g039360.3C
GO:0015937	coenzyme A biosynthetic process	biological_process	0.18864	0.85174	6	6269	19	30047	BraA09g003270.3C,BraA10g013540.3C,BraA08g016880.3C,BraA01g028300.3C,BraA05g002090.3C,BraA04g016160.3C
GO:0033866	nucleoside bisphosphate biosynthetic process	biological_process	0.18864	0.85174	6	6269	19	30047	BraA10g013540.3C,BraA08g016880.3C,BraA01g028300.3C,BraA05g002090.3C,BraA04g016160.3C,BraA09g003270.3C
GO:0034030	ribonucleoside bisphosphate biosynthetic process	biological_process	0.18864	0.85174	6	6269	19	30047	BraA10g013540.3C,BraA01g028300.3C,BraA08g016880.3C,BraA05g002090.3C,BraA04g016160.3C,BraA09g003270.3C
GO:0034033	purine nucleoside bisphosphate biosynthetic process	biological_process	0.18864	0.85174	6	6269	19	30047	BraA09g003270.3C,BraA08g016880.3C,BraA10g013540.3C,BraA04g016160.3C,BraA05g002090.3C,BraA01g028300.3C
GO:0044087	regulation of cellular component biogenesis	biological_process	0.18881	0.85174	16	6269	61	30047	BraA09g033750.3C,BraA02g002170.3C,BraA10g029490.3C,BraA10g024650.3C,BraA06g015390.3C,BraA02g030850.3C,BraA09g064670.3C,BraA01g042250.3C,BraA05g028360.3C,BraA02g026110.3C,BraA04g025560.3C,BraA07g009740.3C,BraA05g032590.3C,BraA06g011020.3C,BraA08g001190.3C,BraA01g003780.3C
GO:0051128	regulation of cellular component organization	biological_process	0.19142	0.85174	39	6269	163	30047	BraA05g012810.3C,BraA07g023600.3C,BraA05g019380.3C,BraA08g001190.3C,BraA02g025170.3C,BraA06g011020.3C,BraA02g026110.3C,BraA05g032590.3C,BraA09g010020.3C,BraA06g000030.3C,BraA07g020860.3C,BraA01g024640.3C,BraA09g064670.3C,BraA05g027670.3C,BraA02g030850.3C,BraA04g017580.3C,BraA06g018550.3C,BraA02g002170.3C,BraA09g033750.3C,BraA10g029490.3C,BraA03g039230.3C,BraA05g029070.3C,BraA09g025640.3C,BraA01g0…
GO:0015743	malate transport	biological_process	0.19178	0.85174	12	6269	44	30047	BraA07g000200.3C,BraA08g025120.3C,BraA07g003540.3C,BraA08g032720.3C,BraA08g032710.3C,BraA09g037600.3C,BraA04g019790.3C,BraA05g035970.3C,BraA03g048060.3C,BraA01g034500.3C,BraA07g026820.3C,BraA07g001800.3C
GO:0004553	hydrolase activity, hydrolyzing O-glycosyl compounds	molecular_function	0.19232	0.85174	162	6269	729	30047	BraA01g033870.3C,BraA09g049350.3C,BraA01g039970.3C,BraA07g008000.3C,BraA03g035410.3C,BraA06g013810.3C,BraA05g030420.3C,BraA01g039030.3C,BraA05g015050.3C,BraA02g043450.3C,BraA07g039040.3C,BraA03g053190.3C,BraA03g043430.3C,BraA03g060360.3C,BraA02g020460.3C,BraA03g006010.3C,BraA10g031750.3C,BraA07g031620.3C,BraA05g006440.3C,BraA06g010860.3C,BraA10g031140.3C,BraA08g016040.3C,BraA01g014150.3C,BraA05g0…
GO:0019955	cytokine binding	molecular_function	0.19387	0.85174	2	6269	4	30047	BraA09g015150.3C,BraA01g020190.3C
GO:0000390	spliceosomal complex disassembly	biological_process	0.19392	0.85174	2	6269	4	30047	BraA07g035630.3C,BraA02g020200.3C
GO:0005684	U2-type spliceosomal complex	cellular_component	0.19392	0.85174	2	6269	4	30047	BraA07g035630.3C,BraA02g020200.3C
GO:0032988	ribonucleoprotein complex disassembly	biological_process	0.19392	0.85174	2	6269	4	30047	BraA02g020200.3C,BraA07g035630.3C
GO:0071008	U2-type post-mRNA release spliceosomal complex	cellular_component	0.19392	0.85174	2	6269	4	30047	BraA07g035630.3C,BraA02g020200.3C
GO:0071014	post-mRNA release spliceosomal complex	cellular_component	0.19392	0.85174	2	6269	4	30047	BraA02g020200.3C,BraA07g035630.3C
GO:0009968	negative regulation of signal transduction	biological_process	0.19405	0.85174	2	6269	4	30047	BraA02g038120.3C,BraA03g053610.3C
GO:0010648	negative regulation of cell communication	biological_process	0.19405	0.85174	2	6269	4	30047	BraA02g038120.3C,BraA03g053610.3C
GO:0023057	negative regulation of signaling	biological_process	0.19405	0.85174	2	6269	4	30047	BraA02g038120.3C,BraA03g053610.3C
GO:0030111	regulation of Wnt signaling pathway	biological_process	0.19406	0.85174	2	6269	4	30047	BraA03g041780.3C,BraA06g030860.3C
GO:0030177	positive regulation of Wnt signaling pathway	biological_process	0.19406	0.85174	2	6269	4	30047	BraA03g041780.3C,BraA06g030860.3C
GO:0060070	canonical Wnt signaling pathway	biological_process	0.19406	0.85174	2	6269	4	30047	BraA06g030860.3C,BraA03g041780.3C
GO:0060828	regulation of canonical Wnt signaling pathway	biological_process	0.19406	0.85174	2	6269	4	30047	BraA03g041780.3C,BraA06g030860.3C
GO:0090263	positive regulation of canonical Wnt signaling pathway	biological_process	0.19406	0.85174	2	6269	4	30047	BraA03g041780.3C,BraA06g030860.3C
GO:0009294	DNA mediated transformation	biological_process	0.19408	0.85174	2	6269	4	30047	BraA05g003910.3C,BraA03g023220.3C
GO:0000213	tRNA-intron endonuclease activity	molecular_function	0.19413	0.85174	2	6269	4	30047	BraA03g010870.3C,BraA10g017270.3C
GO:0043752	adenosylcobinamide kinase activity	molecular_function	0.19416	0.85174	2	6269	4	30047	BraA08g032990.3C,BraA07g001330.3C
GO:0030248	cellulose binding	molecular_function	0.19418	0.85174	2	6269	4	30047	BraA03g015250.3C,BraA09g033640.3C
GO:0005135	interleukin-3 receptor binding	molecular_function	0.19419	0.85174	2	6269	4	30047	BraA07g005780.3C,BraA02g038380.3C
GO:0000266	mitochondrial fission	biological_process	0.19419	0.85174	2	6269	4	30047	BraA04g012730.3C,BraA03g005320.3C
GO:0008686	3,4-dihydroxy-2-butanone-4-phosphate synthase activity	molecular_function	0.19421	0.85174	2	6269	4	30047	BraA06g027490.3C,BraA09g054190.3C
GO:0016867	intramolecular transferase activity, transferring acyl groups	molecular_function	0.19422	0.85174	2	6269	4	30047	BraA10g016230.3C,BraA06g039760.3C
GO:0016993	precorrin-8X methylmutase activity	molecular_function	0.19422	0.85174	2	6269	4	30047	BraA10g016230.3C,BraA06g039760.3C
GO:0003688	DNA replication origin binding	molecular_function	0.19422	0.85174	2	6269	4	30047	BraA02g021290.3C,BraA09g014550.3C
GO:0003922	GMP synthase (glutamine-hydrolyzing) activity	molecular_function	0.19423	0.85174	2	6269	4	30047	BraA03g061640.3C,BraA09g014950.3C
GO:0006177	GMP biosynthetic process	biological_process	0.19423	0.85174	2	6269	4	30047	BraA03g061640.3C,BraA09g014950.3C
GO:0046037	GMP metabolic process	biological_process	0.19423	0.85174	2	6269	4	30047	BraA09g014950.3C,BraA03g061640.3C
GO:0016255	attachment of GPI anchor to protein	biological_process	0.19423	0.85174	2	6269	4	30047	BraA05g038520.3C,BraA09g062000.3C
GO:0006658	phosphatidylserine metabolic process	biological_process	0.19423	0.85174	2	6269	4	30047	BraA01g015330.3C,BraA04g013030.3C
GO:0006659	phosphatidylserine biosynthetic process	biological_process	0.19423	0.85174	2	6269	4	30047	BraA01g015330.3C,BraA04g013030.3C
GO:0009758	carbohydrate utilization	biological_process	0.19423	0.85174	2	6269	4	30047	BraA08g025550.3C,BraA10g004540.3C
GO:0050053	levansucrase activity	molecular_function	0.19423	0.85174	2	6269	4	30047	BraA10g004540.3C,BraA08g025550.3C
GO:0050080	malonyl-CoA decarboxylase activity	molecular_function	0.19423	0.85174	2	6269	4	30047	BraA08g016040.3C,BraA03g028210.3C
GO:0009233	menaquinone metabolic process	biological_process	0.19423	0.85174	2	6269	4	30047	BraA04g015390.3C,BraA04g010620.3C
GO:0009234	menaquinone biosynthetic process	biological_process	0.19423	0.85174	2	6269	4	30047	BraA04g010620.3C,BraA04g015390.3C
GO:0030688	preribosome, small subunit precursor	cellular_component	0.19423	0.85174	2	6269	4	30047	BraA01g008800.3C,BraA07g042250.3C
GO:0033925	mannosyl-glycoprotein endo-beta-N-acetylglucosaminidase activity	molecular_function	0.19423	0.85174	2	6269	4	30047	BraA01g039970.3C,BraA01g039960.3C
GO:0043233	organelle lumen	cellular_component	0.19579	0.85174	111	6269	493	30047	BraA05g024770.3C,BraA05g042170.3C,BraA09g058460.3C,BraA03g028750.3C,BraA09g059600.3C,BraA09g048850.3C,BraA03g010960.3C,BraA04g001360.3C,BraA07g033390.3C,BraA09g006880.3C,BraA02g043070.3C,BraA09g032800.3C,BraA09g038300.3C,BraA01g016040.3C,BraA08g010070.3C,BraA02g020620.3C,BraA05g035970.3C,BraA06g007300.3C,BraA03g057900.3C,BraA07g026990.3C,BraA03g005170.3C,BraA09g039580.3C,BraA03g065530.3C,BraA03g0…
GO:0070013	intracellular organelle lumen	cellular_component	0.19579	0.85174	111	6269	493	30047	BraA05g036650.3C,BraA01g020190.3C,BraA06g042830.3C,BraA08g008870.3C,BraA08g025560.3C,BraA06g014360.3C,BraA09g048510.3C,BraA01g031680.3C,BraA09g064300.3C,BraA07g003870.3C,BraA03g030210.3C,BraA08g033270.3C,BraA03g009480.3C,BraA01g012250.3C,BraA06g000640.3C,BraA01g002750.3C,BraA01g021240.3C,BraA09g044710.3C,BraA01g019630.3C,BraA02g014100.3C,BraA03g006270.3C,BraA07g027190.3C,BraA05g040470.3C,BraA03g0…
GO:1901565	organonitrogen compound catabolic process	biological_process	0.19651	0.85174	34	6269	141	30047	BraA02g014280.3C,BraA03g006390.3C,BraA06g003670.3C,BraA03g058920.3C,BraA01g039030.3C,BraA10g001650.3C,BraA05g030420.3C,BraA09g041800.3C,BraA06g003660.3C,BraA08g035180.3C,BraA03g035410.3C,BraA08g025800.3C,BraA01g022650.3C,BraA05g021510.3C,BraA01g024160.3C,BraA08g006460.3C,BraA06g024440.3C,BraA10g021630.3C,BraA01g006280.3C,BraA03g051880.3C,BraA05g019630.3C,BraA03g045520.3C,BraA03g060360.3C,BraA09g0…
GO:0042440	pigment metabolic process	biological_process	0.19849	0.85174	53	6269	227	30047	BraA06g003670.3C,BraA08g000040.3C,BraA02g020330.3C,BraA09g015600.3C,BraA09g041800.3C,BraA07g028440.3C,BraA07g023660.3C,BraA06g003660.3C,BraA02g022380.3C,BraA08g011650.3C,BraA09g017660.3C,BraA04g017000.3C,BraA01g022650.3C,BraA02g042450.3C,BraA01g024160.3C,BraA10g009010.3C,BraA06g024440.3C,BraA03g052450.3C,BraA10g021630.3C,BraA10g002610.3C,BraA03g051880.3C,BraA05g019630.3C,BraA03g045520.3C,BraA05g0…
GO:0006605	protein targeting	biological_process	0.19943	0.85174	60	6269	259	30047	BraA04g030250.3C,BraA03g037390.3C,BraA01g040290.3C,BraA06g017650.3C,BraA06g028310.3C,BraA05g021340.3C,BraA02g006080.3C,BraA09g056980.3C,BraA06g000900.3C,BraA06g025180.3C,BraA03g022100.3C,BraA09g020050.3C,BraA04g031870.3C,BraA01g019200.3C,BraA04g019940.3C,BraA03g023010.3C,BraA02g033580.3C,BraA09g014740.3C,BraA08g034610.3C,BraA02g017520.3C,BraA03g024490.3C,BraA03g015620.3C,BraA07g018290.3C,BraA05g0…
GO:0016469	proton-transporting two-sector ATPase complex	cellular_component	0.19943	0.85174	60	6269	259	30047	BraA05g029080.3C,BraA01g016310.3C,BraA07g041810.3C,BraA04g016240.3C,BraA09g004220.3C,BraA01g024130.3C,BraA03g054530.3C,BraA09g030120.3C,BraA09g014440.3C,BraA07g020860.3C,BraA04g029220.3C,BraA07g026960.3C,BraA03g045900.3C,BraA03g006660.3C,BraA06g022780.3C,BraA07g018290.3C,BraA03g012400.3C,BraA09g054420.3C,BraA03g018230.3C,BraA01g027730.3C,BraA07g015830.3C,BraA03g019840.3C,BraA03g055660.3C,BraA09g0…
GO:0006787	porphyrin-containing compound catabolic process	biological_process	0.20124	0.85174	14	6269	53	30047	BraA01g022650.3C,BraA04g014670.3C,BraA03g045520.3C,BraA06g009710.3C,BraA03g051880.3C,BraA09g041800.3C,BraA05g019630.3C,BraA06g003660.3C,BraA01g024160.3C,BraA06g003670.3C,BraA03g046750.3C,BraA06g024440.3C,BraA10g021630.3C,BraA02g018870.3C
GO:0033015	tetrapyrrole catabolic process	biological_process	0.20124	0.85174	14	6269	53	30047	BraA03g045520.3C,BraA01g022650.3C,BraA04g014670.3C,BraA03g046750.3C,BraA01g024160.3C,BraA06g003670.3C,BraA02g018870.3C,BraA10g021630.3C,BraA06g024440.3C,BraA03g051880.3C,BraA06g009710.3C,BraA06g003660.3C,BraA09g041800.3C,BraA05g019630.3C
GO:0006629	lipid metabolic process	biological_process	0.20195	0.85174	247	6269	1128	30047	BraA08g001860.3C,BraA03g049130.3C,BraA02g001870.3C,BraA02g016200.3C,BraA03g033620.3C,BraA01g036840.3C,BraA10g015280.3C,BraA05g017480.3C,BraA02g043120.3C,BraA09g045270.3C,BraA02g042450.3C,BraA08g030900.3C,BraA08g035100.3C,BraA02g006920.3C,BraA02g008750.3C,BraA10g024640.3C,BraA01g006130.3C,BraA03g051880.3C,BraA03g030210.3C,BraA10g004400.3C,BraA03g043130.3C,BraA03g021870.3C,BraA04g007220.3C,BraA04g0…
GO:0044712	single-organism catabolic process	biological_process	0.20392	0.85174	73	6269	319	30047	BraA01g023890.3C,BraA01g023620.3C,BraA09g026520.3C,BraA01g024780.3C,BraA09g031680.3C,BraA08g002580.3C,BraA03g001300.3C,BraA01g016970.3C,BraA03g046750.3C,BraA08g018260.3C,BraA10g020070.3C,BraA09g034150.3C,BraA01g006400.3C,BraA01g017230.3C,BraA10g014150.3C,BraA01g004710.3C,BraA06g044590.3C,BraA01g033870.3C,BraA02g002510.3C,BraA03g030180.3C,BraA03g058920.3C,BraA02g014280.3C,BraA06g003660.3C,BraA01g0…
GO:0003857	3-hydroxyacyl-CoA dehydrogenase activity	molecular_function	0.20584	0.85174	19	6269	75	30047	BraA09g015570.3C,BraA05g038760.3C,BraA02g042450.3C,BraA02g022380.3C,BraA09g006260.3C,BraA08g022790.3C,BraA04g018220.3C,BraA03g062580.3C,BraA05g041250.3C,BraA09g055520.3C,BraA02g020330.3C,BraA01g020630.3C,BraA04g028920.3C,BraA06g013770.3C,BraA01g041930.3C,BraA05g030260.3C,BraA03g033060.3C,BraA07g008290.3C,BraA04g003190.3C
GO:0071944	cell periphery	cellular_component	0.20653	0.85174	155	6269	699	30047	BraA02g029590.3C,BraA09g024980.3C,BraA03g039360.3C,BraA03g025550.3C,BraA02g013330.3C,BraA01g019930.3C,BraA09g013990.3C,BraA06g043660.3C,BraA10g013280.3C,BraA05g034380.3C,BraA09g010020.3C,BraA03g062090.3C,BraA08g025120.3C,BraA04g020830.3C,BraA02g008480.3C,BraA02g027420.3C,BraA05g008590.3C,BraA07g024520.3C,BraA06g011020.3C,BraA03g001890.3C,BraA01g031680.3C,BraA02g013830.3C,BraA03g055350.3C,BraA08g0…
GO:0032879	regulation of localization	biological_process	0.20787	0.85174	13	6269	49	30047	BraA01g017040.3C,BraA03g051080.3C,BraA09g006900.3C,BraA06g014500.3C,BraA09g006370.3C,BraA01g037500.3C,BraA06g031800.3C,BraA05g032740.3C,BraA05g016030.3C,BraA03g030410.3C,BraA05g029070.3C,BraA02g043060.3C,BraA02g030850.3C
GO:0015109	chromate transmembrane transporter activity	molecular_function	0.20854	0.85174	1	6269	1	30047	BraA05g014160.3C
GO:0015703	chromate transport	biological_process	0.20854	0.85174	1	6269	1	30047	BraA05g014160.3C
GO:0035792	other organism postsynaptic membrane	cellular_component	0.20855	0.85174	1	6269	1	30047	BraA03g026940.3C
GO:0015858	nucleoside transport	biological_process	0.20858	0.85174	1	6269	1	30047	BraA10g013290.3C
GO:0034257	nicotinamide riboside transmembrane transporter activity	molecular_function	0.20858	0.85174	1	6269	1	30047	BraA10g013290.3C
GO:0034258	nicotinamide riboside transport	biological_process	0.20858	0.85174	1	6269	1	30047	BraA10g013290.3C
GO:0015066	alpha-amylase inhibitor activity	molecular_function	0.20858	0.85174	1	6269	1	30047	BraA04g012480.3C
GO:0046417	chorismate metabolic process	biological_process	0.20859	0.85174	1	6269	1	30047	BraA08g027550.3C
GO:0017134	fibroblast growth factor binding	molecular_function	0.20862	0.85174	1	6269	1	30047	BraA03g058360.3C
GO:0050852	T cell receptor signaling pathway	biological_process	0.20862	0.85174	1	6269	1	30047	BraA01g019060.3C
GO:0009887	organ morphogenesis	biological_process	0.20863	0.85174	1	6269	1	30047	BraA04g025500.3C
GO:0034505	tooth mineralization	biological_process	0.20863	0.85174	1	6269	1	30047	BraA04g025500.3C
GO:0042475	odontogenesis of dentin-containing tooth	biological_process	0.20863	0.85174	1	6269	1	30047	BraA04g025500.3C
GO:0042476	odontogenesis	biological_process	0.20863	0.85174	1	6269	1	30047	BraA04g025500.3C
GO:0042481	regulation of odontogenesis	biological_process	0.20863	0.85174	1	6269	1	30047	BraA04g025500.3C
GO:0042482	positive regulation of odontogenesis	biological_process	0.20863	0.85174	1	6269	1	30047	BraA04g025500.3C
GO:0042487	regulation of odontogenesis of dentin-containing tooth	biological_process	0.20863	0.85174	1	6269	1	30047	BraA04g025500.3C
GO:0042488	positive regulation of odontogenesis of dentin-containing tooth	biological_process	0.20863	0.85174	1	6269	1	30047	BraA04g025500.3C
GO:0070166	enamel mineralization	biological_process	0.20863	0.85174	1	6269	1	30047	BraA04g025500.3C
GO:0070169	positive regulation of biomineral tissue development	biological_process	0.20863	0.85174	1	6269	1	30047	BraA04g025500.3C
GO:0070170	regulation of tooth mineralization	biological_process	0.20863	0.85174	1	6269	1	30047	BraA04g025500.3C
GO:0070172	positive regulation of tooth mineralization	biological_process	0.20863	0.85174	1	6269	1	30047	BraA04g025500.3C
GO:0070173	regulation of enamel mineralization	biological_process	0.20863	0.85174	1	6269	1	30047	BraA04g025500.3C
GO:0070175	positive regulation of enamel mineralization	biological_process	0.20863	0.85174	1	6269	1	30047	BraA04g025500.3C
GO:0097186	amelogenesis	biological_process	0.20863	0.85174	1	6269	1	30047	BraA04g025500.3C
GO:2000027	regulation of organ morphogenesis	biological_process	0.20863	0.85174	1	6269	1	30047	BraA04g025500.3C
GO:0036126	sperm flagellum	cellular_component	0.20864	0.85174	1	6269	1	30047	BraA05g002870.3C
GO:0097228	sperm principal piece	cellular_component	0.20864	0.85174	1	6269	1	30047	BraA05g002870.3C
GO:0008488	gamma-glutamyl carboxylase activity	molecular_function	0.20866	0.85174	1	6269	1	30047	BraA07g004240.3C
GO:0017187	peptidyl-glutamic acid carboxylation	biological_process	0.20866	0.85174	1	6269	1	30047	BraA07g004240.3C
GO:0018200	peptidyl-glutamic acid modification	biological_process	0.20866	0.85174	1	6269	1	30047	BraA07g004240.3C
GO:0018214	protein carboxylation	biological_process	0.20866	0.85174	1	6269	1	30047	BraA07g004240.3C
GO:0004100	chitin synthase activity	molecular_function	0.20866	0.85174	1	6269	1	30047	BraA09g033130.3C
GO:0040001	establishment of mitotic spindle localization	biological_process	0.20866	0.85174	1	6269	1	30047	BraA06g022030.3C
GO:0051293	establishment of spindle localization	biological_process	0.20866	0.85174	1	6269	1	30047	BraA06g022030.3C
GO:0051653	spindle localization	biological_process	0.20866	0.85174	1	6269	1	30047	BraA06g022030.3C
GO:0030282	bone mineralization	biological_process	0.20866	0.85174	1	6269	1	30047	BraA07g006110.3C
GO:0030500	regulation of bone mineralization	biological_process	0.20866	0.85174	1	6269	1	30047	BraA07g006110.3C
GO:0046848	hydroxyapatite binding	molecular_function	0.20866	0.85174	1	6269	1	30047	BraA07g006110.3C
GO:0043027	cysteine-type endopeptidase inhibitor activity involved in apoptotic process	molecular_function	0.20866	0.85174	1	6269	1	30047	BraA08g017560.3C
GO:0043028	cysteine-type endopeptidase regulator activity involved in apoptotic process	molecular_function	0.20866	0.85174	1	6269	1	30047	BraA08g017560.3C
GO:0031639	plasminogen activation	biological_process	0.20867	0.85174	1	6269	1	30047	BraA06g034340.3C
GO:0008028	monocarboxylic acid transmembrane transporter activity	molecular_function	0.20867	0.85174	1	6269	1	30047	BraA02g006850.3C
GO:0015128	gluconate transmembrane transporter activity	molecular_function	0.20867	0.85174	1	6269	1	30047	BraA02g006850.3C
GO:0015649	2-keto-3-deoxygluconate:proton symporter activity	molecular_function	0.20867	0.85174	1	6269	1	30047	BraA02g006850.3C
GO:0042873	aldonate transport	biological_process	0.20867	0.85174	1	6269	1	30047	BraA02g006850.3C
GO:0042879	aldonate transmembrane transporter activity	molecular_function	0.20867	0.85174	1	6269	1	30047	BraA02g006850.3C
GO:0046411	2-keto-3-deoxygluconate transport	biological_process	0.20867	0.85174	1	6269	1	30047	BraA02g006850.3C
GO:0042752	regulation of circadian rhythm	biological_process	0.20867	0.85174	1	6269	1	30047	BraA10g010290.3C
GO:0042754	negative regulation of circadian rhythm	biological_process	0.20867	0.85174	1	6269	1	30047	BraA10g010290.3C
GO:0006516	glycoprotein catabolic process	biological_process	0.20867	0.85174	1	6269	1	30047	BraA06g034370.3C
GO:0008658	penicillin binding	molecular_function	0.20867	0.85174	1	6269	1	30047	BraA10g001550.3C
GO:0033293	monocarboxylic acid binding	molecular_function	0.20867	0.85174	1	6269	1	30047	BraA10g001550.3C
GO:0043487	regulation of RNA stability	biological_process	0.20867	0.85174	1	6269	1	30047	BraA05g038890.3C
GO:0043488	regulation of mRNA stability	biological_process	0.20867	0.85174	1	6269	1	30047	BraA05g038890.3C
GO:0043489	RNA stabilization	biological_process	0.20867	0.85174	1	6269	1	30047	BraA05g038890.3C
GO:0048255	mRNA stabilization	biological_process	0.20867	0.85174	1	6269	1	30047	BraA05g038890.3C
GO:0002143	tRNA wobble position uridine thiolation	biological_process	0.20867	0.85174	1	6269	1	30047	BraA09g063500.3C
GO:0004169	dolichyl-phosphate-mannose-protein mannosyltransferase activity	molecular_function	0.20867	0.85174	1	6269	1	30047	BraA06g023180.3C
GO:0004448	isocitrate dehydrogenase activity	molecular_function	0.20867	0.85174	1	6269	1	30047	BraA02g017650.3C
GO:0004450	isocitrate dehydrogenase (NADP+) activity	molecular_function	0.20867	0.85174	1	6269	1	30047	BraA02g017650.3C
GO:0005540	hyaluronic acid binding	molecular_function	0.20867	0.85174	1	6269	1	30047	BraA07g025380.3C
GO:0007532	regulation of mating-type specific transcription, DNA-templated	biological_process	0.20867	0.85174	1	6269	1	30047	BraA07g022340.3C
GO:0008285	negative regulation of cell proliferation	biological_process	0.20867	0.85174	1	6269	1	30047	BraA07g017960.3C
GO:0008301	DNA binding, bending	molecular_function	0.20867	0.85174	1	6269	1	30047	BraA07g022340.3C
GO:0008772	[isocitrate dehydrogenase (NADP+)] kinase activity	molecular_function	0.20867	0.85174	1	6269	1	30047	BraA05g028270.3C
GO:0009318	exodeoxyribonuclease VII complex	cellular_component	0.20867	0.85174	1	6269	1	30047	BraA06g005750.3C
GO:0010212	response to ionizing radiation	biological_process	0.20867	0.85174	1	6269	1	30047	BraA08g028970.3C
GO:0019646	aerobic electron transport chain	biological_process	0.20867	0.85174	1	6269	1	30047	BraA05g029850.3C
GO:0019911	structural constituent of myelin sheath	molecular_function	0.20867	0.85174	1	6269	1	30047	BraA09g056660.3C
GO:0035268	protein mannosylation	biological_process	0.20867	0.85174	1	6269	1	30047	BraA06g023180.3C
GO:0035269	protein O-linked mannosylation	biological_process	0.20867	0.85174	1	6269	1	30047	BraA06g023180.3C
GO:0045895	positive regulation of mating-type specific transcription, DNA-templated	biological_process	0.20867	0.85174	1	6269	1	30047	BraA07g022340.3C
GO:0050795	regulation of behavior	biological_process	0.20867	0.85174	1	6269	1	30047	BraA02g029940.3C
GO:0050920	regulation of chemotaxis	biological_process	0.20867	0.85174	1	6269	1	30047	BraA02g029940.3C
GO:0071214	cellular response to abiotic stimulus	biological_process	0.20867	0.85174	1	6269	1	30047	BraA08g028970.3C
GO:0071478	cellular response to radiation	biological_process	0.20867	0.85174	1	6269	1	30047	BraA08g028970.3C
GO:0071479	cellular response to ionizing radiation	biological_process	0.20867	0.85174	1	6269	1	30047	BraA08g028970.3C
GO:0097502	mannosylation	biological_process	0.20867	0.85174	1	6269	1	30047	BraA06g023180.3C
GO:0008061	chitin binding	molecular_function	0.20895	0.85174	9	6269	32	30047	BraA01g039030.3C,BraA03g023210.3C,BraA02g023560.3C,BraA06g005220.3C,BraA03g024280.3C,BraA03g022970.3C,BraA09g044810.3C,BraA08g035180.3C,BraA03g035410.3C
GO:0034212	peptide N-acetyltransferase activity	molecular_function	0.20896	0.85174	9	6269	32	30047	BraA09g028600.3C,BraA10g014220.3C,BraA06g018370.3C,BraA02g020780.3C,BraA03g045600.3C,BraA03g035760.3C,BraA06g023110.3C,BraA02g017580.3C,BraA05g035470.3C
GO:0061733	peptide-lysine-N-acetyltransferase activity	molecular_function	0.20896	0.85174	9	6269	32	30047	BraA03g035760.3C,BraA03g045600.3C,BraA06g018370.3C,BraA02g020780.3C,BraA10g014220.3C,BraA09g028600.3C,BraA05g035470.3C,BraA02g017580.3C,BraA06g023110.3C
GO:0016853	isomerase activity	molecular_function	0.20903	0.85174	77	6269	338	30047	BraA01g038080.3C,BraA09g057600.3C,BraA03g032900.3C,BraA05g037580.3C,BraA03g018650.3C,BraA05g036530.3C,BraA04g025560.3C,BraA07g039470.3C,BraA01g034890.3C,BraA09g039580.3C,BraA04g024750.3C,BraA03g001470.3C,BraA01g040250.3C,BraA07g041820.3C,BraA05g027860.3C,BraA07g039340.3C,BraA10g017510.3C,BraA05g037480.3C,BraA07g036580.3C,BraA03g018010.3C,BraA10g018890.3C,BraA05g006800.3C,BraA01g008480.3C,BraA02g0…
GO:0003677	DNA binding	molecular_function	0.20958	0.85322	769	6269	3595	30047	BraA07g024530.3C,BraA01g009590.3C,BraA09g049620.3C,BraA07g017370.3C,BraA02g022210.3C,BraA10g031080.3C,BraA03g032310.3C,BraA09g015060.3C,BraA09g048560.3C,BraA10g000550.3C,BraA04g026320.3C,BraA02g015800.3C,BraA04g001980.3C,BraA06g033950.3C,BraA01g004190.3C,BraA07g018720.3C,BraA05g030400.3C,BraA07g028220.3C,BraA08g020240.3C,BraA09g027960.3C,BraA09g000730.3C,BraA06g030930.3C,BraA02g008550.3C,BraA05g0…
GO:0009057	macromolecule catabolic process	biological_process	0.21341	0.86752	86	6269	380	30047	BraA03g024290.3C,BraA01g010200.3C,BraA02g035480.3C,BraA02g037450.3C,BraA02g033580.3C,BraA01g003110.3C,BraA06g024320.3C,BraA02g018650.3C,BraA07g030580.3C,BraA10g023340.3C,BraA06g017010.3C,BraA08g025550.3C,BraA06g034370.3C,BraA07g019920.3C,BraA02g031870.3C,BraA02g001370.3C,BraA03g024090.3C,BraA09g064750.3C,BraA02g025200.3C,BraA06g004200.3C,BraA03g000830.3C,BraA06g001100.3C,BraA04g020990.3C,BraA04g0…
GO:0009260	ribonucleotide biosynthetic process	biological_process	0.21403	0.86752	41	6269	174	30047	BraA08g020850.3C,BraA02g033380.3C,BraA04g026820.3C,BraA10g017840.3C,BraA05g007380.3C,BraA03g061640.3C,BraA10g030210.3C,BraA08g004440.3C,BraA03g017370.3C,BraA08g002470.3C,BraA03g012450.3C,BraA01g011240.3C,BraA09g003270.3C,BraA05g002690.3C,BraA02g044250.3C,BraA06g040370.3C,BraA08g016880.3C,BraA01g028300.3C,BraA09g004220.3C,BraA01g016310.3C,BraA01g009810.3C,BraA04g029220.3C,BraA03g045900.3C,BraA04g0…
GO:0046390	ribose phosphate biosynthetic process	biological_process	0.21403	0.86752	41	6269	174	30047	BraA06g040370.3C,BraA02g044250.3C,BraA05g002690.3C,BraA09g003270.3C,BraA01g011240.3C,BraA03g012450.3C,BraA08g002470.3C,BraA10g030210.3C,BraA03g017370.3C,BraA08g004440.3C,BraA03g061640.3C,BraA05g007380.3C,BraA10g017840.3C,BraA04g026820.3C,BraA08g020850.3C,BraA02g033380.3C,BraA07g034110.3C,BraA09g004940.3C,BraA09g014950.3C,BraA08g019520.3C,BraAnng000660.3C,BraA10g013540.3C,BraA03g018230.3C,BraA04g0…
GO:0016671	oxidoreductase activity, acting on a sulfur group of donors, disulfide as acceptor	molecular_function	0.21452	0.86752	8	6269	28	30047	BraA03g003060.3C,BraA04g028260.3C,BraA03g003070.3C,BraA03g003040.3C,BraA07g036580.3C,BraA02g007430.3C,BraA05g006800.3C,BraA03g003050.3C
GO:0008312	7S RNA binding	molecular_function	0.21456	0.86752	8	6269	28	30047	BraA05g022840.3C,BraA04g030250.3C,BraA02g043470.3C,BraA07g031150.3C,BraA03g023010.3C,BraA08g005520.3C,BraA04g030270.3C,BraA06g025180.3C
GO:0048500	signal recognition particle	cellular_component	0.21456	0.86752	8	6269	28	30047	BraA05g022840.3C,BraA04g030250.3C,BraA08g005520.3C,BraA06g025180.3C,BraA04g030270.3C,BraA03g023010.3C,BraA07g031150.3C,BraA02g043470.3C
GO:0006766	vitamin metabolic process	biological_process	0.21457	0.86752	27	6269	111	30047	BraA07g004180.3C,BraA09g039020.3C,BraA06g039760.3C,BraA09g014950.3C,BraA10g017620.3C,BraA06g027490.3C,BraA03g048370.3C,BraA09g032800.3C,BraA03g037030.3C,BraA09g051950.3C,BraA06g034990.3C,BraA01g037460.3C,BraA07g001330.3C,BraA04g031470.3C,BraA05g028760.3C,BraA09g054190.3C,BraA10g016230.3C,BraA01g026700.3C,BraA08g032990.3C,BraA05g035370.3C,BraA04g011800.3C,BraA04g014260.3C,BraA09g063060.3C,BraA07g0…
GO:0006767	water-soluble vitamin metabolic process	biological_process	0.21457	0.86752	27	6269	111	30047	BraA07g033840.3C,BraA03g020320.3C,BraA10g029310.3C,BraA03g040040.3C,BraA08g032990.3C,BraA01g026700.3C,BraA05g035370.3C,BraA04g011800.3C,BraA09g063060.3C,BraA04g014260.3C,BraA04g031470.3C,BraA09g054190.3C,BraA05g028760.3C,BraA10g016230.3C,BraA01g037460.3C,BraA07g001330.3C,BraA09g051950.3C,BraA06g034990.3C,BraA09g032800.3C,BraA03g037030.3C,BraA09g014950.3C,BraA10g017620.3C,BraA06g027490.3C,BraA03g0…
GO:0016875	ligase activity, forming carbon-oxygen bonds	molecular_function	0.21536	0.86923	37	6269	156	30047	BraA09g006510.3C,BraA09g005520.3C,BraA05g033190.3C,BraA01g043070.3C,BraA01g003080.3C,BraA09g061500.3C,BraA08g022700.3C,BraA05g030650.3C,BraA09g011530.3C,BraA09g063600.3C,BraA03g053260.3C,BraA06g037310.3C,BraA08g019500.3C,BraA03g031840.3C,BraA07g000890.3C,BraA10g028370.3C,BraA02g010060.3C,BraA03g028250.3C,BraA09g065610.3C,BraA03g050300.3C,BraA04g016030.3C,BraA05g019430.3C,BraA01g017000.3C,BraA06g0…
GO:0016876	ligase activity, forming aminoacyl-tRNA and related compounds	molecular_function	0.21536	0.86923	37	6269	156	30047	BraA08g019500.3C,BraA06g037310.3C,BraA03g053260.3C,BraA09g063600.3C,BraA09g011530.3C,BraA05g030650.3C,BraA09g061500.3C,BraA08g022700.3C,BraA01g003080.3C,BraA01g043070.3C,BraA05g033190.3C,BraA09g005520.3C,BraA09g006510.3C,BraA09g065610.3C,BraA03g028250.3C,BraA02g010060.3C,BraA10g028370.3C,BraA07g000890.3C,BraA03g031840.3C,BraA06g006400.3C,BraA01g017000.3C,BraA05g019430.3C,BraA04g016030.3C,BraA03g0…
GO:0070008	serine-type exopeptidase activity	molecular_function	0.21887	0.87541	22	6269	89	30047	BraA01g009720.3C,BraA02g010200.3C,BraA07g016790.3C,BraA10g029800.3C,BraA04g015300.3C,BraA03g034400.3C,BraA08g016610.3C,BraA02g042740.3C,BraA01g015330.3C,BraA06g015760.3C,BraA04g012800.3C,BraA02g003130.3C,BraA08g031390.3C,BraA08g002980.3C,BraA06g007690.3C,BraA10g022230.3C,BraA09g053340.3C,BraA01g028870.3C,BraA04g025500.3C,BraA05g038760.3C,BraA07g039500.3C,BraA05g037860.3C
GO:0010038	response to metal ion	biological_process	0.22013	0.87541	7	6269	24	30047	BraA09g064410.3C,BraA04g022880.3C,BraA03g004070.3C,BraA10g030870.3C,BraA09g015370.3C,BraA02g037320.3C,BraA06g043000.3C
GO:0005882	intermediate filament	cellular_component	0.2203	0.87541	17	6269	67	30047	BraA02g019420.3C,BraA09g058720.3C,BraA01g016040.3C,BraA05g039620.3C,BraA03g026240.3C,BraA02g044780.3C,BraA05g000850.3C,BraA10g005080.3C,BraA01g023740.3C,BraA09g045160.3C,BraA01g018370.3C,BraA04g017960.3C,BraA03g037390.3C,BraA02g025550.3C,BraA07g005790.3C,BraA04g022340.3C,BraA04g013850.3C
GO:0045111	intermediate filament cytoskeleton	cellular_component	0.2203	0.87541	17	6269	67	30047	BraA09g058720.3C,BraA01g016040.3C,BraA05g039620.3C,BraA03g026240.3C,BraA02g019420.3C,BraA01g023740.3C,BraA09g045160.3C,BraA01g018370.3C,BraA02g044780.3C,BraA05g000850.3C,BraA10g005080.3C,BraA04g017960.3C,BraA03g037390.3C,BraA04g022340.3C,BraA04g013850.3C,BraA02g025550.3C,BraA07g005790.3C
GO:0010468	regulation of gene expression	biological_process	0.22052	0.87541	615	6269	2869	30047	BraA06g000340.3C,BraA02g009830.3C,BraA10g018200.3C,BraA07g040900.3C,BraA09g039730.3C,BraA08g008870.3C,BraA04g006370.3C,BraA09g059810.3C,BraA09g009570.3C,BraA07g038480.3C,BraA05g015200.3C,BraA07g042250.3C,BraA08g000520.3C,BraA02g032910.3C,BraA07g003910.3C,BraA09g006510.3C,BraA09g024490.3C,BraA09g021180.3C,BraA07g015410.3C,BraA01g021240.3C,BraA07g010440.3C,BraA08g033270.3C,BraA07g008290.3C,BraA09g0…
GO:1901135	carbohydrate derivative metabolic process	biological_process	0.22147	0.87541	178	6269	809	30047	BraA10g014150.3C,BraA07g021720.3C,BraA01g042220.3C,BraAnng000660.3C,BraA01g017230.3C,BraA01g010980.3C,BraA04g010870.3C,BraA06g024320.3C,BraA09g018630.3C,BraA01g032050.3C,BraA04g013030.3C,BraA05g013330.3C,BraA07g026160.3C,BraA03g033380.3C,BraA03g000350.3C,BraA06g034370.3C,BraA09g030120.3C,BraA03g008570.3C,BraA10g003640.3C,BraA03g001300.3C,BraA01g023620.3C,BraA01g028300.3C,BraA09g004220.3C,BraA10g0…
GO:0032780	negative regulation of ATPase activity	biological_process	0.22197	0.87541	3	6269	8	30047	BraA08g006170.3C,BraA01g039010.3C,BraA02g018310.3C
GO:0001522	pseudouridine synthesis	biological_process	0.22216	0.87541	11	6269	41	30047	BraA07g039470.3C,BraA05g027860.3C,BraA02g016050.3C,BraA07g039340.3C,BraA08g023650.3C,BraA10g017510.3C,BraA03g033120.3C,BraA09g030820.3C,BraA09g034800.3C,BraA10g002060.3C,BraA07g041820.3C
GO:0051656	establishment of organelle localization	biological_process	0.2222	0.87541	3	6269	8	30047	BraA06g022030.3C,BraA02g030850.3C,BraA04g008680.3C
GO:0007217	tachykinin receptor signaling pathway	biological_process	0.22224	0.87541	3	6269	8	30047	BraA01g009900.3C,BraA07g008310.3C,BraA03g033850.3C
GO:0004329	formate-tetrahydrofolate ligase activity	molecular_function	0.22233	0.87541	3	6269	8	30047	BraA09g001240.3C,BraA08g012490.3C,BraA06g003200.3C
GO:0005315	inorganic phosphate transmembrane transporter activity	molecular_function	0.22233	0.87541	3	6269	8	30047	BraA03g005130.3C,BraA05g033080.3C,BraA04g012620.3C
GO:0016774	phosphotransferase activity, carboxyl group as acceptor	molecular_function	0.22239	0.87541	3	6269	8	30047	BraA07g029320.3C,BraA07g042300.3C,BraA02g025430.3C
GO:0019236	response to pheromone	biological_process	0.22239	0.87541	3	6269	8	30047	BraA05g037030.3C,BraA07g029520.3C,BraA07g033390.3C
GO:0006461	protein complex assembly	biological_process	0.22241	0.87541	108	6269	483	30047	BraA08g033270.3C,BraA02g022290.3C,BraA05g036310.3C,BraA01g038250.3C,BraA04g008680.3C,BraA10g020290.3C,BraA07g005790.3C,BraA04g022020.3C,BraA07g009740.3C,BraA06g005750.3C,BraA10g024650.3C,BraA07g036560.3C,BraA04g005310.3C,BraA05g039620.3C,BraA09g005330.3C,BraA02g008550.3C,BraA03g034980.3C,BraA06g014360.3C,BraA09g026700.3C,BraA09g045160.3C,BraA07g041690.3C,BraA02g016630.3C,BraA03g024120.3C,BraA10g0…
GO:0051260	protein homooligomerization	biological_process	0.22241	0.87541	3	6269	8	30047	BraA02g037390.3C,BraA05g037360.3C,BraA04g022020.3C
GO:0006959	humoral immune response	biological_process	0.22242	0.87541	3	6269	8	30047	BraA08g011070.3C,BraA07g009020.3C,BraA08g021040.3C
GO:0042381	hemolymph coagulation	biological_process	0.22242	0.87541	3	6269	8	30047	BraA08g021040.3C,BraA08g011070.3C,BraA07g009020.3C
GO:0015721	bile acid and bile salt transport	biological_process	0.22242	0.87541	3	6269	8	30047	BraA01g013800.3C,BraA07g038870.3C,BraA03g039360.3C
GO:0046982	protein heterodimerization activity	molecular_function	0.22242	0.87541	3	6269	8	30047	BraA07g038870.3C,BraA01g013800.3C,BraA03g039360.3C
GO:0015370	solute:sodium symporter activity	molecular_function	0.22242	0.87541	3	6269	8	30047	BraA04g030080.3C,BraA07g010480.3C,BraA08g022890.3C
GO:0015114	phosphate ion transmembrane transporter activity	molecular_function	0.22242	0.87541	3	6269	8	30047	BraA03g053810.3C,BraA02g035930.3C,BraA06g039250.3C
GO:0005451	monovalent cation:proton antiporter activity	molecular_function	0.22243	0.87541	3	6269	8	30047	BraA07g005200.3C,BraA09g044850.3C,BraA09g010330.3C
GO:0015491	cation:cation antiporter activity	molecular_function	0.22243	0.87541	3	6269	8	30047	BraA07g005200.3C,BraA09g010330.3C,BraA09g044850.3C
GO:0008537	proteasome activator complex	cellular_component	0.22243	0.87541	3	6269	8	30047	BraA04g029220.3C,BraA05g037500.3C,BraA05g017260.3C
GO:0022624	proteasome accessory complex	cellular_component	0.22243	0.87541	3	6269	8	30047	BraA05g037500.3C,BraA04g029220.3C,BraA05g017260.3C
GO:0070588	calcium ion transmembrane transport	biological_process	0.22243	0.87541	3	6269	8	30047	BraA01g031680.3C,BraA07g026960.3C,BraA01g044710.3C
GO:0018143	nucleic acid-protein covalent cross-linking	biological_process	0.22243	0.87541	3	6269	8	30047	BraA10g032490.3C,BraA09g057610.3C,BraA09g038500.3C
GO:0016765	transferase activity, transferring alkyl or aryl (other than methyl) groups	molecular_function	0.22246	0.87541	32	6269	134	30047	BraA04g026330.3C,BraA02g000760.3C,BraA10g023280.3C,BraA05g042530.3C,BraA08g020540.3C,BraA03g052080.3C,BraA03g009370.3C,BraA03g054270.3C,BraA01g022240.3C,BraA08g032370.3C,BraA02g030030.3C,BraA05g008470.3C,BraA01g015210.3C,BraA05g027780.3C,BraA01g037460.3C,BraA01g026200.3C,BraA01g014260.3C,BraA03g051540.3C,BraA01g012640.3C,BraA01g033510.3C,BraA02g008740.3C,BraA01g018790.3C,BraA07g025950.3C,BraA09g0…
GO:0010605	negative regulation of macromolecule metabolic process	biological_process	0.22261	0.87541	30	6269	125	30047	BraA02g006170.3C,BraA02g002510.3C,BraA10g010290.3C,BraA08g002190.3C,BraA06g000030.3C,BraA02g010050.3C,BraA06g005750.3C,BraA07g025930.3C,BraA05g019380.3C,BraA10g009410.3C,BraA07g023600.3C,BraA09g039670.3C,BraA05g027420.3C,BraA10g029310.3C,BraA01g007570.3C,BraA10g019700.3C,BraA09g059180.3C,BraA07g019920.3C,BraA08g020250.3C,BraA08g031710.3C,BraA07g008320.3C,BraA03g039230.3C,BraA10g005080.3C,BraA06g0…
GO:0051187	cofactor catabolic process	biological_process	0.2227	0.87541	14	6269	54	30047	BraA05g019630.3C,BraA09g041800.3C,BraA06g003660.3C,BraA06g009710.3C,BraA03g051880.3C,BraA06g024440.3C,BraA10g021630.3C,BraA02g018870.3C,BraA01g024160.3C,BraA06g003670.3C,BraA03g046750.3C,BraA04g014670.3C,BraA01g022650.3C,BraA03g045520.3C
GO:0006366	transcription from RNA polymerase II promoter	biological_process	0.22303	0.87541	54	6269	234	30047	BraA02g033370.3C,BraA08g021230.3C,BraA01g023330.3C,BraA06g035780.3C,BraA02g043550.3C,BraA05g024740.3C,BraA09g000570.3C,BraA09g024520.3C,BraA10g032490.3C,BraA02g000250.3C,BraA05g027990.3C,BraA03g000680.3C,BraA01g009240.3C,BraA02g006850.3C,BraA05g009680.3C,BraA08g027550.3C,BraA07g004880.3C,BraA09g034350.3C,BraA01g004300.3C,BraA05g032990.3C,BraA07g037550.3C,BraA09g037830.3C,BraA08g020240.3C,BraA08g0…
GO:0004674	protein serine/threonine kinase activity	molecular_function	0.22305	0.87541	54	6269	234	30047	BraA02g038960.3C,BraA07g004880.3C,BraA05g031130.3C,BraA05g035370.3C,BraA07g020540.3C,BraA01g029410.3C,BraA01g029150.3C,BraA01g011330.3C,BraA09g007340.3C,BraA03g053810.3C,BraA02g000500.3C,BraA09g060570.3C,BraA06g024140.3C,BraA03g040830.3C,BraA08g024310.3C,BraA01g028180.3C,BraA05g009570.3C,BraA06g025920.3C,BraA06g007860.3C,BraA03g034250.3C,BraA08g026320.3C,BraA03g056410.3C,BraA05g020220.3C,BraA04g0…
GO:0005227	calcium activated cation channel activity	molecular_function	0.22487	0.87907	6	6269	20	30047	BraA05g027110.3C,BraA08g013290.3C,BraA09g045890.3C,BraA09g004270.3C,BraA03g026240.3C,BraA09g004960.3C
GO:0015269	calcium-activated potassium channel activity	molecular_function	0.22487	0.87907	6	6269	20	30047	BraA05g027110.3C,BraA09g045890.3C,BraA08g013290.3C,BraA03g026240.3C,BraA09g004270.3C,BraA09g004960.3C
GO:0022839	ion gated channel activity	molecular_function	0.22487	0.87907	6	6269	20	30047	BraA03g026240.3C,BraA09g004270.3C,BraA09g004960.3C,BraA05g027110.3C,BraA09g045890.3C,BraA08g013290.3C
GO:0016160	amylase activity	molecular_function	0.22495	0.87907	6	6269	20	30047	BraA01g019420.3C,BraA03g008710.3C,BraA07g034670.3C,BraA07g008770.3C,BraA02g031870.3C,BraA05g005510.3C
GO:0006665	sphingolipid metabolic process	biological_process	0.22495	0.87907	6	6269	20	30047	BraA02g029080.3C,BraA03g051850.3C,BraA07g029610.3C,BraA03g026150.3C,BraA01g014760.3C,BraA06g039100.3C
GO:0034220	ion transmembrane transport	biological_process	0.22511	0.87907	98	6269	437	30047	BraA05g007380.3C,BraA10g017840.3C,BraA09g044240.3C,BraA05g017070.3C,BraA02g025600.3C,BraA05g041770.3C,BraA10g030210.3C,BraA08g006870.3C,BraA07g035670.3C,BraA09g054860.3C,BraA02g011060.3C,BraA06g039250.3C,BraA01g011240.3C,BraA08g002470.3C,BraA01g033760.3C,BraA07g021830.3C,BraA01g044710.3C,BraA02g024930.3C,BraA03g024980.3C,BraA02g035930.3C,BraA05g029080.3C,BraA01g016310.3C,BraA01g028170.3C,BraA09g0…
GO:0016798	hydrolase activity, acting on glycosyl bonds	molecular_function	0.2257	0.88062	168	6269	763	30047	BraA06g015390.3C,BraA04g010150.3C,BraA06g027760.3C,BraA07g008020.3C,BraA07g031540.3C,BraA01g019400.3C,BraA05g027690.3C,BraA03g015250.3C,BraA06g027000.3C,BraA06g017060.3C,BraA04g008120.3C,BraA02g044440.3C,BraA01g043780.3C,BraA07g032490.3C,BraA07g033620.3C,BraA09g014550.3C,BraA07g029750.3C,BraA04g005540.3C,BraA04g000690.3C,BraA10g024470.3C,BraA05g033250.3C,BraA01g030420.3C,BraA09g031680.3C,BraA07g0…
GO:0008170	N-methyltransferase activity	molecular_function	0.22637	0.88184	21	6269	85	30047	BraA07g037220.3C,BraA05g042570.3C,BraA09g009700.3C,BraA04g016830.3C,BraA02g037070.3C,BraA07g010440.3C,BraA01g033050.3C,BraA03g021170.3C,BraA08g011650.3C,BraA10g030630.3C,BraA04g006930.3C,BraA01g018050.3C,BraA02g045990.3C,BraA03g024250.3C,BraA09g046270.3C,BraA02g007280.3C,BraA06g038050.3C,BraA03g032300.3C,BraA05g026590.3C,BraA03g054880.3C,BraA01g044660.3C
GO:0005694	chromosome	cellular_component	0.22638	0.88184	85	6269	377	30047	BraA04g007970.3C,BraA06g020320.3C,BraA03g028750.3C,BraA05g024770.3C,BraA01g027520.3C,BraA05g026070.3C,BraA02g020620.3C,BraA09g038300.3C,BraA05g035970.3C,BraA04g005880.3C,BraA07g033390.3C,BraA03g065300.3C,BraA08g028800.3C,BraA02g002510.3C,BraA04g013850.3C,BraA01g007490.3C,BraA08g017000.3C,BraA04g007730.3C,BraA02g043430.3C,BraA01g042070.3C,BraA04g009820.3C,BraA07g027110.3C,BraA02g042110.3C,BraA09g0…
GO:0042030	ATPase inhibitor activity	molecular_function	0.22806	0.88663	5	6269	16	30047	BraA01g039010.3C,BraA08g006170.3C,BraA02g018310.3C,BraA01g019930.3C,BraA07g032630.3C
GO:0044283	small molecule biosynthetic process	biological_process	0.2281	0.88663	113	6269	507	30047	BraA07g042260.3C,BraA03g048370.3C,BraA03g015070.3C,BraA06g039760.3C,BraA03g043130.3C,BraA07g004180.3C,BraA06g034990.3C,BraA09g051950.3C,BraA04g009010.3C,BraA03g028210.3C,BraA05g007820.3C,BraA09g023780.3C,BraA03g012180.3C,BraA06g028150.3C,BraA05g010960.3C,BraA08g016130.3C,BraA05g028760.3C,BraA04g013330.3C,BraA06g023690.3C,BraA09g001240.3C,BraA10g015280.3C,BraA02g018530.3C,BraA09g012510.3C,BraA03g0…
GO:0009262	deoxyribonucleotide metabolic process	biological_process	0.22833	0.88663	5	6269	16	30047	BraA06g020690.3C,BraA03g059150.3C,BraA03g012450.3C,BraA01g003710.3C,BraA04g010870.3C
GO:0016161	beta-amylase activity	molecular_function	0.22837	0.88663	5	6269	16	30047	BraA07g008770.3C,BraA01g019420.3C,BraA03g008710.3C,BraA05g005510.3C,BraA02g031870.3C
GO:0015232	heme transporter activity	molecular_function	0.22876	0.88688	4	6269	12	30047	BraA10g029310.3C,BraA04g019820.3C,BraA07g034800.3C,BraA07g003100.3C
GO:0051258	protein polymerization	biological_process	0.22958	0.88688	31	6269	130	30047	BraA02g026110.3C,BraA04g025560.3C,BraA01g042250.3C,BraA09g056980.3C,BraA04g008680.3C,BraA07g009740.3C,BraA05g032590.3C,BraA08g033270.3C,BraA07g023600.3C,BraA06g020420.3C,BraA09g060620.3C,BraA06g017630.3C,BraA01g003780.3C,BraA08g001190.3C,BraA04g007410.3C,BraA06g011020.3C,BraA09g045160.3C,BraA02g002170.3C,BraA09g033750.3C,BraA05g000850.3C,BraA10g029490.3C,BraA10g005080.3C,BraA06g027380.3C,BraA05g0…
GO:0009967	positive regulation of signal transduction	biological_process	0.22967	0.88688	10	6269	37	30047	BraA06g039720.3C,BraA03g016870.3C,BraA09g010020.3C,BraA03g049760.3C,BraA10g026480.3C,BraA01g021460.3C,BraA06g030860.3C,BraA08g034550.3C,BraA03g041780.3C,BraA05g012910.3C
GO:0010647	positive regulation of cell communication	biological_process	0.22967	0.88688	10	6269	37	30047	BraA10g026480.3C,BraA01g021460.3C,BraA06g030860.3C,BraA08g034550.3C,BraA03g041780.3C,BraA05g012910.3C,BraA06g039720.3C,BraA03g016870.3C,BraA09g010020.3C,BraA03g049760.3C
GO:0023056	positive regulation of signaling	biological_process	0.22967	0.88688	10	6269	37	30047	BraA03g041780.3C,BraA05g012910.3C,BraA10g026480.3C,BraA01g021460.3C,BraA06g030860.3C,BraA08g034550.3C,BraA09g010020.3C,BraA03g049760.3C,BraA06g039720.3C,BraA03g016870.3C
GO:0009100	glycoprotein metabolic process	biological_process	0.2297	0.88688	31	6269	130	30047	BraA01g011700.3C,BraA03g008570.3C,BraA05g022730.3C,BraA02g035110.3C,BraA06g034370.3C,BraA10g020690.3C,BraA10g000430.3C,BraA10g003640.3C,BraA10g027370.3C,BraA07g013170.3C,BraA10g023900.3C,BraA03g029250.3C,BraA01g017700.3C,BraA06g023180.3C,BraA02g027040.3C,BraA08g026950.3C,BraA01g042220.3C,BraA05g020270.3C,BraA04g019100.3C,BraA10g031010.3C,BraA09g061880.3C,BraA03g040810.3C,BraA09g016980.3C,BraA03g0…
GO:0005876	spindle microtubule	cellular_component	0.22976	0.88688	10	6269	37	30047	BraA05g027670.3C,BraA04g007730.3C,BraA06g007480.3C,BraA08g017000.3C,BraA07g035190.3C,BraA09g049340.3C,BraA07g027110.3C,BraA10g012640.3C,BraA03g010070.3C,BraA04g013850.3C
[truncated: 2,549 more rows]
