# Supplementary material for: Transcriptome and Small RNA Combined Sequencing Analysis of Cold Tolerance in Non-heading Chinese Cabbage
Source: Front Genet. 2021 Jul 21;12:605292. doi: 10.3389/fgene.2021.605292 (PMC8334874; doi:10.3389/fgene.2021.605292)
Supplement: Supplementary Figure 1 — Classification diagram of KEGG pathway types. (A) KEGG pathway types from C2 vs. C1. (B) KEGG pathway types from C4 vs. C3. (C) KEGG pathway types from C3 vs. C1. (D) KEGG pathway types from C4 vs. C2. X-axis, the number of genes in this pathway and their ratio to the total number of genes; Y-axis, the name of the KEGG metabolic pathway. C1: BcL.1-25, C2: BcL.1-4, C3: BcL.2-25, C4: BcL.2-4. [file Data_Sheet_1.zip › 2021-04-30ú1⁄4Additional files, Article Manuscript ID 605292, Proof/TABLE S22.xls]

## Sheet: 16.2 KEGG enrichment analysis o
TABLE S22. KEGG enrichment analysis of differential miRNA target genes between C4 and C3 groups.
pathway_term	rich_factor	qvalue	gene_number
Homologous recombination	0.767857	0.00359509	43
mRNA surveillance pathway	0.552632	0.0374462	63
DNA replication	0.68	0.0374462	34
Inositol phosphate metabolism	0.6	0.0554212	39
Mismatch repair	0.692308	0.0554212	27
RNA degradation	0.522523	0.0554212	58
Phosphatidylinositol signaling system	0.545455	0.170577	36
ABC transporters	0.666667	0.311347	16
Nucleotide excision repair	0.507246	0.311347	35
Endocytosis	0.452991	0.360484	53
Pyrimidine metabolism	0.448276	0.388893	52
Plant-pathogen interaction	0.408537	0.637088	67
Proteasome	0.465517	0.637088	27
Alanine, aspartate and glutamate metabolism	0.479167	0.637088	23
Circadian rhythm - plant	0.5	0.637088	18
Glucosinolate biosynthesis	0.578947	0.637088	11
Starch and sucrose metabolism	0.393617	0.637088	74
Amino sugar and nucleotide sugar metabolism	0.409836	0.637088	50
Cyanoamino acid metabolism	0.45	0.637088	27
Nitrogen metabolism	0.47619	0.637088	20
