# Supplementary material for: Transcriptome and Small RNA Combined Sequencing Analysis of Cold Tolerance in Non-heading Chinese Cabbage
Source: Front Genet. 2021 Jul 21;12:605292. doi: 10.3389/fgene.2021.605292 (PMC8334874; doi:10.3389/fgene.2021.605292)
Supplement: Supplementary Figure 1 — Classification diagram of KEGG pathway types. (A) KEGG pathway types from C2 vs. C1. (B) KEGG pathway types from C4 vs. C3. (C) KEGG pathway types from C3 vs. C1. (D) KEGG pathway types from C4 vs. C2. X-axis, the number of genes in this pathway and their ratio to the total number of genes; Y-axis, the name of the KEGG metabolic pathway. C1: BcL.1-25, C2: BcL.1-4, C3: BcL.2-25, C4: BcL.2-4. [file Data_Sheet_1.zip › 2021-04-30ú1⁄4Additional files, Article Manuscript ID 605292, Proof/TABLE S23.xls]

## Sheet: 16.3 GO enrichment analysis of 
TABLE S23. GO enrichment analysis of differential miRNA target genes between C3 and C1 groups.
GO_accession	Description	Term_type	Over_represented_pValue	Corrected_pValue	DEG_item	DEG_list	Bg_item	Bg_list	Gene_names
GO:0032559	adenyl ribonucleotide binding	molecular_function	3.04e-33	1.2e-29	1137	6700	3783	30047	BraA03g004740.3C,BraA01g003790.3C,BraA10g028460.3C,BraA03g007210.3C,BraA01g012030.3C,BraA03g036230.3C,BraA09g005330.3C,BraA01g005100.3C,BraA09g021840.3C,BraA09g005540.3C,BraA03g033720.3C,BraA09g055910.3C,BraA01g005820.3C,BraA05g019430.3C,BraA02g033580.3C,BraA06g033570.3C,BraA08g021770.3C,BraA04g005000.3C,BraA08g003060.3C,BraA01g042550.3C,BraA10g030000.3C,BraA04g021520.3C,BraA03g044090.3C,BraA06g0…
GO:0030554	adenyl nucleotide binding	molecular_function	5.12e-33	1.2e-29	1143	6700	3811	30047	BraA09g029540.3C,BraA01g012540.3C,BraA03g045600.3C,BraA01g003170.3C,BraA09g037320.3C,BraA03g012890.3C,BraA01g034950.3C,BraA10g014940.3C,BraA09g037990.3C,BraA10g005230.3C,BraA04g025970.3C,BraA02g017310.3C,BraA04g020090.3C,BraA03g044750.3C,BraA02g032170.3C,BraA04g015300.3C,BraA01g008750.3C,BraA06g007820.3C,BraA02g009510.3C,BraA07g037070.3C,BraA02g034360.3C,BraA01g007650.3C,BraA06g036660.3C,BraA07g0…
GO:0001882	nucleoside binding	molecular_function	3.07e-32	4.8e-29	1192	6700	4020	30047	BraA05g022300.3C,BraAnng005250.3C,BraA09g004980.3C,BraA06g039290.3C,BraA02g006080.3C,BraA09g044710.3C,BraA09g040950.3C,BraA10g029370.3C,BraA02g005720.3C,BraA03g017580.3C,BraA10g020920.3C,BraA05g032580.3C,BraA01g029840.3C,BraA07g027820.3C,BraA06g023960.3C,BraA09g014550.3C,BraA09g021180.3C,BraA01g028410.3C,BraA06g036790.3C,BraA03g025920.3C,BraA05g011560.3C,BraA08g005520.3C,BraA09g056570.3C,BraA03g0…
GO:0005524	ATP binding	molecular_function	5.63e-32	5.53e-29	1116	6700	3725	30047	BraA02g017520.3C,BraA01g028300.3C,BraA06g007460.3C,BraA09g013530.3C,BraA02g012810.3C,BraA06g035050.3C,BraA03g057700.3C,BraA02g008720.3C,BraA10g001490.3C,BraA10g003130.3C,BraA08g031190.3C,BraAnng005330.3C,BraA01g004860.3C,BraA08g002170.3C,BraA01g044910.3C,BraA03g005170.3C,BraA02g014010.3C,BraA02g013150.3C,BraA01g019930.3C,BraA09g045490.3C,BraA09g004430.3C,BraA03g022100.3C,BraA05g027110.3C,BraA02g0…
GO:0001883	purine nucleoside binding	molecular_function	9.4e-32	5.53e-29	1188	6700	4014	30047	BraA05g036950.3C,BraA03g039270.3C,BraA03g042500.3C,BraA02g018160.3C,BraA01g005410.3C,BraA09g053780.3C,BraA09g059530.3C,BraA08g030690.3C,BraA07g016960.3C,BraA08g022830.3C,BraA03g051180.3C,BraA02g038960.3C,BraA09g064300.3C,BraA02g029590.3C,BraA04g009460.3C,BraA10g001790.3C,BraA05g008910.3C,BraA06g041780.3C,BraA10g020860.3C,BraA02g005660.3C,BraA09g010730.3C,BraA09g052160.3C,BraA10g023320.3C,BraA02g0…
GO:0032549	ribonucleoside binding	molecular_function	9.4e-32	5.53e-29	1188	6700	4014	30047	BraA09g057200.3C,BraA03g034070.3C,BraA02g039110.3C,BraA04g032500.3C,BraA07g009010.3C,BraA09g015010.3C,BraA08g025250.3C,BraA01g027830.3C,BraA06g003360.3C,BraA03g004240.3C,BraA03g012550.3C,BraA02g028110.3C,BraA07g016600.3C,BraA03g039870.3C,BraA02g024930.3C,BraA01g021430.3C,BraA03g055130.3C,BraA05g023860.3C,BraA08g032350.3C,BraA05g016330.3C,BraA09g044880.3C,BraA06g005890.3C,BraA08g033460.3C,BraA03g0…
GO:0032550	purine ribonucleoside binding	molecular_function	9.4e-32	5.53e-29	1188	6700	4014	30047	BraA05g027110.3C,BraA03g022100.3C,BraA09g004430.3C,BraA04g022820.3C,BraA02g004280.3C,BraA02g014010.3C,BraA09g045490.3C,BraA01g019930.3C,BraA02g013150.3C,BraA01g004860.3C,BraAnng005330.3C,BraA08g031190.3C,BraA10g003130.3C,BraA10g001490.3C,BraA02g008720.3C,BraA03g005170.3C,BraA01g044910.3C,BraA08g002170.3C,BraA06g007460.3C,BraA01g028300.3C,BraA02g017520.3C,BraA06g035050.3C,BraA03g057700.3C,BraA02g0…
GO:0032555	purine ribonucleotide binding	molecular_function	9.43e-32	5.53e-29	1189	6700	4018	30047	BraA10g013140.3C,BraA03g031990.3C,BraA08g002460.3C,BraA02g009310.3C,BraA05g036160.3C,BraA07g020530.3C,BraA06g003240.3C,BraA06g036820.3C,BraA03g014680.3C,BraA10g017310.3C,BraA05g006420.3C,BraA09g015740.3C,BraA06g019190.3C,BraA03g031840.3C,BraA03g007260.3C,BraA01g012730.3C,BraA10g030130.3C,BraA02g033040.3C,BraA10g013930.3C,BraA03g026990.3C,BraA10g019030.3C,BraA10g028060.3C,BraA10g019660.3C,BraA02g0…
GO:0017076	purine nucleotide binding	molecular_function	1.69e-31	8.83e-29	1196	6700	4051	30047	BraA05g003260.3C,BraA09g021710.3C,BraA01g010540.3C,BraA07g011330.3C,BraA06g015050.3C,BraA08g022560.3C,BraA02g043700.3C,BraA06g001390.3C,BraA03g036070.3C,BraA03g051530.3C,BraA03g045660.3C,BraA08g028960.3C,BraA03g061510.3C,BraA01g006570.3C,BraA01g038250.3C,BraA03g055070.3C,BraA02g032880.3C,BraA10g018890.3C,BraA10g010100.3C,BraA06g028680.3C,BraA09g048560.3C,BraA06g001380.3C,BraA05g018070.3C,BraA05g0…
GO:0000166	nucleotide binding	molecular_function	2.14e-31	9.11e-29	1348	6700	4661	30047	BraA09g050970.3C,BraA03g058020.3C,BraA10g025590.3C,BraA06g016490.3C,BraA06g040260.3C,BraA03g014770.3C,BraA04g029200.3C,BraA03g050040.3C,BraA01g000170.3C,BraA02g039840.3C,BraA03g010250.3C,BraA05g005550.3C,BraA08g020660.3C,BraA07g009080.3C,BraA02g008130.3C,BraA07g002930.3C,BraA05g028160.3C,BraA04g020960.3C,BraA03g038960.3C,BraA02g017360.3C,BraA03g044720.3C,BraA08g000070.3C,BraA04g031690.3C,BraA06g0…
GO:1901265	nucleoside phosphate binding	molecular_function	2.14e-31	9.11e-29	1348	6700	4661	30047	BraA03g029440.3C,BraA06g025250.3C,BraA04g019550.3C,BraA07g009020.3C,BraA10g015210.3C,BraA01g034720.3C,BraA06g033040.3C,BraA04g011390.3C,BraA03g060250.3C,BraA04g017780.3C,BraA09g033950.3C,BraA06g042140.3C,BraA09g060570.3C,BraA09g057450.3C,BraA07g034950.3C,BraA03g000110.3C,BraA08g009130.3C,BraA03g028470.3C,BraA09g063000.3C,BraA09g042380.3C,BraA07g006430.3C,BraA10g031860.3C,BraA03g018960.3C,BraA03g0…
GO:0097367	carbohydrate derivative binding	molecular_function	2.77e-31	1.08e-28	1214	6700	4127	30047	BraA01g007090.3C,BraA06g037700.3C,BraA05g038660.3C,BraA01g005960.3C,BraA03g051600.3C,BraA10g013390.3C,BraA07g037610.3C,BraA01g038090.3C,BraA01g004710.3C,BraA09g028840.3C,BraA08g020120.3C,BraA08g034310.3C,BraA09g052620.3C,BraA09g000640.3C,BraA10g021090.3C,BraA04g029700.3C,BraA09g047750.3C,BraA07g026860.3C,BraA07g034860.3C,BraA10g019590.3C,BraA01g015250.3C,BraA01g044710.3C,BraA09g057100.3C,BraA04g0…
GO:0032553	ribonucleotide binding	molecular_function	8.97e-31	3.24e-28	1196	6700	4066	30047	BraA03g022100.3C,BraA05g027110.3C,BraA09g004430.3C,BraA02g004280.3C,BraA04g022820.3C,BraA02g014010.3C,BraA02g013150.3C,BraA01g019930.3C,BraA09g045490.3C,BraA10g003130.3C,BraAnng005330.3C,BraA08g031190.3C,BraA01g004860.3C,BraA02g008720.3C,BraA10g001490.3C,BraA08g002170.3C,BraA01g044910.3C,BraA03g005170.3C,BraA06g007460.3C,BraA02g017520.3C,BraA01g028300.3C,BraA02g012810.3C,BraA06g035050.3C,BraA03g0…
GO:0035639	purine ribonucleoside triphosphate binding	molecular_function	2.81e-30	9.41e-28	1168	6700	3965	30047	BraA08g003040.3C,BraA09g000430.3C,BraA09g016320.3C,BraA02g017300.3C,BraA08g009630.3C,BraA04g014150.3C,BraA01g004350.3C,BraA06g032910.3C,BraA09g029550.3C,BraA09g064820.3C,BraA03g000320.3C,BraA08g029610.3C,BraA09g063020.3C,BraA10g003610.3C,BraA10g009570.3C,BraA09g040930.3C,BraA09g061050.3C,BraA03g048180.3C,BraA02g016630.3C,BraA09g026320.3C,BraA07g020540.3C,BraA07g041490.3C,BraA08g002390.3C,BraA05g0…
GO:0036094	small molecule binding	molecular_function	1.62e-29	5.08e-27	1365	6700	4772	30047	BraA02g022380.3C,BraA08g014920.3C,BraA02g035540.3C,BraA04g029600.3C,BraA10g017380.3C,BraA06g043150.3C,BraA03g059690.3C,BraA05g008180.3C,BraA09g007040.3C,BraA05g026730.3C,BraA01g015820.3C,BraA09g045880.3C,BraA01g036920.3C,BraA09g013250.3C,BraA06g044320.3C,BraA10g001270.3C,BraA10g008110.3C,BraA08g030950.3C,BraA09g021880.3C,BraA09g010110.3C,BraA01g042380.3C,BraA03g053680.3C,BraA09g061860.3C,BraA09g0…
GO:0043168	anion binding	molecular_function	1.61e-28	4.72e-26	1341	6700	4698	30047	BraA03g029220.3C,BraA01g024130.3C,BraA01g017000.3C,BraA01g004900.3C,BraA06g024520.3C,BraA02g013210.3C,BraA02g021300.3C,BraA01g010400.3C,BraA09g059570.3C,BraA02g014650.3C,BraA01g007210.3C,BraA08g007090.3C,BraA07g041840.3C,BraA01g037790.3C,BraA01g009050.3C,BraA09g036350.3C,BraA09g008890.3C,BraA05g038900.3C,BraA05g033190.3C,BraA01g015200.3C,BraA01g043500.3C,BraA04g012620.3C,BraA02g019660.3C,BraA03g0…
GO:0043531	ADP binding	molecular_function	1e-24	2.76e-22	142	6700	285	30047	BraA02g033010.3C,BraA06g003630.3C,BraA08g021060.3C,BraA01g043500.3C,BraA06g002810.3C,BraA02g033410.3C,BraA08g014480.3C,BraA09g060040.3C,BraA09g020830.3C,BraA03g027890.3C,BraA03g004650.3C,BraA05g009010.3C,BraA06g034890.3C,BraA08g021870.3C,BraA01g010400.3C,BraA02g021300.3C,BraA03g008460.3C,BraA05g032580.3C,BraA07g020540.3C,BraA09g040930.3C,BraA03g005170.3C,BraA05g016730.3C,BraA02g008720.3C,BraA01g0…
GO:0016887	ATPase activity	molecular_function	7.64e-21	1.99e-18	304	6700	841	30047	BraA07g036350.3C,BraA05g011540.3C,BraA10g027430.3C,BraA02g027420.3C,BraA02g037450.3C,BraA01g009860.3C,BraA03g025350.3C,BraA08g021040.3C,BraA09g014750.3C,BraA03g009370.3C,BraA08g032180.3C,BraA05g020300.3C,BraA08g021070.3C,BraA05g006380.3C,BraA03g018730.3C,BraA06g041050.3C,BraA06g003380.3C,BraA03g054790.3C,BraA03g009590.3C,BraA04g005130.3C,BraA01g033570.3C,BraA09g022300.3C,BraA10g001250.3C,BraA01g0…
GO:0016787	hydrolase activity	molecular_function	1.11e-20	2.75e-18	1476	6700	5460	30047	BraA10g016070.3C,BraA03g059910.3C,BraA03g024540.3C,BraA03g060200.3C,BraA09g038700.3C,BraA09g053200.3C,BraA06g021480.3C,BraA09g009840.3C,BraA01g016260.3C,BraA10g021470.3C,BraA01g007700.3C,BraA03g037900.3C,BraA04g020670.3C,BraA04g031530.3C,BraA03g017800.3C,BraA07g012120.3C,BraA03g016750.3C,BraA02g020620.3C,BraA08g020700.3C,BraA03g054790.3C,BraA08g012210.3C,BraA03g009590.3C,BraA05g026720.3C,BraA01g0…
GO:0005515	protein binding	molecular_function	3.5e-20	8.21e-18	2041	6700	7860	30047	BraA07g037870.3C,BraA02g025500.3C,BraA07g005320.3C,BraA06g005740.3C,BraA04g029840.3C,BraA03g011800.3C,BraA07g001840.3C,BraA05g038270.3C,BraA06g002810.3C,BraA06g035550.3C,BraA04g032050.3C,BraA10g020200.3C,BraA09g024640.3C,BraA03g042820.3C,BraA09g014760.3C,BraA03g034400.3C,BraA07g008320.3C,BraA06g002430.3C,BraA03g035760.3C,BraA09g025860.3C,BraA05g009010.3C,BraA08g021860.3C,BraA07g033270.3C,BraA01g0…
raA06g0"
18850.3C,BraA09g015470.3C,BraA05g035550.3C,BraA09g041890.3C,BraA05g034090.3C,BraA05g004990.3C,BraA07g028760.3C,BraA04g022750.3C,BraA03g027460.3C,BraA09g030840.3C,BraA05g028690.3C,BraA01g032050.3C,BraA02g004110.3C,BraA05g042420.3C,BraA01g023810.3C,BraA05g037230.3C,BraA03g018230.3C,BraA08g029750.3C,BraA04g014630.3C,BraA03g049490.3C,BraA09g017060.3C,BraA07g026570.3C,BraA09g048720.3C,BraA05g021060.3C…
GO:0017111	nucleoside-triphosphatase activity	molecular_function	1.87e-18	4.18e-16	446	6700	1390	30047	BraA03g039230.3C,BraA03g010250.3C,BraA06g043660.3C,BraA05g005550.3C,BraA03g047400.3C,BraA03g050040.3C,BraA09g065610.3C,BraA09g016320.3C,BraA06g043350.3C,BraA03g001470.3C,BraA02g039840.3C,BraA01g008700.3C,BraA09g029550.3C,BraA08g021050.3C,BraA04g014150.3C,BraA10g019730.3C,BraA01g002480.3C,BraA09g064820.3C,BraA03g058020.3C,BraA09g050970.3C,BraA08g029610.3C,BraA09g063020.3C,BraA03g048180.3C,BraA09g0…
GO:0016462	pyrophosphatase activity	molecular_function	3.15e-18	6.71e-16	453	6700	1420	30047	BraA08g021050.3C,BraA09g029550.3C,BraA10g019730.3C,BraA04g014150.3C,BraA01g008700.3C,BraA09g016320.3C,BraA09g065610.3C,BraA03g050040.3C,BraA02g039840.3C,BraA03g001470.3C,BraA06g043350.3C,BraA03g039230.3C,BraA03g010250.3C,BraA03g047400.3C,BraA06g043660.3C,BraA05g005550.3C,BraA07g020540.3C,BraA02g034680.3C,BraA09g040930.3C,BraA03g048180.3C,BraA09g050970.3C,BraA08g029610.3C,BraA09g063020.3C,BraA01g0…
GO:0016818	hydrolase activity, acting on acid anhydrides, in phosphorus-containing anhydrides	molecular_function	9.09e-17	1.85e-14	497	6700	1613	30047	BraA02g033010.3C,BraA03g052260.3C,BraA09g012130.3C,BraA08g021060.3C,BraA05g026860.3C,BraA02g028570.3C,BraA01g040900.3C,BraA06g005740.3C,BraA01g005330.3C,BraA06g002810.3C,BraA07g038380.3C,BraA09g024640.3C,BraA02g033410.3C,BraA08g028800.3C,BraA02g006650.3C,BraA03g022100.3C,BraA09g025860.3C,BraA03g044890.3C,BraA02g022830.3C,BraA09g032870.3C,BraA04g017380.3C,BraA07g025710.3C,BraA06g036790.3C,BraA08g0…
GO:0005488	binding	molecular_function	2.68e-16	5.23e-14	4253	6700	17819	30047	BraA01g035780.3C,BraA04g024030.3C,BraA05g029250.3C,BraA01g039760.3C,BraA03g003600.3C,BraA05g041610.3C,BraA09g048610.3C,BraA01g000190.3C,BraA05g001820.3C,BraA03g054530.3C,BraA09g045580.3C,BraA03g023120.3C,BraA02g009830.3C,BraA08g021870.3C,BraA09g040820.3C,BraA09g062970.3C,BraA03g002820.3C,BraA03g016310.3C,BraA02g019060.3C,BraA07g008320.3C,BraA07g025710.3C,BraA02g025390.3C,BraA01g009530.3C,BraA09g0…
raA03g0"
59810.3C,BraA04g019780.3C,BraA10g031580.3C,BraA01g032560.3C,BraA06g029950.3C,BraA09g024800.3C,BraA06g004760.3C,BraA03g042750.3C,BraA09g046300.3C,BraA09g048550.3C,BraA03g017690.3C,BraA02g027040.3C,BraA09g046020.3C,BraA03g006930.3C,BraA08g007570.3C,BraA10g006860.3C,BraA07g000640.3C,BraA09g052490.3C,BraA03g001660.3C,BraA05g030820.3C,BraA07g033820.3C,BraA09g051570.3C,BraA03g004640.3C,BraA06g030180.3C…
6680.3C"
,BraA10g014720.3C,BraA05g002250.3C,BraA03g032310.3C,BraA01g003760.3C,BraA02g002300.3C,BraA02g021570.3C,BraA05g027260.3C,BraA06g004730.3C,BraA06g028810.3C,BraA02g005210.3C,BraA03g022360.3C,BraA03g050450.3C,BraA05g025560.3C,BraA02g010270.3C,BraA08g011190.3C,BraAnng001050.3C,BraA05g002700.3C,BraA10g000820.3C,BraA09g052470.3C,BraA02g021340.3C,BraA05g027990.3C,BraA04g001540.3C,BraA02g042250.3C,BraA02g…
GO:0004386	helicase activity	molecular_function	7.8e-16	1.46e-13	193	6700	512	30047	BraA05g030870.3C,BraA08g021870.3C,BraA10g017840.3C,BraA05g006630.3C,BraA01g019930.3C,BraA03g004650.3C,BraA09g025860.3C,BraA01g037790.3C,BraA09g008890.3C,BraA07g025710.3C,BraA07g019360.3C,BraA08g014480.3C,BraA02g033410.3C,BraA02g030480.3C,BraA02g006650.3C,BraA06g002810.3C,BraA08g021060.3C,BraA05g026860.3C,BraA01g008090.3C,BraA04g010300.3C,BraA06g013490.3C,BraA07g025380.3C,BraA02g022810.3C,BraA02g0…
GO:0016817	hydrolase activity, acting on acid anhydrides	molecular_function	1.07e-15	1.93e-13	517	6700	1711	30047	BraA03g055070.3C,BraA10g018890.3C,BraA07g036560.3C,BraA03g046700.3C,BraA01g017920.3C,BraA10g019090.3C,BraA01g017430.3C,BraA02g007700.3C,BraA03g009040.3C,BraA05g026410.3C,BraA09g001590.3C,BraA01g004080.3C,BraA08g028960.3C,BraA03g061510.3C,BraA03g036900.3C,BraA08g022560.3C,BraA02g043700.3C,BraA10g011220.3C,BraA03g053780.3C,BraA09g043710.3C,BraA09g054420.3C,BraA06g001390.3C,BraA01g010540.3C,BraA08g0…
GO:1901363	heterocyclic compound binding	molecular_function	5.02e-15	8.72e-13	2450	6700	9834	30047	BraA09g028450.3C,BraA03g020830.3C,BraA06g001380.3C,BraA07g004530.3C,BraA10g010100.3C,BraA02g036730.3C,BraA06g028680.3C,BraA03g006660.3C,BraA08g016330.3C,BraA02g002830.3C,BraA08g013140.3C,BraA04g006050.3C,BraA05g037860.3C,BraA01g008800.3C,BraA05g030650.3C,BraA03g061870.3C,BraA02g010200.3C,BraA03g003220.3C,BraA05g025090.3C,BraA04g004610.3C,BraA09g060880.3C,BraA08g035000.3C,BraA10g030910.3C,BraA06g0…
raA01g0"
24360.3C,BraA03g007870.3C,BraA02g043250.3C,BraA02g000650.3C,BraA09g018080.3C,BraA08g002670.3C,BraA02g041390.3C,BraA02g007080.3C,BraA06g030930.3C,BraA02g044250.3C,BraA02g007430.3C,BraA10g019660.3C,BraA02g033040.3C,BraA10g030130.3C,BraA10g013930.3C,BraA03g034870.3C,BraA07g031850.3C,BraA01g012730.3C,BraA03g031840.3C,BraA03g020240.3C,BraA08g030020.3C,BraA07g038690.3C,BraA07g003060.3C,BraA09g005490.3C…
GO:0097159	organic cyclic compound binding	molecular_function	5.28e-15	8.85e-13	2450	6700	9835	30047	BraA03g006640.3C,BraA09g021180.3C,BraA10g011030.3C,BraA05g032580.3C,BraA10g020920.3C,BraA03g017580.3C,BraA07g027820.3C,BraA01g029840.3C,BraA09g044710.3C,BraA03g055800.3C,BraA02g005720.3C,BraA10g029370.3C,BraA02g001410.3C,BraA02g024720.3C,BraA03g043780.3C,BraA10g031080.3C,BraA05g022300.3C,BraA10g002030.3C,BraA06g025190.3C,BraA09g004980.3C,BraA05g018720.3C,BraAnng004860.3C,BraA01g000980.3C,BraA06g0…
raA10g0"
15670.3C,BraA02g010510.3C,BraA07g032760.3C,BraA09g059540.3C,BraA02g038280.3C,BraA01g020120.3C,BraA03g033290.3C,BraA02g039870.3C,BraA07g036650.3C,BraA04g027300.3C,BraA02g017140.3C,BraA02g025830.3C,BraA08g027760.3C,BraA03g053050.3C,BraA05g018570.3C,BraA09g016160.3C,BraA07g027740.3C,BraA02g019750.3C,BraA01g027430.3C,BraA06g011020.3C,BraA07g020420.3C,BraA04g003960.3C,BraA01g027300.3C,BraA01g027840.3C…
GO:0043167	ion binding	molecular_function	4.95e-14	8e-12	2168	6700	8653	30047	BraA04g031870.3C,BraA10g014720.3C,BraA01g004440.3C,BraA04g006370.3C,BraA09g020050.3C,BraA02g011480.3C,BraA10g029060.3C,BraA05g030260.3C,BraA02g002300.3C,BraA02g021570.3C,BraA03g032310.3C,BraA01g023340.3C,BraA08g004010.3C,BraA09g051530.3C,BraA09g001070.3C,BraA02g000500.3C,BraA06g012840.3C,BraA09g065300.3C,BraA08g000620.3C,BraA01g017880.3C,BraA02g021340.3C,BraA06g016710.3C,BraA02g025740.3C,BraA04g0…
raA10g0"
24190.3C,BraA09g023070.3C,BraA03g048080.3C,BraA07g029160.3C,BraA05g017870.3C,BraA06g031920.3C,BraA09g015840.3C,BraA05g040860.3C,BraA08g011130.3C,BraA03g061390.3C,BraA06g016940.3C,BraA03g009370.3C,BraA07g024720.3C,BraA09g062420.3C,BraA09g031680.3C,BraA06g011270.3C,BraA09g047370.3C,BraA08g000540.3C,BraA07g035920.3C,BraA04g018540.3C,BraA01g026570.3C,BraA05g034920.3C,BraA03g030760.3C,BraA05g010240.3C…
GO:0016772	transferase activity, transferring phosphorus-containing groups	molecular_function	6.53e-14	1.02e-11	855	6700	3104	30047	BraA09g040120.3C,BraA07g040580.3C,BraA10g005630.3C,BraA08g032560.3C,BraA02g043200.3C,BraA09g053810.3C,BraA09g047010.3C,BraA03g006240.3C,BraA02g012750.3C,BraA10g031750.3C,BraA04g029050.3C,BraA03g020320.3C,BraA04g029190.3C,BraA09g026690.3C,BraA05g018200.3C,BraA03g020530.3C,BraA09g002590.3C,BraA03g056410.3C,BraA05g037990.3C,BraA09g052390.3C,BraA06g030090.3C,BraA08g021360.3C,BraA09g038500.3C,BraA03g0…
GO:0045182	translation regulator activity	molecular_function	8.87e-13	1.34e-10	47	6700	79	30047	BraA01g011920.3C,BraA03g017160.3C,BraA03g019400.3C,BraA09g059960.3C,BraA01g003240.3C,BraA08g030400.3C,BraA09g039730.3C,BraA03g061640.3C,BraA08g030330.3C,BraA09g054460.3C,BraA10g028350.3C,BraA09g059640.3C,BraA01g011710.3C,BraA08g027870.3C,BraA06g006710.3C,BraA09g058660.3C,BraA09g059810.3C,BraA09g013190.3C,BraA06g015630.3C,BraA07g034210.3C,BraA10g009990.3C,BraA09g012990.3C,BraA09g059140.3C,BraA03g0…
GO:0016301	kinase activity	molecular_function	3.1e-12	4.55e-10	647	6700	2308	30047	BraA07g004540.3C,BraA09g013530.3C,BraA10g023440.3C,BraA01g008400.3C,BraA02g012810.3C,BraA03g048310.3C,BraA06g035050.3C,BraA10g002720.3C,BraA02g017520.3C,BraA06g000030.3C,BraA01g028300.3C,BraA10g021680.3C,BraA03g018240.3C,BraA06g007460.3C,BraA04g030080.3C,BraA03g008690.3C,BraA03g030090.3C,BraA04g021470.3C,BraA02g008720.3C,BraA06g020560.3C,BraA09g046500.3C,BraA09g018870.3C,BraA07g016220.3C,BraA10g0…
GO:0003724	RNA helicase activity	molecular_function	7.9e-11	1.12e-08	109	6700	278	30047	BraA06g035810.3C,BraA07g030260.3C,BraA04g020090.3C,BraA08g001350.3C,BraA02g037730.3C,BraA04g014180.3C,BraA07g020530.3C,BraA03g028470.3C,BraA06g001170.3C,BraA01g038720.3C,BraA10g023320.3C,BraA02g008740.3C,BraA03g004640.3C,BraA04g015300.3C,BraA07g021090.3C,BraA04g026480.3C,BraA05g034060.3C,BraA09g020890.3C,BraA03g032240.3C,BraA09g014910.3C,BraA06g042000.3C,BraA02g026050.3C,BraA05g042460.3C,BraA01g0…
GO:0016773	phosphotransferase activity, alcohol group as acceptor	molecular_function	1.82e-10	2.51e-08	603	6700	2181	30047	BraA03g042000.3C,BraA08g023620.3C,BraA02g011730.3C,BraA09g052390.3C,BraA08g021360.3C,BraA09g026690.3C,BraA04g029190.3C,BraA05g018200.3C,BraA03g020530.3C,BraA09g002590.3C,BraA03g056410.3C,BraA04g029050.3C,BraA10g031750.3C,BraA09g047010.3C,BraA03g006240.3C,BraA02g012750.3C,BraA08g032560.3C,BraA10g005630.3C,BraA02g043200.3C,BraA07g040580.3C,BraA05g028410.3C,BraA08g003570.3C,BraA07g032980.3C,BraA06g0…
GO:0051716	cellular response to stimulus	biological_process	5.78e-10	7.74e-08	610	6700	2225	30047	BraA02g002120.3C,BraA03g046260.3C,BraA03g005330.3C,BraA08g027060.3C,BraA03g029440.3C,BraA06g009600.3C,BraA06g005630.3C,BraA06g025250.3C,BraA06g002360.3C,BraA02g000660.3C,BraA05g010870.3C,BraA07g003100.3C,BraA10g010530.3C,BraA01g003110.3C,BraA08g005340.3C,BraA03g028470.3C,BraA01g030050.3C,BraA04g016100.3C,BraA03g049280.3C,BraA10g012100.3C,BraA05g013180.3C,BraA04g010680.3C,BraA08g021920.3C,BraA03g0…
GO:0016192	vesicle-mediated transport	biological_process	6.15e-10	8.02e-08	208	6700	641	30047	BraA05g034920.3C,BraA04g016570.3C,BraA09g015470.3C,BraA10g013730.3C,BraA06g028790.3C,BraA02g038110.3C,BraA01g034500.3C,BraA01g010700.3C,BraA06g043270.3C,BraAnng005600.3C,BraA01g021310.3C,BraA09g049500.3C,BraA09g047600.3C,BraA07g007270.3C,BraA06g039580.3C,BraA04g022750.3C,BraA07g003120.3C,BraA09g023130.3C,BraA05g010730.3C,BraA07g004250.3C,BraA07g032640.3C,BraA09g059770.3C,BraA03g016840.3C,BraA07g0…
GO:0003824	catalytic activity	molecular_function	7.1e-10	8.99e-08	3398	6700	14308	30047	BraA02g025350.3C,BraA02g011050.3C,BraA10g016130.3C,BraA07g011360.3C,BraA09g014650.3C,BraA02g008920.3C,BraA09g049010.3C,BraA02g025270.3C,BraA07g026130.3C,BraA10g024580.3C,BraA10g021660.3C,BraA10g013220.3C,BraA10g009820.3C,BraA05g019400.3C,BraA07g015270.3C,BraA09g003910.3C,BraA01g027750.3C,BraA03g042550.3C,BraA06g014070.3C,BraA05g011650.3C,BraA09g015790.3C,BraA10g024320.3C,BraA09g063180.3C,BraA03g0…
raA04g0"
17380.3C,BraA08g014480.3C,BraA06g027000.3C,BraA09g032870.3C,BraA07g025010.3C,BraA06g038650.3C,BraA01g021130.3C,BraA05g020460.3C,BraA06g026800.3C,BraA07g038380.3C,BraA09g055930.3C,BraA04g022460.3C,BraA08g020750.3C,BraA02g006650.3C,BraA02g003460.3C,BraA07g005030.3C,BraA08g024310.3C,BraA08g034120.3C,BraA09g012130.3C,BraA09g047130.3C,BraA09g001700.3C,BraA02g012000.3C,BraA09g030490.3C,BraA01g020630.3C…
GO:0006417	regulation of translation	biological_process	1.23e-09	1.48e-07	52	6700	106	30047	BraA09g059160.3C,BraA03g046530.3C,BraA02g003620.3C,BraA08g013290.3C,BraA01g005620.3C,BraA09g048510.3C,BraA06g028720.3C,BraA01g001890.3C,BraA05g014360.3C,BraA07g018320.3C,BraA04g020090.3C,BraA09g059770.3C,BraA09g012960.3C,BraA05g010070.3C,BraA10g029860.3C,BraA07g008320.3C,BraA09g060920.3C,BraA09g026520.3C,BraA08g015800.3C,BraA08g032980.3C,BraAnng005290.3C,BraA04g026980.3C,BraA06g001880.3C,BraA03g0…
GO:0034248	regulation of cellular amide metabolic process	biological_process	1.23e-09	1.48e-07	52	6700	106	30047	BraA09g059640.3C,BraA10g028350.3C,BraA06g006710.3C,BraA09g058660.3C,BraA09g059810.3C,BraA01g011710.3C,BraA08g027870.3C,BraA07g034210.3C,BraA10g009990.3C,BraA09g013190.3C,BraA06g015630.3C,BraA09g059140.3C,BraA09g012990.3C,BraA02g014840.3C,BraA01g011920.3C,BraA03g017160.3C,BraA03g019400.3C,BraA09g059960.3C,BraA03g005620.3C,BraA08g030330.3C,BraA01g003240.3C,BraA08g030400.3C,BraA03g061640.3C,BraA09g0…
GO:0010608	posttranscriptional regulation of gene expression	biological_process	1.9e-09	2.23e-07	52	6700	107	30047	BraA07g038480.3C,BraA09g009570.3C,BraA05g005670.3C,BraA04g026980.3C,BraA06g001880.3C,BraA03g000450.3C,BraA08g015800.3C,BraA08g032980.3C,BraAnng005290.3C,BraA10g029860.3C,BraA07g008320.3C,BraA09g060920.3C,BraA09g026520.3C,BraA01g001890.3C,BraA05g014360.3C,BraA07g018320.3C,BraA09g059770.3C,BraA09g012960.3C,BraA05g010070.3C,BraA04g020090.3C,BraA08g013290.3C,BraA01g005620.3C,BraA06g028720.3C,BraA09g0…
GO:0051179	localization	biological_process	1.07e-08	1.22e-06	1089	6700	4274	30047	BraA02g034680.3C,BraA06g005820.3C,BraA05g025800.3C,BraA01g030600.3C,BraA10g007950.3C,BraA06g017630.3C,BraA06g011870.3C,BraA07g031260.3C,BraA07g010480.3C,BraA02g039740.3C,BraA08g011200.3C,BraA05g023220.3C,BraA04g015520.3C,BraA09g039840.3C,BraA05g019460.3C,BraA01g028170.3C,BraA06g043660.3C,BraA09g033390.3C,BraA03g018950.3C,BraA01g015390.3C,BraA02g034150.3C,BraA01g038350.3C,BraA07g030390.3C,BraA02g0…
GO:0004672	protein kinase activity	molecular_function	2.7e-08	3.01e-06	507	6700	1858	30047	BraA03g024870.3C,BraA01g017320.3C,BraA05g013180.3C,BraA10g012100.3C,BraA05g006050.3C,BraA10g016230.3C,BraA04g018020.3C,BraA10g031860.3C,BraA01g003790.3C,BraA06g041950.3C,BraA02g026330.3C,BraA09g044120.3C,BraA05g001440.3C,BraA04g015460.3C,BraA06g012860.3C,BraA09g018800.3C,BraA08g004270.3C,BraA06g015960.3C,BraA04g025370.3C,BraA01g033280.3C,BraA04g017780.3C,BraA03g051180.3C,BraA08g022830.3C,BraA02g0…
GO:0044763	single-organism cellular process	biological_process	3.43e-08	3.74e-06	1841	6700	7541	30047	BraA08g002580.3C,BraA05g011090.3C,BraA06g026110.3C,BraA05g034450.3C,BraA07g024280.3C,BraA02g019310.3C,BraA06g001350.3C,BraA08g025790.3C,BraA07g022240.3C,BraA02g016460.3C,BraA02g039660.3C,BraA03g045990.3C,BraA03g027920.3C,BraA01g002010.3C,BraA09g042380.3C,BraA09g041240.3C,BraA03g033620.3C,BraA08g033810.3C,BraA06g008210.3C,BraA02g016200.3C,BraA02g021290.3C,BraA08g021920.3C,BraA03g024330.3C,BraAnng0…
GO:0006259	DNA metabolic process	biological_process	3.59e-08	3.82e-06	408	6700	1460	30047	BraA09g060130.3C,BraA05g015440.3C,BraA05g008990.3C,BraA05g003700.3C,BraA02g026050.3C,BraA03g038500.3C,BraA02g044490.3C,BraA06g039670.3C,BraA09g000260.3C,BraA05g038830.3C,BraA06g027160.3C,BraAnng002280.3C,BraA04g026480.3C,BraA10g020170.3C,BraA03g006660.3C,BraA02g008740.3C,BraA09g042640.3C,BraA05g008770.3C,BraA06g001170.3C,BraA03g020830.3C,BraA01g032700.3C,BraA01g026240.3C,BraA02g013420.3C,BraA06g0…
GO:0006810	transport	biological_process	3.78e-08	3.94e-06	1051	6700	4139	30047	BraA09g002380.3C,BraA06g013720.3C,BraA05g008180.3C,BraA02g045970.3C,BraA02g022380.3C,BraA02g007370.3C,BraA03g056760.3C,BraA02g003450.3C,BraA03g030250.3C,BraA07g023600.3C,BraA09g042330.3C,BraA03g032030.3C,BraA02g008550.3C,BraA09g061370.3C,BraA09g007040.3C,BraA07g023320.3C,BraA08g032720.3C,BraA01g006950.3C,BraA08g009000.3C,BraA01g033450.3C,BraA06g044100.3C,BraA08g026870.3C,BraA07g009880.3C,BraA08g0…
GO:0051234	establishment of localization	biological_process	3.96e-08	4.04e-06	1055	6700	4157	30047	BraA10g028460.3C,BraA01g029250.3C,BraA10g018130.3C,BraA10g026310.3C,BraA06g006710.3C,BraA02g000220.3C,BraA01g004190.3C,BraA03g017210.3C,BraA02g033580.3C,BraA08g021770.3C,BraA06g039250.3C,BraA04g016240.3C,BraA10g030000.3C,BraA07g023640.3C,BraA02g025290.3C,BraA05g005580.3C,BraA07g026430.3C,BraA03g040550.3C,BraA06g016960.3C,BraA05g007100.3C,BraA03g053030.3C,BraA01g008190.3C,BraA06g033830.3C,BraA10g0…
GO:0051641	cellular localization	biological_process	4.48e-08	4.47e-06	367	6700	1298	30047	BraA03g036190.3C,BraA10g022210.3C,BraA03g037370.3C,BraA04g002610.3C,BraA03g006660.3C,BraA09g045750.3C,BraA07g014180.3C,BraA07g006730.3C,BraA06g002450.3C,BraA06g039670.3C,BraA09g014740.3C,BraA03g048020.3C,BraA02g035430.3C,BraA03g053990.3C,BraA06g023110.3C,BraA01g013950.3C,BraA05g003160.3C,BraA05g038830.3C,BraA06g043400.3C,BraA08g011880.3C,BraA04g028200.3C,BraA06g038660.3C,BraA05g005460.3C,BraA09g0…
GO:0034613	cellular protein localization	biological_process	4.79e-08	4.49e-06	274	6700	930	30047	BraA09g054450.3C,BraA07g038480.3C,BraA05g035980.3C,BraA06g033890.3C,BraA06g035060.3C,BraA04g017960.3C,BraA03g041590.3C,BraA02g037940.3C,BraA07g018120.3C,BraA08g004720.3C,BraA06g006980.3C,BraA03g034410.3C,BraA09g036530.3C,BraA02g010260.3C,BraA08g033270.3C,BraA02g019250.3C,BraA02g021570.3C,BraA08g033570.3C,BraA01g000530.3C,BraA04g030990.3C,BraA08g013310.3C,BraA09g044240.3C,BraA01g018370.3C,BraA09g0…
GO:0070727	cellular macromolecule localization	biological_process	4.79e-08	4.49e-06	274	6700	930	30047	BraA04g008260.3C,BraA02g026340.3C,BraA01g009350.3C,BraA03g061640.3C,BraA02g033370.3C,BraA04g022060.3C,BraA04g025700.3C,BraA03g031420.3C,BraA10g018790.3C,BraA09g034150.3C,BraA10g008170.3C,BraA06g009030.3C,BraA08g014390.3C,BraA09g048510.3C,BraA09g012960.3C,BraA04g020090.3C,BraA06g003460.3C,BraA07g004030.3C,BraA03g023010.3C,BraA06g041750.3C,BraA07g025520.3C,BraA07g003920.3C,BraA03g009680.3C,BraA02g0…
GO:0003678	DNA helicase activity	molecular_function	4.88e-08	4.49e-06	118	6700	340	30047	BraA01g043470.3C,BraA05g042530.3C,BraA03g033720.3C,BraA07g026130.3C,BraA09g055900.3C,BraA10g011220.3C,BraA03g016590.3C,BraA02g033040.3C,BraA02g033580.3C,BraA10g001620.3C,BraA09g043710.3C,BraA08g003060.3C,BraA09g060820.3C,BraA08g018420.3C,BraA09g019780.3C,BraA10g030000.3C,BraA01g042550.3C,BraA02g022820.3C,BraA01g036120.3C,BraA10g019090.3C,BraA02g014840.3C,BraA10g014940.3C,BraA01g010220.3C,BraA02g0…
GO:0007154	cell communication	biological_process	4.89e-08	4.49e-06	489	6700	1793	30047	BraA04g009760.3C,BraA08g021860.3C,BraA09g032870.3C,BraA01g010260.3C,BraA06g036790.3C,BraA08g014480.3C,BraA04g017380.3C,BraA02g021310.3C,BraA10g006560.3C,BraA04g025550.3C,BraA07g001990.3C,BraA06g036870.3C,BraA03g027150.3C,BraA03g008460.3C,BraAnng003760.3C,BraA04g008400.3C,BraA05g009410.3C,BraA10g009320.3C,BraA09g032710.3C,BraA02g028570.3C,BraA04g022820.3C,BraA08g021060.3C,BraA05g037030.3C,BraA07g0…
GO:0006974	cellular response to DNA damage stimulus	biological_process	6.71e-08	6.05e-06	179	6700	567	30047	BraA02g040700.3C,BraA06g036660.3C,BraA03g029250.3C,BraA08g031430.3C,BraA09g059530.3C,BraA03g005330.3C,BraA10g026800.3C,BraA03g046260.3C,BraA09g054840.3C,BraA02g038960.3C,BraA10g011730.3C,BraA02g008110.3C,BraA06g002360.3C,BraA07g021090.3C,BraA07g041690.3C,BraA03g029440.3C,BraA03g032240.3C,BraA03g028470.3C,BraA01g003110.3C,BraA08g028970.3C,BraA05g035970.3C,BraA09g052160.3C,BraA10g023320.3C,BraA10g0…
GO:0006281	DNA repair	biological_process	7.54e-08	6.67e-06	170	6700	534	30047	BraA09g065610.3C,BraA03g050040.3C,BraA02g006080.3C,BraA03g010250.3C,BraA05g042440.3C,BraA06g011400.3C,BraA04g020750.3C,BraA03g047400.3C,BraA02g006850.3C,BraA06g043660.3C,BraA01g008400.3C,BraA10g019730.3C,BraAnng005250.3C,BraA02g008720.3C,BraA04g021470.3C,BraA10g001490.3C,BraA05g016730.3C,BraA09g064820.3C,BraA05g015360.3C,BraA04g028760.3C,BraA10g003130.3C,BraAnng005330.3C,BraA09g021180.3C,BraA03g0…
GO:0016579	protein deubiquitination	biological_process	8.33e-08	7.1e-06	35	6700	67	30047	BraA03g020830.3C,BraA04g025550.3C,BraA03g050400.3C,BraA09g031980.3C,BraA03g039560.3C,BraA08g017560.3C,BraA02g043450.3C,BraA08g012510.3C,BraA08g002430.3C,BraA06g018850.3C,BraA03g056460.3C,BraA02g002120.3C,BraA06g041380.3C,BraA02g012000.3C,BraA02g020620.3C,BraA03g002620.3C,BraA08g034120.3C,BraA10g018600.3C,BraA06g017360.3C,BraA03g010060.3C,BraA03g035100.3C,BraA06g028590.3C,BraA02g043440.3C,BraA08g0…
GO:0070646	protein modification by small protein removal	biological_process	8.33e-08	7.1e-06	35	6700	67	30047	BraA03g035100.3C,BraA03g010060.3C,BraA05g026610.3C,BraA02g043440.3C,BraA08g022090.3C,BraA06g028590.3C,BraA04g029090.3C,BraA01g012910.3C,BraA05g042550.3C,BraA05g035090.3C,BraA09g035630.3C,BraA03g048000.3C,BraA09g063980.3C,BraA06g018810.3C,BraA01g015280.3C,BraA02g016630.3C,BraA03g050400.3C,BraA04g025550.3C,BraA03g020830.3C,BraA08g017560.3C,BraA09g031980.3C,BraA03g039560.3C,BraA02g002120.3C,BraA06g0…
GO:0032561	guanyl ribonucleotide binding	molecular_function	1.16e-07	9.69e-06	208	6700	682	30047	BraA02g006650.3C,BraA03g022100.3C,BraA09g008440.3C,BraA07g025380.3C,BraA06g013490.3C,BraA02g028570.3C,BraA08g021060.3C,BraA03g018950.3C,BraA08g017730.3C,BraA03g027150.3C,BraA08g028630.3C,BraA05g004850.3C,BraA06g036870.3C,BraA05g030870.3C,BraA06g042320.3C,BraA10g017840.3C,BraA01g010400.3C,BraA06g018990.3C,BraA08g005520.3C,BraA05g030600.3C,BraA09g045490.3C,BraA05g006630.3C,BraA08g034610.3C,BraA09g0…
GO:0006886	intracellular protein transport	biological_process	1.19e-07	9.8e-06	252	6700	853	30047	BraA05g035000.3C,BraA02g024060.3C,BraA08g024340.3C,BraA02g041400.3C,BraA08g032350.3C,BraA06g013720.3C,BraA02g033220.3C,BraA01g044040.3C,BraA08g015600.3C,BraA06g031920.3C,BraA01g006870.3C,BraA05g041700.3C,BraA10g031760.3C,BraA09g000990.3C,BraA01g038090.3C,BraA10g014760.3C,BraA10g005310.3C,BraA06g029930.3C,BraA05g003430.3C,BraA08g020780.3C,BraA03g032030.3C,BraA06g007380.3C,BraA09g051210.3C,BraA09g0…
GO:0008104	protein localization	biological_process	1.34e-07	1.08e-05	321	6700	1127	30047	BraA02g043470.3C,BraA09g054690.3C,BraA02g004560.3C,BraA09g051210.3C,BraA07g006040.3C,BraA05g003430.3C,BraA10g005310.3C,BraA06g029930.3C,BraA05g041700.3C,BraA06g015430.3C,BraA01g044040.3C,BraA08g015600.3C,BraA08g026710.3C,BraA01g006870.3C,BraA06g031920.3C,BraA02g033220.3C,BraA05g035000.3C,BraA04g024360.3C,BraA02g041400.3C,BraA10g020830.3C,BraA02g013530.3C,BraA07g003120.3C,BraA03g048870.3C,BraA09g0…
GO:0005525	GTP binding	molecular_function	1.4e-07	1.11e-05	206	6700	676	30047	BraA07g030720.3C,BraA09g032870.3C,BraA01g009050.3C,BraA09g036350.3C,BraA02g038240.3C,BraA04g017380.3C,BraA06g036790.3C,BraA01g028370.3C,BraA08g034610.3C,BraA09g005560.3C,BraA05g006630.3C,BraA09g045490.3C,BraA08g005520.3C,BraA06g018990.3C,BraA05g030600.3C,BraA01g010400.3C,BraA10g017840.3C,BraA05g030870.3C,BraA06g042320.3C,BraA08g028630.3C,BraA06g036870.3C,BraA05g004850.3C,BraA03g027150.3C,BraA03g0…
GO:0006310	DNA recombination	biological_process	1.42e-07	1.11e-05	136	6700	412	30047	BraA01g036120.3C,BraA09g054260.3C,BraA01g010220.3C,BraA10g014940.3C,BraA02g032960.3C,BraA07g018230.3C,BraA03g060790.3C,BraA04g009770.3C,BraA03g024330.3C,BraA02g021290.3C,BraA08g025790.3C,BraA03g016590.3C,BraA02g033040.3C,BraA05g028850.3C,BraA08g003060.3C,BraA10g030000.3C,BraA01g042550.3C,BraA02g022820.3C,BraA08g002670.3C,BraA03g032240.3C,BraA02g008110.3C,BraA07g021090.3C,BraA05g025160.3C,BraA05g0…
GO:0051649	establishment of localization in cell	biological_process	1.45e-07	1.11e-05	345	6700	1224	30047	BraA02g034150.3C,BraA10g019920.3C,BraA02g035350.3C,BraA09g064420.3C,BraA02g030480.3C,BraA08g017140.3C,BraA09g009800.3C,BraA04g026220.3C,BraA09g058160.3C,BraA07g011510.3C,BraA05g009980.3C,BraA09g059990.3C,BraA09g004390.3C,BraA02g042460.3C,BraA06g025180.3C,BraA05g015960.3C,BraA08g034610.3C,BraA09g005560.3C,BraA03g005320.3C,BraA07g038040.3C,BraA09g060980.3C,BraA09g050970.3C,BraA02g008540.3C,BraA03g0…
GO:0019001	guanyl nucleotide binding	molecular_function	1.48e-07	1.12e-05	209	6700	688	30047	BraA03g047400.3C,BraA06g007460.3C,BraA03g005620.3C,BraA05g005550.3C,BraA09g051100.3C,BraA05g042440.3C,BraA06g011400.3C,BraA09g020100.3C,BraA01g028300.3C,BraA02g006080.3C,BraA02g017520.3C,BraA03g050040.3C,BraA08g026340.3C,BraA04g014150.3C,BraA01g028410.3C,BraA10g003130.3C,BraA06g023960.3C,BraA08g029610.3C,BraA02g008720.3C,BraA04g021470.3C,BraA09g040930.3C,BraA03g048180.3C,BraA09g012990.3C,BraA08g0…
GO:0071702	organic substance transport	biological_process	1.92e-07	1.43e-05	407	6700	1478	30047	BraA07g019980.3C,BraA05g023340.3C,BraA06g020420.3C,BraA05g030170.3C,BraA07g030560.3C,BraA07g032640.3C,BraA09g047600.3C,BraA06g039580.3C,BraA07g007270.3C,BraA01g039240.3C,BraA01g021310.3C,BraA04g022750.3C,BraA09g061240.3C,BraA06g043270.3C,BraA04g004990.3C,BraA05g004820.3C,BraA06g044100.3C,BraA08g027550.3C,BraA09g038290.3C,BraA09g048700.3C,BraA06g028310.3C,BraA04g012000.3C,BraA09g060030.3C,BraA09g0…
GO:0044700	single organism signaling	biological_process	2.65e-07	1.94e-05	450	6700	1658	30047	BraA04g006210.3C,BraA06g020420.3C,BraA08g035130.3C,BraA01g033380.3C,BraA06g036340.3C,BraA07g003110.3C,BraA05g002160.3C,BraA03g002620.3C,BraA09g014670.3C,BraA08g012350.3C,BraA08g020670.3C,BraA10g029290.3C,BraA04g014530.3C,BraA08g025760.3C,BraA09g060030.3C,BraA09g015470.3C,BraA02g032810.3C,BraA09g021880.3C,BraA08g030950.3C,BraA02g038120.3C,BraAnng003630.3C,BraA07g023600.3C,BraA10g021090.3C,BraA09g0…
GO:0015031	protein transport	biological_process	3.66e-07	2.64e-05	299	6700	1051	30047	BraA07g003920.3C,BraA06g019190.3C,BraA07g025520.3C,BraA03g051510.3C,BraA10g023820.3C,BraA02g012100.3C,BraA05g041880.3C,BraA01g003780.3C,BraA01g005430.3C,BraA06g029370.3C,BraA08g025100.3C,BraA07g000690.3C,BraA07g042810.3C,BraA10g008170.3C,BraA09g034150.3C,BraA09g048510.3C,BraA06g009030.3C,BraA08g014390.3C,BraA04g020090.3C,BraA09g012960.3C,BraA07g004030.3C,BraA06g041750.3C,BraA03g023010.3C,BraA06g0…
GO:0003674	molecular_function	molecular_function	5.07e-07	3.56e-05	5992	6700	26381	30047	BraA02g033570.3C,BraA06g001280.3C,BraA02g015560.3C,BraA01g035290.3C,BraA07g036170.3C,BraA09g008460.3C,BraA10g023440.3C,BraA02g018070.3C,BraA09g036020.3C,BraA09g012100.3C,BraA03g048060.3C,BraA05g010520.3C,BraA03g054580.3C,BraA02g022260.3C,BraA06g000030.3C,BraA02g041650.3C,BraA03g030090.3C,BraA09g012990.3C,BraA09g007690.3C,BraA03g001200.3C,BraA02g017070.3C,BraA03g008690.3C,BraA10g023220.3C,BraA07g0…
raA03g0"
49950.3C,BraA09g053920.3C,BraA03g052210.3C,BraA02g036730.3C,BraA08g026200.3C,BraA09g003160.3C,BraA02g043450.3C,BraA03g061870.3C,BraA01g008800.3C,BraA04g004610.3C,BraA05g025090.3C,BraA07g010190.3C,BraA02g009340.3C,BraA09g040180.3C,BraA01g011030.3C,BraA04g011680.3C,BraA05g004560.3C,BraA07g011300.3C,BraA07g029080.3C,BraA06g036760.3C,BraA09g056350.3C,BraA10g018740.3C,BraA01g019880.3C,BraA03g031080.3C…
2630.3C"
,BraA09g042380.3C,BraA02g016200.3C,BraA08g033810.3C,BraAnng003470.3C,BraA05g013180.3C,BraA03g004830.3C,BraA08g021920.3C,BraA07g010770.3C,BraA04g016100.3C,BraA08g016930.3C,BraA10g021630.3C,BraA09g033950.3C,BraA09g008230.3C,BraA01g036390.3C,BraA10g015730.3C,BraA03g021190.3C,BraA02g044580.3C,BraA03g028470.3C,BraA06g017250.3C,BraA05g013020.3C,BraA06g029560.3C,BraA03g051260.3C,BraA06g006010.3C,BraA01g…
BraA03g"
006170.3C,BraA08g021300.3C,BraA09g022160.3C,BraA01g039010.3C,BraA02g041760.3C,BraA02g003500.3C,BraA03g020660.3C,BraA09g043110.3C,BraA03g006940.3C,BraA06g030690.3C,BraA08g028610.3C,BraA02g001990.3C,BraA07g038480.3C,BraA07g032410.3C,BraA08g022930.3C,BraA01g014430.3C,BraA09g010030.3C,BraA03g043160.3C,BraA10g012050.3C,BraA02g025740.3C,BraA08g004320.3C,BraAnng005290.3C,BraA01g041280.3C,BraA06g016710.3…
GO:0033554	cellular response to stress	biological_process	5.08e-07	3.56e-05	189	6700	622	30047	BraA05g037300.3C,BraA06g042460.3C,BraA05g039820.3C,BraA09g041670.3C,BraA05g040020.3C,BraA07g019140.3C,BraA10g016070.3C,BraA01g001830.3C,BraA03g035310.3C,BraA08g030660.3C,BraA09g060030.3C,BraA02g016560.3C,BraA07g019500.3C,BraA01g042780.3C,BraA03g008440.3C,BraA03g000020.3C,BraA03g000190.3C,BraA10g002290.3C,BraA03g009590.3C,BraA09g019130.3C,BraA07g021240.3C,BraA05g006380.3C,BraA10g005390.3C,BraA01g0…
GO:0023052	signaling	biological_process	5.7e-07	3.93e-05	450	6700	1661	30047	BraA05g038270.3C,BraA10g020200.3C,BraA02g033410.3C,BraA10g015690.3C,BraA05g000110.3C,BraA02g041740.3C,BraA09g001700.3C,BraA02g033010.3C,BraA09g012130.3C,BraA01g006400.3C,BraA08g021060.3C,BraA04g022820.3C,BraA02g028570.3C,BraA07g004180.3C,BraA05g037030.3C,BraA04g008400.3C,BraAnng003760.3C,BraA03g008460.3C,BraA09g032710.3C,BraA05g009410.3C,BraA10g009320.3C,BraA02g021310.3C,BraA06g036870.3C,BraA07g0…
GO:0043412	macromolecule modification	biological_process	9e-07	6.12e-05	731	6700	2828	30047	BraA06g008160.3C,BraA01g044710.3C,BraA09g007040.3C,BraA05g026730.3C,BraA07g023320.3C,BraA01g015820.3C,BraA01g028620.3C,BraA08g026100.3C,BraA04g005170.3C,BraA01g036920.3C,BraA06g044320.3C,BraA04g029700.3C,BraA09g000640.3C,BraA07g023600.3C,BraA07g034860.3C,BraA10g008110.3C,BraA09g047750.3C,BraA07g026860.3C,BraA04g016830.3C,BraA10g013390.3C,BraA01g038090.3C,BraA07g037610.3C,BraA09g028840.3C,BraA08g0…
GO:0045184	establishment of protein localization	biological_process	1.24e-06	8.32e-05	302	6700	1068	30047	BraA01g044360.3C,BraA01g006400.3C,BraA06g009710.3C,BraA04g018880.3C,BraA03g022100.3C,BraA09g024640.3C,BraA01g006070.3C,BraA09g041360.3C,BraA05g010030.3C,BraA07g008780.3C,BraA02g044680.3C,BraA05g012950.3C,BraA01g025980.3C,BraA08g005520.3C,BraA05g037780.3C,BraA09g040820.3C,BraA05g018700.3C,BraA02g016570.3C,BraA03g058010.3C,BraA08g031710.3C,BraA10g024850.3C,BraA01g019200.3C,BraA05g029680.3C,BraA09g0…
GO:0046907	intracellular transport	biological_process	1.47e-06	9.68e-05	303	6700	1074	30047	BraA10g022210.3C,BraA04g002610.3C,BraA03g006660.3C,BraA03g037370.3C,BraA03g036190.3C,BraA09g045750.3C,BraA06g039670.3C,BraA09g014740.3C,BraA01g013950.3C,BraA05g038830.3C,BraA03g048020.3C,BraA02g035430.3C,BraA06g023110.3C,BraA03g053990.3C,BraA05g005460.3C,BraA06g038660.3C,BraA07g007600.3C,BraA09g038950.3C,BraA01g010540.3C,BraA08g011880.3C,BraA04g028200.3C,BraA08g032560.3C,BraA04g023930.3C,BraA01g0…
GO:0007165	signal transduction	biological_process	1.59e-06	0.00010338	445	6700	1649	30047	BraA03g042000.3C,BraA05g036810.3C,BraA08g023620.3C,BraA03g051530.3C,BraA06g009520.3C,BraA03g002940.3C,BraA08g028960.3C,BraA09g017480.3C,BraA03g033850.3C,BraA03g011750.3C,BraA03g057810.3C,BraA03g020530.3C,BraA09g042270.3C,BraA02g007700.3C,BraA09g012560.3C,BraA08g012090.3C,BraA01g010540.3C,BraA09g021890.3C,BraA01g039750.3C,BraA09g019780.3C,BraA10g027900.3C,BraA02g007710.3C,BraA03g020890.3C,BraA08g0…
GO:0004127	cytidylate kinase activity	molecular_function	2.3e-06	0.0001475	30	6700	60	30047	BraA09g013250.3C,BraA04g020090.3C,BraA09g014750.3C,BraA08g028660.3C,BraA01g043470.3C,BraA02g038240.3C,BraA09g036350.3C,BraA04g014150.3C,BraA01g042550.3C,BraA01g015990.3C,BraA07g020530.3C,BraA03g009370.3C,BraA10g027900.3C,BraA02g008740.3C,BraA03g050040.3C,BraA03g016750.3C,BraA02g039840.3C,BraA09g003270.3C,BraA01g021430.3C,BraA06g013490.3C,BraA03g042500.3C,BraA09g014670.3C,BraA10g020230.3C,BraA09g0…
GO:0033036	macromolecule localization	biological_process	2.69e-06	0.00017027	356	6700	1292	30047	BraA03g017160.3C,BraA07g040010.3C,BraA01g036370.3C,BraA04g017430.3C,BraA06g005940.3C,BraA03g017210.3C,BraA01g004190.3C,BraA04g025370.3C,BraA10g020290.3C,BraA02g033580.3C,BraA03g045170.3C,BraA05g031140.3C,BraA10g001620.3C,BraA10g026310.3C,BraA09g005330.3C,BraA09g006900.3C,BraA06g017100.3C,BraA06g006710.3C,BraA07g001340.3C,BraA03g012990.3C,BraA09g041240.3C,BraA10g018130.3C,BraA03g036330.3C,BraA05g0…
GO:0032268	regulation of cellular protein metabolic process	biological_process	4.51e-06	0.00028202	70	6700	191	30047	BraA04g026980.3C,BraAnng005290.3C,BraA08g032980.3C,BraA08g020250.3C,BraA02g024680.3C,BraA07g038480.3C,BraA09g009570.3C,BraA01g005620.3C,BraA09g048510.3C,BraA06g028720.3C,BraA07g026190.3C,BraA08g013290.3C,BraA03g046530.3C,BraA02g003620.3C,BraA01g024640.3C,BraA09g026520.3C,BraA09g060920.3C,BraA04g020090.3C,BraA09g012960.3C,BraA03g044840.3C,BraA10g028350.3C,BraA09g059640.3C,BraA08g027870.3C,BraA09g0…
GO:0036459	ubiquitinyl hydrolase activity	molecular_function	5.59e-06	0.00034502	35	6700	77	30047	BraA06g041380.3C,BraA02g020620.3C,BraA02g012000.3C,BraA03g002620.3C,BraA06g017360.3C,BraA08g034120.3C,BraA10g018600.3C,BraA08g002430.3C,BraA08g012510.3C,BraA02g043450.3C,BraA03g056460.3C,BraA06g018850.3C,BraA02g002120.3C,BraA08g017560.3C,BraA09g031980.3C,BraA03g039560.3C,BraA03g020830.3C,BraA04g025550.3C,BraA03g050400.3C,BraA01g015280.3C,BraA02g016630.3C,BraA03g048000.3C,BraA09g063980.3C,BraA06g0…
GO:0002949	tRNA threonylcarbamoyladenosine modification	biological_process	5.91e-06	0.00035544	51	6700	128	30047	BraA01g043500.3C,BraA09g008440.3C,BraA06g002810.3C,BraA02g030480.3C,BraA02g006650.3C,BraA02g026050.3C,BraA01g042780.3C,BraA06g042000.3C,BraA02g022810.3C,BraA03g032240.3C,BraA07g021090.3C,BraA01g010400.3C,BraA09g052160.3C,BraA10g023320.3C,BraA03g048870.3C,BraA05g039820.3C,BraA07g020530.3C,BraA10g021470.3C,BraA03g028470.3C,BraA07g025710.3C,BraA04g016160.3C,BraA10g001490.3C,BraA05g016730.3C,BraA08g0…
GO:0070525	tRNA threonylcarbamoyladenosine metabolic process	biological_process	5.91e-06	0.00035544	51	6700	128	30047	BraA01g008400.3C,BraA10g019730.3C,BraA07g026130.3C,BraA10g011220.3C,BraA09g043710.3C,BraA02g017520.3C,BraA02g006080.3C,BraA01g010540.3C,BraA03g009370.3C,BraA08g003060.3C,BraA06g043660.3C,BraA08g018420.3C,BraA09g051100.3C,BraA10g030000.3C,BraA01g042550.3C,BraA02g022820.3C,BraA03g010250.3C,BraA08g033460.3C,BraA05g008180.3C,BraA02g014840.3C,BraA01g021430.3C,BraA09g037990.3C,BraA02g021570.3C,BraA05g0…
GO:0003924	GTPase activity	molecular_function	6.83e-06	0.00040551	162	6700	533	30047	BraA03g053880.3C,BraA03g053050.3C,BraA10g024580.3C,BraA05g039160.3C,BraA06g001390.3C,BraA01g010540.3C,BraA08g012090.3C,BraA02g044940.3C,BraA02g023510.3C,BraA03g020890.3C,BraA10g027900.3C,BraA04g031170.3C,BraA10g027200.3C,BraA01g017920.3C,BraA02g021570.3C,BraA08g013310.3C,BraA06g030910.3C,BraA08g028960.3C,BraA01g027750.3C,BraA04g031870.3C,BraA05g008340.3C,BraA06g035810.3C,BraA05g025890.3C,BraA10g0…
GO:0051246	regulation of protein metabolic process	biological_process	8.39e-06	0.00049175	70	6700	194	30047	BraA09g059640.3C,BraA10g028350.3C,BraA06g006710.3C,BraA09g059810.3C,BraA09g058660.3C,BraA08g027870.3C,BraA07g034210.3C,BraA10g009990.3C,BraA09g059140.3C,BraA02g014840.3C,BraA01g011920.3C,BraA03g017160.3C,BraA03g019400.3C,BraA06g006490.3C,BraA08g030400.3C,BraA07g024280.3C,BraA03g061640.3C,BraA09g039730.3C,BraA06g018550.3C,BraA04g026980.3C,BraA08g032980.3C,BraAnng005290.3C,BraA08g020250.3C,BraA09g0…
GO:0090304	nucleic acid metabolic process	biological_process	1.82e-05	0.0010524	1298	6700	5306	30047	BraA09g049620.3C,BraA08g019500.3C,BraA10g020470.3C,BraA09g018500.3C,BraA10g010560.3C,BraA01g005320.3C,BraA02g021680.3C,BraA03g048370.3C,BraA07g007690.3C,BraA02g032000.3C,BraA03g039630.3C,BraA04g026580.3C,BraA09g015850.3C,BraA07g007060.3C,BraA02g045990.3C,BraA03g000190.3C,BraA10g002290.3C,BraA06g036170.3C,BraA01g042880.3C,BraA05g008790.3C,BraA10g016880.3C,BraA09g061230.3C,BraA04g022540.3C,BraA08g0…
GO:0006399	tRNA metabolic process	biological_process	1.95e-05	0.0011165	176	6700	596	30047	BraA09g017660.3C,BraA01g010400.3C,BraA04g008400.3C,BraA09g062970.3C,BraA07g035800.3C,BraA01g017000.3C,BraA05g038550.3C,BraA08g023640.3C,BraA02g023210.3C,BraA07g025710.3C,BraA09g032870.3C,BraA02g042460.3C,BraA07g030720.3C,BraA05g013380.3C,BraA07g033230.3C,BraA01g043500.3C,BraA06g002810.3C,BraA09g008440.3C,BraA02g006650.3C,BraA05g033190.3C,BraA02g030480.3C,BraA05g030960.3C,BraA03g050300.3C,BraA10g0…
GO:0043170	macromolecule metabolic process	biological_process	2.1e-05	0.0011859	2338	6700	9859	30047	BraA03g008690.3C,BraA09g012990.3C,BraA03g040790.3C,BraA05g004510.3C,BraA03g030090.3C,BraA06g003550.3C,BraA06g020560.3C,BraA09g034330.3C,BraA07g016220.3C,BraA09g051870.3C,BraA07g004540.3C,BraA06g001280.3C,BraA06g011720.3C,BraA06g000030.3C,BraA03g018240.3C,BraA09g060510.3C,BraA02g018070.3C,BraA09g036020.3C,BraA03g052260.3C,BraA10g030410.3C,BraA10g002490.3C,BraA02g033010.3C,BraA08g020980.3C,BraA07g0…
raA07g0"
33930.3C,BraA03g049790.3C,BraA03g019660.3C,BraA01g016930.3C,BraA02g030480.3C,BraA07g014470.3C,BraA05g015960.3C,BraA03g062090.3C,BraA05g017440.3C,BraA02g024010.3C,BraA07g001430.3C,BraA01g029150.3C,BraA05g022780.3C,BraA09g029870.3C,BraA01g043220.3C,BraA07g028850.3C,BraA06g020800.3C,BraA03g026990.3C,BraA10g019030.3C,BraA09g046090.3C,BraA01g004740.3C,BraA08g014170.3C,BraA01g024680.3C,BraA09g059180.3C…
GO:0017016	Ras GTPase binding	molecular_function	2.32e-05	0.0012677	24	6700	48	30047	BraA05g041700.3C,BraA02g023960.3C,BraA05g042630.3C,BraA01g002240.3C,BraA08g020750.3C,BraA01g044040.3C,BraA02g008540.3C,BraA06g033890.3C,BraA02g000750.3C,BraA10g019920.3C,BraA07g023640.3C,BraA03g053990.3C,BraA07g026960.3C,BraA02g006880.3C,BraA05g012950.3C,BraA04g002610.3C,BraA03g007770.3C,BraA04g022750.3C,BraA10g022210.3C,BraA05g030170.3C,BraA09g054420.3C,BraA10g025930.3C,BraA03g016840.3C,BraA08g0…
GO:0031267	small GTPase binding	molecular_function	2.32e-05	0.0012677	24	6700	48	30047	BraA05g012950.3C,BraA03g007770.3C,BraA04g002610.3C,BraA04g022750.3C,BraA10g022210.3C,BraA09g054420.3C,BraA05g030170.3C,BraA03g016840.3C,BraA10g025930.3C,BraA08g020660.3C,BraA05g041700.3C,BraA08g020750.3C,BraA01g002240.3C,BraA02g023960.3C,BraA05g042630.3C,BraA06g033890.3C,BraA02g000750.3C,BraA02g008540.3C,BraA01g044040.3C,BraA10g019920.3C,BraA07g026960.3C,BraA03g053990.3C,BraA07g023640.3C,BraA02g0…
GO:0051020	GTPase binding	molecular_function	2.32e-05	0.0012677	24	6700	48	30047	BraA02g006880.3C,BraA07g023640.3C,BraA03g053990.3C,BraA07g026960.3C,BraA10g019920.3C,BraA01g044040.3C,BraA02g008540.3C,BraA06g033890.3C,BraA02g000750.3C,BraA02g023960.3C,BraA05g042630.3C,BraA08g020750.3C,BraA01g002240.3C,BraA05g041700.3C,BraA08g020660.3C,BraA03g016840.3C,BraA10g025930.3C,BraA05g030170.3C,BraA09g054420.3C,BraA10g022210.3C,BraA03g007770.3C,BraA04g022750.3C,BraA04g002610.3C,BraA05g0…
GO:0009378	four-way junction helicase activity	molecular_function	2.36e-05	0.0012736	71	6700	203	30047	BraA05g016730.3C,BraA10g001490.3C,BraA04g021470.3C,BraA02g008720.3C,BraA06g010460.3C,BraA09g021180.3C,BraA10g003130.3C,BraA09g064820.3C,BraA08g033460.3C,BraA05g008180.3C,BraA01g021430.3C,BraA02g006080.3C,BraA07g021240.3C,BraA05g006380.3C,BraA06g043660.3C,BraA03g047400.3C,BraA02g006850.3C,BraA06g011400.3C,BraA03g010250.3C,BraA10g019730.3C,BraA01g008400.3C,BraA09g013250.3C,BraA06g002810.3C,BraA02g0…
GO:0050896	response to stimulus	biological_process	2.88e-05	0.0015351	867	6700	3466	30047	BraA08g035130.3C,BraA01g001830.3C,BraA06g036340.3C,BraA04g032550.3C,BraA01g021310.3C,BraA05g039820.3C,BraA03g064520.3C,BraA03g015810.3C,BraA03g008440.3C,BraA05g002160.3C,BraA03g002620.3C,BraA08g012350.3C,BraA02g009220.3C,BraA09g052810.3C,BraA10g029290.3C,BraA08g020670.3C,BraA08g025760.3C,BraA03g050500.3C,BraA07g035740.3C,BraA02g032810.3C,BraA07g022020.3C,BraA02g038120.3C,BraA08g015640.3C,BraA01g0…
GO:0006468	protein phosphorylation	biological_process	3.79e-05	0.0019988	443	6700	1685	30047	BraA02g043200.3C,BraA10g005630.3C,BraA07g040580.3C,BraA03g036070.3C,BraA05g003260.3C,BraA10g031750.3C,BraA09g018230.3C,BraA02g012750.3C,BraA09g002590.3C,BraA03g039360.3C,BraA01g006570.3C,BraA02g032880.3C,BraA09g026690.3C,BraA04g029190.3C,BraA05g018200.3C,BraA03g020530.3C,BraA01g038250.3C,BraA08g023860.3C,BraA02g031580.3C,BraA03g045660.3C,BraA03g051530.3C,BraA02g011730.3C,BraA08g023620.3C,BraA09g0…
GO:0046483	heterocycle metabolic process	biological_process	4.19e-05	0.0021814	1490	6700	6163	30047	BraA05g000150.3C,BraA10g019090.3C,BraA01g017430.3C,BraA10g018890.3C,BraA01g006570.3C,BraA03g059150.3C,BraA05g040420.3C,BraA05g026410.3C,BraA08g020190.3C,BraA05g007380.3C,BraA09g035280.3C,BraA05g020830.3C,BraA01g002840.3C,BraA01g019630.3C,BraA07g001820.3C,BraA10g015430.3C,BraA07g011330.3C,BraA06g015050.3C,BraA09g021890.3C,BraA01g010540.3C,BraA08g008970.3C,BraA10g027790.3C,BraA05g003260.3C,BraA06g0…
GO:0044057	regulation of system process	biological_process	4.39e-05	0.0022602	10	6700	13	30047	BraA07g019190.3C,BraA06g011400.3C,BraA02g024370.3C,BraAnng003470.3C,BraA05g020450.3C,BraA01g020480.3C,BraA02g022770.3C,BraA06g014760.3C,BraA09g021100.3C,BraA04g009160.3C
GO:0016740	transferase activity	molecular_function	4.77e-05	0.0024311	1419	6700	5858	30047	BraA07g037400.3C,BraA10g021170.3C,BraA02g038280.3C,BraA07g024610.3C,BraA09g006290.3C,BraA10g000030.3C,BraA07g032760.3C,BraA03g036550.3C,BraA07g039330.3C,BraA08g002770.3C,BraA03g052300.3C,BraA03g037210.3C,BraA04g025070.3C,BraA07g020420.3C,BraA06g011020.3C,BraA02g019750.3C,BraA09g016160.3C,BraA08g022090.3C,BraA03g053050.3C,BraA03g043470.3C,BraA03g040710.3C,BraA01g006990.3C,BraA09g043620.3C,BraA02g0…
GO:0005234	extracellular-glutamate-gated ion channel activity	molecular_function	5.56e-05	0.0028041	18	6700	33	30047	BraA09g042320.3C,BraA07g039130.3C,BraA05g014930.3C,BraA04g021020.3C,BraA02g039740.3C,BraA04g021030.3C,BraA03g017120.3C,BraA09g004230.3C,BraA05g012460.3C,BraA04g021050.3C,BraA02g003910.3C,BraA05g012490.3C,BraA03g057130.3C,BraA09g004220.3C,BraA08g014990.3C,BraA04g021040.3C,BraA04g021060.3C,BraA02g039730.3C
GO:0071704	organic substance metabolic process	biological_process	5.7e-05	0.0028443	2964	6700	12673	30047	BraA05g006380.3C,BraA06g043830.3C,BraA02g022870.3C,BraA06g034990.3C,BraA05g012320.3C,BraA05g000620.3C,BraA09g037400.3C,BraA08g030330.3C,BraA04g017710.3C,BraA06g024230.3C,BraA06g023270.3C,BraA09g061310.3C,BraA03g065760.3C,BraA01g005360.3C,BraA08g015610.3C,BraA04g001640.3C,BraA01g045130.3C,BraA03g054780.3C,BraA03g046190.3C,BraA01g033300.3C,BraA07g005780.3C,BraA08g019250.3C,BraA07g025480.3C,BraA01g0…
raAnng0"
05250.3C,BraA07g034660.3C,BraA02g043430.3C,BraA02g025400.3C,BraA01g014190.3C,BraA05g042550.3C,BraA01g035390.3C,BraA09g014550.3C,BraA01g013150.3C,BraA07g042710.3C,BraA09g037740.3C,BraA01g021610.3C,BraA06g023690.3C,BraA01g026340.3C,BraA06g008930.3C,BraA03g058010.3C,BraA08g031710.3C,BraA07g035800.3C,BraA06g002540.3C,BraA03g027150.3C,BraA07g033340.3C,BraA06g038870.3C,BraA08g013590.3C,BraA04g007220.3C…
GO:0038023	signaling receptor activity	molecular_function	7.25e-05	0.0035785	89	6700	275	30047	BraA09g018800.3C,BraA09g042320.3C,BraA01g004740.3C,BraA09g037320.3C,BraA03g048260.3C,BraA08g032560.3C,BraA08g000620.3C,BraA04g021030.3C,BraA03g004810.3C,BraA06g003840.3C,BraA05g039980.3C,BraA03g042000.3C,BraA10g012100.3C,BraA01g023670.3C,BraA04g021050.3C,BraA02g003910.3C,BraA07g006430.3C,BraA04g015640.3C,BraA01g029250.3C,BraA03g057810.3C,BraA03g057130.3C,BraA09g012560.3C,BraA01g029400.3C,BraA04g0…
GO:0003723	RNA binding	molecular_function	7.73e-05	0.0037742	336	6700	1255	30047	BraA09g008890.3C,BraA05g015960.3C,BraA06g025180.3C,BraA10g020480.3C,BraA10g017840.3C,BraA01g032080.3C,BraA09g020290.3C,BraA09g030750.3C,BraA05g009980.3C,BraA02g028530.3C,BraA02g022810.3C,BraA09g058860.3C,BraA06g013490.3C,BraA06g030780.3C,BraA08g020220.3C,BraA08g004260.3C,BraA06g039100.3C,BraA05g033190.3C,BraA02g030480.3C,BraA07g014470.3C,BraA10g019730.3C,BraA03g006390.3C,BraA09g040320.3C,BraA04g0…
GO:0006139	nucleobase-containing compound metabolic process	biological_process	8.23e-05	0.0039787	1405	6700	5814	30047	BraA07g039470.3C,BraA05g001750.3C,BraA01g019700.3C,BraA05g031140.3C,BraA05g019410.3C,BraA03g065530.3C,BraA02g029940.3C,BraA09g018800.3C,BraA07g040010.3C,BraA02g014530.3C,BraA03g016560.3C,BraA08g034820.3C,BraA03g028460.3C,BraA02g009920.3C,BraA06g033110.3C,BraA01g036120.3C,BraA08g022320.3C,BraA01g010220.3C,BraA07g018290.3C,BraA03g045910.3C,BraA06g023330.3C,BraA09g014950.3C,BraA04g009770.3C,BraA05g0…
GO:0019201	nucleotide kinase activity	molecular_function	8.35e-05	0.0039956	33	6700	79	30047	BraA01g015990.3C,BraA07g020530.3C,BraA03g016750.3C,BraA02g008740.3C,BraA09g003270.3C,BraA05g040670.3C,BraA04g020090.3C,BraA09g036350.3C,BraA02g038240.3C,BraA06g002810.3C,BraA02g020670.3C,BraA09g014670.3C,BraA10g020230.3C,BraA03g042500.3C,BraA06g013490.3C,BraA09g014910.3C,BraA01g042550.3C,BraA10g027900.3C,BraA03g009370.3C,BraA03g050040.3C,BraA02g039840.3C,BraA09g013250.3C,BraA08g028660.3C,BraA09g0…
GO:0016020	membrane	cellular_component	9.17e-05	0.0043434	1511	6700	6279	30047	BraA03g045660.3C,BraA03g051530.3C,BraA03g010750.3C,BraA09g058660.3C,BraA02g027500.3C,BraA02g006880.3C,BraA09g063630.3C,BraA01g006570.3C,BraA01g017430.3C,BraA08g033900.3C,BraA05g004330.3C,BraA10g013810.3C,BraA09g042510.3C,BraA09g013990.3C,BraA02g023510.3C,BraA01g007310.3C,BraA09g007510.3C,BraA03g051520.3C,BraA02g006920.3C,BraA02g027080.3C,BraA10g002050.3C,BraA05g017770.3C,BraA05g007380.3C,BraA09g0…
GO:0005231	excitatory extracellular ligand-gated ion channel activity	molecular_function	9.36e-05	0.0043882	18	6700	34	30047	BraA02g039730.3C,BraA04g021060.3C,BraA03g057130.3C,BraA05g012490.3C,BraA09g004220.3C,BraA04g021040.3C,BraA08g014990.3C,BraA02g003910.3C,BraA04g021050.3C,BraA05g012460.3C,BraA09g004230.3C,BraA03g017120.3C,BraA02g039740.3C,BraA04g021030.3C,BraA04g021020.3C,BraA07g039130.3C,BraA05g014930.3C,BraA09g042320.3C
GO:0016874	ligase activity	molecular_function	9.72e-05	0.0045141	115	6700	375	30047	BraA06g041610.3C,BraA03g034510.3C,BraA01g003080.3C,BraA05g007530.3C,BraA04g011390.3C,BraA03g053260.3C,BraA05g030650.3C,BraA09g011530.3C,BraA09g015740.3C,BraA06g003200.3C,BraA03g036970.3C,BraA03g028250.3C,BraA04g016030.3C,BraA05g035970.3C,BraA02g015370.3C,BraA05g040670.3C,BraA10g010530.3C,BraA08g012490.3C,BraA01g028690.3C,BraA09g048560.3C,BraA09g036330.3C,BraA10g014260.3C,BraA08g030910.3C,BraA04g0…
GO:0065007	biological regulation	biological_process	9.86e-05	0.0045342	1284	6700	5294	30047	BraA09g014670.3C,BraA03g006300.3C,BraA07g022490.3C,BraA04g016570.3C,BraA01g009720.3C,BraA01g033380.3C,BraA07g029200.3C,BraA03g045550.3C,BraA06g020420.3C,BraA09g061240.3C,BraA07g003110.3C,BraA08g004440.3C,BraA09g019740.3C,BraA03g043900.3C,BraA09g047600.3C,BraA01g039240.3C,BraA02g010490.3C,BraA01g024530.3C,BraA09g013190.3C,BraAnng002220.3C,BraA03g051600.3C,BraA08g020120.3C,BraA10g018560.3C,BraA09g0…
GO:0006725	cellular aromatic compound metabolic process	biological_process	0.00010011	0.0045585	1489	6700	6186	30047	BraA03g008430.3C,BraA09g019780.3C,BraA09g047010.3C,BraA09g006050.3C,BraA09g046220.3C,BraA04g028550.3C,BraA02g000250.3C,BraA05g004950.3C,BraA09g040120.3C,BraA05g042530.3C,BraA06g002180.3C,BraA10g026130.3C,BraA02g022210.3C,BraA09g022610.3C,BraA07g028430.3C,BraA09g006720.3C,BraA09g038500.3C,BraA05g009680.3C,BraA09g012560.3C,BraA01g035530.3C,BraA06g034730.3C,BraA06g000640.3C,BraA08g017550.3C,BraA06g0…
GO:0042623	ATPase activity, coupled	molecular_function	0.0001319	0.0059482	86	6700	268	30047	BraA10g000100.3C,BraA02g027420.3C,BraA01g044910.3C,BraA03g048180.3C,BraA02g035540.3C,BraA05g020300.3C,BraA01g035780.3C,BraA06g007460.3C,BraA03g009370.3C,BraA07g021240.3C,BraA09g020100.3C,BraA03g001470.3C,BraA04g032500.3C,BraA09g029550.3C,BraA03g046270.3C,BraA02g033410.3C,BraA10g001250.3C,BraA06g036490.3C,BraA06g015880.3C,BraA06g002810.3C,BraA04g007350.3C,BraA03g054790.3C,BraA07g031710.3C,BraA04g0…
GO:0003013	circulatory system process	biological_process	0.00017611	0.0074468	8	6700	10	30047	BraA05g020450.3C,BraA02g022770.3C,BraA06g014760.3C,BraA04g009160.3C,BraA06g011400.3C,BraA07g019190.3C,BraAnng003470.3C,BraA02g024370.3C
GO:0003018	vascular process in circulatory system	biological_process	0.00017611	0.0074468	8	6700	10	30047	BraA06g011400.3C,BraA07g019190.3C,BraAnng003470.3C,BraA02g024370.3C,BraA06g014760.3C,BraA02g022770.3C,BraA05g020450.3C,BraA04g009160.3C
GO:0008015	blood circulation	biological_process	0.00017611	0.0074468	8	6700	10	30047	BraA06g011400.3C,BraA07g019190.3C,BraA02g024370.3C,BraAnng003470.3C,BraA05g020450.3C,BraA06g014760.3C,BraA02g022770.3C,BraA04g009160.3C
GO:0035150	regulation of tube size	biological_process	0.00017611	0.0074468	8	6700	10	30047	BraA02g024370.3C,BraAnng003470.3C,BraA06g011400.3C,BraA07g019190.3C,BraA04g009160.3C,BraA02g022770.3C,BraA06g014760.3C,BraA05g020450.3C
GO:0050880	regulation of blood vessel size	biological_process	0.00017611	0.0074468	8	6700	10	30047	BraA04g009160.3C,BraA05g020450.3C,BraA02g022770.3C,BraA06g014760.3C,BraAnng003470.3C,BraA02g024370.3C,BraA07g019190.3C,BraA06g011400.3C
GO:1903522	regulation of blood circulation	biological_process	0.00017611	0.0074468	8	6700	10	30047	BraA06g011400.3C,BraA07g019190.3C,BraAnng003470.3C,BraA02g024370.3C,BraA05g020450.3C,BraA02g022770.3C,BraA06g014760.3C,BraA04g009160.3C
GO:0070588	calcium ion transmembrane transport	biological_process	0.00017625	0.0074468	7	6700	8	30047	BraAnng004790.3C,BraA09g015840.3C,BraA09g036230.3C,BraA01g031680.3C,BraA07g026960.3C,BraA01g044710.3C,BraA10g000690.3C
GO:0019205	nucleobase-containing compound kinase activity	molecular_function	0.00018067	0.0075654	40	6700	105	30047	BraA07g001330.3C,BraA02g008740.3C,BraA03g016750.3C,BraA09g003270.3C,BraA05g040670.3C,BraA01g015990.3C,BraA07g020530.3C,BraA09g036350.3C,BraA02g038240.3C,BraA04g020090.3C,BraA06g002810.3C,BraA01g041490.3C,BraA01g029650.3C,BraA02g020670.3C,BraA08g028850.3C,BraA09g014910.3C,BraA03g042500.3C,BraA06g013490.3C,BraA10g020230.3C,BraA09g014670.3C,BraA03g050040.3C,BraA02g039840.3C,BraA01g042550.3C,BraA03g0…
GO:0030117	membrane coat	cellular_component	0.00018422	0.0075787	65	6700	193	30047	BraA07g032640.3C,BraA05g010730.3C,BraA09g023130.3C,BraA03g038830.3C,BraA06g043270.3C,BraA01g025980.3C,BraA05g037780.3C,BraA09g047600.3C,BraA06g039580.3C,BraA04g026220.3C,BraA09g064420.3C,BraA10g019920.3C,BraA02g035350.3C,BraA09g041360.3C,BraA08g011200.3C,BraA03g033700.3C,BraA04g020750.3C,BraA05g019460.3C,BraA09g054690.3C,BraA09g012100.3C,BraA09g061370.3C,BraA05g010520.3C,BraA09g044710.3C,BraA05g0…
GO:0048475	coated membrane	cellular_component	0.00018422	0.0075787	65	6700	193	30047	BraA10g018130.3C,BraA10g026310.3C,BraA03g031420.3C,BraA09g044240.3C,BraA03g009040.3C,BraA07g000640.3C,BraA09g002390.3C,BraA03g017210.3C,BraA02g033370.3C,BraA10g020290.3C,BraA01g040720.3C,BraA02g026340.3C,BraA05g017800.3C,BraA09g038950.3C,BraA01g036370.3C,BraA04g028200.3C,BraA01g013950.3C,BraA07g000690.3C,BraA02g035430.3C,BraA01g003780.3C,BraA04g003590.3C,BraA01g005430.3C,BraA03g051510.3C,BraA08g0…
GO:0044238	primary metabolic process	biological_process	0.00019397	0.0079107	2843	6700	12183	30047	BraA01g028620.3C,BraA04g005170.3C,BraA01g040210.3C,BraA01g044710.3C,BraA07g034860.3C,BraA08g020780.3C,BraA04g009330.3C,BraA07g026860.3C,BraA09g045270.3C,BraA10g021090.3C,BraA04g029700.3C,BraA04g013420.3C,BraA02g009240.3C,BraA09g028840.3C,BraA01g038090.3C,BraA06g017690.3C,BraA06g037700.3C,BraA01g007090.3C,BraA01g005960.3C,BraA07g030900.3C,BraA09g047600.3C,BraA07g017480.3C,BraA04g030730.3C,BraA07g0…
raA10g0"
22320.3C,BraA03g056770.3C,BraA07g011660.3C,BraA08g000280.3C,BraA03g001300.3C,BraA03g044760.3C,BraA02g017360.3C,BraA08g025120.3C,BraA06g004980.3C,BraA06g013260.3C,BraA08g020220.3C,BraA03g035100.3C,BraA09g016910.3C,BraA02g009380.3C,BraA05g037960.3C,BraA01g019710.3C,BraA08g018650.3C,BraA02g022820.3C,BraA03g019590.3C,BraA06g031190.3C,BraA07g033740.3C,BraA01g028230.3C,BraA09g052260.3C,BraA01g037130.3C…
GO:0034660	ncRNA metabolic process	biological_process	0.00020346	0.0082261	200	6700	716	30047	BraA02g026050.3C,BraA06g016710.3C,BraA09g011530.3C,BraA05g030650.3C,BraA03g053260.3C,BraA01g008800.3C,BraA06g042000.3C,BraA04g016030.3C,BraA09g006260.3C,BraA09g064040.3C,BraA07g011250.3C,BraA02g008740.3C,BraA02g015370.3C,BraA01g038030.3C,BraA08g024000.3C,BraA01g044370.3C,BraA09g015600.3C,BraA04g011900.3C,BraA08g030910.3C,BraA10g023090.3C,BraA09g044240.3C,BraA08g013310.3C,BraA05g030260.3C,BraA07g0…
GO:0044260	cellular macromolecule metabolic process	biological_process	0.00020929	0.0083896	2106	6700	8919	30047	BraA03g006640.3C,BraA09g021180.3C,BraA10g011030.3C,BraA05g032580.3C,BraA10g020920.3C,BraA03g017580.3C,BraA07g027820.3C,BraA01g029840.3C,BraA09g044710.3C,BraA02g005720.3C,BraA10g029370.3C,BraA06g041560.3C,BraA02g001410.3C,BraA03g042410.3C,BraA10g031080.3C,BraA03g043780.3C,BraA05g022300.3C,BraA10g002030.3C,BraA06g025190.3C,BraA05g018720.3C,BraA01g000980.3C,BraA03g002130.3C,BraA09g026560.3C,BraA09g0…
raA10g0"
15370.3C,BraA04g007740.3C,BraA05g024100.3C,BraA09g018490.3C,BraA07g006530.3C,BraA05g016760.3C,BraA03g050400.3C,BraA03g015680.3C,BraA09g028040.3C,BraA07g004250.3C,BraA05g014360.3C,BraA06g003840.3C,BraA04g003190.3C,BraA06g002420.3C,BraA03g012760.3C,BraA09g059640.3C,BraA08g030990.3C,BraA06g008640.3C,BraA02g014840.3C,BraA09g022090.3C,BraA07g006390.3C,BraA02g035720.3C,BraA08g030400.3C,BraA03g030210.3C…
GO:0004871	signal transducer activity	molecular_function	0.00021636	0.0085994	138	6700	471	30047	BraA08g013310.3C,BraA04g021050.3C,BraA03g042000.3C,BraA06g003840.3C,BraA05g039980.3C,BraA03g057810.3C,BraA03g057130.3C,BraA04g021060.3C,BraA09g012560.3C,BraA01g010540.3C,BraA09g042320.3C,BraA08g032560.3C,BraA03g048260.3C,BraA08g000620.3C,BraA03g053050.3C,BraA03g004810.3C,BraA03g047860.3C,BraA03g017120.3C,BraA09g004230.3C,BraA07g026380.3C,BraA05g012490.3C,BraA04g021040.3C,BraA01g016650.3C,BraA09g0…
GO:0016310	phosphorylation	biological_process	0.00024837	0.0097888	480	6700	1874	30047	BraA09g046500.3C,BraA07g016220.3C,BraA09g018870.3C,BraA08g031190.3C,BraA10g026370.3C,BraA06g020560.3C,BraA02g014020.3C,BraA01g029840.3C,BraA03g030090.3C,BraA04g030080.3C,BraA03g008690.3C,BraA10g020920.3C,BraA06g036760.3C,BraA10g029370.3C,BraA03g018240.3C,BraA02g005720.3C,BraA06g001320.3C,BraA06g039290.3C,BraA01g023620.3C,BraA02g012810.3C,BraA03g048310.3C,BraA06g035050.3C,BraA05g022300.3C,BraA07g0…
GO:0004970	ionotropic glutamate receptor activity	molecular_function	0.00025676	0.009952	22	6700	48	30047	BraA04g021060.3C,BraA03g060390.3C,BraA02g039730.3C,BraA09g002380.3C,BraA04g021040.3C,BraA09g004220.3C,BraA08g014990.3C,BraA05g012490.3C,BraA03g057130.3C,BraA02g003910.3C,BraA03g017120.3C,BraA09g004230.3C,BraA04g021050.3C,BraA05g012460.3C,BraA04g021030.3C,BraA02g039740.3C,BraA04g021020.3C,BraA03g048260.3C,BraA05g014930.3C,BraA07g039130.3C,BraA01g009560.3C,BraA09g042320.3C
GO:0008066	glutamate receptor activity	molecular_function	0.00025676	0.009952	22	6700	48	30047	BraA08g014990.3C,BraA09g004220.3C,BraA04g021040.3C,BraA05g012490.3C,BraA03g057130.3C,BraA03g060390.3C,BraA04g021060.3C,BraA09g002380.3C,BraA02g039730.3C,BraA09g004230.3C,BraA03g017120.3C,BraA05g012460.3C,BraA04g021050.3C,BraA02g003910.3C,BraA04g021020.3C,BraA03g048260.3C,BraA04g021030.3C,BraA02g039740.3C,BraA09g042320.3C,BraA05g014930.3C,BraA01g009560.3C,BraA07g039130.3C
GO:0004872	receptor activity	molecular_function	0.00026968	0.010367	91	6700	292	30047	BraA02g002830.3C,BraA07g036780.3C,BraA09g061530.3C,BraA02g035020.3C,BraA05g014930.3C,BraA01g009560.3C,BraA04g008090.3C,BraA05g034280.3C,BraA02g008740.3C,BraA07g003100.3C,BraA03g060390.3C,BraA05g014160.3C,BraA08g014990.3C,BraA04g021040.3C,BraA06g025250.3C,BraA08g028460.3C,BraA05g012490.3C,BraA02g009510.3C,BraA09g064300.3C,BraA09g004230.3C,BraA03g017120.3C,BraA04g021030.3C,BraA03g004810.3C,BraA08g0…
GO:0004673	protein histidine kinase activity	molecular_function	0.00028698	0.010854	40	6700	107	30047	BraA03g018460.3C,BraA07g003100.3C,BraA06g003380.3C,BraA03g059810.3C,BraA06g005740.3C,BraA09g012130.3C,BraA02g009510.3C,BraA09g060030.3C,BraA09g064300.3C,BraA03g018110.3C,BraA02g002900.3C,BraA04g009760.3C,BraA05g013380.3C,BraA02g035020.3C,BraA09g061530.3C,BraA04g008090.3C,BraA10g006560.3C,BraA02g008740.3C,BraA03g052800.3C,BraA02g016630.3C,BraA04g018020.3C,BraA09g040930.3C,BraA06g043150.3C,BraA05g0…
GO:0016775	phosphotransferase activity, nitrogenous group as acceptor	molecular_function	0.00028698	0.010854	40	6700	107	30047	BraA02g008740.3C,BraA10g006560.3C,BraA04g008090.3C,BraA09g061530.3C,BraA02g035020.3C,BraA02g002900.3C,BraA04g009760.3C,BraA05g013380.3C,BraA03g018110.3C,BraA09g064300.3C,BraA09g060030.3C,BraA02g009510.3C,BraA09g012130.3C,BraA06g003380.3C,BraA03g059810.3C,BraA06g005740.3C,BraA03g018460.3C,BraA07g003100.3C,BraA01g004740.3C,BraA06g000030.3C,BraA09g018800.3C,BraA05g030370.3C,BraA10g002720.3C,BraA09g0…
GO:0005507	copper ion binding	molecular_function	0.0003337	0.01252	47	6700	132	30047	BraA10g018930.3C,BraA04g032290.3C,BraA02g000830.3C,BraA01g038330.3C,BraA08g027500.3C,BraA03g000480.3C,BraA05g037240.3C,BraA07g015750.3C,BraA05g000890.3C,BraA07g039520.3C,BraA09g009270.3C,BraA09g008760.3C,BraA03g015380.3C,BraA08g004230.3C,BraA06g037520.3C,BraA04g017510.3C,BraA02g010590.3C,BraA03g022360.3C,BraA09g041870.3C,BraA03g040550.3C,BraA10g022890.3C,BraA02g023260.3C,BraA09g039690.3C,BraA08g0…
GO:0004803	transposase activity	molecular_function	0.00034695	0.012914	29	6700	71	30047	BraA10g022570.3C,BraA01g032700.3C,BraA07g007500.3C,BraA05g015700.3C,BraA06g026660.3C,BraA06g023770.3C,BraA06g003570.3C,BraA05g028850.3C,BraA01g031580.3C,BraA09g046680.3C,BraA06g043970.3C,BraA08g002670.3C,BraA03g020830.3C,BraA01g037320.3C,BraA09g049120.3C,BraA02g029670.3C,BraA05g015760.3C,BraA09g063010.3C,BraA05g040280.3C,BraA03g014410.3C,BraA04g009770.3C,BraA04g001860.3C,BraA05g025160.3C,BraA10g0…
GO:0070647	protein modification by small protein conjugation or removal	biological_process	0.00035542	0.013125	75	6700	234	30047	BraA06g028680.3C,BraA09g016210.3C,BraA03g020830.3C,BraA09g039670.3C,BraA09g035150.3C,BraA09g031980.3C,BraA02g002120.3C,BraA08g012510.3C,BraA02g043450.3C,BraA09g015740.3C,BraA10g014520.3C,BraA01g002240.3C,BraA03g056460.3C,BraA07g016520.3C,BraA06g017360.3C,BraA06g041380.3C,BraA07g014320.3C,BraA03g035100.3C,BraA01g011970.3C,BraA10g000340.3C,BraA07g004300.3C,BraA10g023340.3C,BraA03g041780.3C,BraA02g0…
GO:1901360	organic cyclic compound metabolic process	biological_process	0.00035836	0.01313	1518	6700	6356	30047	BraA09g042840.3C,BraA06g026660.3C,BraA10g001990.3C,BraA07g018920.3C,BraA04g031030.3C,BraA01g044370.3C,BraA01g009890.3C,BraA03g059780.3C,BraA02g008740.3C,BraA01g014790.3C,BraA06g001170.3C,BraAnng000200.3C,BraA06g039890.3C,BraA06g043920.3C,BraA07g002360.3C,BraA03g001720.3C,BraA02g033420.3C,BraA09g064580.3C,BraA09g060130.3C,BraA04g021200.3C,BraA02g044490.3C,BraA03g053260.3C,BraA06g027490.3C,BraA10g0…
GO:0003777	microtubule motor activity	molecular_function	0.00039545	0.014377	39	6700	105	30047	BraA08g022820.3C,BraA03g046700.3C,BraA08g022320.3C,BraA07g036560.3C,BraA08g032350.3C,BraA09g017520.3C,BraAnng000140.3C,BraA09g005330.3C,BraA01g000190.3C,BraA01g004860.3C,BraA01g017880.3C,BraA03g045600.3C,BraA07g007060.3C,BraA09g065610.3C,BraA02g029940.3C,BraA02g017520.3C,BraA02g045990.3C,BraA08g000590.3C,BraA07g009380.3C,BraA07g017580.3C,BraA05g028270.3C,BraA01g008090.3C,BraA09g045160.3C,BraA05g0…
GO:1902578	single-organism localization	biological_process	0.00043953	0.015857	751	6700	3038	30047	BraA06g015580.3C,BraA01g029650.3C,BraA07g039240.3C,BraA01g014310.3C,BraA03g041590.3C,BraA10g021110.3C,BraA06g011040.3C,BraA06g043420.3C,BraA03g027340.3C,BraA10g010900.3C,BraA09g052790.3C,BraA02g043970.3C,BraA10g030230.3C,BraA07g028510.3C,BraA05g010110.3C,BraA02g024460.3C,BraA03g004790.3C,BraA09g010330.3C,BraA08g022930.3C,BraA01g038720.3C,BraA10g022890.3C,BraA03g034410.3C,BraA07g022340.3C,BraA03g0…
GO:0007018	microtubule-based movement	biological_process	0.00044655	0.015987	40	6700	109	30047	BraA03g038340.3C,BraA01g017880.3C,BraA03g045600.3C,BraA07g007060.3C,BraA02g017520.3C,BraA02g029940.3C,BraA09g065610.3C,BraA02g045990.3C,BraA03g046700.3C,BraA08g022320.3C,BraA07g036560.3C,BraA08g022820.3C,BraA08g032350.3C,BraA09g017520.3C,BraA09g005330.3C,BraAnng000140.3C,BraA01g004860.3C,BraA01g000190.3C,BraA03g039330.3C,BraA06g021480.3C,BraA09g009840.3C,BraA03g049280.3C,BraA06g028600.3C,BraA04g0…
GO:0006793	phosphorus metabolic process	biological_process	0.00048753	0.017322	627	6700	2511	30047	BraA06g011020.3C,BraA02g019750.3C,BraA09g016160.3C,BraA02g000500.3C,BraA04g025070.3C,BraA06g042170.3C,BraA07g020420.3C,BraA02g019080.3C,BraA01g006990.3C,BraA01g023340.3C,BraA09g039200.3C,BraA02g002300.3C,BraA09g006290.3C,BraA07g032760.3C,BraA04g031070.3C,BraA03g049760.3C,BraA01g035350.3C,BraA05g036680.3C,BraA07g039330.3C,BraA04g006370.3C,BraA02g038280.3C,BraA04g031870.3C,BraA03g027740.3C,BraA05g0…
GO:0006796	phosphate-containing compound metabolic process	biological_process	0.00052415	0.018411	624	6700	2500	30047	BraA02g004470.3C,BraA08g032150.3C,BraA07g019190.3C,BraA09g016210.3C,BraA09g015600.3C,BraA03g034250.3C,BraA01g026240.3C,BraA03g026830.3C,BraA07g006730.3C,BraA07g032980.3C,BraA08g003570.3C,BraA01g019790.3C,BraA09g006260.3C,BraA03g006430.3C,BraA09g029570.3C,BraA05g029720.3C,BraA04g014940.3C,BraA06g025490.3C,BraA03g003800.3C,BraA09g047010.3C,BraA08g011880.3C,BraA02g012750.3C,BraA10g031750.3C,BraA07g0…
GO:0060089	molecular transducer activity	molecular_function	0.00052603	0.018411	140	6700	488	30047	BraA03g048870.3C,BraA07g003110.3C,BraA08g035130.3C,BraA04g006210.3C,BraA03g005490.3C,BraA07g019140.3C,BraA01g033380.3C,BraA09g060030.3C,BraA03g008510.3C,BraA10g013730.3C,BraA02g032810.3C,BraA10g001250.3C,BraA03g035790.3C,BraA03g059810.3C,BraA06g003380.3C,BraA04g017370.3C,BraA05g030370.3C,BraA07g039130.3C,BraA06g039760.3C,BraA06g011500.3C,BraA03g009370.3C,BraA03g061390.3C,BraA03g012550.3C,BraA04g0…
GO:0003774	motor activity	molecular_function	0.00053235	0.018494	58	6700	174	30047	BraA09g026160.3C,BraAnng002970.3C,BraA04g020670.3C,BraA03g063030.3C,BraA02g040920.3C,BraA03g049280.3C,BraA08g034730.3C,BraA06g028600.3C,BraA03g039330.3C,BraA09g009840.3C,BraA06g021480.3C,BraA10g020750.3C,BraA09g041890.3C,BraA05g030590.3C,BraA05g034920.3C,BraA07g037780.3C,BraA09g024640.3C,BraA09g064300.3C,BraA09g045160.3C,BraA10g029560.3C,BraA01g008090.3C,BraA06g005740.3C,BraA05g028270.3C,BraA09g0…
GO:0000042	protein targeting to Golgi	biological_process	0.00055099	0.018591	5	6700	5	30047	BraA05g012950.3C,BraA09g009800.3C,BraA03g016840.3C,BraA07g031260.3C,BraA04g022750.3C
GO:0000301	retrograde transport, vesicle recycling within Golgi	biological_process	0.00055099	0.018591	5	6700	5	30047	BraA07g031260.3C,BraA04g022750.3C,BraA03g016840.3C,BraA09g009800.3C,BraA05g012950.3C
GO:0034067	protein localization to Golgi apparatus	biological_process	0.00055099	0.018591	5	6700	5	30047	BraA05g012950.3C,BraA09g009800.3C,BraA04g022750.3C,BraA07g031260.3C,BraA03g016840.3C
GO:0072600	establishment of protein localization to Golgi	biological_process	0.00055099	0.018591	5	6700	5	30047	BraA07g031260.3C,BraA04g022750.3C,BraA03g016840.3C,BraA09g009800.3C,BraA05g012950.3C
GO:0006464	cellular protein modification process	biological_process	0.00057418	0.019098	627	6700	2515	30047	BraA10g016230.3C,BraA01g015280.3C,BraA10g031860.3C,BraA01g017320.3C,BraA08g001060.3C,BraA03g024870.3C,BraA05g006050.3C,BraA05g013180.3C,BraA08g004270.3C,BraA05g011090.3C,BraA07g024280.3C,BraA07g006660.3C,BraA04g025370.3C,BraA02g026330.3C,BraA06g041950.3C,BraA06g012860.3C,BraA05g001440.3C,BraA09g044120.3C,BraA07g014320.3C,BraA05g015200.3C,BraA05g010870.3C,BraA08g008420.3C,BraA04g004350.3C,BraA06g0…
GO:0036211	protein modification process	biological_process	0.00057418	0.019098	627	6700	2515	30047	BraA08g020750.3C,BraA05g027110.3C,BraA09g004430.3C,BraA05g035160.3C,BraA05g040280.3C,BraA02g012000.3C,BraA01g019940.3C,BraA02g004280.3C,BraA09g020250.3C,BraA04g022820.3C,BraA08g034120.3C,BraA01g006680.3C,BraA08g031190.3C,BraAnng005330.3C,BraA10g026370.3C,BraA09g018870.3C,BraA09g046500.3C,BraA07g016220.3C,BraA01g012910.3C,BraA06g020560.3C,BraA03g030090.3C,BraA03g008690.3C,BraA04g030080.3C,BraA03g0…
GO:0000148	1,3-beta-D-glucan synthase complex	cellular_component	0.00062871	0.020336	10	6700	16	30047	BraA01g041800.3C,BraA03g033230.3C,BraA10g025040.3C,BraA03g062090.3C,BraA10g004220.3C,BraA05g032520.3C,BraA09g010020.3C,BraA05g038540.3C,BraA05g012090.3C,BraA07g023680.3C
GO:0003843	1,3-beta-D-glucan synthase activity	molecular_function	0.00062871	0.020336	10	6700	16	30047	BraA07g023680.3C,BraA09g010020.3C,BraA05g012090.3C,BraA05g038540.3C,BraA05g032520.3C,BraA10g004220.3C,BraA03g062090.3C,BraA10g025040.3C,BraA01g041800.3C,BraA03g033230.3C
GO:0006074	(1->3)-beta-D-glucan metabolic process	biological_process	0.00062871	0.020336	10	6700	16	30047	BraA01g041800.3C,BraA03g033230.3C,BraA10g025040.3C,BraA03g062090.3C,BraA05g032520.3C,BraA10g004220.3C,BraA09g010020.3C,BraA05g038540.3C,BraA05g012090.3C,BraA07g023680.3C
GO:0006075	(1->3)-beta-D-glucan biosynthetic process	biological_process	0.00062871	0.020336	10	6700	16	30047	BraA01g041800.3C,BraA03g033230.3C,BraA03g062090.3C,BraA10g025040.3C,BraA09g010020.3C,BraA05g012090.3C,BraA05g038540.3C,BraA10g004220.3C,BraA05g032520.3C,BraA07g023680.3C
GO:0000155	phosphorelay sensor kinase activity	molecular_function	0.00063482	0.020393	34	6700	90	30047	BraA03g042000.3C,BraA10g012100.3C,BraA06g043150.3C,BraA05g011540.3C,BraA09g040930.3C,BraA04g018020.3C,BraA09g018800.3C,BraA06g000030.3C,BraA01g004740.3C,BraA10g002720.3C,BraA05g030370.3C,BraA03g009370.3C,BraA03g012550.3C,BraA06g039760.3C,BraA10g023440.3C,BraA08g032560.3C,BraA01g008700.3C,BraA08g034310.3C,BraA09g064300.3C,BraA03g018110.3C,BraA09g060030.3C,BraA02g009510.3C,BraA09g012130.3C,BraA06g0…
GO:0044765	single-organism transport	biological_process	0.00068012	0.021699	738	6700	2994	30047	BraA05g038270.3C,BraA09g041360.3C,BraA01g009740.3C,BraA09g024640.3C,BraA09g058840.3C,BraA02g031690.3C,BraA02g016440.3C,BraA02g028570.3C,BraA08g005520.3C,BraA02g022700.3C,BraA04g007220.3C,BraA09g017660.3C,BraA08g002700.3C,BraA02g033590.3C,BraA06g036870.3C,BraA09g050620.3C,BraA04g001980.3C,BraA06g036790.3C,BraA10g000690.3C,BraA01g002870.3C,BraA09g003110.3C,BraA06g005800.3C,BraA02g043430.3C,BraA01g0…
GO:0019229	regulation of vasoconstriction	biological_process	0.00069341	0.021826	6	6700	7	30047	BraA05g020450.3C,BraA06g011400.3C,BraA06g014760.3C,BraAnng003470.3C,BraA02g024370.3C,BraA04g009160.3C
GO:0042310	vasoconstriction	biological_process	0.00069341	0.021826	6	6700	7	30047	BraA06g011400.3C,BraA05g020450.3C,BraA06g014760.3C,BraA04g009160.3C,BraAnng003470.3C,BraA02g024370.3C
GO:0005230	extracellular ligand-gated ion channel activity	molecular_function	0.00072423	0.022644	22	6700	51	30047	BraA05g012490.3C,BraA03g057130.3C,BraA09g004220.3C,BraA04g021040.3C,BraA08g014990.3C,BraA03g060390.3C,BraA04g021060.3C,BraA09g002380.3C,BraA02g039730.3C,BraA03g017120.3C,BraA09g004230.3C,BraA05g012460.3C,BraA04g021050.3C,BraA02g003910.3C,BraA03g048260.3C,BraA04g021020.3C,BraA02g039740.3C,BraA04g021030.3C,BraA09g042320.3C,BraA07g039130.3C,BraA01g009560.3C,BraA05g014930.3C
GO:0048278	vesicle docking	biological_process	0.000827	0.025474	18	6700	39	30047	BraA03g029750.3C,BraA09g015470.3C,BraA02g030480.3C,BraA09g012590.3C,BraA05g036440.3C,BraA03g027920.3C,BraA02g023950.3C,BraA05g003160.3C,BraA09g059990.3C,BraA06g043660.3C,BraA09g026160.3C,BraA02g037090.3C,BraA04g001990.3C,BraA09g049500.3C,BraA06g006450.3C,BraA09g042510.3C,BraA03g005320.3C,BraA06g011020.3C
GO:0000372	Group I intron splicing	biological_process	0.00083102	0.025474	11	6700	19	30047	BraA07g026180.3C,BraA07g034210.3C,BraA03g061640.3C,BraA03g044760.3C,BraA09g059770.3C,BraA09g059640.3C,BraA06g035060.3C,BraA09g051210.3C,BraA05g006950.3C,BraA09g059160.3C,BraA08g016380.3C
GO:0000376	RNA splicing, via transesterification reactions with guanosine as nucleophile	biological_process	0.00083102	0.025474	11	6700	19	30047	BraA06g035060.3C,BraA09g051210.3C,BraA09g059640.3C,BraA08g016380.3C,BraA09g059160.3C,BraA05g006950.3C,BraA03g044760.3C,BraA03g061640.3C,BraA07g026180.3C,BraA07g034210.3C,BraA09g059770.3C
GO:0009987	cellular process	biological_process	0.00087378	0.026479	3509	6700	15228	30047	BraA09g003640.3C,BraA01g003110.3C,BraA05g034650.3C,BraA01g038960.3C,BraA09g046680.3C,BraA04g028920.3C,BraA03g057900.3C,BraA05g006950.3C,BraA01g009560.3C,BraA08g005340.3C,BraA09g013080.3C,BraA04g013030.3C,BraA10g002970.3C,BraA05g014880.3C,BraA09g064670.3C,BraA03g021120.3C,BraA09g063840.3C,BraA05g036440.3C,BraA03g046260.3C,BraA01g026130.3C,BraA09g049400.3C,BraA03g057200.3C,BraA04g031860.3C,BraA04g0…
raA08g0"
02240.3C,BraA02g026930.3C,BraA05g036940.3C,BraA03g032180.3C,BraA03g030210.3C,BraA09g059640.3C,BraA03g012760.3C,BraA03g025450.3C,BraA04g003190.3C,BraA01g018370.3C,BraA06g003840.3C,BraA06g002420.3C,BraA08g030990.3C,BraA02g044780.3C,BraA10g027200.3C,BraA10g012890.3C,BraA10g013450.3C,BraA06g008640.3C,BraA02g002170.3C,BraA07g006390.3C,BraA02g036720.3C,BraA09g022090.3C,BraA02g014840.3C,BraA03g015680.3C…
GO:0003676	nucleic acid binding	molecular_function	0.00087509	0.026479	1369	6700	5737	30047	BraA10g015210.3C,BraA03g029440.3C,BraA06g043470.3C,BraA06g005630.3C,BraA03g005330.3C,BraA10g000770.3C,BraA10g017890.3C,BraA10g005410.3C,BraA06g033040.3C,BraA08g013030.3C,BraA01g010820.3C,BraA05g016530.3C,BraA07g024530.3C,BraA09g034350.3C,BraA09g021640.3C,BraA03g028470.3C,BraA01g022060.3C,BraA05g013020.3C,BraA07g034950.3C,BraA05g039230.3C,BraA02g039660.3C,BraA09g037760.3C,BraA02g010780.3C,BraA10g0…
GO:0050789	regulation of biological process	biological_process	0.00095235	0.028631	1209	6700	5042	30047	BraA03g022080.3C,BraA10g031580.3C,BraA09g019130.3C,BraA03g059810.3C,BraA06g003380.3C,BraA10g017170.3C,BraA09g038690.3C,BraA01g009430.3C,BraA07g041830.3C,BraA04g023530.3C,BraA07g040900.3C,BraA09g009380.3C,BraA03g005490.3C,BraA01g007950.3C,BraA01g039570.3C,BraA03g024250.3C,BraA09g018440.3C,BraA04g017580.3C,BraA10g006210.3C,BraA06g001470.3C,BraA03g046190.3C,BraA05g035000.3C,BraA04g002180.3C,BraA05g0…
GO:0006887	exocytosis	biological_process	0.0010155	0.030335	36	6700	99	30047	BraA03g005320.3C,BraA09g026160.3C,BraA02g037090.3C,BraA05g006610.3C,BraA09g059990.3C,BraA04g007220.3C,BraA09g049500.3C,BraA06g028790.3C,BraA02g038110.3C,BraA08g017140.3C,BraA05g003160.3C,BraA02g030480.3C,BraA09g015470.3C,BraA06g002450.3C,BraA03g029750.3C,BraA05g036440.3C,BraA01g040860.3C,BraA02g005310.3C,BraA06g011020.3C,BraA06g043660.3C,BraA05g032990.3C,BraA10g024290.3C,BraA03g011860.3C,BraA06g0…
GO:0044237	cellular metabolic process	biological_process	0.0011388	0.033803	2603	6700	11193	30047	BraA09g056660.3C,BraA07g029790.3C,BraA03g038020.3C,BraA09g019740.3C,BraA03g026000.3C,BraA08g004440.3C,BraA06g042460.3C,BraA01g039240.3C,BraA03g044640.3C,BraA03g043900.3C,BraA04g031040.3C,BraA09g062410.3C,BraA09g038290.3C,BraA05g038320.3C,BraA05g004820.3C,BraA07g037550.3C,BraA03g058050.3C,BraA06g012020.3C,BraA04g016570.3C,BraA02g016560.3C,BraA09g052620.3C,BraA09g000640.3C,BraA09g047750.3C,BraA01g0…
raA01g0"
01990.3C,BraA09g041670.3C,BraA09g044310.3C,BraA05g032780.3C,BraA07g022620.3C,BraA10g026080.3C,BraA03g018120.3C,BraA09g006020.3C,BraA01g007490.3C,BraA03g029230.3C,BraA07g009880.3C,BraA09g048690.3C,BraA05g007810.3C,BraA10g028820.3C,BraA03g048190.3C,BraA03g044100.3C,BraA06g013250.3C,BraA02g001160.3C,BraA09g013250.3C,BraA01g000940.3C,BraA08g030950.3C,BraA04g016830.3C,BraA08g006460.3C,BraA06g008160.3C…
GO:0006403	RNA localization	biological_process	0.0011923	0.034519	18	6700	40	30047	BraA01g018370.3C,BraA06g015580.3C,BraA08g017350.3C,BraA03g020410.3C,BraA04g014630.3C,BraA03g036330.3C,BraA08g027550.3C,BraA03g045910.3C,BraA07g032690.3C,BraA05g031170.3C,BraA07g020620.3C,BraA10g032540.3C,BraA02g008550.3C,BraA09g027470.3C,BraA08g021070.3C,BraA07g019980.3C,BraA06g011870.3C,BraA04g011330.3C
GO:0050657	nucleic acid transport	biological_process	0.0011923	0.034519	18	6700	40	30047	BraA05g031170.3C,BraA07g020620.3C,BraA10g032540.3C,BraA02g008550.3C,BraA09g027470.3C,BraA08g021070.3C,BraA07g019980.3C,BraA06g011870.3C,BraA04g011330.3C,BraA01g018370.3C,BraA06g015580.3C,BraA08g017350.3C,BraA03g020410.3C,BraA04g014630.3C,BraA03g036330.3C,BraA08g027550.3C,BraA07g032690.3C,BraA03g045910.3C
GO:0050658	RNA transport	biological_process	0.0011923	0.034519	18	6700	40	30047	BraA06g011870.3C,BraA07g019980.3C,BraA04g011330.3C,BraA07g020620.3C,BraA05g031170.3C,BraA08g021070.3C,BraA10g032540.3C,BraA09g027470.3C,BraA02g008550.3C,BraA04g014630.3C,BraA08g027550.3C,BraA03g036330.3C,BraA03g020410.3C,BraA03g045910.3C,BraA07g032690.3C,BraA06g015580.3C,BraA01g018370.3C,BraA08g017350.3C
GO:0051236	establishment of RNA localization	biological_process	0.0011923	0.034519	18	6700	40	30047	BraA01g018370.3C,BraA06g015580.3C,BraA08g017350.3C,BraA03g020410.3C,BraA04g014630.3C,BraA03g036330.3C,BraA08g027550.3C,BraA07g032690.3C,BraA03g045910.3C,BraA05g031170.3C,BraA07g020620.3C,BraA10g032540.3C,BraA09g027470.3C,BraA02g008550.3C,BraA08g021070.3C,BraA07g019980.3C,BraA06g011870.3C,BraA04g011330.3C
GO:0005891	voltage-gated calcium channel complex	cellular_component	0.0012533	0.03584	8	6700	12	30047	BraA05g002870.3C,BraA01g044710.3C,BraA09g017460.3C,BraA01g031680.3C,BraA09g017480.3C,BraA09g036230.3C,BraA09g015840.3C,BraAnng004790.3C
GO:0034704	calcium channel complex	cellular_component	0.0012533	0.03584	8	6700	12	30047	BraA05g002870.3C,BraA01g044710.3C,BraA09g017460.3C,BraA01g031680.3C,BraA09g017480.3C,BraA09g015840.3C,BraA09g036230.3C,BraAnng004790.3C
GO:0044699	single-organism process	biological_process	0.0013297	0.037796	2463	6700	10578	30047	BraA09g050600.3C,BraA10g018430.3C,BraA03g059150.3C,BraA08g028960.3C,BraA02g035730.3C,BraA03g010750.3C,BraA05g007380.3C,BraA09g062170.3C,BraA02g017650.3C,BraA09g020820.3C,BraA05g017770.3C,BraA02g042290.3C,BraA01g019630.3C,BraA09g021890.3C,BraA02g006920.3C,BraA04g028060.3C,BraA09g013990.3C,BraA10g013810.3C,BraA09g042510.3C,BraA07g019250.3C,BraAnng001940.3C,BraA02g001560.3C,BraA08g000590.3C,BraA09g0…
raA08g0"
27550.3C,BraA03g044560.3C,BraA06g033610.3C,BraA02g032810.3C,BraA09g041890.3C,BraA07g035740.3C,BraA06g019200.3C,BraA01g017720.3C,BraA01g006110.3C,BraA05g022780.3C,BraA09g026410.3C,BraA01g043220.3C,BraA05g011890.3C,BraA06g029700.3C,BraA09g029870.3C,BraA09g046090.3C,BraA10g019030.3C,BraA08g014170.3C,BraA09g043450.3C,BraA01g004740.3C,BraA07g000930.3C,BraA01g005430.3C,BraA10g011730.3C,BraA09g059180.3C…
GO:0005057	receptor signaling protein activity	molecular_function	0.0013822	0.03905	37	6700	104	30047	BraA01g004740.3C,BraA09g058630.3C,BraA06g000030.3C,BraA09g018800.3C,BraA10g002720.3C,BraA05g030370.3C,BraA03g009370.3C,BraA03g012550.3C,BraA06g039760.3C,BraA10g023440.3C,BraA08g032560.3C,BraA01g008700.3C,BraA08g034310.3C,BraA03g042000.3C,BraA10g012100.3C,BraA05g011540.3C,BraA06g043150.3C,BraA04g018020.3C,BraA09g040930.3C,BraA02g008740.3C,BraA10g006560.3C,BraA04g008090.3C,BraA09g061530.3C,BraA02g0…
GO:0008234	cysteine-type peptidase activity	molecular_function	0.0014295	0.040146	114	6700	396	30047	BraA04g022440.3C,BraA06g002390.3C,BraA05g016600.3C,BraA03g010910.3C,BraA01g014110.3C,BraA02g029150.3C,BraA08g002430.3C,BraA09g057610.3C,BraA09g016710.3C,BraA05g027110.3C,BraA04g022460.3C,BraA06g009990.3C,BraA08g000280.3C,BraA01g033890.3C,BraA10g011120.3C,BraA01g022120.3C,BraA10g018600.3C,BraA09g030490.3C,BraA02g012000.3C,BraA10g017510.3C,BraA01g033860.3C,BraA07g007040.3C,BraA09g020290.3C,BraA08g0…
GO:0008033	tRNA processing	biological_process	0.0014917	0.041645	125	6700	440	30047	BraA09g052620.3C,BraA10g019730.3C,BraA01g008400.3C,BraA01g016640.3C,BraA06g024230.3C,BraA03g009370.3C,BraA06g043660.3C,BraA06g002160.3C,BraA09g051100.3C,BraA03g010250.3C,BraA02g006080.3C,BraA02g017520.3C,BraA01g000170.3C,BraA08g026100.3C,BraA01g021430.3C,BraA08g016710.3C,BraA01g017190.3C,BraA09g063500.3C,BraA08g033460.3C,BraA05g008180.3C,BraA01g038090.3C,BraA09g021180.3C,BraA09g064820.3C,BraA04g0…
GO:0006613	cotranslational protein targeting to membrane	biological_process	0.0015302	0.042467	34	6700	94	30047	BraA01g038090.3C,BraA04g031870.3C,BraA06g005800.3C,BraA03g061510.3C,BraA09g020050.3C,BraA06g031920.3C,BraA08g013310.3C,BraA02g021570.3C,BraA02g041400.3C,BraA02g043470.3C,BraA05g005460.3C,BraA02g017520.3C,BraA02g006080.3C,BraA07g031150.3C,BraA07g040010.3C,BraA01g010540.3C,BraA02g033580.3C,BraA03g032030.3C,BraA03g022100.3C,BraA09g049400.3C,BraA10g023820.3C,BraA09g060030.3C,BraA06g025250.3C,BraA02g0…
GO:0015931	nucleobase-containing compound transport	biological_process	0.0016867	0.046534	18	6700	41	30047	BraA07g020620.3C,BraA05g031170.3C,BraA08g021070.3C,BraA02g008550.3C,BraA09g027470.3C,BraA10g032540.3C,BraA06g011870.3C,BraA07g019980.3C,BraA04g011330.3C,BraA06g015580.3C,BraA01g018370.3C,BraA08g017350.3C,BraA03g036330.3C,BraA08g027550.3C,BraA04g014630.3C,BraA03g020410.3C,BraA03g045910.3C,BraA07g032690.3C
GO:0007017	microtubule-based process	biological_process	0.0017237	0.047275	89	6700	300	30047	BraA02g002170.3C,BraA09g017520.3C,BraA08g022820.3C,BraA10g012890.3C,BraA03g046700.3C,BraA10g029490.3C,BraA08g022320.3C,BraA09g041240.3C,BraA07g036560.3C,BraAnng000140.3C,BraA09g005330.3C,BraA01g018370.3C,BraA03g045600.3C,BraA02g026110.3C,BraA03g019840.3C,BraA01g019220.3C,BraA01g017880.3C,BraA06g011020.3C,BraA03g038340.3C,BraA04g022060.3C,BraA09g018080.3C,BraA05g006520.3C,BraA03g028750.3C,BraA09g0…
GO:0016875	ligase activity, forming carbon-oxygen bonds	molecular_function	0.0017868	0.048425	51	6700	156	30047	BraA03g036970.3C,BraA02g037900.3C,BraA03g050300.3C,BraA03g028250.3C,BraA04g022820.3C,BraA04g016030.3C,BraA03g013370.3C,BraA09g005520.3C,BraA05g038320.3C,BraA07g000890.3C,BraA09g058500.3C,BraA04g011390.3C,BraA03g031180.3C,BraA03g034510.3C,BraA01g003080.3C,BraA05g030650.3C,BraA05g033190.3C,BraA03g053260.3C,BraA09g011530.3C,BraA01g017410.3C,BraA08g024000.3C,BraA01g044370.3C,BraA10g001790.3C,BraA08g0…
GO:0016876	ligase activity, forming aminoacyl-tRNA and related compounds	molecular_function	0.0017868	0.048425	51	6700	156	30047	BraA09g058500.3C,BraA04g011390.3C,BraA03g031180.3C,BraA03g034510.3C,BraA01g003080.3C,BraA03g053260.3C,BraA05g033190.3C,BraA05g030650.3C,BraA09g011530.3C,BraA03g036970.3C,BraA02g037900.3C,BraA03g050300.3C,BraA04g022820.3C,BraA03g028250.3C,BraA04g016030.3C,BraA03g013370.3C,BraA09g005520.3C,BraA07g000890.3C,BraA05g038320.3C,BraA06g037310.3C,BraA04g008400.3C,BraA01g043070.3C,BraA02g015370.3C,BraA01g0…
GO:0008536	Ran GTPase binding	molecular_function	0.0018038	0.048425	16	6700	35	30047	BraA05g041700.3C,BraA05g042630.3C,BraA06g033890.3C,BraA02g008540.3C,BraA01g044040.3C,BraA10g019920.3C,BraA03g053990.3C,BraA07g023640.3C,BraA02g006880.3C,BraA05g012950.3C,BraA04g022750.3C,BraA04g002610.3C,BraA03g007770.3C,BraA10g022210.3C,BraA05g030170.3C,BraA03g016840.3C
GO:0003918	DNA topoisomerase type II (ATP-hydrolyzing) activity	molecular_function	0.001826	0.048425	15	6700	32	30047	BraA08g004010.3C,BraA02g001330.3C,BraA05g026410.3C,BraA01g043070.3C,BraA01g008480.3C,BraA05g036530.3C,BraA10g031390.3C,BraA03g001470.3C,BraA04g007350.3C,BraA02g033410.3C,BraA05g037580.3C,BraA10g018890.3C,BraA02g013480.3C,BraA01g017430.3C,BraA03g054970.3C
GO:0061505	DNA topoisomerase II activity	molecular_function	0.001826	0.048425	15	6700	32	30047	BraA10g031390.3C,BraA05g036530.3C,BraA03g001470.3C,BraA04g007350.3C,BraA08g004010.3C,BraA05g026410.3C,BraA02g001330.3C,BraA01g008480.3C,BraA01g043070.3C,BraA02g033410.3C,BraA05g037580.3C,BraA10g018890.3C,BraA01g017430.3C,BraA03g054970.3C,BraA02g013480.3C
GO:0009856	pollination	biological_process	0.0018482	0.048425	30	6700	81	30047	BraA03g065160.3C,BraA09g016210.3C,BraA03g061390.3C,BraA09g034230.3C,BraA03g053810.3C,BraA01g029150.3C,BraA04g028470.3C,BraA09g016160.3C,BraA01g029220.3C,BraA03g065130.3C,BraA09g000640.3C,BraA04g005180.3C,BraA01g029410.3C,BraA02g039110.3C,BraA09g060570.3C,BraA09g059570.3C,BraA09g060590.3C,BraA06g002420.3C,BraA01g011980.3C,BraA06g007860.3C,BraA09g060580.3C,BraA08g031190.3C,BraA09g052390.3C,BraA09g0…
GO:0009875	pollen-pistil interaction	biological_process	0.0018482	0.048425	30	6700	81	30047	BraA09g052390.3C,BraA09g018870.3C,BraA09g060580.3C,BraA08g031190.3C,BraA06g007860.3C,BraA01g011980.3C,BraA06g002420.3C,BraA09g060590.3C,BraA09g016180.3C,BraA01g029400.3C,BraA06g007820.3C,BraA06g013630.3C,BraA01g018000.3C,BraA04g029630.3C,BraA09g034230.3C,BraA01g029150.3C,BraA03g053810.3C,BraA03g061390.3C,BraA09g016210.3C,BraA03g065160.3C,BraA02g039110.3C,BraA01g029410.3C,BraA09g059570.3C,BraA09g0…
GO:0048544	recognition of pollen	biological_process	0.0018482	0.048425	30	6700	81	30047	BraA01g029410.3C,BraA02g039110.3C,BraA09g060570.3C,BraA09g059570.3C,BraA03g065130.3C,BraA04g005180.3C,BraA09g000640.3C,BraA01g029220.3C,BraA09g016160.3C,BraA04g028470.3C,BraA09g034230.3C,BraA03g053810.3C,BraA01g029150.3C,BraA03g061390.3C,BraA09g016210.3C,BraA03g065160.3C,BraA09g016180.3C,BraA01g029400.3C,BraA06g007820.3C,BraA06g013630.3C,BraA01g018000.3C,BraA04g029630.3C,BraA09g052390.3C,BraA09g0…
GO:0004812	aminoacyl-tRNA ligase activity	molecular_function	0.00189	0.049246	49	6700	149	30047	BraA10g028370.3C,BraA03g014770.3C,BraA03g014940.3C,BraA07g027820.3C,BraA08g019500.3C,BraA05g022780.3C,BraA02g010060.3C,BraA07g039330.3C,BraA03g001800.3C,BraA01g043220.3C,BraA03g011920.3C,BraA03g031840.3C,BraA06g003360.3C,BraA09g063600.3C,BraA05g019410.3C,BraA09g065610.3C,BraA09g060370.3C,BraA08g003040.3C,BraA03g036970.3C,BraA02g037900.3C,BraA03g050300.3C,BraA04g022820.3C,BraA04g016030.3C,BraA03g0…
GO:0009451	RNA modification	biological_process	0.0019643	0.050899	91	6700	309	30047	BraA03g057900.3C,BraA07g020530.3C,BraA03g028470.3C,BraA10g023320.3C,BraA09g052160.3C,BraA04g016160.3C,BraA01g002600.3C,BraA01g012370.3C,BraA05g006710.3C,BraA09g045750.3C,BraA02g026050.3C,BraA03g003680.3C,BraA09g046270.3C,BraA07g021090.3C,BraA03g032240.3C,BraA06g042000.3C,BraA01g034290.3C,BraA08g014990.3C,BraA08g018420.3C,BraA10g030000.3C,BraA01g042550.3C,BraA02g022820.3C,BraA06g008650.3C,BraA08g0…
GO:0019899	enzyme binding	molecular_function	0.0019834	0.051111	39	6700	113	30047	BraA02g006880.3C,BraA05g042630.3C,BraA02g023960.3C,BraA07g019920.3C,BraA05g041700.3C,BraA02g008540.3C,BraA01g044040.3C,BraA09g054420.3C,BraA08g020660.3C,BraA07g024280.3C,BraA08g025550.3C,BraA02g023880.3C,BraA03g007770.3C,BraA07g023640.3C,BraA09g038290.3C,BraA07g026960.3C,BraA03g053990.3C,BraA08g020750.3C,BraA01g002240.3C,BraA09g064750.3C,BraA05g004610.3C,BraA10g019920.3C,BraA09g064580.3C,BraA02g0…
GO:0006612	protein targeting to membrane	biological_process	0.0020683	0.053008	35	6700	99	30047	BraA06g025180.3C,BraA03g023010.3C,BraA06g042140.3C,BraA08g034610.3C,BraA09g005560.3C,BraA10g023320.3C,BraA08g014390.3C,BraA03g048870.3C,BraA08g005520.3C,BraA10g008170.3C,BraA02g010260.3C,BraA06g025250.3C,BraA09g060030.3C,BraA10g023820.3C,BraA09g014740.3C,BraA09g049400.3C,BraA03g022100.3C,BraA03g032030.3C,BraA02g033580.3C,BraA07g040010.3C,BraA01g010540.3C,BraA05g005460.3C,BraA02g006080.3C,BraA02g0…
GO:0006418	tRNA aminoacylation for protein translation	biological_process	0.0022085	0.056293	49	6700	150	30047	BraA03g031180.3C,BraA04g011390.3C,BraA09g058500.3C,BraA01g003080.3C,BraA03g034510.3C,BraA09g011530.3C,BraA05g033190.3C,BraA05g030650.3C,BraA03g053260.3C,BraA02g037900.3C,BraA03g050300.3C,BraA09g005520.3C,BraA03g013370.3C,BraA04g022820.3C,BraA04g016030.3C,BraA03g028250.3C,BraA05g038320.3C,BraA07g000890.3C,BraA06g037310.3C,BraA04g008400.3C,BraA01g043070.3C,BraA02g015370.3C,BraA01g017000.3C,BraA01g0…
GO:0043038	amino acid activation	biological_process	0.0024181	0.060198	51	6700	158	30047	BraA09g011530.3C,BraA05g033190.3C,BraA03g053260.3C,BraA05g030650.3C,BraA04g011390.3C,BraA03g031180.3C,BraA09g058500.3C,BraA01g003080.3C,BraA03g034510.3C,BraA09g005520.3C,BraA04g022820.3C,BraA04g016030.3C,BraA03g028250.3C,BraA03g013370.3C,BraA05g038320.3C,BraA07g000890.3C,BraA02g037900.3C,BraA03g050300.3C,BraA01g017000.3C,BraA01g043070.3C,BraA06g037310.3C,BraA04g008400.3C,BraA02g015370.3C,BraA10g0…
GO:0043039	tRNA aminoacylation	biological_process	0.0024181	0.060198	51	6700	158	30047	BraA03g011920.3C,BraA03g001800.3C,BraA01g043220.3C,BraA07g039330.3C,BraA02g011480.3C,BraA09g061050.3C,BraA02g010060.3C,BraA05g022780.3C,BraA07g027820.3C,BraA08g019500.3C,BraA03g014940.3C,BraA03g014770.3C,BraA10g028370.3C,BraA08g003040.3C,BraA09g060370.3C,BraA09g065610.3C,BraA05g019410.3C,BraA09g063600.3C,BraA05g019430.3C,BraA06g003360.3C,BraA03g031840.3C,BraA09g011530.3C,BraA05g033190.3C,BraA03g0…
GO:0009007	site-specific DNA-methyltransferase (adenine-specific) activity	molecular_function	0.0024658	0.060198	4	6700	4	30047	BraA07g021640.3C,BraA01g018050.3C,BraA04g018740.3C,BraA09g046270.3C
GO:0009008	DNA-methyltransferase activity	molecular_function	0.0024658	0.060198	4	6700	4	30047	BraA01g018050.3C,BraA04g018740.3C,BraA09g046270.3C,BraA07g021640.3C
GO:0032775	DNA methylation on adenine	biological_process	0.0024658	0.060198	4	6700	4	30047	BraA07g021640.3C,BraA01g018050.3C,BraA04g018740.3C,BraA09g046270.3C
GO:0000266	mitochondrial fission	biological_process	0.0024683	0.060198	4	6700	4	30047	BraA10g024530.3C,BraA03g005320.3C,BraA04g012730.3C,BraA04g006540.3C
GO:0000723	telomere maintenance	biological_process	0.0024772	0.060198	27	6700	72	30047	BraA02g022820.3C,BraA09g057100.3C,BraA03g063030.3C,BraA09g057200.3C,BraA02g033580.3C,BraA03g049280.3C,BraA07g007060.3C,BraA02g034370.3C,BraA07g019360.3C,BraA01g037790.3C,BraA09g059540.3C,BraA03g024790.3C,BraA09g059530.3C,BraA02g021680.3C,BraA08g030660.3C,BraA09g060030.3C,BraA10g011730.3C,BraA01g008090.3C,BraA10g019090.3C,BraA06g002360.3C,BraAnng002280.3C,BraA05g026860.3C,BraA10g017380.3C,BraA05g0…
GO:0032200	telomere organization	biological_process	0.0024772	0.060198	27	6700	72	30047	BraA09g059540.3C,BraA03g024790.3C,BraA09g059530.3C,BraA02g021680.3C,BraA09g060030.3C,BraA08g030660.3C,BraA10g019090.3C,BraA10g011730.3C,BraA01g008090.3C,BraA10g017380.3C,BraAnng002280.3C,BraA05g026860.3C,BraA05g016330.3C,BraA01g017920.3C,BraA06g002360.3C,BraA05g008220.3C,BraA02g022810.3C,BraA09g057100.3C,BraA02g022820.3C,BraA03g063030.3C,BraA03g049280.3C,BraA02g033580.3C,BraA09g057200.3C,BraA02g0…
GO:0060249	anatomical structure homeostasis	biological_process	0.0024772	0.060198	27	6700	72	30047	BraA03g063030.3C,BraA09g057100.3C,BraA02g022820.3C,BraA01g037790.3C,BraA07g019360.3C,BraA07g007060.3C,BraA02g034370.3C,BraA03g049280.3C,BraA02g033580.3C,BraA09g057200.3C,BraA09g060030.3C,BraA08g030660.3C,BraA02g021680.3C,BraA09g059530.3C,BraA09g059540.3C,BraA03g024790.3C,BraA02g022810.3C,BraA05g008220.3C,BraA01g017920.3C,BraAnng002280.3C,BraA10g017380.3C,BraA05g026860.3C,BraA05g016330.3C,BraA06g0…
GO:0006614	SRP-dependent cotranslational protein targeting to membrane	biological_process	0.0025612	0.061286	31	6700	86	30047	BraA09g060030.3C,BraA08g013310.3C,BraA10g023820.3C,BraA06g031920.3C,BraA03g061510.3C,BraA09g049400.3C,BraA09g020050.3C,BraA04g031870.3C,BraA03g022100.3C,BraA01g038090.3C,BraA02g041400.3C,BraA02g021570.3C,BraA10g023320.3C,BraA08g014390.3C,BraA01g010540.3C,BraA03g048870.3C,BraA08g005520.3C,BraA05g005460.3C,BraA07g031150.3C,BraA02g006080.3C,BraA02g017520.3C,BraA10g008170.3C,BraA02g043470.3C,BraA02g0…
GO:0045047	protein targeting to ER	biological_process	0.0025612	0.061286	31	6700	86	30047	BraA02g041400.3C,BraA02g021570.3C,BraA10g023820.3C,BraA06g031920.3C,BraA09g060030.3C,BraA08g013310.3C,BraA04g031870.3C,BraA03g022100.3C,BraA01g038090.3C,BraA03g061510.3C,BraA09g049400.3C,BraA09g020050.3C,BraA03g023010.3C,BraA03g032030.3C,BraA06g025180.3C,BraA02g033580.3C,BraA06g042140.3C,BraA09g005560.3C,BraA08g034610.3C,BraA05g005460.3C,BraA02g017520.3C,BraA07g031150.3C,BraA02g006080.3C,BraA03g0…
GO:0072599	establishment of protein localization to endoplasmic reticulum	biological_process	0.0025612	0.061286	31	6700	86	30047	BraA02g010260.3C,BraA02g043470.3C,BraA10g008170.3C,BraA05g005460.3C,BraA02g017520.3C,BraA07g031150.3C,BraA02g006080.3C,BraA10g023320.3C,BraA01g010540.3C,BraA08g014390.3C,BraA03g048870.3C,BraA08g005520.3C,BraA02g033580.3C,BraA06g042140.3C,BraA08g034610.3C,BraA09g005560.3C,BraA03g023010.3C,BraA03g032030.3C,BraA06g025180.3C,BraA03g022100.3C,BraA04g031870.3C,BraA01g038090.3C,BraA09g049400.3C,BraA03g0…
GO:0006904	vesicle docking involved in exocytosis	biological_process	0.0025791	0.0614	16	6700	36	30047	BraA06g011020.3C,BraA06g006450.3C,BraA09g042510.3C,BraA04g001990.3C,BraA09g049500.3C,BraA02g037090.3C,BraA09g026160.3C,BraA06g043660.3C,BraA09g059990.3C,BraA05g003160.3C,BraA03g027920.3C,BraA02g023950.3C,BraA05g036440.3C,BraA09g012590.3C,BraA02g030480.3C,BraA09g015470.3C
GO:0044275	cellular carbohydrate catabolic process	biological_process	0.0026187	0.061801	8	6700	13	30047	BraA07g001030.3C,BraA06g003360.3C,BraA06g010510.3C,BraA01g030800.3C,BraA09g031680.3C,BraA01g033870.3C,BraA01g010200.3C,BraA09g012000.3C
GO:0017048	Rho GTPase binding	molecular_function	0.0026223	0.061801	8	6700	13	30047	BraA08g020750.3C,BraA01g002240.3C,BraA02g023960.3C,BraA02g000750.3C,BraA09g054420.3C,BraA07g026960.3C,BraA10g025930.3C,BraA08g020660.3C
GO:0004325	ferrochelatase activity	molecular_function	0.0026888	0.06219	5	6700	6	30047	BraA09g051950.3C,BraA06g010510.3C,BraA06g032790.3C,BraA09g017460.3C,BraA09g017480.3C
GO:0004813	alanine-tRNA ligase activity	molecular_function	0.0026889	0.06219	5	6700	6	30047	BraA06g003360.3C,BraA05g019410.3C,BraA08g003040.3C,BraA05g030650.3C,BraA02g010060.3C
GO:0006419	alanyl-tRNA aminoacylation	biological_process	0.0026889	0.06219	5	6700	6	30047	BraA05g019410.3C,BraA02g010060.3C,BraA05g030650.3C,BraA08g003040.3C,BraA06g003360.3C
GO:0005245	voltage-gated calcium channel activity	molecular_function	0.0026918	0.06219	5	6700	6	30047	BraA01g031680.3C,BraA01g044710.3C,BraAnng004790.3C,BraA09g036230.3C,BraA09g015840.3C
GO:0006109	regulation of carbohydrate metabolic process	biological_process	0.0027146	0.06241	14	6700	30	30047	BraA02g008740.3C,BraA10g012100.3C,BraA09g018800.3C,BraA06g000030.3C,BraA09g064300.3C,BraA01g004740.3C,BraA03g009370.3C,BraA08g032560.3C,BraA09g012130.3C,BraA06g043150.3C,BraA05g011540.3C,BraA08g034310.3C,BraA01g008700.3C,BraA03g059810.3C
GO:0006265	DNA topological change	biological_process	0.0027754	0.063496	20	6700	49	30047	BraA02g013480.3C,BraA03g054970.3C,BraA02g022210.3C,BraA05g037580.3C,BraA03g056710.3C,BraA03g020660.3C,BraA02g001330.3C,BraA01g043070.3C,BraA10g031390.3C,BraA03g001470.3C,BraA05g036530.3C,BraA01g017430.3C,BraA03g002620.3C,BraA08g022320.3C,BraA02g033410.3C,BraA02g044490.3C,BraA05g026410.3C,BraA01g008480.3C,BraA04g007350.3C,BraA02g002120.3C
GO:0008037	cell recognition	biological_process	0.0028464	0.064804	30	6700	83	30047	BraA04g028470.3C,BraA09g016160.3C,BraA01g029220.3C,BraA03g065130.3C,BraA04g005180.3C,BraA09g000640.3C,BraA02g039110.3C,BraA01g029410.3C,BraA09g060570.3C,BraA09g059570.3C,BraA03g065160.3C,BraA09g016210.3C,BraA03g061390.3C,BraA09g034230.3C,BraA01g029150.3C,BraA03g053810.3C,BraA01g018000.3C,BraA06g013630.3C,BraA04g029630.3C,BraA06g007820.3C,BraA01g029400.3C,BraA09g016180.3C,BraA06g002420.3C,BraA09g0…
GO:0022406	membrane docking	biological_process	0.002987	0.067676	19	6700	46	30047	BraA09g012590.3C,BraA09g036720.3C,BraA05g036440.3C,BraA03g029750.3C,BraA09g015470.3C,BraA02g030480.3C,BraA05g003160.3C,BraA02g023950.3C,BraA03g027920.3C,BraA04g001990.3C,BraA09g049500.3C,BraA06g006450.3C,BraA09g042510.3C,BraA09g059990.3C,BraA02g037090.3C,BraA09g026160.3C,BraA06g043660.3C,BraA06g011020.3C,BraA03g005320.3C
GO:0008094	DNA-dependent ATPase activity	molecular_function	0.0036327	0.081911	23	6700	60	30047	BraA02g013480.3C,BraA03g054970.3C,BraA08g004010.3C,BraA02g008740.3C,BraA01g043070.3C,BraA02g001330.3C,BraA10g031390.3C,BraA05g036530.3C,BraA03g001470.3C,BraA07g011330.3C,BraA05g037580.3C,BraA03g009370.3C,BraA09g060820.3C,BraA10g018890.3C,BraA03g020630.3C,BraA02g035540.3C,BraA01g017430.3C,BraA05g026410.3C,BraA01g008480.3C,BraA04g007350.3C,BraA02g033410.3C,BraA08g031430.3C,BraA02g041490.3C
GO:0050794	regulation of cellular process	biological_process	0.0036857	0.082709	1164	6700	4896	30047	BraA06g006910.3C,BraA05g019340.3C,BraA07g029520.3C,BraA10g030000.3C,BraA10g013370.3C,BraA09g017080.3C,BraA02g011570.3C,BraA06g034450.3C,BraA06g006490.3C,BraA03g037090.3C,BraA09g021840.3C,BraA06g006710.3C,BraA03g050020.3C,BraA03g022970.3C,BraA03g010890.3C,BraA10g009410.3C,BraA09g055270.3C,BraA06g034240.3C,BraA01g039980.3C,BraA01g029250.3C,BraA02g038940.3C,BraA07g040950.3C,BraA02g017340.3C,BraA02g0…
GO:0051028	mRNA transport	biological_process	0.0037945	0.084377	15	6700	34	30047	BraA08g027550.3C,BraA03g036330.3C,BraA04g014630.3C,BraA06g011870.3C,BraA07g019980.3C,BraA03g020410.3C,BraA03g045910.3C,BraA07g020620.3C,BraA06g015580.3C,BraA01g018370.3C,BraA08g021070.3C,BraA08g017350.3C,BraA02g008550.3C,BraA09g027470.3C,BraA10g032540.3C
GO:0006528	asparagine metabolic process	biological_process	0.0038141	0.084377	7	6700	11	30047	BraA06g038870.3C,BraA06g023690.3C,BraA09g014950.3C,BraA06g028150.3C,BraA01g000430.3C,BraA03g004230.3C,BraA09g023780.3C
GO:0006529	asparagine biosynthetic process	biological_process	0.0038141	0.084377	7	6700	11	30047	BraA06g023690.3C,BraA06g038870.3C,BraA01g000430.3C,BraA09g014950.3C,BraA06g028150.3C,BraA03g004230.3C,BraA09g023780.3C
GO:0006816	calcium ion transport	biological_process	0.0039629	0.087258	11	6700	22	30047	BraA01g019930.3C,BraA10g000690.3C,BraA10g020470.3C,BraA07g026960.3C,BraA09g006370.3C,BraA01g044710.3C,BraA01g031680.3C,BraA09g036230.3C,BraA09g015840.3C,BraA07g037910.3C,BraAnng004790.3C
GO:0098797	plasma membrane protein complex	cellular_component	0.0040535	0.088836	34	6700	99	30047	BraA01g041800.3C,BraA05g002870.3C,BraA10g025040.3C,BraA09g017480.3C,BraA01g000190.3C,BraA10g026310.3C,BraA08g021920.3C,BraA09g015840.3C,BraA03g033230.3C,BraA03g033700.3C,BraA01g016640.3C,BraA02g009200.3C,BraA05g032520.3C,BraA01g044710.3C,BraA04g028200.3C,BraA09g017460.3C,BraAnng004790.3C,BraA07g023680.3C,BraA05g013740.3C,BraA01g031680.3C,BraA07g006730.3C,BraA05g038540.3C,BraA09g010020.3C,BraA10g0…
GO:0003916	DNA topoisomerase activity	molecular_function	0.0043755	0.095446	21	6700	54	30047	BraA08g022320.3C,BraA10g018890.3C,BraA01g017430.3C,BraA04g007350.3C,BraA05g026410.3C,BraA01g008480.3C,BraA02g044490.3C,BraA08g029200.3C,BraA02g033410.3C,BraA02g022210.3C,BraA03g054970.3C,BraA02g013480.3C,BraA10g031390.3C,BraA05g036530.3C,BraA03g001470.3C,BraA08g004010.3C,BraA02g001330.3C,BraA01g043070.3C,BraA03g020660.3C,BraA05g037580.3C,BraA03g056710.3C
GO:0046527	glucosyltransferase activity	molecular_function	0.0046551	0.10108	31	6700	89	30047	BraA03g033230.3C,BraA04g021100.3C,BraA05g016030.3C,BraA06g027920.3C,BraA03g062090.3C,BraA02g013420.3C,BraA05g012090.3C,BraA05g032520.3C,BraA05g023600.3C,BraA03g000730.3C,BraA02g044880.3C,BraA01g014610.3C,BraA02g023540.3C,BraA07g023680.3C,BraA04g023460.3C,BraA02g014010.3C,BraA01g041800.3C,BraA09g008400.3C,BraA02g007130.3C,BraA03g051780.3C,BraA02g029040.3C,BraA10g025040.3C,BraA05g038540.3C,BraA03g0…
GO:0006950	response to stress	biological_process	0.0047844	0.1034	366	6700	1457	30047	BraA10g018890.3C,BraA04g006040.3C,BraA03g039360.3C,BraA04g019330.3C,BraA03g024550.3C,BraA01g017920.3C,BraA10g019090.3C,BraA08g028960.3C,BraA10g011220.3C,BraA09g035280.3C,BraA09g022610.3C,BraA06g034100.3C,BraA02g043200.3C,BraA09g043710.3C,BraA03g017010.3C,BraA07g040580.3C,BraA07g006110.3C,BraA06g030400.3C,BraA01g005150.3C,BraA10g023500.3C,BraA06g027330.3C,BraA09g019780.3C,BraA09g060820.3C,BraA10g0…
GO:0001514	selenocysteine incorporation	biological_process	0.0049266	0.10551	8	6700	14	30047	BraA09g059810.3C,BraA02g003620.3C,BraA03g005620.3C,BraA09g059640.3C,BraA09g059140.3C,BraA02g014840.3C,BraA09g012990.3C,BraA04g020090.3C
GO:0006451	translational readthrough	biological_process	0.0049266	0.10551	8	6700	14	30047	BraA09g059140.3C,BraA02g014840.3C,BraA04g020090.3C,BraA09g012990.3C,BraA09g059810.3C,BraA03g005620.3C,BraA02g003620.3C,BraA09g059640.3C
GO:0070972	protein localization to endoplasmic reticulum	biological_process	0.0051748	0.11	35	6700	104	30047	BraA06g000150.3C,BraA03g022100.3C,BraA09g049400.3C,BraA10g023820.3C,BraA03g041590.3C,BraA09g060030.3C,BraA06g042140.3C,BraA09g005560.3C,BraA08g034610.3C,BraA03g023010.3C,BraA06g025180.3C,BraA02g010260.3C,BraA10g008170.3C,BraA08g014390.3C,BraA10g023320.3C,BraA03g048870.3C,BraA08g005520.3C,BraA09g006520.3C,BraA02g021570.3C,BraA02g041400.3C,BraA01g038090.3C,BraA04g031870.3C,BraA06g015430.3C,BraA03g0…
GO:0044706	multi-multicellular organism process	biological_process	0.0051832	0.11	30	6700	86	30047	BraA09g016160.3C,BraA01g029220.3C,BraA04g028470.3C,BraA03g065130.3C,BraA09g000640.3C,BraA04g005180.3C,BraA01g029410.3C,BraA02g039110.3C,BraA09g060570.3C,BraA09g059570.3C,BraA03g065160.3C,BraA09g016210.3C,BraA03g061390.3C,BraA09g034230.3C,BraA03g053810.3C,BraA01g029150.3C,BraA06g013630.3C,BraA01g018000.3C,BraA04g029630.3C,BraA06g007820.3C,BraA01g029400.3C,BraA09g016180.3C,BraA09g060590.3C,BraA06g0…
GO:0000030	mannosyltransferase activity	molecular_function	0.0054767	0.11525	6	6700	9	30047	BraA08g010190.3C,BraA09g045970.3C,BraA05g020270.3C,BraA10g020690.3C,BraA08g030900.3C,BraA09g060360.3C
GO:0004066	asparagine synthase (glutamine-hydrolyzing) activity	molecular_function	0.0054799	0.11525	6	6700	9	30047	BraA06g028150.3C,BraA09g014950.3C,BraA06g023690.3C,BraA06g038870.3C,BraA09g023780.3C,BraA03g004230.3C
GO:0016884	carbon-nitrogen ligase activity, with glutamine as amido-N-donor	molecular_function	0.0056178	0.11762	9	6700	17	30047	BraA09g023780.3C,BraA03g004230.3C,BraA09g014950.3C,BraA09g048610.3C,BraA03g058250.3C,BraA06g038870.3C,BraA06g028150.3C,BraA03g061640.3C,BraA06g023690.3C
GO:0016788	hydrolase activity, acting on ester bonds	molecular_function	0.0057596	0.12006	335	6700	1330	30047	BraA02g038000.3C,BraA09g065560.3C,BraA10g005310.3C,BraA08g001300.3C,BraA05g020300.3C,BraA05g016660.3C,BraA05g030340.3C,BraA01g017420.3C,BraA01g024190.3C,BraA06g009680.3C,BraA09g018500.3C,BraA02g013330.3C,BraA09g038890.3C,BraA06g031420.3C,BraA01g012010.3C,BraA10g013030.3C,BraA01g007950.3C,BraA03g060200.3C,BraA04g008250.3C,BraA01g016260.3C,BraA03g019930.3C,BraA10g020830.3C,BraA04g020670.3C,BraA03g0…
GO:0034641	cellular nitrogen compound metabolic process	biological_process	0.0057889	0.12013	1679	6700	7178	30047	BraA03g045600.3C,BraA09g029540.3C,BraA07g038870.3C,BraA06g042080.3C,BraA10g024050.3C,BraA09g017280.3C,BraA02g033370.3C,BraA03g041780.3C,BraA03g019550.3C,BraA01g023980.3C,BraA07g042260.3C,BraA09g037990.3C,BraA10g014940.3C,BraA07g041820.3C,BraA10g009990.3C,BraA10g003050.3C,BraA07g041120.3C,BraA06g002750.3C,BraA08g023210.3C,BraA08g033010.3C,BraA03g031420.3C,BraA02g020330.3C,BraA02g006170.3C,BraA04g0…
GO:0006304	DNA modification	biological_process	0.0058234	0.12032	23	6700	62	30047	BraA06g038050.3C,BraA03g015860.3C,BraA09g009700.3C,BraA10g003270.3C,BraA09g005330.3C,BraA02g037070.3C,BraA02g035480.3C,BraA01g033050.3C,BraA09g046270.3C,BraA09g018500.3C,BraA07g010440.3C,BraA07g021640.3C,BraA04g018740.3C,BraA02g023540.3C,BraA05g037500.3C,BraA02g014010.3C,BraA01g027900.3C,BraA04g021100.3C,BraA10g013030.3C,BraA01g018050.3C,BraA02g013420.3C,BraA08g006930.3C,BraA05g026590.3C
GO:0006396	RNA processing	biological_process	0.0059892	0.1232	239	6700	927	30047	BraA07g040950.3C,BraA07g020530.3C,BraA10g007270.3C,BraA03g028470.3C,BraA03g057900.3C,BraA06g022220.3C,BraA05g006950.3C,BraA09g052160.3C,BraA10g023320.3C,BraA01g044660.3C,BraA10g025520.3C,BraA04g020090.3C,BraA01g002600.3C,BraA08g016220.3C,BraA04g016160.3C,BraA10g030600.3C,BraA05g014880.3C,BraA01g010990.3C,BraA10g017270.3C,BraA07g042250.3C,BraA04g007900.3C,BraA06g006860.3C,BraA02g005780.3C,BraA03g0…
GO:0004674	protein serine/threonine kinase activity	molecular_function	0.0061409	0.12577	69	6700	234	30047	BraA01g006950.3C,BraA05g009570.3C,BraA03g019740.3C,BraA04g028470.3C,BraA07g026070.3C,BraA01g006670.3C,BraA05g000620.3C,BraA01g011330.3C,BraA09g060590.3C,BraA01g033670.3C,BraA08g031190.3C,BraA06g007860.3C,BraA06g016490.3C,BraA08g026320.3C,BraA07g020540.3C,BraA01g007090.3C,BraA03g055130.3C,BraA01g004900.3C,BraA07g001430.3C,BraA01g029150.3C,BraA03g053810.3C,BraA09g061710.3C,BraA09g057380.3C,BraA10g0…
GO:0004888	transmembrane signaling receptor activity	molecular_function	0.0062148	0.12673	50	6700	161	30047	BraA03g008510.3C,BraA10g013730.3C,BraA03g017120.3C,BraA09g004230.3C,BraA06g041070.3C,BraA02g032810.3C,BraA06g025250.3C,BraA04g021040.3C,BraA08g014990.3C,BraA05g012490.3C,BraA05g014160.3C,BraA03g060390.3C,BraA05g014930.3C,BraA01g009560.3C,BraA09g057380.3C,BraA04g006210.3C,BraA07g036780.3C,BraA02g002830.3C,BraA03g005490.3C,BraA06g003840.3C,BraA05g039980.3C,BraA01g023670.3C,BraA01g011330.3C,BraA05g0…
GO:0006400	tRNA modification	biological_process	0.0064337	0.13062	64	6700	215	30047	BraA01g021430.3C,BraA01g017190.3C,BraA08g033460.3C,BraA09g063500.3C,BraA05g008180.3C,BraA09g021180.3C,BraA01g038090.3C,BraA09g064820.3C,BraA10g001490.3C,BraA05g016730.3C,BraA02g008720.3C,BraA01g008400.3C,BraA10g019730.3C,BraA01g016640.3C,BraA06g043660.3C,BraA03g009370.3C,BraA03g010250.3C,BraA09g051100.3C,BraA02g006080.3C,BraA02g017520.3C,BraA08g026100.3C,BraA02g022810.3C,BraA02g030480.3C,BraA02g0…
GO:0022804	active transmembrane transporter activity	molecular_function	0.0067437	0.13633	117	6700	426	30047	BraA09g065540.3C,BraA10g019590.3C,BraA07g010480.3C,BraA04g032500.3C,BraA09g000640.3C,BraA01g016340.3C,BraA10g010450.3C,BraA09g020100.3C,BraA10g000220.3C,BraA07g021240.3C,BraA06g003210.3C,BraA05g020300.3C,BraA02g006850.3C,BraA03g016030.3C,BraA09g015070.3C,BraA07g037640.3C,BraA06g007460.3C,BraA04g030080.3C,BraA09g058110.3C,BraA07g040100.3C,BraA09g057870.3C,BraA08g029540.3C,BraA05g025800.3C,BraA02g0…
GO:0004518	nuclease activity	molecular_function	0.0068585	0.13805	110	6700	398	30047	BraA08g023640.3C,BraA05g009980.3C,BraA04g008250.3C,BraA05g000850.3C,BraA01g021460.3C,BraA03g047780.3C,BraA03g017800.3C,BraA07g022620.3C,BraA04g020480.3C,BraA05g041180.3C,BraA03g010120.3C,BraA10g013030.3C,BraA01g012010.3C,BraA09g032870.3C,BraA01g010260.3C,BraA01g011560.3C,BraA02g023210.3C,BraA09g014800.3C,BraA07g005030.3C,BraA07g039030.3C,BraA02g036080.3C,BraA01g009430.3C,BraA04g012000.3C,BraA04g0…
GO:0006813	potassium ion transport	biological_process	0.0068941	0.13818	49	6700	158	30047	BraA01g028170.3C,BraA01g030320.3C,BraA09g046220.3C,BraA10g000220.3C,BraA01g011030.3C,BraA03g048260.3C,BraA10g002610.3C,BraA05g017770.3C,BraA09g027010.3C,BraA06g012470.3C,BraA09g065540.3C,BraA02g022380.3C,BraA10g003980.3C,BraA09g025220.3C,BraA07g021830.3C,BraA02g027420.3C,BraA01g027500.3C,BraA01g010200.3C,BraA03g026240.3C,BraA09g004270.3C,BraA09g061340.3C,BraA09g045890.3C,BraA09g055520.3C,BraA01g0…
GO:0044430	cytoskeletal part	cellular_component	0.0069668	0.13904	99	6700	354	30047	BraA02g008550.3C,BraA10g014800.3C,BraA03g039230.3C,BraA09g060370.3C,BraA02g017520.3C,BraA06g000030.3C,BraA07g005790.3C,BraA03g021530.3C,BraA07g023600.3C,BraA01g008700.3C,BraA03g010070.3C,BraA08g034310.3C,BraA07g011300.3C,BraA02g039740.3C,BraA08g025250.3C,BraA07g040980.3C,BraA03g058020.3C,BraA02g043430.3C,BraA08g026710.3C,BraA10g015300.3C,BraA09g040900.3C,BraA03g026240.3C,BraA10g024650.3C,BraA05g0…
GO:0000145	exocyst	cellular_component	0.0071563	0.14222	27	6700	77	30047	BraA06g008640.3C,BraA08g017140.3C,BraA03g006020.3C,BraA06g028790.3C,BraA03g035180.3C,BraA05g036440.3C,BraA09g012590.3C,BraA06g002450.3C,BraA10g031760.3C,BraA09g015470.3C,BraA02g030480.3C,BraA01g040860.3C,BraA02g005310.3C,BraA06g011020.3C,BraA07g029040.3C,BraA04g007220.3C,BraA09g042510.3C,BraA06g006450.3C,BraA04g001990.3C,BraA09g049500.3C,BraA01g006310.3C,BraA02g001000.3C,BraA10g024290.3C,BraA06g0…
GO:0000725	recombinational repair	biological_process	0.0073861	0.14355	7	6700	12	30047	BraA05g015360.3C,BraA09g052790.3C,BraA01g040720.3C,BraA05g036890.3C,BraA02g032000.3C,BraA09g054840.3C,BraA03g000190.3C
GO:0030570	pectate lyase activity	molecular_function	0.0073948	0.14355	7	6700	12	30047	BraA09g023320.3C,BraA10g023560.3C,BraA03g006600.3C,BraA01g045170.3C,BraA06g039370.3C,BraA09g058630.3C,BraA08g029780.3C
GO:0008484	sulfuric ester hydrolase activity	molecular_function	0.0073967	0.14355	7	6700	12	30047	BraA01g007930.3C,BraA08g018160.3C,BraA01g007950.3C,BraA01g024190.3C,BraA10g022070.3C,BraA09g054090.3C,BraA08g020660.3C
GO:0034061	DNA polymerase activity	molecular_function	0.0074375	0.14355	47	6700	151	30047	BraA09g021180.3C,BraA01g005360.3C,BraA02g040590.3C,BraA03g044120.3C,BraA09g005490.3C,BraA06g010460.3C,BraA01g035550.3C,BraA01g010220.3C,BraA08g031570.3C,BraA10g020470.3C,BraA05g020120.3C,BraA07g031590.3C,BraA01g018630.3C,BraA02g035720.3C,BraA05g018720.3C,BraA07g004010.3C,BraA02g008030.3C,BraA01g004190.3C,BraA07g012790.3C,BraA09g061750.3C,BraA02g036080.3C,BraA03g029250.3C,BraA02g024960.3C,BraA04g0…
GO:0005758	mitochondrial intermembrane space	cellular_component	0.0076523	0.14355	5	6700	7	30047	BraA10g022890.3C,BraA09g008760.3C,BraA01g036880.3C,BraA03g040550.3C,BraA06g028960.3C
GO:0016530	metallochaperone activity	molecular_function	0.0076523	0.14355	5	6700	7	30047	BraA01g036880.3C,BraA10g022890.3C,BraA09g008760.3C,BraA06g028960.3C,BraA03g040550.3C
GO:0016531	copper chaperone activity	molecular_function	0.0076523	0.14355	5	6700	7	30047	BraA09g008760.3C,BraA10g022890.3C,BraA01g036880.3C,BraA03g040550.3C,BraA06g028960.3C
GO:0031970	organelle envelope lumen	cellular_component	0.0076523	0.14355	5	6700	7	30047	BraA03g040550.3C,BraA06g028960.3C,BraA10g022890.3C,BraA09g008760.3C,BraA01g036880.3C
GO:0019310	inositol catabolic process	biological_process	0.0076747	0.14355	5	6700	7	30047	BraA07g001030.3C,BraA06g010510.3C,BraA06g003360.3C,BraA09g012000.3C,BraA01g030800.3C
GO:0046164	alcohol catabolic process	biological_process	0.0076747	0.14355	5	6700	7	30047	BraA06g003360.3C,BraA06g010510.3C,BraA07g001030.3C,BraA01g030800.3C,BraA09g012000.3C
GO:0046174	polyol catabolic process	biological_process	0.0076747	0.14355	5	6700	7	30047	BraA09g012000.3C,BraA01g030800.3C,BraA07g001030.3C,BraA06g010510.3C,BraA06g003360.3C
GO:0050113	inositol oxygenase activity	molecular_function	0.0076747	0.14355	5	6700	7	30047	BraA01g030800.3C,BraA09g012000.3C,BraA06g003360.3C,BraA06g010510.3C,BraA07g001030.3C
GO:1901616	organic hydroxy compound catabolic process	biological_process	0.0076747	0.14355	5	6700	7	30047	BraA07g001030.3C,BraA06g010510.3C,BraA06g003360.3C,BraA09g012000.3C,BraA01g030800.3C
GO:0003885	D-arabinono-1,4-lactone oxidase activity	molecular_function	0.0076824	0.14355	5	6700	7	30047	BraA05g001090.3C,BraA10g013940.3C,BraA05g001110.3C,BraA02g012940.3C,BraA05g001100.3C
GO:0016899	oxidoreductase activity, acting on the CH-OH group of donors, oxygen as acceptor	molecular_function	0.0076824	0.14355	5	6700	7	30047	BraA05g001110.3C,BraA02g012940.3C,BraA05g001100.3C,BraA05g001090.3C,BraA10g013940.3C
GO:0009636	response to toxic substance	biological_process	0.0077476	0.14419	14	6700	33	30047	BraA08g029200.3C,BraA09g049400.3C,BraA01g028200.3C,BraA04g022880.3C,BraA01g021310.3C,BraA03g004070.3C,BraA09g047080.3C,BraA02g037320.3C,BraA09g015370.3C,BraA01g015390.3C,BraA06g006630.3C,BraA02g021350.3C,BraA02g019750.3C,BraA02g019760.3C
GO:0008236	serine-type peptidase activity	molecular_function	0.007913	0.14611	115	6700	420	30047	BraA01g017070.3C,BraA09g021820.3C,BraA06g022220.3C,BraA06g030690.3C,BraA04g015300.3C,BraA09g042220.3C,BraA02g024090.3C,BraA03g034060.3C,BraA02g020720.3C,BraA08g022760.3C,BraA05g032790.3C,BraA02g017620.3C,BraA06g001810.3C,BraA01g015330.3C,BraA03g024630.3C,BraA05g037860.3C,BraA01g022650.3C,BraA03g032790.3C,BraA07g026320.3C,BraA05g015440.3C,BraA02g010200.3C,BraA02g010110.3C,BraA01g022180.3C,BraA09g0…
GO:0017171	serine hydrolase activity	molecular_function	0.007913	0.14611	115	6700	420	30047	BraA03g005020.3C,BraA07g031710.3C,BraA08g025230.3C,BraA10g030410.3C,BraA07g016790.3C,BraA03g000190.3C,BraA07g006990.3C,BraA06g009990.3C,BraA03g049790.3C,BraA09g034060.3C,BraA04g012310.3C,BraA05g010040.3C,BraA02g033900.3C,BraA03g060150.3C,BraA07g016500.3C,BraA06g015760.3C,BraA04g016400.3C,BraA10g029210.3C,BraA06g002810.3C,BraA03g017910.3C,BraA01g009720.3C,BraA02g038840.3C,BraA02g028760.3C,BraA07g0…
GO:0006807	nitrogen compound metabolic process	biological_process	0.0083593	0.15375	1765	6700	7576	30047	BraA06g035050.3C,BraA01g023620.3C,BraA02g010290.3C,BraA08g006930.3C,BraA06g012470.3C,BraA02g008030.3C,BraA02g032910.3C,BraA09g019770.3C,BraA02g014370.3C,BraA01g021240.3C,BraA09g034600.3C,BraA01g028300.3C,BraA08g000550.3C,BraA02g017520.3C,BraA08g029770.3C,BraA01g041800.3C,BraA03g005170.3C,BraA09g040360.3C,BraA08g002170.3C,BraA10g014790.3C,BraA07g013800.3C,BraAnng005330.3C,BraA02g040590.3C,BraA01g0…
GO:0004619	phosphoglycerate mutase activity	molecular_function	0.0084945	0.15562	8	6700	15	30047	BraA02g025510.3C,BraA07g010720.3C,BraA05g037760.3C,BraA07g010710.3C,BraA03g018010.3C,BraA02g022080.3C,BraA04g024750.3C,BraA08g023270.3C
GO:0005856	cytoskeleton	cellular_component	0.0088467	0.16144	104	6700	377	30047	BraA10g029490.3C,BraA07g036560.3C,BraA09g041240.3C,BraA09g032160.3C,BraA02g044780.3C,BraA05g008290.3C,BraA05g001810.3C,BraA02g002170.3C,BraA01g018370.3C,BraA09g006570.3C,BraA10g012100.3C,BraA09g004640.3C,BraA09g052440.3C,BraA08g032560.3C,BraA06g011020.3C,BraA01g019220.3C,BraA01g017880.3C,BraA05g031140.3C,BraA03g019840.3C,BraA06g029980.3C,BraA02g026110.3C,BraA09g062950.3C,BraA09g018800.3C,BraA01g0…
GO:0006305	DNA alkylation	biological_process	0.0091387	0.16423	10	6700	21	30047	BraA06g038050.3C,BraA07g021640.3C,BraA04g018740.3C,BraA09g009700.3C,BraA02g037070.3C,BraA01g033050.3C,BraA07g010440.3C,BraA09g046270.3C,BraA01g018050.3C,BraA05g026590.3C
GO:0006306	DNA methylation	biological_process	0.0091387	0.16423	10	6700	21	30047	BraA09g046270.3C,BraA07g010440.3C,BraA01g018050.3C,BraA01g033050.3C,BraA05g026590.3C,BraA04g018740.3C,BraA07g021640.3C,BraA06g038050.3C,BraA02g037070.3C,BraA09g009700.3C
GO:0044728	DNA methylation or demethylation	biological_process	0.0091387	0.16423	10	6700	21	30047	BraA05g026590.3C,BraA01g033050.3C,BraA07g010440.3C,BraA09g046270.3C,BraA01g018050.3C,BraA09g009700.3C,BraA02g037070.3C,BraA06g038050.3C,BraA07g021640.3C,BraA04g018740.3C
GO:0016849	phosphorus-oxygen lyase activity	molecular_function	0.0091393	0.16423	10	6700	21	30047	BraA10g020070.3C,BraA02g021130.3C,BraA02g033380.3C,BraA03g030210.3C,BraA02g041420.3C,BraA02g044250.3C,BraA04g022720.3C,BraA06g033040.3C,BraA08g020850.3C,BraA09g005540.3C
GO:0034470	ncRNA processing	biological_process	0.0092066	0.16481	149	6700	561	30047	BraA08g016710.3C,BraA07g010440.3C,BraA09g063500.3C,BraA09g064820.3C,BraA09g021180.3C,BraA02g008720.3C,BraA05g016730.3C,BraA10g001490.3C,BraA01g016640.3C,BraA10g019730.3C,BraA01g008400.3C,BraA09g051100.3C,BraA06g041560.3C,BraA02g018070.3C,BraA03g010250.3C,BraA06g002160.3C,BraA06g043660.3C,BraA01g000170.3C,BraA02g006080.3C,BraA02g017520.3C,BraA01g020630.3C,BraA06g005080.3C,BraA10g002490.3C,BraA02g0…
GO:0022836	gated channel activity	molecular_function	0.0098071	0.17489	54	6700	180	30047	BraA04g021030.3C,BraA02g039740.3C,BraA05g007380.3C,BraA02g033370.3C,BraA09g022610.3C,BraA05g017770.3C,BraA03g048260.3C,BraA04g021020.3C,BraA07g039130.3C,BraA01g044710.3C,BraA09g042320.3C,BraAnng004790.3C,BraA01g030320.3C,BraA02g016460.3C,BraA09g004270.3C,BraA04g021060.3C,BraA03g026240.3C,BraA02g039730.3C,BraA09g002380.3C,BraA09g045890.3C,BraA09g004220.3C,BraA03g057130.3C,BraA10g022910.3C,BraA02g0…
GO:0034219	carbohydrate transmembrane transport	biological_process	0.010134	0.17639	4	6700	5	30047	BraA07g026010.3C,BraA09g023750.3C,BraA09g023770.3C,BraA02g036250.3C
GO:0035257	nuclear hormone receptor binding	molecular_function	0.010153	0.17639	4	6700	5	30047	BraA03g046260.3C,BraA03g046270.3C,BraA09g049400.3C,BraA07g009880.3C
GO:0051427	hormone receptor binding	molecular_function	0.010153	0.17639	4	6700	5	30047	BraA07g009880.3C,BraA09g049400.3C,BraA03g046270.3C,BraA03g046260.3C
GO:0097223	sperm part	cellular_component	0.010154	0.17639	4	6700	5	30047	BraA07g033270.3C,BraA09g015470.3C,BraA05g002870.3C,BraA07g030890.3C
GO:0033130	acetylcholine receptor binding	molecular_function	0.010154	0.17639	4	6700	5	30047	BraA10g015690.3C,BraA09g015470.3C,BraA02g027970.3C,BraA04g011390.3C
GO:0043495	protein anchor	molecular_function	0.010154	0.17639	4	6700	5	30047	BraA10g015690.3C,BraA09g015470.3C,BraA04g011390.3C,BraA02g027970.3C
GO:0003726	double-stranded RNA adenosine deaminase activity	molecular_function	0.010155	0.17639	4	6700	5	30047	BraA08g033280.3C,BraA03g008190.3C,BraA03g043160.3C,BraA05g036440.3C
GO:0006508	proteolysis	biological_process	0.010332	0.17719	320	6700	1280	30047	BraA06g024320.3C,BraA05g003710.3C,BraA07g026300.3C,BraA04g015810.3C,BraA09g003560.3C,BraA03g046250.3C,BraA04g028760.3C,BraA04g013830.3C,BraA03g015360.3C,BraA09g063500.3C,BraA03g048000.3C,BraA02g003130.3C,BraA01g026060.3C,BraA06g006660.3C,BraA02g016630.3C,BraA02g001350.3C,BraA06g028960.3C,BraA08g025550.3C,BraA03g064540.3C,BraA03g039230.3C,BraA02g006440.3C,BraA01g035170.3C,BraA05g024650.3C,BraA06g0…
GO:0006313	transposition, DNA-mediated	biological_process	0.010351	0.17719	36	6700	112	30047	BraA06g026660.3C,BraA04g001980.3C,BraA10g022570.3C,BraA01g032700.3C,BraA07g007500.3C,BraA06g023770.3C,BraA05g039230.3C,BraA09g046680.3C,BraA09g022460.3C,BraA01g031580.3C,BraA03g020830.3C,BraA01g037320.3C,BraA09g049120.3C,BraA02g029670.3C,BraA05g015760.3C,BraA04g001860.3C,BraA05g025160.3C,BraA09g063010.3C,BraA05g040280.3C,BraA04g032310.3C,BraA01g026130.3C,BraA05g003700.3C,BraA09g029550.3C,BraA05g0…
GO:0032196	transposition	biological_process	0.010351	0.17719	36	6700	112	30047	BraA01g026130.3C,BraA05g003700.3C,BraA04g032310.3C,BraA05g040280.3C,BraA09g063010.3C,BraA05g025160.3C,BraA04g001860.3C,BraA05g015760.3C,BraA02g029670.3C,BraA09g049120.3C,BraA01g037320.3C,BraA03g020830.3C,BraA01g031580.3C,BraA09g022460.3C,BraA09g046680.3C,BraA05g039230.3C,BraA06g023770.3C,BraA07g007500.3C,BraA01g032700.3C,BraA04g001980.3C,BraA10g022570.3C,BraA06g026660.3C,BraA10g011030.3C,BraA03g0…
GO:0008509	anion transmembrane transporter activity	molecular_function	0.010352	0.17719	36	6700	112	30047	BraA06g039250.3C,BraA02g016460.3C,BraA02g006850.3C,BraA07g028950.3C,BraA01g033760.3C,BraA08g014170.3C,BraA07g040980.3C,BraA07g010480.3C,BraA07g040990.3C,BraA03g047500.3C,BraA07g025700.3C,BraA01g040290.3C,BraA09g052290.3C,BraA02g003450.3C,BraA08g009320.3C,BraA09g004220.3C,BraA04g030080.3C,BraA09g040430.3C,BraA09g042640.3C,BraA09g057260.3C,BraA03g053810.3C,BraA04g025030.3C,BraA09g013820.3C,BraA07g0…
GO:0019087	transformation of host cell by virus	biological_process	0.010493	0.17896	14	6700	34	30047	BraA05g008650.3C,BraA09g004960.3C,BraA02g007040.3C,BraA09g065480.3C,BraA10g000360.3C,BraA01g028200.3C,BraA02g027500.3C,BraA09g037230.3C,BraA04g012310.3C,BraA03g004090.3C,BraA01g009720.3C,BraA05g027370.3C,BraA03g003820.3C,BraA01g015210.3C
GO:0008134	transcription factor binding	molecular_function	0.010583	0.17983	75	6700	263	30047	BraA09g043710.3C,BraA05g031140.3C,BraA07g026130.3C,BraA01g043470.3C,BraA05g042530.3C,BraA02g022820.3C,BraA10g030000.3C,BraA07g008830.3C,BraA08g018420.3C,BraA10g027900.3C,BraA09g024050.3C,BraA05g008290.3C,BraA06g031300.3C,BraA09g052490.3C,BraA03g010890.3C,BraA07g018230.3C,BraA03g041130.3C,BraA02g011480.3C,BraA06g036080.3C,BraA02g032170.3C,BraA03g028470.3C,BraA02g010260.3C,BraA09g052160.3C,BraA10g0…
GO:0009405	pathogenesis	biological_process	0.010626	0.17991	77	6700	271	30047	BraA09g015850.3C,BraA07g011300.3C,BraA05g021700.3C,BraA02g043470.3C,BraA06g011400.3C,BraA09g046610.3C,BraA03g026940.3C,BraA01g037560.3C,BraA09g005060.3C,BraA10g000520.3C,BraA02g003420.3C,BraA04g011640.3C,BraA05g024740.3C,BraA01g044040.3C,BraA09g028840.3C,BraA07g037350.3C,BraA03g065130.3C,BraA09g016490.3C,BraA01g016260.3C,BraA02g013050.3C,BraA09g059990.3C,BraA05g009980.3C,BraA10g024460.3C,BraA07g0…
GO:0004252	serine-type endopeptidase activity	molecular_function	0.011012	0.18235	64	6700	220	30047	BraA06g040220.3C,BraA04g006000.3C,BraA08g002980.3C,BraA06g015560.3C,BraA09g027960.3C,BraA07g026320.3C,BraA03g032790.3C,BraA02g017620.3C,BraA05g032790.3C,BraA02g020720.3C,BraA09g042220.3C,BraA03g034060.3C,BraA04g015300.3C,BraA06g030690.3C,BraA01g017070.3C,BraA04g012800.3C,BraA07g039500.3C,BraA02g029040.3C,BraA02g011480.3C,BraA06g042660.3C,BraA01g007570.3C,BraA03g011440.3C,BraA02g001060.3C,BraA05g0…
GO:0000103	sulfate assimilation	biological_process	0.011019	0.18235	19	6700	51	30047	BraA04g031870.3C,BraA10g001250.3C,BraA08g030020.3C,BraA03g061510.3C,BraA06g036490.3C,BraA01g016650.3C,BraA05g006520.3C,BraA03g020890.3C,BraA07g024520.3C,BraA06g007460.3C,BraA07g003110.3C,BraA04g005000.3C,BraA10g024580.3C,BraA05g006630.3C,BraA04g032500.3C,BraA03g053050.3C,BraA09g008890.3C,BraA09g036350.3C,BraA08g035130.3C
GO:0004020	adenylylsulfate kinase activity	molecular_function	0.011019	0.18235	19	6700	51	30047	BraA04g005000.3C,BraA05g006520.3C,BraA03g020890.3C,BraA07g003110.3C,BraA06g007460.3C,BraA07g024520.3C,BraA08g035130.3C,BraA03g053050.3C,BraA09g036350.3C,BraA09g008890.3C,BraA10g024580.3C,BraA05g006630.3C,BraA04g032500.3C,BraA06g036490.3C,BraA03g061510.3C,BraA08g030020.3C,BraA04g031870.3C,BraA10g001250.3C,BraA01g016650.3C
GO:0007186	G-protein coupled receptor signaling pathway	biological_process	0.011073	0.18235	65	6700	224	30047	BraA05g014160.3C,BraA07g019250.3C,BraA01g016650.3C,BraA09g041250.3C,BraA09g060130.3C,BraA07g026380.3C,BraA10g023820.3C,BraA01g009900.3C,BraA03g053030.3C,BraA07g036780.3C,BraA01g029170.3C,BraA02g002830.3C,BraA08g014390.3C,BraA09g034150.3C,BraA03g057810.3C,BraA01g029250.3C,BraA07g007770.3C,BraA07g029830.3C,BraA01g029400.3C,BraA08g021920.3C,BraA08g013310.3C,BraA09g006900.3C,BraA03g033850.3C,BraA08g0…
GO:0004584	dolichyl-phosphate-mannose-glycolipid alpha-mannosyltransferase activity	molecular_function	0.011076	0.18235	3	6700	3	30047	BraA09g060360.3C,BraA08g030900.3C,BraA09g045970.3C
GO:0004655	porphobilinogen synthase activity	molecular_function	0.011082	0.18235	3	6700	3	30047	BraA04g004350.3C,BraA07g034580.3C,BraA10g007630.3C
GO:0007267	cell-cell signaling	biological_process	0.011095	0.18235	6	6700	10	30047	BraA02g027970.3C,BraA04g011390.3C,BraA01g009900.3C,BraA09g060510.3C,BraA09g015470.3C,BraA10g015690.3C
GO:0000724	double-strand break repair via homologous recombination	biological_process	0.011104	0.18235	6	6700	10	30047	BraA03g000190.3C,BraA05g036890.3C,BraA02g032000.3C,BraA05g015360.3C,BraA01g040720.3C,BraA09g052790.3C
GO:0030623	U5 snRNA binding	molecular_function	0.01112	0.18235	6	6700	10	30047	BraA04g022540.3C,BraA06g015040.3C,BraA01g010990.3C,BraA05g006890.3C,BraA09g040320.3C,BraA02g013190.3C
GO:0015630	microtubule cytoskeleton	cellular_component	0.011665	0.19062	59	6700	201	30047	BraA09g040900.3C,BraA02g002170.3C,BraA10g015300.3C,BraA05g001810.3C,BraA01g019200.3C,BraA09g041240.3C,BraA10g029490.3C,BraA06g022030.3C,BraA04g025560.3C,BraA09g004640.3C,BraA02g043430.3C,BraA01g018370.3C,BraA09g006570.3C,BraA06g029980.3C,BraA02g026110.3C,BraA09g062950.3C,BraA01g008700.3C,BraA07g023600.3C,BraA03g019840.3C,BraA03g010070.3C,BraA01g019220.3C,BraA06g011020.3C,BraA07g040980.3C,BraA09g0…
GO:0008026	ATP-dependent helicase activity	molecular_function	0.01221	0.19785	18	6700	48	30047	BraA09g060820.3C,BraA03g009370.3C,BraA01g035780.3C,BraA02g008740.3C,BraA09g005000.3C,BraA09g055910.3C,BraA09g029550.3C,BraA02g041490.3C,BraA08g031430.3C,BraA10g020220.3C,BraA04g010300.3C,BraA02g035540.3C,BraA01g044910.3C,BraA06g000760.3C,BraA07g031710.3C,BraA03g020630.3C,BraA02g018160.3C,BraA01g033570.3C
GO:0070035	purine NTP-dependent helicase activity	molecular_function	0.01221	0.19785	18	6700	48	30047	BraA07g031710.3C,BraA06g000760.3C,BraA01g044910.3C,BraA02g035540.3C,BraA04g010300.3C,BraA01g033570.3C,BraA02g018160.3C,BraA03g020630.3C,BraA10g020220.3C,BraA08g031430.3C,BraA02g041490.3C,BraA09g005000.3C,BraA09g029550.3C,BraA09g055910.3C,BraA01g035780.3C,BraA03g009370.3C,BraA09g060820.3C,BraA02g008740.3C
GO:0009308	amine metabolic process	biological_process	0.012234	0.19785	41	6700	132	30047	BraA02g006080.3C,BraA02g017520.3C,BraA02g044940.3C,BraA07g021240.3C,BraA09g033240.3C,BraA10g018740.3C,BraA09g043710.3C,BraA09g029540.3C,BraA02g028060.3C,BraA05g017870.3C,BraA09g020050.3C,BraA10g027200.3C,BraA09g018450.3C,BraA05g008180.3C,BraA09g061050.3C,BraA08g002170.3C,BraA01g010400.3C,BraA02g016500.3C,BraA02g012700.3C,BraA08g014390.3C,BraA10g023320.3C,BraA10g014420.3C,BraA03g027150.3C,BraA03g0…
GO:0019222	regulation of metabolic process	biological_process	0.012695	0.20433	745	6700	3117	30047	BraA09g013030.3C,BraA07g042250.3C,BraA08g025190.3C,BraA02g042110.3C,BraA03g045920.3C,BraA07g026670.3C,BraA09g009700.3C,BraA01g005430.3C,BraA07g025000.3C,BraA03g026720.3C,BraA02g006490.3C,BraA02g014770.3C,BraA09g059180.3C,BraA08g032040.3C,BraA02g043250.3C,BraA03g007870.3C,BraA05g006610.3C,BraA01g007540.3C,BraA03g027560.3C,BraA02g003620.3C,BraA05g034280.3C,BraA05g007240.3C,BraA07g011290.3C,BraA09g0…
GO:0005635	nuclear envelope	cellular_component	0.012779	0.20433	15	6700	38	30047	BraA01g005620.3C,BraA03g037370.3C,BraA01g010540.3C,BraA10g032540.3C,BraA04g029460.3C,BraA07g025870.3C,BraA01g037680.3C,BraA06g011870.3C,BraA09g013820.3C,BraA01g009600.3C,BraA08g023790.3C,BraA07g017730.3C,BraA06g044360.3C,BraA05g032970.3C,BraA09g059510.3C
GO:0006576	cellular biogenic amine metabolic process	biological_process	0.012849	0.20433	34	6700	106	30047	BraA08g012350.3C,BraA04g026480.3C,BraA02g028570.3C,BraA03g047740.3C,BraA07g021090.3C,BraA03g046260.3C,BraA09g044930.3C,BraA09g008440.3C,BraA09g022300.3C,BraA03g007220.3C,BraA03g046270.3C,BraA07g024110.3C,BraA09g038700.3C,BraA10g024190.3C,BraA06g035810.3C,BraA08g034610.3C,BraA02g016500.3C,BraA01g010400.3C,BraA10g023320.3C,BraA08g014390.3C,BraA03g027150.3C,BraA09g018450.3C,BraA10g027200.3C,BraA05g0…
GO:0044106	cellular amine metabolic process	biological_process	0.012849	0.20433	34	6700	106	30047	BraA05g008180.3C,BraA10g027200.3C,BraA09g018450.3C,BraA08g002170.3C,BraA05g017870.3C,BraA09g020050.3C,BraA09g043710.3C,BraA09g029540.3C,BraA09g033240.3C,BraA02g017520.3C,BraA02g006080.3C,BraA07g021240.3C,BraA02g044940.3C,BraA07g021090.3C,BraA02g028570.3C,BraA03g047740.3C,BraA04g026480.3C,BraA08g012350.3C,BraA09g008440.3C,BraA09g044930.3C,BraA03g046260.3C,BraA03g046270.3C,BraA09g022300.3C,BraA03g0…
GO:0016197	endosomal transport	biological_process	0.012852	0.20433	11	6700	25	30047	BraA07g003120.3C,BraA07g039240.3C,BraA09g052790.3C,BraA09g042070.3C,BraA06g016490.3C,BraA05g036890.3C,BraA02g030850.3C,BraA01g010700.3C,BraA01g040720.3C,BraA07g000310.3C,BraA03g049000.3C
GO:0070011	peptidase activity, acting on L-amino acid peptides	molecular_function	0.013207	0.20926	324	6700	1303	30047	BraA07g012790.3C,BraA06g033430.3C,BraA02g025270.3C,BraA07g026130.3C,BraA01g013440.3C,BraA08g031390.3C,BraA03g037210.3C,BraA07g041150.3C,BraA10g029800.3C,BraA02g011020.3C,BraA03g011450.3C,BraAnng001190.3C,BraA07g011360.3C,BraA04g025360.3C,BraA09g048550.3C,BraA03g042650.3C,BraA10g004010.3C,BraA06g014070.3C,BraA06g017070.3C,BraA02g014840.3C,BraA04g018010.3C,BraA07g008060.3C,BraA02g011480.3C,BraA10g0…
GO:0019079	viral genome replication	biological_process	0.013366	0.21107	35	6700	110	30047	BraA01g044910.3C,BraA06g000760.3C,BraA03g027780.3C,BraA02g008720.3C,BraA05g036680.3C,BraA05g016730.3C,BraA07g018230.3C,BraA09g001590.3C,BraA03g051600.3C,BraA09g029550.3C,BraA04g014150.3C,BraA09g055910.3C,BraA10g019730.3C,BraA02g039740.3C,BraA09g043710.3C,BraA05g006380.3C,BraA03g025250.3C,BraA02g022820.3C,BraA06g013760.3C,BraA06g043660.3C,BraA02g018160.3C,BraA02g022810.3C,BraA01g033570.3C,BraA03g0…
GO:0006790	sulfur compound metabolic process	biological_process	0.013604	0.2141	53	6700	179	30047	BraA09g006410.3C,BraA06g036490.3C,BraA04g026260.3C,BraA01g037460.3C,BraA01g030720.3C,BraA06g033790.3C,BraA10g001250.3C,BraA05g008470.3C,BraA05g032640.3C,BraA05g034060.3C,BraA03g012910.3C,BraA01g016650.3C,BraA06g037150.3C,BraA05g030510.3C,BraA01g017700.3C,BraA07g003110.3C,BraA09g048560.3C,BraA01g000540.3C,BraA10g018990.3C,BraA07g029790.3C,BraA10g014260.3C,BraA08g035130.3C,BraA06g000220.3C,BraA09g0…
GO:0004506	squalene monooxygenase activity	molecular_function	0.013805	0.21539	9	6700	19	30047	BraA02g042460.3C,BraA09g006260.3C,BraA05g020100.3C,BraA07g009020.3C,BraA04g025400.3C,BraA09g017660.3C,BraA03g040050.3C,BraA04g007900.3C,BraA09g055520.3C
GO:0050664	oxidoreductase activity, acting on NAD(P)H, oxygen as acceptor	molecular_function	0.013814	0.21539	9	6700	19	30047	BraA02g026930.3C,BraA02g028550.3C,BraA06g014680.3C,BraA09g056050.3C,BraA03g015630.3C,BraA05g016260.3C,BraA02g010600.3C,BraA03g018750.3C,BraA10g029060.3C
GO:0005216	ion channel activity	molecular_function	0.013962	0.21539	77	6700	274	30047	BraA09g015840.3C,BraA05g012460.3C,BraA07g023230.3C,BraA09g045890.3C,BraA09g004220.3C,BraA03g026240.3C,BraA02g039730.3C,BraA09g002380.3C,BraA09g004270.3C,BraA09g052320.3C,BraA01g030320.3C,BraAnng004790.3C,BraA07g039130.3C,BraA01g044710.3C,BraA04g021020.3C,BraA10g001210.3C,BraA02g039740.3C,BraA10g014710.3C,BraA09g036230.3C,BraA03g056770.3C,BraA05g027110.3C,BraA02g014170.3C,BraA08g031790.3C,BraA06g0…
GO:0015267	channel activity	molecular_function	0.013962	0.21539	77	6700	274	30047	BraA09g028440.3C,BraA08g012750.3C,BraA10g000690.3C,BraA03g049080.3C,BraA02g005670.3C,BraA08g008870.3C,BraA09g061240.3C,BraA07g005690.3C,BraA05g013740.3C,BraA08g031790.3C,BraA06g033490.3C,BraA04g011410.3C,BraA05g001350.3C,BraA07g026960.3C,BraA09g036230.3C,BraA10g014710.3C,BraA03g056770.3C,BraA05g027110.3C,BraA02g014170.3C,BraA04g021020.3C,BraA10g001210.3C,BraA02g039740.3C,BraA01g030320.3C,BraAnng0…
GO:0022803	passive transmembrane transporter activity	molecular_function	0.013962	0.21539	77	6700	274	30047	BraA10g028370.3C,BraA03g057130.3C,BraA04g021060.3C,BraA04g021050.3C,BraA01g005420.3C,BraA10g022910.3C,BraA09g060640.3C,BraA05g024430.3C,BraA02g003910.3C,BraA08g009320.3C,BraA02g033370.3C,BraA05g017770.3C,BraA09g022610.3C,BraA03g048260.3C,BraA04g021030.3C,BraA05g007380.3C,BraA09g042320.3C,BraA02g016460.3C,BraA02g012020.3C,BraA07g024520.3C,BraA01g007310.3C,BraA08g014990.3C,BraA04g021040.3C,BraA05g0…
GO:0022838	substrate-specific channel activity	molecular_function	0.013962	0.21539	77	6700	274	30047	BraA02g039740.3C,BraA10g001210.3C,BraA04g021020.3C,BraA01g044710.3C,BraA07g039130.3C,BraAnng004790.3C,BraA01g030320.3C,BraA02g039730.3C,BraA09g002380.3C,BraA03g026240.3C,BraA09g004270.3C,BraA09g052320.3C,BraA09g004220.3C,BraA09g045890.3C,BraA07g023230.3C,BraA09g015840.3C,BraA05g012460.3C,BraA03g049080.3C,BraA10g000690.3C,BraA08g012750.3C,BraA02g005670.3C,BraA09g028440.3C,BraA09g061240.3C,BraA07g0…
GO:0008233	peptidase activity	molecular_function	0.01448	0.22266	338	6700	1365	30047	BraA01g005080.3C,BraA08g013690.3C,BraA07g015480.3C,BraA04g010870.3C,BraA09g061240.3C,BraA07g007040.3C,BraA01g033290.3C,BraA07g026180.3C,BraA02g029150.3C,BraA07g009880.3C,BraA09g057610.3C,BraA09g016710.3C,BraA02g033900.3C,BraA01g009720.3C,BraA03g017910.3C,BraA01g014110.3C,BraA07g031710.3C,BraA02g000440.3C,BraA06g007600.3C,BraA10g017510.3C,BraA09g055970.3C,BraA07g016790.3C,BraA07g006990.3C,BraA05g0…
GO:0044459	plasma membrane part	cellular_component	0.01518	0.23266	53	6700	180	30047	BraA07g038120.3C,BraA09g017440.3C,BraA01g041800.3C,BraA01g017430.3C,BraA05g002870.3C,BraA10g025040.3C,BraA01g000190.3C,BraA10g020220.3C,BraA02g006510.3C,BraA09g017480.3C,BraA08g021920.3C,BraA09g015840.3C,BraA09g006290.3C,BraA10g026310.3C,BraA03g033700.3C,BraA08g009630.3C,BraA03g033230.3C,BraA01g016640.3C,BraA02g009200.3C,BraA09g061750.3C,BraA05g032520.3C,BraA05g032980.3C,BraA09g017460.3C,BraA04g0…
GO:0005643	nuclear pore	cellular_component	0.01527	0.23328	13	6700	32	30047	BraA01g005620.3C,BraA03g037370.3C,BraA01g010540.3C,BraA04g029460.3C,BraA07g025870.3C,BraA01g037680.3C,BraA06g011870.3C,BraA09g013820.3C,BraA01g009600.3C,BraA07g017730.3C,BraA06g044360.3C,BraA05g032970.3C,BraA09g059510.3C
GO:0008514	organic anion transmembrane transporter activity	molecular_function	0.015367	0.234	18	6700	49	30047	BraA04g003920.3C,BraA04g030080.3C,BraA09g001280.3C,BraA09g004220.3C,BraA10g027520.3C,BraA08g014170.3C,BraA01g033760.3C,BraA02g006850.3C,BraA09g057260.3C,BraA07g040280.3C,BraA09g013820.3C,BraA04g025030.3C,BraA07g010480.3C,BraA01g040290.3C,BraA07g025700.3C,BraA03g047500.3C,BraA03g054970.3C,BraA08g029390.3C
GO:0008152	metabolic process	biological_process	0.015555	0.23609	3514	6700	15408	30047	BraA10g019700.3C,BraA09g034610.3C,BraA03g011440.3C,BraA08g027870.3C,BraA01g042180.3C,BraA02g009790.3C,BraA03g061510.3C,BraA09g058660.3C,BraA08g020190.3C,BraA09g006570.3C,BraA03g045660.3C,BraA03g051530.3C,BraA05g026410.3C,BraA05g027690.3C,BraA01g017430.3C,BraA04g000580.3C,BraA10g019090.3C,BraA05g000150.3C,BraA03g036640.3C,BraA01g006570.3C,BraA05g040420.3C,BraA02g032880.3C,BraA10g018890.3C,BraA02g0…
raA07g0"
10440.3C,BraA03g014770.3C,BraA10g025590.3C,BraA03g015360.3C,BraA01g027190.3C,BraA03g064540.3C,BraA08g017080.3C,BraA03g010250.3C,BraA02g039840.3C,BraA03g049630.3C,BraA03g005570.3C,BraA10g028470.3C,BraA05g016280.3C,BraA08g020660.3C,BraA09g065420.3C,BraA06g039100.3C,BraA05g035020.3C,BraA02g003310.3C,BraA07g002930.3C,BraA04g007350.3C,BraA02g018920.3C,BraA02g043120.3C,BraA05g015780.3C,BraA04g027280.3C…
GO:0046903	secretion	biological_process	0.015736	0.23807	47	6700	157	30047	BraA03g005320.3C,BraA07g014180.3C,BraA02g042460.3C,BraA02g037090.3C,BraA09g026160.3C,BraA05g006610.3C,BraA06g043270.3C,BraA09g059990.3C,BraA04g007220.3C,BraA09g049500.3C,BraA06g028790.3C,BraA02g038110.3C,BraA05g003160.3C,BraA08g017140.3C,BraA06g043400.3C,BraA02g030480.3C,BraA09g015470.3C,BraA06g002450.3C,BraA03g029750.3C,BraA05g036440.3C,BraA10g030130.3C,BraA09g015850.3C,BraA01g040860.3C,BraA09g0…
GO:0003887	DNA-directed DNA polymerase activity	molecular_function	0.015883	0.23952	41	6700	134	30047	BraA05g020120.3C,BraA10g020470.3C,BraA01g010220.3C,BraA09g005490.3C,BraA06g010460.3C,BraA03g044120.3C,BraA01g035550.3C,BraA01g005360.3C,BraA09g021180.3C,BraA02g040590.3C,BraA02g008030.3C,BraA07g012790.3C,BraA09g061750.3C,BraA01g004190.3C,BraA05g018720.3C,BraA02g035720.3C,BraA07g031590.3C,BraA08g016620.3C,BraA07g016790.3C,BraA06g042000.3C,BraA06g005390.3C,BraA03g052260.3C,BraA05g026720.3C,BraA07g0…
GO:0010468	regulation of gene expression	biological_process	0.015941	0.23962	686	6700	2869	30047	BraA01g018050.3C,BraA09g046090.3C,BraA10g030130.3C,BraA07g001810.3C,BraA03g012400.3C,BraA06g007160.3C,BraA06g020800.3C,BraA02g022820.3C,BraA01g004740.3C,BraA01g019710.3C,BraA08g002190.3C,BraA10g031560.3C,BraA08g002230.3C,BraA07g034210.3C,BraA04g015640.3C,BraA03g034710.3C,BraA01g039420.3C,BraA02g005950.3C,BraA04g004400.3C,BraA04g032440.3C,BraA01g041550.3C,BraA07g018230.3C,BraA07g004880.3C,BraA08g0…
GO:0005539	glycosaminoglycan binding	molecular_function	0.016698	0.24754	5	6700	8	30047	BraA07g024720.3C,BraA02g009170.3C,BraA07g025380.3C,BraA07g021890.3C,BraA06g013230.3C
GO:0004484	mRNA guanylyltransferase activity	molecular_function	0.01673	0.24754	5	6700	8	30047	BraA05g037300.3C,BraAnng005250.3C,BraA03g000020.3C,BraA03g052300.3C,BraAnng005330.3C
GO:0004814	arginine-tRNA ligase activity	molecular_function	0.016732	0.24754	5	6700	8	30047	BraA08g019500.3C,BraA07g027820.3C,BraA03g053260.3C,BraA05g033190.3C,BraA01g017000.3C
GO:0006420	arginyl-tRNA aminoacylation	biological_process	0.016732	0.24754	5	6700	8	30047	BraA08g019500.3C,BraA07g027820.3C,BraA05g033190.3C,BraA03g053260.3C,BraA01g017000.3C
GO:0008685	2-C-methyl-D-erythritol 2,4-cyclodiphosphate synthase activity	molecular_function	0.016732	0.24754	5	6700	8	30047	BraA10g020070.3C,BraA06g033040.3C,BraA02g041420.3C,BraA03g030210.3C,BraA09g005540.3C
GO:0005991	trehalose metabolic process	biological_process	0.017092	0.25208	17	6700	46	30047	BraA01g033870.3C,BraA09g031680.3C,BraA01g028140.3C,BraA02g024520.3C,BraA03g052820.3C,BraA03g053950.3C,BraA04g016350.3C,BraA10g009800.3C,BraA03g061770.3C,BraA08g021830.3C,BraA07g041090.3C,BraA02g015910.3C,BraA07g030900.3C,BraA04g025560.3C,BraA01g000670.3C,BraA01g041280.3C,BraA03g047890.3C
GO:0008150	biological_process	biological_process	0.017484	0.25706	4729	6700	20892	30047	BraA04g006680.3C,BraA05g006850.3C,BraA06g037730.3C,BraA05g026190.3C,BraA06g035060.3C,BraA08g029270.3C,BraA06g010940.3C,BraA09g013820.3C,BraA09g049340.3C,BraA03g026220.3C,BraA01g028140.3C,BraA09g065190.3C,BraA03g056660.3C,BraA08g024010.3C,BraA07g016720.3C,BraA04g027940.3C,BraA01g026700.3C,BraA09g036530.3C,BraA01g024640.3C,BraA07g009630.3C,BraA09g056460.3C,BraA02g017780.3C,BraA02g002220.3C,BraA06g0…
raA06g0"
18110.3C,BraA05g007040.3C,BraA01g010540.3C,BraA01g005150.3C,BraA01g011970.3C,BraA02g023510.3C,BraA06g015050.3C,BraA07g011330.3C,BraA09g053890.3C,BraA05g003190.3C,BraA05g032000.3C,BraA02g018440.3C,BraA03g049520.3C,BraA06g003680.3C,BraA10g029290.3C,BraA03g031180.3C,BraA01g000430.3C,BraA09g057610.3C,BraA04g029460.3C,BraA07g038750.3C,BraA03g038360.3C,BraA01g001830.3C,BraAnng002570.3C,BraA05g039000.3C…
9650.3C"
,BraA04g003920.3C,BraA02g000110.3C,BraA10g001250.3C,BraA06g020690.3C,BraA03g053020.3C,BraA09g009840.3C,BraA09g023080.3C,BraA03g029650.3C,BraA09g059770.3C,BraA08g029390.3C,BraA03g017800.3C,BraA06g006770.3C,BraA03g055280.3C,BraA06g005150.3C,BraA04g020670.3C,BraA01g016260.3C,BraA06g042430.3C,BraA01g033050.3C,BraA01g004610.3C,BraA03g040760.3C,BraA08g015600.3C,BraA01g036880.3C,BraA10g013540.3C,BraA09g…
GO:0032324	molybdopterin cofactor biosynthetic process	biological_process	0.017878	0.26121	11	6700	26	30047	BraA07g034090.3C,BraA03g001720.3C,BraA05g000150.3C,BraA02g009380.3C,BraA05g040670.3C,BraA02g043120.3C,BraA08g014390.3C,BraA09g048560.3C,BraA04g031870.3C,BraA06g011500.3C,BraA02g019060.3C
GO:0043545	molybdopterin cofactor metabolic process	biological_process	0.017878	0.26121	11	6700	26	30047	BraA07g034090.3C,BraA03g001720.3C,BraA05g000150.3C,BraA02g009380.3C,BraA05g040670.3C,BraA02g043120.3C,BraA08g014390.3C,BraA04g031870.3C,BraA09g048560.3C,BraA02g019060.3C,BraA06g011500.3C
GO:0000160	phosphorelay signal transduction system	biological_process	0.018311	0.2667	50	6700	170	30047	BraA04g009760.3C,BraA01g033380.3C,BraA07g033360.3C,BraA02g035020.3C,BraA06g039890.3C,BraA10g006560.3C,BraA04g008090.3C,BraA02g008740.3C,BraA10g032150.3C,BraA03g059810.3C,BraA06g003380.3C,BraA07g003100.3C,BraA03g018460.3C,BraA02g000660.3C,BraA09g012130.3C,BraA05g002160.3C,BraA05g030450.3C,BraA10g017170.3C,BraA09g064300.3C,BraA03g018110.3C,BraA09g060030.3C,BraA01g008700.3C,BraA01g020760.3C,BraA06g0…
GO:0016779	nucleotidyltransferase activity	molecular_function	0.018611	0.27024	158	6700	610	30047	BraA07g038530.3C,BraA09g014950.3C,BraA06g023330.3C,BraA03g058380.3C,BraA09g005490.3C,BraA03g044120.3C,BraA03g007210.3C,BraA01g010220.3C,BraA10g001670.3C,BraA05g010720.3C,BraA01g022300.3C,BraA07g033990.3C,BraA07g031590.3C,BraA01g004190.3C,BraA09g052440.3C,BraA02g009200.3C,BraA01g019700.3C,BraA07g004010.3C,BraA03g029250.3C,BraA01g002240.3C,BraA03g040470.3C,BraA09g015740.3C,BraA06g007620.3C,BraA03g0…
GO:0040029	regulation of gene expression, epigenetic	biological_process	0.019134	0.27697	10	6700	23	30047	BraA09g009700.3C,BraA02g037070.3C,BraA07g021640.3C,BraA06g038050.3C,BraA04g018740.3C,BraA05g026590.3C,BraA01g033050.3C,BraA01g018050.3C,BraA07g010440.3C,BraA09g046270.3C
GO:0015276	ligand-gated ion channel activity	molecular_function	0.019772	0.28357	34	6700	109	30047	BraA01g009560.3C,BraA05g014930.3C,BraA09g061240.3C,BraA08g008870.3C,BraA09g028440.3C,BraA03g017120.3C,BraA09g004230.3C,BraA10g014710.3C,BraA03g060390.3C,BraA10g020170.3C,BraA05g012490.3C,BraA08g031790.3C,BraA06g033490.3C,BraA08g014990.3C,BraA04g021040.3C,BraA07g039130.3C,BraA09g042320.3C,BraA01g030320.3C,BraA02g039740.3C,BraA05g007380.3C,BraA04g021030.3C,BraA09g022610.3C,BraA04g021020.3C,BraA03g0…
GO:0022834	ligand-gated channel activity	molecular_function	0.019772	0.28357	34	6700	109	30047	BraA10g014710.3C,BraA09g004230.3C,BraA03g017120.3C,BraA08g031790.3C,BraA06g033490.3C,BraA05g012490.3C,BraA04g021040.3C,BraA08g014990.3C,BraA03g060390.3C,BraA10g020170.3C,BraA08g008870.3C,BraA01g009560.3C,BraA09g061240.3C,BraA05g014930.3C,BraA09g028440.3C,BraA05g012460.3C,BraA04g021050.3C,BraA02g003910.3C,BraA10g022910.3C,BraA03g057130.3C,BraA09g004220.3C,BraA09g002380.3C,BraA02g039730.3C,BraA04g0…
GO:0008192	RNA guanylyltransferase activity	molecular_function	0.019892	0.28357	6	6700	11	30047	BraAnng005330.3C,BraA03g052300.3C,BraA05g037300.3C,BraAnng005250.3C,BraA06g028310.3C,BraA03g000020.3C
GO:0070568	guanylyltransferase activity	molecular_function	0.019892	0.28357	6	6700	11	30047	BraA05g037300.3C,BraAnng005250.3C,BraA06g028310.3C,BraA03g000020.3C,BraA03g052300.3C,BraAnng005330.3C
GO:0042147	retrograde transport, endosome to Golgi	biological_process	0.019892	0.28357	6	6700	11	30047	BraA07g039240.3C,BraA01g010700.3C,BraA06g016490.3C,BraA07g003120.3C,BraA03g049000.3C,BraA09g042070.3C
GO:0016706	oxidoreductase activity, acting on paired donors, with incorporation or reduction of molecular oxygen, 2-oxoglutarate as one donor, and incorporation of one atom each of oxygen into both donors	molecular_function	0.020212	0.28726	9	6700	20	30047	BraA10g028350.3C,BraA07g001330.3C,BraA09g020290.3C,BraA09g025790.3C,BraA02g011970.3C,BraA02g014840.3C,BraA06g024400.3C,BraA03g037210.3C,BraA05g001530.3C
GO:0072657	protein localization to membrane	biological_process	0.020345	0.28741	41	6700	136	30047	BraA05g005460.3C,BraA09g013990.3C,BraA07g031150.3C,BraA02g017520.3C,BraA02g006080.3C,BraA07g040010.3C,BraA01g010540.3C,BraA02g043470.3C,BraA03g032030.3C,BraA09g005000.3C,BraA02g033580.3C,BraA02g037540.3C,BraA06g031920.3C,BraA08g013310.3C,BraA09g006900.3C,BraA01g038090.3C,BraA04g031870.3C,BraA03g061510.3C,BraA06g005800.3C,BraA09g020050.3C,BraA02g041400.3C,BraA02g021570.3C,BraA02g016570.3C,BraA08g0…
GO:0090150	establishment of protein localization to membrane	biological_process	0.020345	0.28741	41	6700	136	30047	BraA09g060030.3C,BraA06g028310.3C,BraA10g023820.3C,BraA09g049400.3C,BraA09g014740.3C,BraA03g022100.3C,BraA06g025250.3C,BraA08g005520.3C,BraA08g014390.3C,BraA10g023320.3C,BraA03g048870.3C,BraA10g008170.3C,BraA02g010260.3C,BraA06g025180.3C,BraA03g023010.3C,BraA08g034610.3C,BraA09g005560.3C,BraA06g042140.3C,BraA08g013310.3C,BraA06g031920.3C,BraA09g020050.3C,BraA06g005800.3C,BraA03g061510.3C,BraA04g0…
GO:0015399	primary active transmembrane transporter activity	molecular_function	0.02088	0.29309	53	6700	183	30047	BraA09g065680.3C,BraA03g053050.3C,BraA03g017370.3C,BraA08g021770.3C,BraA04g032500.3C,BraA07g021240.3C,BraA09g020100.3C,BraA07g024520.3C,BraA06g007460.3C,BraA05g006520.3C,BraA03g020890.3C,BraA05g020300.3C,BraA07g041820.3C,BraA03g048180.3C,BraA09g057870.3C,BraA02g027420.3C,BraA10g000100.3C,BraA06g019200.3C,BraA09g036350.3C,BraA02g038240.3C,BraA08g019780.3C,BraA06g036790.3C,BraA07g024110.3C,BraA05g0…
GO:0015405	P-P-bond-hydrolysis-driven transmembrane transporter activity	molecular_function	0.02088	0.29309	53	6700	183	30047	BraA02g027420.3C,BraA10g000100.3C,BraA07g041820.3C,BraA03g048180.3C,BraA09g057870.3C,BraA07g021240.3C,BraA09g020100.3C,BraA03g020890.3C,BraA05g006520.3C,BraA06g007460.3C,BraA07g024520.3C,BraA05g020300.3C,BraA03g053050.3C,BraA09g065680.3C,BraA03g017370.3C,BraA04g032500.3C,BraA08g021770.3C,BraA03g046260.3C,BraA06g015880.3C,BraA06g036490.3C,BraA01g008800.3C,BraA10g001250.3C,BraA03g046270.3C,BraA06g0…
GO:0003725	double-stranded RNA binding	molecular_function	0.020978	0.29309	7	6700	14	30047	BraA10g017660.3C,BraA04g001540.3C,BraA03g030090.3C,BraA03g010640.3C,BraA05g027260.3C,BraA02g013060.3C,BraA01g033330.3C
GO:0019184	nonribosomal peptide biosynthetic process	biological_process	0.020997	0.29309	7	6700	14	30047	BraA10g014260.3C,BraA10g011270.3C,BraA09g004980.3C,BraA06g033790.3C,BraA09g048560.3C,BraA03g020320.3C,BraA05g030510.3C
GO:0016482	cytoplasmic transport	biological_process	0.021069	0.29322	81	6700	295	30047	BraA03g048870.3C,BraA06g039580.3C,BraA04g022750.3C,BraA08g005520.3C,BraA06g043270.3C,BraA05g012950.3C,BraA06g025180.3C,BraA03g016840.3C,BraA05g015960.3C,BraA09g023130.3C,BraA09g005560.3C,BraA07g032640.3C,BraA08g034610.3C,BraA09g060030.3C,BraA09g041360.3C,BraA02g035350.3C,BraA09g036720.3C,BraA06g028310.3C,BraA09g064420.3C,BraA09g024640.3C,BraA03g022100.3C,BraA08g027550.3C,BraA09g009800.3C,BraA07g0…
GO:0016840	carbon-nitrogen lyase activity	molecular_function	0.02116	0.29361	15	6700	40	30047	BraA10g007910.3C,BraA06g005550.3C,BraA03g035460.3C,BraA03g020440.3C,BraA09g047130.3C,BraA09g042280.3C,BraA10g001650.3C,BraA02g022080.3C,BraA09g048240.3C,BraA09g038840.3C,BraA07g037910.3C,BraA07g028390.3C,BraA03g062180.3C,BraA08g019460.3C,BraA01g009810.3C
GO:0008047	enzyme activator activity	molecular_function	0.021389	0.29591	32	6700	102	30047	BraA06g025190.3C,BraA02g000500.3C,BraA10g012770.3C,BraA01g004190.3C,BraA03g019550.3C,BraA01g041390.3C,BraA03g033610.3C,BraA05g004370.3C,BraA04g003740.3C,BraA10g025110.3C,BraA06g005720.3C,BraA09g037180.3C,BraA04g000740.3C,BraA05g029680.3C,BraA07g020540.3C,BraA09g024560.3C,BraA01g011810.3C,BraA04g008870.3C,BraA04g006050.3C,BraA09g018440.3C,BraA03g028530.3C,BraA02g001370.3C,BraA01g010260.3C,BraA01g0…
GO:0032940	secretion by cell	biological_process	0.021856	0.30149	46	6700	156	30047	BraA09g059990.3C,BraA06g043270.3C,BraA05g006610.3C,BraA09g026160.3C,BraA02g037090.3C,BraA09g049500.3C,BraA04g007220.3C,BraA03g005320.3C,BraA02g042460.3C,BraA07g014180.3C,BraA03g029750.3C,BraA06g002450.3C,BraA02g030480.3C,BraA09g015470.3C,BraA05g036440.3C,BraA06g028790.3C,BraA02g038110.3C,BraA06g043400.3C,BraA05g003160.3C,BraA08g017140.3C,BraA03g011860.3C,BraA10g024290.3C,BraA07g036300.3C,BraA06g0…
GO:0060255	regulation of macromolecule metabolic process	biological_process	0.022092	0.30384	707	6700	2973	30047	BraA03g022970.3C,BraA08g028860.3C,BraA06g023330.3C,BraA06g006710.3C,BraA07g018720.3C,BraA06g024430.3C,BraA02g038940.3C,BraA01g039980.3C,BraA03g045910.3C,BraA10g009410.3C,BraA09g055270.3C,BraA02g014530.3C,BraA09g017080.3C,BraA03g065530.3C,BraA09g018800.3C,BraA03g028460.3C,BraA10g030000.3C,BraA02g009920.3C,BraA10g013370.3C,BraA06g006910.3C,BraA03g016560.3C,BraA06g006490.3C,BraA03g037090.3C,BraA06g0…
GO:0044282	small molecule catabolic process	biological_process	0.022784	0.31244	20	6700	58	30047	BraA04g000100.3C,BraA02g014280.3C,BraA02g013310.3C,BraA08g025800.3C,BraA09g006570.3C,BraA10g004900.3C,BraA02g017780.3C,BraA01g030800.3C,BraA05g034370.3C,BraA06g010510.3C,BraA10g011880.3C,BraA09g034150.3C,BraA07g001030.3C,BraA09g012000.3C,BraA05g021510.3C,BraA06g003360.3C,BraA10g020070.3C,BraA03g006390.3C,BraA08g006460.3C,BraA09g026520.3C
GO:0030133	transport vesicle	cellular_component	0.022955	0.31372	26	6700	80	30047	BraA06g020420.3C,BraA09g002390.3C,BraA07g032640.3C,BraA03g033700.3C,BraA09g023130.3C,BraA04g020090.3C,BraA05g037780.3C,BraA05g010520.3C,BraA06g039580.3C,BraA04g028200.3C,BraA04g020750.3C,BraA09g054690.3C,BraA06g043270.3C,BraA09g061370.3C,BraA03g021190.3C,BraA06g031300.3C,BraA04g025560.3C,BraA01g005430.3C,BraA02g035430.3C,BraA03g055130.3C,BraA10g026310.3C,BraA03g031420.3C,BraA02g035350.3C,BraA09g0…
GO:0044425	membrane part	cellular_component	0.023011	0.31372	942	6700	4002	30047	BraA09g047600.3C,BraA01g002150.3C,BraA03g018120.3C,BraA09g044430.3C,BraA08g008870.3C,BraA06g043270.3C,BraA08g004440.3C,BraA03g034840.3C,BraA09g055520.3C,BraA09g061240.3C,BraA07g003110.3C,BraA09g002760.3C,BraA09g022190.3C,BraA06g020420.3C,BraA07g029790.3C,BraA05g010400.3C,BraA07g000310.3C,BraA07g032640.3C,BraA07g030560.3C,BraA04g014720.3C,BraA09g016250.3C,BraA04g012000.3C,BraA06g036490.3C,BraA06g0…
GO:0016701	oxidoreductase activity, acting on single donors with incorporation of molecular oxygen	molecular_function	0.023096	0.31396	30	6700	95	30047	BraA03g048370.3C,BraA09g006410.3C,BraA03g036550.3C,BraA02g013310.3C,BraA01g037460.3C,BraA08g033010.3C,BraA02g014280.3C,BraA06g010510.3C,BraA06g017010.3C,BraA10g011880.3C,BraA07g031170.3C,BraA05g032640.3C,BraA10g007590.3C,BraA01g026340.3C,BraA03g036560.3C,BraA02g033420.3C,BraA01g030800.3C,BraA05g001530.3C,BraA07g001030.3C,BraA07g042260.3C,BraA07g030930.3C,BraA05g003190.3C,BraA10g009090.3C,BraA03g0…
GO:0005886	plasma membrane	cellular_component	0.025013	0.3258	92	6700	342	30047	BraA01g041800.3C,BraA03g026940.3C,BraA09g017440.3C,BraA09g015840.3C,BraA06g025510.3C,BraA02g027420.3C,BraA09g051870.3C,BraA07g019050.3C,BraA01g000190.3C,BraA02g006510.3C,BraA01g016640.3C,BraA08g009630.3C,BraA03g033700.3C,BraA07g023600.3C,BraA03g033230.3C,BraA06g017090.3C,BraA08g032720.3C,BraAnng004790.3C,BraA02g010340.3C,BraA09g017460.3C,BraA01g044710.3C,BraA05g032520.3C,BraA09g017620.3C,BraA03g0…
GO:0015296	anion:cation symporter activity	molecular_function	0.025066	0.3258	4	6700	6	30047	BraA02g006850.3C,BraA07g040280.3C,BraA04g030080.3C,BraA07g010480.3C
GO:0004779	sulfate adenylyltransferase activity	molecular_function	0.025073	0.3258	4	6700	6	30047	BraA03g040710.3C,BraA06g043230.3C,BraA01g022010.3C,BraA05g024320.3C
GO:0004781	sulfate adenylyltransferase (ATP) activity	molecular_function	0.025073	0.3258	4	6700	6	30047	BraA05g024320.3C,BraA01g022010.3C,BraA06g043230.3C,BraA03g040710.3C
GO:0000295	adenine nucleotide transmembrane transporter activity	molecular_function	0.025077	0.3258	4	6700	6	30047	BraA07g025700.3C,BraA10g027520.3C,BraA03g054970.3C,BraA08g029390.3C
GO:0005346	purine ribonucleotide transmembrane transporter activity	molecular_function	0.025077	0.3258	4	6700	6	30047	BraA03g054970.3C,BraA08g029390.3C,BraA10g027520.3C,BraA07g025700.3C
GO:0005347	ATP transmembrane transporter activity	molecular_function	0.025077	0.3258	4	6700	6	30047	BraA08g029390.3C,BraA03g054970.3C,BraA07g025700.3C,BraA10g027520.3C
GO:0005471	ATP:ADP antiporter activity	molecular_function	0.025077	0.3258	4	6700	6	30047	BraA08g029390.3C,BraA03g054970.3C,BraA07g025700.3C,BraA10g027520.3C
GO:0015211	purine nucleoside transmembrane transporter activity	molecular_function	0.025077	0.3258	4	6700	6	30047	BraA08g029390.3C,BraA03g054970.3C,BraA07g025700.3C,BraA10g027520.3C
GO:0015215	nucleotide transmembrane transporter activity	molecular_function	0.025077	0.3258	4	6700	6	30047	BraA07g025700.3C,BraA10g027520.3C,BraA03g054970.3C,BraA08g029390.3C
GO:0015216	purine nucleotide transmembrane transporter activity	molecular_function	0.025077	0.3258	4	6700	6	30047	BraA10g027520.3C,BraA07g025700.3C,BraA08g029390.3C,BraA03g054970.3C
GO:0015217	ADP transmembrane transporter activity	molecular_function	0.025077	0.3258	4	6700	6	30047	BraA10g027520.3C,BraA07g025700.3C,BraA08g029390.3C,BraA03g054970.3C
GO:0015301	anion:anion antiporter activity	molecular_function	0.025077	0.3258	4	6700	6	30047	BraA10g027520.3C,BraA07g025700.3C,BraA03g054970.3C,BraA08g029390.3C
GO:0015605	organophosphate ester transmembrane transporter activity	molecular_function	0.025077	0.3258	4	6700	6	30047	BraA03g054970.3C,BraA08g029390.3C,BraA10g027520.3C,BraA07g025700.3C
GO:0030904	retromer complex	cellular_component	0.025078	0.3258	4	6700	6	30047	BraA09g042070.3C,BraA07g039240.3C,BraA07g003120.3C,BraA06g016490.3C
GO:0004809	tRNA (guanine-N2-)-methyltransferase activity	molecular_function	0.025078	0.3258	4	6700	6	30047	BraA10g023090.3C,BraA01g044660.3C,BraA09g046270.3C,BraA01g018050.3C
GO:0051189	prosthetic group metabolic process	biological_process	0.026092	0.33734	13	6700	34	30047	BraA05g000150.3C,BraA08g030460.3C,BraA03g001720.3C,BraA07g034090.3C,BraA02g019060.3C,BraA06g011500.3C,BraA04g031870.3C,BraA09g048560.3C,BraA02g043120.3C,BraA08g014390.3C,BraA05g040670.3C,BraA02g009380.3C,BraA01g024650.3C
GO:0071103	DNA conformation change	biological_process	0.026109	0.33734	42	6700	142	30047	BraA08g013030.3C,BraA06g015880.3C,BraA02g002120.3C,BraA08g027120.3C,BraA04g007350.3C,BraA02g033410.3C,BraA02g044490.3C,BraA03g022100.3C,BraA08g028800.3C,BraA03g002620.3C,BraA09g043480.3C,BraA01g043070.3C,BraA10g031390.3C,BraA05g037580.3C,BraA03g027560.3C,BraA03g020660.3C,BraA06g014360.3C,BraA03g038360.3C,BraA09g011780.3C,BraA02g013480.3C,BraA03g054970.3C,BraA09g041560.3C,BraA05g026410.3C,BraA01g0…
GO:0009982	pseudouridine synthase activity	molecular_function	0.026387	0.33998	10	6700	24	30047	BraA05g027860.3C,BraA07g041820.3C,BraA09g034800.3C,BraA07g039470.3C,BraA01g034290.3C,BraA03g033120.3C,BraA03g046070.3C,BraA10g017510.3C,BraA05g006710.3C,BraA01g012370.3C
GO:0009341	beta-galactosidase complex	cellular_component	0.026665	0.34263	15	6700	41	30047	BraA06g044400.3C,BraA07g004380.3C,BraA07g018810.3C,BraA04g023740.3C,BraA09g009560.3C,BraA04g006770.3C,BraA07g017480.3C,BraA01g016860.3C,BraA03g053190.3C,BraA03g043430.3C,BraA01g003360.3C,BraA07g012110.3C,BraA06g004560.3C,BraA03g059390.3C,BraA01g002370.3C
GO:0034637	cellular carbohydrate biosynthetic process	biological_process	0.026934	0.34514	45	6700	154	30047	BraA09g008400.3C,BraA02g023000.3C,BraA02g007130.3C,BraA09g014890.3C,BraA03g047890.3C,BraA01g000390.3C,BraA05g038540.3C,BraA01g000670.3C,BraA09g010020.3C,BraA04g001820.3C,BraA10g004220.3C,BraA07g034670.3C,BraA06g002430.3C,BraA05g016030.3C,BraA03g062090.3C,BraA05g023340.3C,BraA01g028140.3C,BraA08g002820.3C,BraA05g012090.3C,BraA04g016350.3C,BraA03g053950.3C,BraA01g032050.3C,BraA02g024520.3C,BraA01g0…
GO:0042626	ATPase activity, coupled to transmembrane movement of substances	molecular_function	0.0277	0.35213	49	6700	170	30047	BraA05g025890.3C,BraA06g035810.3C,BraA09g022190.3C,BraA08g035130.3C,BraA07g029790.3C,BraA07g024110.3C,BraA08g019780.3C,BraA06g036790.3C,BraA05g010400.3C,BraA09g036350.3C,BraA02g038240.3C,BraA01g029150.3C,BraA02g033590.3C,BraA09g048560.3C,BraA06g036870.3C,BraA07g003110.3C,BraA01g038720.3C,BraA09g034310.3C,BraA03g054790.3C,BraA01g016650.3C,BraA06g041050.3C,BraA07g025380.3C,BraA03g042500.3C,BraA10g0…
GO:0043492	ATPase activity, coupled to movement of substances	molecular_function	0.0277	0.35213	49	6700	170	30047	BraA01g029150.3C,BraA02g033590.3C,BraA09g048560.3C,BraA07g003110.3C,BraA06g036870.3C,BraA01g038720.3C,BraA09g034310.3C,BraA06g035810.3C,BraA05g025890.3C,BraA09g022190.3C,BraA08g035130.3C,BraA07g029790.3C,BraA08g019780.3C,BraA06g036790.3C,BraA07g024110.3C,BraA05g010400.3C,BraA09g036350.3C,BraA02g038240.3C,BraA03g046270.3C,BraA01g008800.3C,BraA10g001250.3C,BraA06g015880.3C,BraA06g036490.3C,BraA03g0…
GO:0055085	transmembrane transport	biological_process	0.027705	0.35213	366	6700	1503	30047	BraA09g004220.3C,BraA03g064970.3C,BraA03g001200.3C,BraA01g019200.3C,BraA03g054530.3C,BraA09g021000.3C,BraA08g029540.3C,BraA09g003110.3C,BraA01g016640.3C,BraA03g028830.3C,BraA01g016340.3C,BraA01g011030.3C,BraA01g040290.3C,BraA09g020100.3C,BraAnng004790.3C,BraA03g025820.3C,BraA06g007460.3C,BraA10g021680.3C,BraA04g002750.3C,BraA07g026960.3C,BraA05g001350.3C,BraA01g009740.3C,BraA05g038270.3C,BraA09g0…
GO:0005938	cell cortex	cellular_component	0.027804	0.35243	38	6700	127	30047	BraA06g043660.3C,BraA02g004560.3C,BraA05g032990.3C,BraA01g039310.3C,BraA10g024290.3C,BraA02g042340.3C,BraA03g011860.3C,BraA06g006450.3C,BraA09g042510.3C,BraA07g029040.3C,BraA02g001000.3C,BraA01g006310.3C,BraA04g001990.3C,BraA02g039740.3C,BraA01g040860.3C,BraA06g011020.3C,BraA02g005310.3C,BraA01g017880.3C,BraA10g031760.3C,BraA04g025700.3C,BraA03g035180.3C,BraA09g012590.3C,BraA06g008640.3C,BraA07g0…
GO:0072686	mitotic spindle	cellular_component	0.028635	0.35974	18	6700	52	30047	BraA03g057200.3C,BraA09g004640.3C,BraA02g043430.3C,BraA07g027190.3C,BraA02g020620.3C,BraA09g041240.3C,BraA06g039360.3C,BraA03g028750.3C,BraA09g018080.3C,BraA01g036390.3C,BraA10g002250.3C,BraA01g006110.3C,BraA05g035970.3C,BraA09g024050.3C,BraA07g023600.3C,BraA06g029980.3C,BraA09g052440.3C,BraA06g014360.3C
GO:0000778	condensed nuclear chromosome kinetochore	cellular_component	0.028764	0.35974	24	6700	74	30047	BraA09g004640.3C,BraA02g043430.3C,BraA07g027190.3C,BraA03g057200.3C,BraA07g035190.3C,BraA02g020620.3C,BraA09g041240.3C,BraA07g027110.3C,BraA06g039360.3C,BraA01g036390.3C,BraA10g002250.3C,BraA05g009980.3C,BraA08g017000.3C,BraA03g028750.3C,BraA09g018080.3C,BraA09g024050.3C,BraA01g006110.3C,BraA05g035970.3C,BraA06g029980.3C,BraA07g023600.3C,BraA03g010070.3C,BraA09g049340.3C,BraA06g014360.3C,BraA09g0…
GO:0000780	condensed nuclear chromosome, centromeric region	cellular_component	0.028764	0.35974	24	6700	74	30047	BraA09g024050.3C,BraA01g006110.3C,BraA05g035970.3C,BraA01g036390.3C,BraA08g017000.3C,BraA10g002250.3C,BraA05g009980.3C,BraA03g028750.3C,BraA09g018080.3C,BraA09g049340.3C,BraA06g014360.3C,BraA09g052440.3C,BraA06g029980.3C,BraA07g023600.3C,BraA03g010070.3C,BraA07g035190.3C,BraA09g004640.3C,BraA02g043430.3C,BraA07g027190.3C,BraA03g057200.3C,BraA09g041240.3C,BraA07g027110.3C,BraA06g039360.3C,BraA02g0…
GO:0000942	condensed nuclear chromosome outer kinetochore	cellular_component	0.028764	0.35974	24	6700	74	30047	BraA03g028750.3C,BraA09g018080.3C,BraA01g036390.3C,BraA05g009980.3C,BraA10g002250.3C,BraA08g017000.3C,BraA01g006110.3C,BraA05g035970.3C,BraA09g024050.3C,BraA07g023600.3C,BraA03g010070.3C,BraA06g029980.3C,BraA09g052440.3C,BraA09g049340.3C,BraA06g014360.3C,BraA03g057200.3C,BraA02g043430.3C,BraA09g004640.3C,BraA07g027190.3C,BraA07g035190.3C,BraA02g020620.3C,BraA09g041240.3C,BraA06g039360.3C,BraA07g0…
GO:0042729	DASH complex	cellular_component	0.028764	0.35974	24	6700	74	30047	BraA06g039360.3C,BraA07g027110.3C,BraA09g041240.3C,BraA02g020620.3C,BraA07g035190.3C,BraA03g057200.3C,BraA07g027190.3C,BraA09g004640.3C,BraA02g043430.3C,BraA09g052440.3C,BraA06g014360.3C,BraA09g049340.3C,BraA07g023600.3C,BraA03g010070.3C,BraA06g029980.3C,BraA05g035970.3C,BraA01g006110.3C,BraA09g024050.3C,BraA09g018080.3C,BraA03g028750.3C,BraA05g009980.3C,BraA10g002250.3C,BraA08g017000.3C,BraA01g0…
GO:0005819	spindle	cellular_component	0.02983	0.37208	35	6700	116	30047	BraA02g020620.3C,BraA06g039360.3C,BraA07g027110.3C,BraA06g005630.3C,BraA03g057200.3C,BraA07g027190.3C,BraA07g035190.3C,BraA09g049340.3C,BraA06g014360.3C,BraA01g036390.3C,BraA08g017000.3C,BraA05g009980.3C,BraA05g027670.3C,BraA05g035970.3C,BraA01g006110.3C,BraA02g002170.3C,BraA10g029490.3C,BraA09g041240.3C,BraA06g022030.3C,BraA04g025560.3C,BraA02g043430.3C,BraA09g004640.3C,BraA01g018370.3C,BraA03g0…
GO:0006367	transcription initiation from RNA polymerase II promoter	biological_process	0.030024	0.3731	25	6700	78	30047	BraA07g006390.3C,BraA02g025380.3C,BraA07g009880.3C,BraA01g002240.3C,BraA03g062850.3C,BraA07g027660.3C,BraA05g033070.3C,BraA05g016280.3C,BraA09g046090.3C,BraA09g034350.3C,BraA02g000250.3C,BraA01g026160.3C,BraA02g033370.3C,BraA05g012950.3C,BraA08g004440.3C,BraA05g027990.3C,BraA05g032990.3C,BraA06g000640.3C,BraA02g006850.3C,BraA02g022870.3C,BraA09g040250.3C,BraA09g037830.3C,BraA09g048510.3C,BraA08g0…
GO:0035251	UDP-glucosyltransferase activity	molecular_function	0.030071	0.3731	25	6700	78	30047	BraA02g007130.3C,BraA03g051780.3C,BraA01g041800.3C,BraA09g008400.3C,BraA10g025040.3C,BraA02g029040.3C,BraA10g004220.3C,BraA02g008890.3C,BraA05g038540.3C,BraA03g002060.3C,BraA09g010020.3C,BraA04g001820.3C,BraA10g019610.3C,BraA01g000390.3C,BraA03g033230.3C,BraA05g016030.3C,BraA03g062090.3C,BraA06g027920.3C,BraA05g032520.3C,BraA01g014610.3C,BraA02g044880.3C,BraA05g023600.3C,BraA05g012090.3C,BraA04g0…
GO:0033365	protein localization to organelle	biological_process	0.030328	0.37321	69	6700	251	30047	BraA09g005000.3C,BraA07g026260.3C,BraA09g056240.3C,BraA02g033580.3C,BraA05g031140.3C,BraA04g022060.3C,BraA08g032560.3C,BraA01g019220.3C,BraA05g005460.3C,BraA09g013990.3C,BraA01g010540.3C,BraA05g008290.3C,BraA07g018290.3C,BraA02g021570.3C,BraA04g031870.3C,BraA03g061510.3C,BraA09g020050.3C,BraA01g018370.3C,BraA09g005330.3C,BraA08g013310.3C,BraA04g020090.3C,BraA06g042140.3C,BraA03g023010.3C,BraA02g0…
GO:0003950	NAD+ ADP-ribosyltransferase activity	molecular_function	0.030471	0.37321	8	6700	18	30047	BraA05g013330.3C,BraA03g029250.3C,BraA08g008750.3C,BraA02g027040.3C,BraA09g032490.3C,BraA06g025870.3C,BraA10g032490.3C,BraA03g006520.3C
GO:0033692	cellular polysaccharide biosynthetic process	biological_process	0.030557	0.37321	30	6700	97	30047	BraA01g000390.3C,BraA09g010020.3C,BraA04g001820.3C,BraA05g038540.3C,BraA03g002060.3C,BraA02g006600.3C,BraA07g034670.3C,BraA10g004220.3C,BraA10g025040.3C,BraA09g008400.3C,BraA02g023000.3C,BraA01g041800.3C,BraA03g051780.3C,BraA02g007130.3C,BraA07g023680.3C,BraA04g023460.3C,BraA01g032050.3C,BraA05g012090.3C,BraA05g016660.3C,BraA05g032520.3C,BraA05g023600.3C,BraA01g014610.3C,BraA02g044880.3C,BraA06g0…
GO:0005215	transporter activity	molecular_function	0.030664	0.37321	511	6700	2133	30047	BraA09g006290.3C,BraA09g044240.3C,BraA07g042210.3C,BraA09g023770.3C,BraA08g002770.3C,BraA08g009320.3C,BraA04g022880.3C,BraA03g057130.3C,BraA02g044780.3C,BraA02g012020.3C,BraA06g029950.3C,BraA02g025280.3C,BraA04g019140.3C,BraA08g028070.3C,BraA09g042320.3C,BraA01g033760.3C,BraA07g028950.3C,BraA03g048260.3C,BraA05g002690.3C,BraA09g065680.3C,BraA06g003860.3C,BraA09g017850.3C,BraA06g032430.3C,BraA03g0…
GO:0070070	proton-transporting V-type ATPase complex assembly	biological_process	0.030749	0.37321	5	6700	9	30047	BraA03g029120.3C,BraA03g016870.3C,BraA05g012910.3C,BraA10g020290.3C,BraA02g025510.3C
GO:0070072	vacuolar proton-transporting V-type ATPase complex assembly	biological_process	0.030749	0.37321	5	6700	9	30047	BraA03g029120.3C,BraA02g025510.3C,BraA05g012910.3C,BraA10g020290.3C,BraA03g016870.3C
GO:0007268	synaptic transmission	biological_process	0.030757	0.37321	5	6700	9	30047	BraA02g027970.3C,BraA04g011390.3C,BraA01g009900.3C,BraA10g015690.3C,BraA09g015470.3C
GO:0004363	glutathione synthase activity	molecular_function	0.030794	0.37321	5	6700	9	30047	BraA10g014260.3C,BraA05g030510.3C,BraA06g033790.3C,BraA09g048560.3C,BraA09g004980.3C
GO:0003883	CTP synthase activity	molecular_function	0.030795	0.37321	5	6700	9	30047	BraA05g034450.3C,BraA02g026930.3C,BraA01g038880.3C,BraA03g049440.3C,BraA01g011270.3C
GO:1902582	single-organism intracellular transport	biological_process	0.031364	0.37911	138	6700	536	30047	BraA01g002870.3C,BraA09g050970.3C,BraA09g042070.3C,BraA06g005800.3C,BraA06g016490.3C,BraA05g029680.3C,BraA01g019200.3C,BraA04g025560.3C,BraA03g049000.3C,BraA10g017940.3C,BraA05g010520.3C,BraA07g020620.3C,BraA02g017520.3C,BraA07g031150.3C,BraA06g043970.3C,BraA02g006080.3C,BraA04g020750.3C,BraA10g022650.3C,BraA10g032540.3C,BraA07g031260.3C,BraA06g011870.3C,BraA06g043190.3C,BraA02g039740.3C,BraA01g0…
GO:0019538	protein metabolic process	biological_process	0.031989	0.38485	1169	6700	5016	30047	BraA05g014870.3C,BraA01g004610.3C,BraA05g022730.3C,BraA03g013140.3C,BraA09g060590.3C,BraA03g060110.3C,BraA01g011330.3C,BraA08g011320.3C,BraA07g019440.3C,BraA07g035670.3C,BraA10g002640.3C,BraA06g038490.3C,BraA03g032090.3C,BraA08g003030.3C,BraA08g029420.3C,BraA03g010060.3C,BraA03g008940.3C,BraA03g000020.3C,BraA02g020620.3C,BraA09g005520.3C,BraA06g001880.3C,BraA01g009650.3C,BraA06g020690.3C,BraA01g0…
GO:0000271	polysaccharide biosynthetic process	biological_process	0.032003	0.38485	32	6700	105	30047	BraA09g008400.3C,BraA02g023000.3C,BraA02g007130.3C,BraA10g028900.3C,BraA01g000390.3C,BraA04g001820.3C,BraA09g010020.3C,BraA05g038540.3C,BraA07g034670.3C,BraA10g004220.3C,BraA03g062090.3C,BraA06g002430.3C,BraA05g016030.3C,BraA05g023340.3C,BraA01g032050.3C,BraA05g012090.3C,BraA01g014610.3C,BraA10g025040.3C,BraA01g041800.3C,BraA03g051780.3C,BraA02g006600.3C,BraA03g002060.3C,BraA06g001350.3C,BraA06g0…
GO:0046537	2,3-bisphosphoglycerate-independent phosphoglycerate mutase activity	molecular_function	0.032326	0.38651	6	6700	12	30047	BraA04g024750.3C,BraA08g023270.3C,BraA07g010710.3C,BraA02g025510.3C,BraA03g018010.3C,BraA07g010720.3C
GO:0006370	7-methylguanosine mRNA capping	biological_process	0.032386	0.38651	6	6700	12	30047	BraA03g052300.3C,BraAnng005330.3C,BraA02g045990.3C,BraA05g037300.3C,BraAnng005250.3C,BraA03g000020.3C
GO:0043605	cellular amide catabolic process	biological_process	0.032388	0.38651	6	6700	12	30047	BraA08g025800.3C,BraA10g007910.3C,BraA02g017780.3C,BraA10g001650.3C,BraA03g006390.3C,BraA03g062180.3C
GO:0005975	carbohydrate metabolic process	biological_process	0.032562	0.3876	340	6700	1396	30047	BraA09g050400.3C,BraA06g013770.3C,BraA03g016410.3C,BraA10g007850.3C,BraA02g008740.3C,BraA07g001030.3C,BraA04g016350.3C,BraA05g026490.3C,BraA08g016040.3C,BraA09g060880.3C,BraA01g000390.3C,BraA07g004380.3C,BraA02g043450.3C,BraA06g042370.3C,BraA05g038540.3C,BraA08g032560.3C,BraA03g004820.3C,BraA04g026250.3C,BraA06g021630.3C,BraA03g026660.3C,BraA09g012000.3C,BraA03g017290.3C,BraA10g031750.3C,BraA05g0…
GO:0044262	cellular carbohydrate metabolic process	biological_process	0.03275	0.38885	70	6700	256	30047	BraA10g019610.3C,BraA03g002060.3C,BraA02g006600.3C,BraA04g025560.3C,BraA01g041800.3C,BraA07g030900.3C,BraA03g051780.3C,BraA02g028110.3C,BraA04g023460.3C,BraA10g009800.3C,BraA05g032520.3C,BraA05g016660.3C,BraA03g052820.3C,BraA06g003360.3C,BraA03g033230.3C,BraA09g031680.3C,BraA03g010810.3C,BraA02g001160.3C,BraA09g014890.3C,BraA09g010020.3C,BraA04g001820.3C,BraA01g000670.3C,BraA07g034670.3C,BraA02g0…
GO:0030658	transport vesicle membrane	cellular_component	0.036206	0.4256	22	6700	68	30047	BraA04g025560.3C,BraA02g035430.3C,BraA01g005430.3C,BraA09g041360.3C,BraA10g026310.3C,BraA02g035350.3C,BraA03g031420.3C,BraA06g039670.3C,BraA09g064420.3C,BraA09g002390.3C,BraA09g023130.3C,BraA03g033700.3C,BraA07g032640.3C,BraA06g039580.3C,BraA05g037780.3C,BraA05g010520.3C,BraA03g021190.3C,BraA09g061370.3C,BraA09g054690.3C,BraA06g043270.3C,BraA04g028200.3C,BraA04g020750.3C
GO:0008198	ferrous iron binding	molecular_function	0.036858	0.4256	3	6700	4	30047	BraA05g015780.3C,BraA08g010960.3C,BraA05g015770.3C
GO:0004411	homogentisate 1,2-dioxygenase activity	molecular_function	0.036883	0.4256	3	6700	4	30047	BraA02g013310.3C,BraA02g014280.3C,BraA10g011880.3C
GO:0006559	L-phenylalanine catabolic process	biological_process	0.036883	0.4256	3	6700	4	30047	BraA02g014280.3C,BraA02g013310.3C,BraA10g011880.3C
GO:1902222	erythrose 4-phosphate/phosphoenolpyruvate family amino acid catabolic process	biological_process	0.036883	0.4256	3	6700	4	30047	BraA10g011880.3C,BraA02g014280.3C,BraA02g013310.3C
GO:0003688	DNA replication origin binding	molecular_function	0.036927	0.4256	3	6700	4	30047	BraA03g019550.3C,BraA09g014550.3C,BraA02g021290.3C
GO:0008810	cellulase activity	molecular_function	0.036931	0.4256	3	6700	4	30047	BraA02g039100.3C,BraA04g015640.3C,BraA01g010200.3C
GO:0050385	ureidoglycolate lyase activity	molecular_function	0.036933	0.4256	3	6700	4	30047	BraA03g062180.3C,BraA10g001650.3C,BraA10g007910.3C
GO:0001669	acrosomal vesicle	cellular_component	0.036933	0.4256	3	6700	4	30047	BraA07g030890.3C,BraA07g033270.3C,BraA09g015470.3C
GO:0003714	transcription corepressor activity	molecular_function	0.036933	0.4256	3	6700	4	30047	BraA01g000980.3C,BraA01g000940.3C,BraA07g039510.3C
GO:0009758	carbohydrate utilization	biological_process	0.036933	0.4256	3	6700	4	30047	BraA10g004540.3C,BraA08g025550.3C,BraA03g005030.3C
GO:0050053	levansucrase activity	molecular_function	0.036933	0.4256	3	6700	4	30047	BraA08g025550.3C,BraA10g004540.3C,BraA03g005030.3C
GO:0012506	vesicle membrane	cellular_component	0.037064	0.42605	27	6700	87	30047	BraA09g064420.3C,BraA06g039670.3C,BraA08g015600.3C,BraA02g035350.3C,BraA10g026310.3C,BraA03g031420.3C,BraA09g041360.3C,BraA09g028200.3C,BraA01g005430.3C,BraA01g003780.3C,BraA02g035430.3C,BraA04g025560.3C,BraA04g020750.3C,BraA04g028200.3C,BraA09g054690.3C,BraA06g043270.3C,BraA09g061370.3C,BraA03g021190.3C,BraA03g036190.3C,BraA05g037780.3C,BraA05g010520.3C,BraA06g039580.3C,BraA07g032640.3C,BraA03g0…
GO:0044433	cytoplasmic vesicle part	cellular_component	0.038005	0.43538	28	6700	91	30047	BraA03g033700.3C,BraA09g023130.3C,BraA07g032640.3C,BraA02g033370.3C,BraA09g002390.3C,BraA09g054690.3C,BraA06g043270.3C,BraA04g028200.3C,BraA04g020750.3C,BraA03g036190.3C,BraA03g021190.3C,BraA10g021380.3C,BraA09g061370.3C,BraA06g039580.3C,BraA05g010520.3C,BraA05g037780.3C,BraA01g005430.3C,BraA01g003780.3C,BraA02g035430.3C,BraA04g025560.3C,BraA09g064420.3C,BraA02g018970.3C,BraA06g039670.3C,BraA08g0…
GO:0098519	nucleotide phosphatase activity, acting on free nucleotides	molecular_function	0.038061	0.43538	28	6700	91	30047	BraA02g021570.3C,BraA08g002170.3C,BraA01g021430.3C,BraA07g025380.3C,BraA09g014670.3C,BraA04g026480.3C,BraA06g003380.3C,BraA05g008180.3C,BraA02g034680.3C,BraA01g036120.3C,BraA09g044880.3C,BraA03g018950.3C,BraA10g003130.3C,BraA02g021340.3C,BraA04g031870.3C,BraA06g002810.3C,BraA04g021470.3C,BraA06g035810.3C,BraA05g025890.3C,BraA03g004650.3C,BraA09g013250.3C,BraA09g036350.3C,BraA05g020300.3C,BraA04g0…
GO:0034702	ion channel complex	cellular_component	0.038957	0.43933	9	6700	22	30047	BraAnng004790.3C,BraA09g015840.3C,BraA09g036230.3C,BraA09g017480.3C,BraA01g031680.3C,BraA01g044710.3C,BraA09g017460.3C,BraA05g013740.3C,BraA05g002870.3C
GO:0034703	cation channel complex	cellular_component	0.038957	0.43933	9	6700	22	30047	BraA01g044710.3C,BraA09g017460.3C,BraA01g031680.3C,BraA09g017480.3C,BraA09g015840.3C,BraA09g036230.3C,BraAnng004790.3C,BraA05g002870.3C,BraA05g013740.3C
GO:0016837	carbon-oxygen lyase activity, acting on polysaccharides	molecular_function	0.038961	0.43933	9	6700	22	30047	BraA08g029780.3C,BraA09g058630.3C,BraA10g023560.3C,BraA06g017010.3C,BraA07g023700.3C,BraA06g039370.3C,BraA01g045170.3C,BraA03g006600.3C,BraA09g023320.3C
GO:0071941	nitrogen cycle metabolic process	biological_process	0.038965	0.43933	9	6700	22	30047	BraA02g005780.3C,BraA02g033760.3C,BraA08g025800.3C,BraA07g026850.3C,BraA01g004740.3C,BraA06g011270.3C,BraA02g017780.3C,BraA02g024390.3C,BraA03g006390.3C
GO:0008107	galactoside 2-alpha-L-fucosyltransferase activity	molecular_function	0.038968	0.43933	9	6700	22	30047	BraA06g039080.3C,BraA08g029900.3C,BraA06g010030.3C,BraA06g037730.3C,BraA09g058940.3C,BraA04g013810.3C,BraA06g039070.3C,BraA08g029890.3C,BraA07g005400.3C
GO:0031127	alpha-(1,2)-fucosyltransferase activity	molecular_function	0.038968	0.43933	9	6700	22	30047	BraA08g029900.3C,BraA06g037730.3C,BraA06g010030.3C,BraA09g058940.3C,BraA06g039080.3C,BraA08g029890.3C,BraA06g039070.3C,BraA07g005400.3C,BraA04g013810.3C
GO:0071949	FAD binding	molecular_function	0.039179	0.44065	38	6700	130	30047	BraA09g064040.3C,BraA09g006260.3C,BraA03g022080.3C,BraA01g007490.3C,BraA07g009020.3C,BraA03g054790.3C,BraA10g002490.3C,BraA06g016710.3C,BraA03g048930.3C,BraA04g007900.3C,BraA09g058840.3C,BraA03g055340.3C,BraA09g015600.3C,BraA04g025400.3C,BraA02g042460.3C,BraA01g038030.3C,BraA05g038550.3C,BraA09g055520.3C,BraA04g030730.3C,BraA03g040910.3C,BraA09g017660.3C,BraA07g012330.3C,BraA01g005530.3C,BraA08g0…
GO:0030695	GTPase regulator activity	molecular_function	0.039671	0.44511	30	6700	99	30047	BraA03g056150.3C,BraA07g030700.3C,BraA10g025110.3C,BraA03g013550.3C,BraA05g029640.3C,BraA03g019550.3C,BraA01g041390.3C,BraA03g033610.3C,BraA09g018440.3C,BraA10g012770.3C,BraA03g028530.3C,BraA09g012450.3C,BraA02g000500.3C,BraA04g006050.3C,BraA06g025190.3C,BraA03g063700.3C,BraA04g008870.3C,BraA09g015660.3C,BraA05g029660.3C,BraA02g002120.3C,BraA09g024560.3C,BraA01g011810.3C,BraA10g024780.3C,BraA01g0…
GO:0060589	nucleoside-triphosphatase regulator activity	molecular_function	0.040149	0.4494	42	6700	146	30047	BraA05g013740.3C,BraA03g001720.3C,BraA02g018310.3C,BraA05g037890.3C,BraA09g015660.3C,BraA05g029660.3C,BraA02g002120.3C,BraA10g024780.3C,BraA01g005440.3C,BraA09g018440.3C,BraA01g039010.3C,BraA03g028530.3C,BraA09g012450.3C,BraA01g019930.3C,BraA04g006050.3C,BraA04g008870.3C,BraA03g056150.3C,BraA07g030700.3C,BraA03g013550.3C,BraA08g033270.3C,BraA05g029680.3C,BraA07g020540.3C,BraA08g006170.3C,BraA09g0…
GO:0031300	intrinsic component of organelle membrane	cellular_component	0.040357	0.44958	31	6700	103	30047	BraA10g020410.3C,BraA02g030670.3C,BraA06g027280.3C,BraA03g000160.3C,BraA03g006660.3C,BraA08g032840.3C,BraA07g037910.3C,BraA07g040010.3C,BraA02g026420.3C,BraA03g024040.3C,BraA10g031700.3C,BraA06g019340.3C,BraA01g013010.3C,BraA05g038520.3C,BraA09g006370.3C,BraA03g021580.3C,BraA10g022910.3C,BraA04g016570.3C,BraA09g014740.3C,BraA09g065550.3C,BraA06g005800.3C,BraA04g001460.3C,BraA10g020470.3C,BraA08g0…
GO:0031301	integral component of organelle membrane	cellular_component	0.040357	0.44958	31	6700	103	30047	BraA10g020410.3C,BraA02g030670.3C,BraA06g027280.3C,BraA03g000160.3C,BraA02g026420.3C,BraA07g040010.3C,BraA07g037910.3C,BraA08g032840.3C,BraA03g006660.3C,BraA10g031700.3C,BraA06g019340.3C,BraA03g024040.3C,BraA01g013010.3C,BraA09g006370.3C,BraA03g021580.3C,BraA05g038520.3C,BraA04g016570.3C,BraA10g022910.3C,BraA06g005800.3C,BraA09g065550.3C,BraA09g014740.3C,BraA04g001460.3C,BraA10g020470.3C,BraA08g0…
GO:0008677	2-dehydropantoate 2-reductase activity	molecular_function	0.041444	0.45981	18	6700	54	30047	BraA01g027500.3C,BraA03g054790.3C,BraA09g006260.3C,BraA09g064040.3C,BraA09g061340.3C,BraA04g018220.3C,BraA03g048930.3C,BraA06g016710.3C,BraA10g003980.3C,BraA02g020330.3C,BraA09g015600.3C,BraA02g042460.3C,BraA10g002610.3C,BraA04g028920.3C,BraA09g055520.3C,BraA05g038550.3C,BraA09g017810.3C,BraA09g017660.3C
GO:0009250	glucan biosynthetic process	biological_process	0.041471	0.45981	26	6700	84	30047	BraA05g032520.3C,BraA05g023600.3C,BraA05g016660.3C,BraA02g044880.3C,BraA01g014610.3C,BraA05g012090.3C,BraA04g023460.3C,BraA07g023680.3C,BraA03g033230.3C,BraA05g023340.3C,BraA05g016030.3C,BraA03g062090.3C,BraA06g027920.3C,BraA10g004220.3C,BraA07g034670.3C,BraA03g002060.3C,BraA05g038540.3C,BraA02g006600.3C,BraA09g010020.3C,BraA04g001820.3C,BraA01g000390.3C,BraA02g007130.3C,BraA03g051780.3C,BraA01g0…
GO:0031683	G-protein beta/gamma-subunit complex binding	molecular_function	0.04247	0.46975	27	6700	88	30047	BraA08g002170.3C,BraA05g023860.3C,BraA01g016650.3C,BraA07g029830.3C,BraA03g048180.3C,BraA09g018450.3C,BraA05g041700.3C,BraA10g001250.3C,BraA08g013310.3C,BraA02g008720.3C,BraA10g023820.3C,BraA04g032500.3C,BraA08g015640.3C,BraA08g035130.3C,BraA09g032870.3C,BraA09g036350.3C,BraA04g017380.3C,BraA02g038240.3C,BraA03g053050.3C,BraA06g036790.3C,BraA06g036870.3C,BraA07g003110.3C,BraA07g024520.3C,BraA03g0…
GO:0042886	amide transport	biological_process	0.042568	0.46975	8	6700	19	30047	BraA09g049520.3C,BraA01g039310.3C,BraA09g032420.3C,BraA10g002640.3C,BraA04g001980.3C,BraAnng001940.3C,BraA05g023340.3C,BraA03g038960.3C
GO:0009892	negative regulation of metabolic process	biological_process	0.043857	0.48284	39	6700	135	30047	BraA08g031710.3C,BraA08g006170.3C,BraA09g036220.3C,BraA02g038940.3C,BraA10g009410.3C,BraA02g036190.3C,BraA05g024780.3C,BraA02g006170.3C,BraA01g007570.3C,BraA06g024430.3C,BraA07g019920.3C,BraA10g019700.3C,BraA07g008930.3C,BraA03g042410.3C,BraA06g006490.3C,BraA06g018110.3C,BraA07g023600.3C,BraA06g000030.3C,BraA08g002190.3C,BraAnng003550.3C,BraA09g019770.3C,BraA03g039230.3C,BraA06g039010.3C,BraA08g0…
GO:0071944	cell periphery	cellular_component	0.044694	0.48965	175	6700	699	30047	BraA01g017430.3C,BraA09g000740.3C,BraA07g036560.3C,BraA03g019120.3C,BraA03g039360.3C,BraA06g008640.3C,BraAnng004290.3C,BraA01g007570.3C,BraA09g017480.3C,BraA09g037600.3C,BraA01g024010.3C,BraA09g012590.3C,BraA09g006290.3C,BraA05g039740.3C,BraA02g008480.3C,BraA10g013220.3C,BraA04g026250.3C,BraA09g061750.3C,BraA01g040860.3C,BraA01g032660.3C,BraA01g017880.3C,BraA06g011020.3C,BraA05g032990.3C,BraA02g0…
GO:1902589	single-organism organelle organization	biological_process	0.044756	0.48965	144	6700	568	30047	BraA02g023510.3C,BraA09g024050.3C,BraA02g044280.3C,BraA10g002250.3C,BraA03g015310.3C,BraA03g038340.3C,BraA06g011020.3C,BraA09g005000.3C,BraA06g018550.3C,BraA03g019840.3C,BraA02g026110.3C,BraA06g029980.3C,BraA09g054420.3C,BraA01g018370.3C,BraA01g004080.3C,BraA09g059540.3C,BraA09g004640.3C,BraA10g012890.3C,BraA08g011650.3C,BraA10g019090.3C,BraA06g035780.3C,BraA01g017920.3C,BraA06g012460.3C,BraA02g0…
GO:0044703	multi-organism reproductive process	biological_process	0.044816	0.48965	49	6700	175	30047	BraA09g020820.3C,BraA09g016160.3C,BraA04g028470.3C,BraA07g027720.3C,BraA09g000640.3C,BraA02g039110.3C,BraA03g065160.3C,BraA03g061390.3C,BraA09g034230.3C,BraA06g039760.3C,BraA05g003910.3C,BraAnng004290.3C,BraA01g029400.3C,BraA01g023920.3C,BraA09g060590.3C,BraA06g002420.3C,BraA04g009820.3C,BraA08g031190.3C,BraA06g007860.3C,BraA09g052390.3C,BraA09g018870.3C,BraA01g029220.3C,BraA07g040490.3C,BraA03g0…
GO:0080090	regulation of primary metabolic process	biological_process	0.044894	0.48965	696	6700	2955	30047	BraA01g030720.3C,BraA06g039010.3C,BraA07g027290.3C,BraA07g002600.3C,BraA10g029290.3C,BraA07g020860.3C,BraA08g000520.3C,BraA08g011870.3C,BraA07g002230.3C,BraA01g006110.3C,BraA01g037030.3C,BraA05g039820.3C,BraA06g000340.3C,BraA03g038360.3C,BraAnng002570.3C,BraA06g027010.3C,BraA07g040690.3C,BraA09g049680.3C,BraA05g023230.3C,BraA05g009050.3C,BraA09g004580.3C,BraA01g025690.3C,BraA04g018220.3C,BraA09g0…
GO:0051274	beta-glucan biosynthetic process	biological_process	0.045172	0.48998	24	6700	77	30047	BraA05g012090.3C,BraA05g032520.3C,BraA01g014610.3C,BraA02g044880.3C,BraA05g016660.3C,BraA05g023600.3C,BraA07g023680.3C,BraA04g023460.3C,BraA03g033230.3C,BraA05g016030.3C,BraA03g062090.3C,BraA06g027920.3C,BraA05g023340.3C,BraA05g038540.3C,BraA02g006600.3C,BraA03g002060.3C,BraA09g010020.3C,BraA10g004220.3C,BraA01g000390.3C,BraA01g041800.3C,BraA09g008400.3C,BraA02g007130.3C,BraA03g051780.3C,BraA10g0…
GO:0042030	ATPase inhibitor activity	molecular_function	0.045965	0.48998	7	6700	16	30047	BraA08g006170.3C,BraA01g039010.3C,BraA05g039740.3C,BraA03g001720.3C,BraA07g032630.3C,BraA01g019930.3C,BraA02g018310.3C
GO:0055036	virion membrane	cellular_component	0.046091	0.48998	7	6700	16	30047	BraA09g064750.3C,BraA03g037980.3C,BraA10g002030.3C,BraA01g017070.3C,BraA07g012840.3C,BraA07g025010.3C,BraA10g001990.3C
GO:0046677	response to antibiotic	biological_process	0.046101	0.48998	7	6700	16	30047	BraA06g006630.3C,BraA01g028200.3C,BraA09g049400.3C,BraA08g029200.3C,BraA01g021310.3C,BraA02g019750.3C,BraA02g019760.3C
GO:0051213	dioxygenase activity	molecular_function	0.046328	0.48998	25	6700	81	30047	BraA06g024400.3C,BraA03g037210.3C,BraA09g057050.3C,BraA07g029790.3C,BraA10g009090.3C,BraA05g003190.3C,BraA01g008860.3C,BraA03g022450.3C,BraA09g019740.3C,BraA09g020290.3C,BraA07g030930.3C,BraA07g001330.3C,BraA02g011970.3C,BraA02g014840.3C,BraA02g033420.3C,BraA05g001530.3C,BraA10g011880.3C,BraA07g031170.3C,BraA09g025790.3C,BraA01g026340.3C,BraA02g013310.3C,BraA08g033010.3C,BraA02g014280.3C,BraA10g0…
GO:0051273	beta-glucan metabolic process	biological_process	0.046379	0.48998	25	6700	81	30047	BraA05g012090.3C,BraA01g014610.3C,BraA05g032520.3C,BraA05g023600.3C,BraA02g044880.3C,BraA05g016660.3C,BraA07g023680.3C,BraA04g023460.3C,BraA03g033230.3C,BraA06g027920.3C,BraA03g062090.3C,BraA05g016030.3C,BraA05g023340.3C,BraA09g010020.3C,BraA02g006600.3C,BraA05g038540.3C,BraA03g002060.3C,BraA10g004220.3C,BraA01g000390.3C,BraA01g041800.3C,BraA09g008400.3C,BraA03g051780.3C,BraA01g010200.3C,BraA02g0…
GO:0098796	membrane protein complex	cellular_component	0.046478	0.48998	222	6700	900	30047	BraA02g001160.3C,BraA01g006950.3C,BraA07g041810.3C,BraA09g054690.3C,BraA05g032520.3C,BraA01g044710.3C,BraA09g061370.3C,BraA05g006130.3C,BraA03g018230.3C,BraA06g013720.3C,BraA02g024930.3C,BraA09g050020.3C,BraA08g015600.3C,BraA03g024980.3C,BraA09g015840.3C,BraA09g051720.3C,BraA10g000100.3C,BraA05g041700.3C,BraA07g039980.3C,BraA07g035670.3C,BraA06g015430.3C,BraA09g022190.3C,BraA07g031460.3C,BraA09g0…
GO:0016459	myosin complex	cellular_component	0.046658	0.48998	17	6700	51	30047	BraA03g058020.3C,BraA09g064300.3C,BraA08g026710.3C,BraA10g012100.3C,BraA09g012130.3C,BraA06g043150.3C,BraA05g011540.3C,BraA03g039230.3C,BraA09g018800.3C,BraA06g000030.3C,BraA01g004740.3C,BraA01g008700.3C,BraA08g025250.3C,BraA07g011300.3C,BraA08g034310.3C,BraA08g034730.3C,BraA08g032560.3C
GO:0030120	vesicle coat	cellular_component	0.047415	0.48998	26	6700	85	30047	BraA08g015600.3C,BraA10g026310.3C,BraA02g035350.3C,BraA03g031420.3C,BraA09g041360.3C,BraA09g064420.3C,BraA06g039670.3C,BraA04g025560.3C,BraA01g005430.3C,BraA02g035430.3C,BraA01g003780.3C,BraA05g037780.3C,BraA05g010520.3C,BraA06g039580.3C,BraA04g028200.3C,BraA04g020750.3C,BraA09g054690.3C,BraA06g043270.3C,BraA09g061370.3C,BraA03g021190.3C,BraA03g036190.3C,BraA09g002390.3C,BraA02g033370.3C,BraA07g0…
GO:0030135	coated vesicle	cellular_component	0.047415	0.48998	26	6700	85	30047	BraA04g025560.3C,BraA01g005430.3C,BraA01g003780.3C,BraA02g035430.3C,BraA08g015600.3C,BraA09g041360.3C,BraA02g035350.3C,BraA10g026310.3C,BraA03g031420.3C,BraA09g064420.3C,BraA06g039670.3C,BraA02g033370.3C,BraA09g002390.3C,BraA03g033700.3C,BraA09g023130.3C,BraA07g032640.3C,BraA06g039580.3C,BraA05g037780.3C,BraA05g010520.3C,BraA09g054690.3C,BraA06g043270.3C,BraA04g028200.3C,BraA04g020750.3C,BraA03g0…
GO:0030659	cytoplasmic vesicle membrane	cellular_component	0.047415	0.48998	26	6700	85	30047	BraA09g023130.3C,BraA03g033700.3C,BraA07g032640.3C,BraA09g002390.3C,BraA02g033370.3C,BraA03g036190.3C,BraA09g061370.3C,BraA03g021190.3C,BraA06g043270.3C,BraA09g054690.3C,BraA04g020750.3C,BraA04g028200.3C,BraA06g039580.3C,BraA05g010520.3C,BraA05g037780.3C,BraA02g035430.3C,BraA01g003780.3C,BraA01g005430.3C,BraA04g025560.3C,BraA06g039670.3C,BraA09g064420.3C,BraA09g041360.3C,BraA02g035350.3C,BraA10g0…
GO:0030662	coated vesicle membrane	cellular_component	0.047415	0.48998	26	6700	85	30047	BraA09g064420.3C,BraA06g039670.3C,BraA08g015600.3C,BraA02g035350.3C,BraA10g026310.3C,BraA03g031420.3C,BraA09g041360.3C,BraA01g005430.3C,BraA01g003780.3C,BraA02g035430.3C,BraA04g025560.3C,BraA04g028200.3C,BraA04g020750.3C,BraA06g043270.3C,BraA09g054690.3C,BraA03g021190.3C,BraA09g061370.3C,BraA03g036190.3C,BraA05g010520.3C,BraA05g037780.3C,BraA06g039580.3C,BraA07g032640.3C,BraA03g033700.3C,BraA09g0…
GO:0000902	cell morphogenesis	biological_process	0.047455	0.48998	26	6700	85	30047	BraA03g043470.3C,BraA03g019410.3C,BraA01g027190.3C,BraA03g052020.3C,BraA08g028360.3C,BraA03g018120.3C,BraA01g024560.3C,BraA01g019870.3C,BraA10g009320.3C,BraA01g038960.3C,BraA05g006890.3C,BraA06g001280.3C,BraA06g008100.3C,BraA03g016410.3C,BraA06g011870.3C,BraA03g003980.3C,BraA02g030850.3C,BraA07g008560.3C,BraA07g025520.3C,BraA05g012810.3C,BraA07g020760.3C,BraA04g004400.3C,BraA02g003120.3C,BraA08g0…
GO:0032989	cellular component morphogenesis	biological_process	0.047455	0.48998	26	6700	85	30047	BraA03g018120.3C,BraA10g009320.3C,BraA01g038960.3C,BraA05g006890.3C,BraA01g019870.3C,BraA01g024560.3C,BraA03g043470.3C,BraA08g028360.3C,BraA03g052020.3C,BraA01g027190.3C,BraA03g019410.3C,BraA02g030850.3C,BraA06g011870.3C,BraA03g003980.3C,BraA07g008560.3C,BraA06g008100.3C,BraA03g016410.3C,BraA06g001280.3C,BraA04g004400.3C,BraA08g029270.3C,BraA02g003120.3C,BraA07g025520.3C,BraA07g020760.3C,BraA05g0…
GO:0009889	regulation of biosynthetic process	biological_process	0.047761	0.48998	670	6700	2844	30047	BraA09g049620.3C,BraA06g025110.3C,BraA03g027780.3C,BraA10g020470.3C,BraA07g012820.3C,BraA07g007690.3C,BraA08g031010.3C,BraA03g039630.3C,BraA09g043470.3C,BraA09g015850.3C,BraA07g031680.3C,BraA08g021040.3C,BraA08g003030.3C,BraA03g046090.3C,BraA09g059960.3C,BraA01g012600.3C,BraA05g032640.3C,BraA06g036170.3C,BraA05g005670.3C,BraA05g008790.3C,BraA06g001880.3C,BraA10g016880.3C,BraA03g046270.3C,BraA08g0…
GO:0022857	transmembrane transporter activity	molecular_function	0.047995	0.48998	422	6700	1763	30047	BraA03g020550.3C,BraA03g032500.3C,BraA02g010260.3C,BraA01g038720.3C,BraA09g034310.3C,BraA03g056070.3C,BraA09g004960.3C,BraA03g054970.3C,BraA09g016410.3C,BraA01g010880.3C,BraA06g011390.3C,BraA09g013820.3C,BraA10g010900.3C,BraA03g027340.3C,BraA06g036420.3C,BraA06g043420.3C,BraA03g017120.3C,BraA06g011040.3C,BraA10g021110.3C,BraA08g035190.3C,BraA01g014310.3C,BraA04g027570.3C,BraA09g010330.3C,BraA01g0…
GO:0008201	heparin binding	molecular_function	0.048189	0.48998	4	6700	7	30047	BraA07g021890.3C,BraA06g013230.3C,BraA02g009170.3C,BraA07g024720.3C
GO:0004555	alpha,alpha-trehalase activity	molecular_function	0.048221	0.48998	4	6700	7	30047	BraA03g052820.3C,BraA09g031680.3C,BraA01g033870.3C,BraA01g041280.3C
GO:0015927	trehalase activity	molecular_function	0.048221	0.48998	4	6700	7	30047	BraA09g031680.3C,BraA03g052820.3C,BraA01g033870.3C,BraA01g041280.3C
GO:0017172	cysteine dioxygenase activity	molecular_function	0.048242	0.48998	4	6700	7	30047	BraA10g009090.3C,BraA07g029790.3C,BraA01g026340.3C,BraA09g006410.3C
GO:0046439	L-cysteine metabolic process	biological_process	0.048242	0.48998	4	6700	7	30047	BraA10g009090.3C,BraA01g026340.3C,BraA09g006410.3C,BraA07g029790.3C
GO:0033821	DNA beta-glucosyltransferase activity	molecular_function	0.048268	0.48998	4	6700	7	30047	BraA02g023540.3C,BraA04g021100.3C,BraA02g014010.3C,BraA02g013420.3C
GO:0004096	catalase activity	molecular_function	0.04827	0.48998	4	6700	7	30047	BraA06g015920.3C,BraA03g059450.3C,BraA07g015640.3C,BraA01g003280.3C
GO:0008144	drug binding	molecular_function	0.048275	0.48998	4	6700	7	30047	BraA07g004880.3C,BraA06g003460.3C,BraA10g025470.3C,BraA05g019460.3C
GO:0004000	adenosine deaminase activity	molecular_function	0.048275	0.48998	4	6700	7	30047	BraA03g008190.3C,BraA03g043160.3C,BraA05g036440.3C,BraA08g033280.3C
GO:0042578	phosphoric ester hydrolase activity	molecular_function	0.048603	0.48998	99	6700	381	30047	BraA05g008180.3C,BraA02g034680.3C,BraA04g025560.3C,BraA09g044880.3C,BraA03g036560.3C,BraA08g002170.3C,BraA01g021430.3C,BraA02g009240.3C,BraA04g021470.3C,BraA10g003130.3C,BraA10g029620.3C,BraAnng005330.3C,BraAnng005250.3C,BraA09g013250.3C,BraA01g017420.3C,BraA07g021240.3C,BraA08g026350.3C,BraA06g009870.3C,BraA05g020300.3C,BraA09g057080.3C,BraA05g026730.3C,BraA01g006280.3C,BraA03g000020.3C,BraA05g0…
GO:0004470	malic enzyme activity	molecular_function	0.049004	0.48998	6	6700	13	30047	BraA07g000930.3C,BraA06g032700.3C,BraA03g058570.3C,BraA09g000510.3C,BraA09g009990.3C,BraA03g030150.3C
GO:0004471	malate dehydrogenase (decarboxylating) (NAD+) activity	molecular_function	0.049004	0.48998	6	6700	13	30047	BraA06g032700.3C,BraA07g000930.3C,BraA03g030150.3C,BraA09g009990.3C,BraA09g000510.3C,BraA03g058570.3C
GO:0009847	spore germination	biological_process	0.049025	0.48998	6	6700	13	30047	BraA04g025030.3C,BraA05g011540.3C,BraA05g024440.3C,BraA09g057260.3C,BraA02g013460.3C,BraA08g025120.3C
GO:0043772	acyl-phosphate glycerol-3-phosphate acyltransferase activity	molecular_function	0.049595	0.48998	2	6700	2	30047	BraA09g017620.3C,BraA02g016200.3C
GO:0005993	trehalose catabolic process	biological_process	0.049638	0.48998	2	6700	2	30047	BraA09g031680.3C,BraA01g033870.3C
GO:0008115	sarcosine oxidase activity	molecular_function	0.049638	0.48998	2	6700	2	30047	BraA09g021890.3C,BraA03g055660.3C
GO:0009313	oligosaccharide catabolic process	biological_process	0.049638	0.48998	2	6700	2	30047	BraA09g031680.3C,BraA01g033870.3C
GO:0016647	oxidoreductase activity, acting on the CH-NH group of donors, oxygen as acceptor	molecular_function	0.049638	0.48998	2	6700	2	30047	BraA03g055660.3C,BraA09g021890.3C
GO:0046352	disaccharide catabolic process	biological_process	0.049638	0.48998	2	6700	2	30047	BraA01g033870.3C,BraA09g031680.3C
GO:0046653	tetrahydrofolate metabolic process	biological_process	0.049638	0.48998	2	6700	2	30047	BraA09g021890.3C,BraA03g055660.3C
GO:0032039	integrator complex	cellular_component	0.049668	0.48998	2	6700	2	30047	BraA09g061870.3C,BraA05g012950.3C
GO:0000217	DNA secondary structure binding	molecular_function	0.049689	0.48998	2	6700	2	30047	BraA05g040020.3C,BraA03g019160.3C
GO:0000400	four-way junction DNA binding	molecular_function	0.049689	0.48998	2	6700	2	30047	BraA03g019160.3C,BraA05g040020.3C
GO:0000446	nucleoplasmic THO complex	cellular_component	0.049697	0.48998	2	6700	2	30047	BraA06g015580.3C,BraA08g027550.3C
GO:0006077	(1->6)-beta-D-glucan metabolic process	biological_process	0.049701	0.48998	2	6700	2	30047	BraA05g023340.3C,BraA05g016660.3C
GO:0006078	(1->6)-beta-D-glucan biosynthetic process	biological_process	0.049701	0.48998	2	6700	2	30047	BraA05g016660.3C,BraA05g023340.3C
GO:0003756	protein disulfide isomerase activity	molecular_function	0.049716	0.48998	2	6700	2	30047	BraA07g036580.3C,BraA05g006800.3C
GO:0016864	intramolecular oxidoreductase activity, transposing S-S bonds	molecular_function	0.049716	0.48998	2	6700	2	30047	BraA07g036580.3C,BraA05g006800.3C
GO:0018822	nitrile hydratase activity	molecular_function	0.049729	0.48998	2	6700	2	30047	BraA09g022180.3C,BraA06g041070.3C
GO:0042624	ATPase activity, uncoupled	molecular_function	0.049729	0.48998	2	6700	2	30047	BraA09g038500.3C,BraA10g032490.3C
GO:0010556	regulation of macromolecule biosynthetic process	biological_process	0.050343	0.49101	669	6700	2842	30047	BraA07g032760.3C,BraA08g002770.3C,BraA03g016970.3C,BraA04g006370.3C,BraA04g031870.3C,BraA07g015410.3C,BraA03g032310.3C,BraA03g058790.3C,BraA09g024050.3C,BraA01g011920.3C,BraA03g019210.3C,BraA05g032990.3C,BraA01g043470.3C,BraA09g062950.3C,BraA03g024120.3C,BraA06g033890.3C,BraA06g000620.3C,BraA02g040560.3C,BraA01g009810.3C,BraA05g010340.3C,BraAnng005290.3C,BraA07g030000.3C,BraA06g040510.3C,BraA06g0…
GO:0031326	regulation of cellular biosynthetic process	biological_process	0.050343	0.49101	669	6700	2842	30047	BraA07g005900.3C,BraA04g017580.3C,BraA10g006210.3C,BraA09g009380.3C,BraA07g040900.3C,BraA08g012750.3C,BraA05g014360.3C,BraA09g058340.3C,BraA03g024250.3C,BraA03g035790.3C,BraA10g015370.3C,BraA08g022960.3C,BraA01g009430.3C,BraA06g018540.3C,BraA07g041830.3C,BraA05g033070.3C,BraA03g061280.3C,BraA05g024100.3C,BraA10g025330.3C,BraA08g023880.3C,BraA02g002530.3C,BraA05g006380.3C,BraA03g021530.3C,BraA09g0…
GO:0042301	phosphate ion binding	molecular_function	0.050457	0.49101	5	6700	10	30047	BraA10g022210.3C,BraA05g003990.3C,BraA02g006880.3C,BraA04g030040.3C,BraA03g043240.3C
GO:0019855	calcium channel inhibitor activity	molecular_function	0.050463	0.49101	5	6700	10	30047	BraA09g053710.3C,BraA10g024460.3C,BraA01g044040.3C,BraA05g010720.3C,BraA09g028840.3C
GO:0016842	amidine-lyase activity	molecular_function	0.050466	0.49101	5	6700	10	30047	BraA03g020440.3C,BraA10g007910.3C,BraA01g009810.3C,BraA10g001650.3C,BraA03g062180.3C
GO:0031323	regulation of cellular metabolic process	biological_process	0.050547	0.49101	708	6700	3013	30047	BraA06g002180.3C,BraA05g042530.3C,BraA07g028430.3C,BraA03g054760.3C,BraA04g028550.3C,BraA05g005460.3C,BraA10g017800.3C,BraA03g008430.3C,BraA09g006050.3C,BraA09g019710.3C,BraA03g020320.3C,BraA09g012560.3C,BraA06g018050.3C,BraA07g032990.3C,BraA10g003980.3C,BraA09g060920.3C,BraA07g026810.3C,BraA02g040350.3C,BraA10g011840.3C,BraA01g005620.3C,BraA09g016210.3C,BraA03g037370.3C,BraA08g013290.3C,BraA02g0…
GO:0003690	double-stranded DNA binding	molecular_function	0.050566	0.49101	23	6700	74	30047	BraA03g038500.3C,BraA07g041830.3C,BraA05g028410.3C,BraA01g010820.3C,BraA02g002120.3C,BraA02g016560.3C,BraA09g063010.3C,BraA07g018290.3C,BraA02g002220.3C,BraA03g002620.3C,BraA03g029440.3C,BraA09g049620.3C,BraA10g012030.3C,BraA10g013370.3C,BraA03g052820.3C,BraA05g035970.3C,BraA03g046090.3C,BraA02g029940.3C,BraA04g020090.3C,BraA09g001320.3C,BraA02g027130.3C,BraA08g021770.3C,BraA03g053030.3C
GO:0016021	integral component of membrane	cellular_component	0.05153	0.49905	750	6700	3198	30047	BraA03g030250.3C,BraA03g006810.3C,BraA10g008110.3C,BraA02g007040.3C,BraA07g026070.3C,BraA10g019590.3C,BraA09g042330.3C,BraA02g017230.3C,BraA03g056710.3C,BraA01g044710.3C,BraA09g059280.3C,BraA01g015820.3C,BraA09g012680.3C,BraA01g040210.3C,BraA07g021240.3C,BraA02g010340.3C,BraA05g038660.3C,BraA01g012640.3C,BraA06g013720.3C,BraA04g030490.3C,BraA08g026320.3C,BraA05g008180.3C,BraA02g045970.3C,BraA02g0…
GO:0006302	double-strand break repair	biological_process	0.051608	0.49905	13	6700	37	30047	BraA01g040720.3C,BraA06g036080.3C,BraA01g001830.3C,BraA05g036890.3C,BraA03g000190.3C,BraA09g052790.3C,BraA03g005330.3C,BraA06g039760.3C,BraA05g015360.3C,BraA02g038960.3C,BraA02g032000.3C,BraA03g056770.3C,BraA08g028970.3C
GO:0016055	Wnt signaling pathway	biological_process	0.052744	0.50899	11	6700	30	30047	BraA03g041780.3C,BraA05g001530.3C,BraA05g018720.3C,BraA06g025980.3C,BraA09g016320.3C,BraA10g009320.3C,BraA05g009410.3C,BraA07g025520.3C,BraA09g014180.3C,BraA03g011750.3C,BraA02g017340.3C
GO:0009890	negative regulation of biosynthetic process	biological_process	0.053351	0.51379	20	6700	63	30047	BraA07g014320.3C,BraA10g009410.3C,BraA02g036190.3C,BraA06g039010.3C,BraA09g036220.3C,BraA02g038940.3C,BraA10g018620.3C,BraA01g007570.3C,BraA07g019920.3C,BraA02g010050.3C,BraA06g001880.3C,BraA02g006170.3C,BraA04g009760.3C,BraA05g010070.3C,BraA09g039670.3C,BraA03g042410.3C,BraA07g008320.3C,BraA09g019770.3C,BraA08g002190.3C,BraAnng003550.3C
GO:1901565	organonitrogen compound catabolic process	biological_process	0.053901	0.51802	40	6700	141	30047	BraA06g033820.3C,BraA01g022650.3C,BraA10g021630.3C,BraA05g021510.3C,BraA09g026520.3C,BraA03g022940.3C,BraA09g034150.3C,BraA10g004430.3C,BraA09g018490.3C,BraA08g027920.3C,BraA01g006280.3C,BraA06g024440.3C,BraA10g001650.3C,BraA10g011880.3C,BraA02g014280.3C,BraA02g013310.3C,BraA06g009710.3C,BraA03g035390.3C,BraA09g044810.3C,BraA04g000410.3C,BraA03g062180.3C,BraA01g024160.3C,BraA08g035180.3C,BraA03g0…
GO:0010629	negative regulation of gene expression	biological_process	0.054021	0.51812	26	6700	86	30047	BraA06g001880.3C,BraA05g024780.3C,BraA02g006170.3C,BraA06g024430.3C,BraA10g019700.3C,BraA07g019920.3C,BraA02g010050.3C,BraA08g031710.3C,BraA06g039010.3C,BraA09g059180.3C,BraA02g038940.3C,BraA10g018620.3C,BraA07g025930.3C,BraA07g014320.3C,BraA10g009410.3C,BraA02g036190.3C,BraA08g002190.3C,BraAnng003550.3C,BraA07g008320.3C,BraA09g039670.3C,BraA07g008930.3C,BraA03g042410.3C,BraA10g016600.3C,BraA04g0…
GO:2000112	regulation of cellular macromolecule biosynthetic process	biological_process	0.054652	0.51985	667	6700	2837	30047	BraA08g003040.3C,BraA10g032540.3C,BraA04g016140.3C,BraA05g027990.3C,BraA03g060500.3C,BraA09g065610.3C,BraA06g039380.3C,BraA01g008700.3C,BraA10g019730.3C,BraA04g014150.3C,BraA10g016180.3C,BraA01g011710.3C,BraA09g064820.3C,BraA07g017370.3C,BraA07g037210.3C,BraA09g038530.3C,BraA10g024230.3C,BraA06g014640.3C,BraA05g009980.3C,BraA09g039690.3C,BraA07g042640.3C,BraA02g021300.3C,BraA09g045600.3C,BraA01g0…
GO:0045893	positive regulation of transcription, DNA-templated	biological_process	0.055128	0.51985	21	6700	67	30047	BraA05g032990.3C,BraA05g006610.3C,BraA05g012950.3C,BraA07g022340.3C,BraA08g004440.3C,BraA03g017160.3C,BraAnng002570.3C,BraA09g046090.3C,BraA02g033370.3C,BraA04g009330.3C,BraA03g019550.3C,BraA03g053860.3C,BraA09g034330.3C,BraA07g009880.3C,BraA03g026720.3C,BraA02g006490.3C,BraA10g029290.3C,BraA10g003860.3C,BraA01g006570.3C,BraA10g014790.3C,BraA04g000490.3C
GO:0045935	positive regulation of nucleobase-containing compound metabolic process	biological_process	0.055128	0.51985	21	6700	67	30047	BraA03g026720.3C,BraA02g006490.3C,BraA10g003860.3C,BraA10g029290.3C,BraA10g014790.3C,BraA01g006570.3C,BraA04g000490.3C,BraA03g053860.3C,BraA09g034330.3C,BraA07g009880.3C,BraAnng002570.3C,BraA09g046090.3C,BraA02g033370.3C,BraA03g019550.3C,BraA04g009330.3C,BraA05g032990.3C,BraA05g012950.3C,BraA05g006610.3C,BraA07g022340.3C,BraA08g004440.3C,BraA03g017160.3C
GO:0051254	positive regulation of RNA metabolic process	biological_process	0.055128	0.51985	21	6700	67	30047	BraA03g053860.3C,BraA07g009880.3C,BraA09g034330.3C,BraA10g014790.3C,BraA01g006570.3C,BraA04g000490.3C,BraA03g026720.3C,BraA02g006490.3C,BraA10g029290.3C,BraA10g003860.3C,BraA03g017160.3C,BraA05g032990.3C,BraA08g004440.3C,BraA05g012950.3C,BraA05g006610.3C,BraA07g022340.3C,BraA02g033370.3C,BraA04g009330.3C,BraA03g019550.3C,BraA09g046090.3C,BraAnng002570.3C
GO:1902680	positive regulation of RNA biosynthetic process	biological_process	0.055128	0.51985	21	6700	67	30047	BraA03g053860.3C,BraA07g009880.3C,BraA09g034330.3C,BraA01g006570.3C,BraA10g014790.3C,BraA04g000490.3C,BraA02g006490.3C,BraA03g026720.3C,BraA10g003860.3C,BraA10g029290.3C,BraA03g017160.3C,BraA05g032990.3C,BraA08g004440.3C,BraA05g006610.3C,BraA07g022340.3C,BraA05g012950.3C,BraA02g033370.3C,BraA04g009330.3C,BraA03g019550.3C,BraA09g046090.3C,BraAnng002570.3C
GO:1903508	positive regulation of nucleic acid-templated transcription	biological_process	0.055128	0.51985	21	6700	67	30047	BraAnng002570.3C,BraA09g046090.3C,BraA04g009330.3C,BraA03g019550.3C,BraA02g033370.3C,BraA05g006610.3C,BraA05g012950.3C,BraA07g022340.3C,BraA08g004440.3C,BraA05g032990.3C,BraA03g017160.3C,BraA10g029290.3C,BraA10g003860.3C,BraA02g006490.3C,BraA03g026720.3C,BraA04g000490.3C,BraA01g006570.3C,BraA10g014790.3C,BraA09g034330.3C,BraA07g009880.3C,BraA03g053860.3C
GO:0012507	ER to Golgi transport vesicle membrane	cellular_component	0.055354	0.51985	17	6700	52	30047	BraA07g032640.3C,BraA09g023130.3C,BraA09g002390.3C,BraA04g020750.3C,BraA09g054690.3C,BraA06g043270.3C,BraA09g061370.3C,BraA05g010520.3C,BraA06g039580.3C,BraA01g005430.3C,BraA02g035430.3C,BraA04g025560.3C,BraA09g064420.3C,BraA06g039670.3C,BraA03g031420.3C,BraA02g035350.3C,BraA09g041360.3C
GO:0030127	COPII vesicle coat	cellular_component	0.055354	0.51985	17	6700	52	30047	BraA09g023130.3C,BraA07g032640.3C,BraA09g002390.3C,BraA06g043270.3C,BraA09g054690.3C,BraA04g020750.3C,BraA09g061370.3C,BraA06g039580.3C,BraA05g010520.3C,BraA01g005430.3C,BraA02g035430.3C,BraA04g025560.3C,BraA09g064420.3C,BraA06g039670.3C,BraA09g041360.3C,BraA02g035350.3C,BraA03g031420.3C
GO:0030134	ER to Golgi transport vesicle	cellular_component	0.055354	0.51985	17	6700	52	30047	BraA09g002390.3C,BraA07g032640.3C,BraA09g023130.3C,BraA05g010520.3C,BraA06g039580.3C,BraA04g020750.3C,BraA09g054690.3C,BraA06g043270.3C,BraA09g061370.3C,BraA04g025560.3C,BraA01g005430.3C,BraA02g035430.3C,BraA02g035350.3C,BraA03g031420.3C,BraA09g041360.3C,BraA09g064420.3C,BraA06g039670.3C
GO:0048193	Golgi vesicle transport	biological_process	0.055467	0.51985	59	6700	218	30047	BraA06g005630.3C,BraA01g034500.3C,BraA06g023110.3C,BraA09g009800.3C,BraA02g035430.3C,BraA01g005430.3C,BraA02g035350.3C,BraA09g041360.3C,BraA05g007530.3C,BraA06g039670.3C,BraA04g016570.3C,BraA02g037940.3C,BraA09g064420.3C,BraA03g029750.3C,BraAnng005540.3C,BraA08g023490.3C,BraA03g016840.3C,BraA02g030850.3C,BraA04g020090.3C,BraA09g063840.3C,BraA07g032640.3C,BraA07g038040.3C,BraA10g030600.3C,BraA09g0…
GO:0001522	pseudouridine synthesis	biological_process	0.055703	0.51985	14	6700	41	30047	BraA10g017510.3C,BraA05g006710.3C,BraA02g007640.3C,BraA01g012370.3C,BraA07g039470.3C,BraA09g034800.3C,BraA07g041820.3C,BraA03g033120.3C,BraA01g034290.3C,BraA03g046070.3C,BraA10g002060.3C,BraA05g027860.3C,BraA07g000330.3C,BraA08g023650.3C
GO:0006928	movement of cell or subcellular component	biological_process	0.055747	0.51985	69	6700	259	30047	BraA07g009380.3C,BraA08g000590.3C,BraA07g017580.3C,BraA10g029560.3C,BraA09g045160.3C,BraA09g064300.3C,BraA07g037780.3C,BraA07g025520.3C,BraA01g031680.3C,BraA10g020750.3C,BraA02g030850.3C,BraA03g039330.3C,BraA08g023490.3C,BraA03g049280.3C,BraA02g040920.3C,BraA03g063030.3C,BraA06g025150.3C,BraA07g040770.3C,BraA09g026160.3C,BraA08g022820.3C,BraA08g022320.3C,BraA07g036560.3C,BraA03g046700.3C,BraA09g0…
GO:0005342	organic acid transmembrane transporter activity	molecular_function	0.055753	0.51985	14	6700	41	30047	BraA09g001280.3C,BraA09g013820.3C,BraA04g030080.3C,BraA07g040280.3C,BraA09g004220.3C,BraA07g010480.3C,BraA04g025030.3C,BraA01g040290.3C,BraA03g047500.3C,BraA04g003920.3C,BraA08g014170.3C,BraA01g033760.3C,BraA09g057260.3C,BraA02g006850.3C
GO:0046943	carboxylic acid transmembrane transporter activity	molecular_function	0.055753	0.51985	14	6700	41	30047	BraA07g010480.3C,BraA09g004220.3C,BraA04g025030.3C,BraA09g013820.3C,BraA09g001280.3C,BraA07g040280.3C,BraA04g030080.3C,BraA03g047500.3C,BraA01g040290.3C,BraA04g003920.3C,BraA09g057260.3C,BraA02g006850.3C,BraA01g033760.3C,BraA08g014170.3C
GO:0031224	intrinsic component of membrane	cellular_component	0.056078	0.52184	760	6700	3246	30047	BraA01g009560.3C,BraA06g029560.3C,BraA03g021120.3C,BraA06g026940.3C,BraA01g030050.3C,BraA01g024750.3C,BraA05g036920.3C,BraA03g032790.3C,BraA02g044660.3C,BraA05g002340.3C,BraA08g031810.3C,BraA08g001160.3C,BraA10g028900.3C,BraA03g046260.3C,BraA01g033090.3C,BraA07g021620.3C,BraA05g019390.3C,BraA06g000150.3C,BraA07g009020.3C,BraA06g043470.3C,BraA06g025250.3C,BraA05g027780.3C,BraA02g035110.3C,BraA06g0…
GO:0071705	nitrogen compound transport	biological_process	0.05648	0.52427	56	6700	206	30047	BraA09g027470.3C,BraA09g057260.3C,BraA02g025940.3C,BraA03g059960.3C,BraA09g034040.3C,BraA05g031170.3C,BraA02g036250.3C,BraA09g049520.3C,BraA04g011330.3C,BraA07g030560.3C,BraA09g036350.3C,BraA04g025030.3C,BraA07g019980.3C,BraA05g023340.3C,BraA04g001980.3C,BraA09g013820.3C,BraA09g023750.3C,BraA06g015580.3C,BraA04g019820.3C,BraA07g025800.3C,BraA03g038960.3C,BraA07g032690.3C,BraA07g003100.3C,BraA03g0…
GO:0005815	microtubule organizing center	cellular_component	0.056664	0.52427	22	6700	71	30047	BraA01g018370.3C,BraA09g006570.3C,BraA05g001810.3C,BraA09g040900.3C,BraA02g002170.3C,BraA10g029490.3C,BraA04g025560.3C,BraA05g006520.3C,BraA09g060370.3C,BraA03g009280.3C,BraA05g035970.3C,BraA03g021530.3C,BraA07g005790.3C,BraA07g021930.3C,BraA09g024050.3C,BraA01g008700.3C,BraA03g019840.3C,BraA08g002290.3C,BraA02g026110.3C,BraA09g062950.3C,BraA07g040980.3C,BraA06g011020.3C
GO:0005984	disaccharide metabolic process	biological_process	0.056675	0.52427	22	6700	71	30047	BraA10g019610.3C,BraA09g014890.3C,BraA03g047890.3C,BraA02g008890.3C,BraA01g041280.3C,BraA01g000670.3C,BraA04g025560.3C,BraA02g029040.3C,BraA07g030900.3C,BraA02g015910.3C,BraA08g021830.3C,BraA03g061770.3C,BraA08g002820.3C,BraA07g041090.3C,BraA03g052820.3C,BraA02g024520.3C,BraA10g009800.3C,BraA04g016350.3C,BraA03g053950.3C,BraA01g033870.3C,BraA09g031680.3C,BraA01g028140.3C
GO:0044802	single-organism membrane organization	biological_process	0.057326	0.52504	53	6700	194	30047	BraA08g013310.3C,BraA01g004080.3C,BraA06g031920.3C,BraA06g005800.3C,BraA03g061510.3C,BraA09g020050.3C,BraA01g038090.3C,BraA09g006900.3C,BraA04g031870.3C,BraA02g041400.3C,BraA02g016570.3C,BraA02g021570.3C,BraA01g010540.3C,BraA07g040010.3C,BraA05g005460.3C,BraA02g006080.3C,BraA09g013990.3C,BraA07g031150.3C,BraA02g023510.3C,BraA02g017520.3C,BraA02g043470.3C,BraA10g032540.3C,BraA03g032030.3C,BraA02g0…
GO:0017053	transcriptional repressor complex	cellular_component	0.057463	0.52504	8	6700	20	30047	BraA09g063910.3C,BraA08g031860.3C,BraA02g040930.3C,BraA02g012100.3C,BraA05g039930.3C,BraA09g016070.3C,BraA06g033610.3C,BraA01g042880.3C
GO:0005227	calcium activated cation channel activity	molecular_function	0.057473	0.52504	8	6700	20	30047	BraA10g010900.3C,BraA05g027110.3C,BraA08g013290.3C,BraA09g004960.3C,BraA03g026240.3C,BraA09g004270.3C,BraA05g017770.3C,BraA09g045890.3C
GO:0015269	calcium-activated potassium channel activity	molecular_function	0.057473	0.52504	8	6700	20	30047	BraA05g027110.3C,BraA10g010900.3C,BraA08g013290.3C,BraA09g004270.3C,BraA09g004960.3C,BraA03g026240.3C,BraA09g045890.3C,BraA05g017770.3C
GO:0022839	ion gated channel activity	molecular_function	0.057473	0.52504	8	6700	20	30047	BraA08g013290.3C,BraA10g010900.3C,BraA05g027110.3C,BraA05g017770.3C,BraA09g045890.3C,BraA03g026240.3C,BraA09g004960.3C,BraA09g004270.3C
GO:0000956	nuclear-transcribed mRNA catabolic process	biological_process	0.057506	0.52504	8	6700	20	30047	BraA05g004370.3C,BraA07g004880.3C,BraA02g033580.3C,BraA06g008100.3C,BraA01g019930.3C,BraA02g001370.3C,BraA08g022320.3C,BraA03g034250.3C
GO:0004650	polygalacturonase activity	molecular_function	0.057542	0.52504	31	6700	106	30047	BraA09g060970.3C,BraA03g059910.3C,BraA03g026660.3C,BraA03g058120.3C,BraA09g050400.3C,BraA07g031540.3C,BraA06g012770.3C,BraA05g003880.3C,BraA06g042400.3C,BraA04g004810.3C,BraA04g010150.3C,BraA05g030460.3C,BraA04g031530.3C,BraA08g027940.3C,BraA05g037960.3C,BraA08g026050.3C,BraA03g023120.3C,BraA06g042430.3C,BraA03g037780.3C,BraA01g009600.3C,BraA06g017690.3C,BraA03g032990.3C,BraA07g031620.3C,BraA06g0…
GO:0008483	transaminase activity	molecular_function	0.058295	0.52953	12	6700	34	30047	BraA01g021280.3C,BraA02g025790.3C,BraA05g007220.3C,BraA06g026790.3C,BraA10g015060.3C,BraA05g015160.3C,BraA04g027300.3C,BraA03g020080.3C,BraA02g025830.3C,BraA03g012320.3C,BraA06g041700.3C,BraA03g034240.3C
GO:0016769	transferase activity, transferring nitrogenous groups	molecular_function	0.058295	0.52953	12	6700	34	30047	BraA01g021280.3C,BraA02g025790.3C,BraA05g007220.3C,BraA06g026790.3C,BraA05g015160.3C,BraA10g015060.3C,BraA03g020080.3C,BraA04g027300.3C,BraA02g025830.3C,BraA03g012320.3C,BraA06g041700.3C,BraA03g034240.3C
GO:0016879	ligase activity, forming carbon-nitrogen bonds	molecular_function	0.058373	0.52953	33	6700	114	30047	BraA09g048610.3C,BraA09g014950.3C,BraA09g023780.3C,BraA06g023690.3C,BraA06g028150.3C,BraA06g004780.3C,BraA01g011270.3C,BraA02g035480.3C,BraA01g028630.3C,BraA07g021050.3C,BraA03g061640.3C,BraA02g026930.3C,BraA06g034990.3C,BraA05g034450.3C,BraA09g004980.3C,BraA01g000430.3C,BraA09g015740.3C,BraA06g033790.3C,BraA06g003200.3C,BraA04g026820.3C,BraA08g017730.3C,BraA05g030510.3C,BraA06g038870.3C,BraA08g0…
GO:0031982	vesicle	cellular_component	0.059322	0.53604	38	6700	134	30047	BraA03g033700.3C,BraA02g033370.3C,BraA09g002390.3C,BraA09g054690.3C,BraA04g028200.3C,BraA04g020750.3C,BraA09g061370.3C,BraA10g021380.3C,BraA07g030890.3C,BraA05g010520.3C,BraA03g055130.3C,BraA06g031300.3C,BraA04g025560.3C,BraA02g018970.3C,BraA08g015600.3C,BraA04g031070.3C,BraA03g031420.3C,BraA10g026310.3C,BraA09g023130.3C,BraA07g032640.3C,BraA07g033270.3C,BraA04g020090.3C,BraA06g020420.3C,BraA06g0…
GO:0008417	fucosyltransferase activity	molecular_function	0.059404	0.53604	10	6700	27	30047	BraA03g040810.3C,BraA09g058940.3C,BraA08g029900.3C,BraA06g010030.3C,BraA06g037730.3C,BraA06g039080.3C,BraA07g005400.3C,BraA06g039070.3C,BraA08g029890.3C,BraA04g013810.3C
GO:0004527	exonuclease activity	molecular_function	0.059433	0.53604	41	6700	146	30047	BraA05g026720.3C,BraA06g005390.3C,BraA07g016790.3C,BraA02g003850.3C,BraA02g023000.3C,BraA02g042350.3C,BraA06g027160.3C,BraA10g014620.3C,BraA07g003100.3C,BraA08g013030.3C,BraA04g012000.3C,BraA03g038080.3C,BraA07g039030.3C,BraA02g036080.3C,BraA01g010260.3C,BraA04g020090.3C,BraA05g036990.3C,BraA09g004960.3C,BraA03g010120.3C,BraA05g035970.3C,BraA07g040950.3C,BraA04g008250.3C,BraA05g000850.3C,BraA01g0…
GO:0004519	endonuclease activity	molecular_function	0.060998	0.5491	56	6700	207	30047	BraA08g006930.3C,BraA07g010480.3C,BraA02g037380.3C,BraA09g035280.3C,BraA01g027900.3C,BraA02g032790.3C,BraA06g035240.3C,BraA08g031310.3C,BraA08g006270.3C,BraA01g044710.3C,BraA05g020120.3C,BraA02g035480.3C,BraA02g004910.3C,BraA09g018500.3C,BraA05g000150.3C,BraA09g056460.3C,BraA10g003270.3C,BraA07g003060.3C,BraA09g038890.3C,BraA04g021470.3C,BraA09g038500.3C,BraA01g009290.3C,BraA10g030480.3C,BraA02g0…
GO:0051171	regulation of nitrogen compound metabolic process	biological_process	0.06113	0.54923	669	6700	2851	30047	BraA07g041830.3C,BraA05g033070.3C,BraA10g015370.3C,BraA08g022960.3C,BraA03g035790.3C,BraA01g009430.3C,BraA06g018540.3C,BraA10g025330.3C,BraA05g024100.3C,BraA03g061280.3C,BraA04g017580.3C,BraA10g006210.3C,BraA07g005900.3C,BraA09g058340.3C,BraA03g024250.3C,BraA07g040900.3C,BraA09g009380.3C,BraA05g014360.3C,BraA08g012750.3C,BraA01g045130.3C,BraA09g015840.3C,BraA02g016310.3C,BraA05g017870.3C,BraA03g0…
GO:0006354	DNA-templated transcription, elongation	biological_process	0.063014	0.56507	13	6700	38	30047	BraA08g027550.3C,BraA07g037550.3C,BraA02g033370.3C,BraA09g046090.3C,BraA06g035780.3C,BraA10g032490.3C,BraA06g015580.3C,BraA06g018050.3C,BraA07g009880.3C,BraA08g004440.3C,BraA08g013320.3C,BraA05g012950.3C,BraA05g032990.3C
GO:0006534	cysteine metabolic process	biological_process	0.063658	0.56976	7	6700	17	30047	BraA07g029790.3C,BraA05g034060.3C,BraA09g006410.3C,BraA06g000220.3C,BraA01g026340.3C,BraA05g015980.3C,BraA10g009090.3C
GO:0043436	oxoacid metabolic process	biological_process	0.065052	0.57948	239	6700	982	30047	BraA02g024840.3C,BraA04g013030.3C,BraA02g018530.3C,BraA04g021100.3C,BraA01g015330.3C,BraA09g037690.3C,BraA10g001790.3C,BraA05g035970.3C,BraA09g052710.3C,BraA09g017810.3C,BraA08g024220.3C,BraA01g016400.3C,BraA06g026870.3C,BraA09g034150.3C,BraA04g028920.3C,BraA10g011880.3C,BraA06g003200.3C,BraA01g043800.3C,BraA05g034060.3C,BraA08g028190.3C,BraA03g028250.3C,BraA03g034510.3C,BraA10g014150.3C,BraA01g0…
GO:0004659	prenyltransferase activity	molecular_function	0.065114	0.57948	17	6700	53	30047	BraA09g042600.3C,BraA05g042530.3C,BraA07g030720.3C,BraA08g003340.3C,BraA04g020090.3C,BraA06g020150.3C,BraA01g015210.3C,BraA02g008740.3C,BraA01g022240.3C,BraA03g009370.3C,BraA09g055200.3C,BraA05g027780.3C,BraA02g018440.3C,BraA01g012640.3C,BraA08g032370.3C,BraA02g000760.3C,BraA02g030030.3C
GO:0044448	cell cortex part	cellular_component	0.065114	0.57948	34	6700	119	30047	BraA06g028790.3C,BraA08g017140.3C,BraA06g002450.3C,BraA02g030480.3C,BraA09g015470.3C,BraA05g036440.3C,BraA09g064670.3C,BraA05g006610.3C,BraA09g049500.3C,BraA04g007220.3C,BraA04g014630.3C,BraA03g006020.3C,BraA07g036560.3C,BraA06g008640.3C,BraA10g031760.3C,BraA09g012590.3C,BraA03g035180.3C,BraA02g039740.3C,BraA02g005310.3C,BraA06g011020.3C,BraA01g017880.3C,BraA01g040860.3C,BraA02g042340.3C,BraA03g0…
GO:0051276	chromosome organization	biological_process	0.06527	0.57977	140	6700	559	30047	BraA03g015770.3C,BraA09g040950.3C,BraA03g039230.3C,BraA09g060510.3C,BraA07g005790.3C,BraA03g048550.3C,BraA03g001470.3C,BraA06g000030.3C,BraA07g027720.3C,BraA03g057700.3C,BraA01g039760.3C,BraA02g033410.3C,BraA03g022100.3C,BraA08g028800.3C,BraA02g013310.3C,BraA01g005330.3C,BraA07g038380.3C,BraA08g027120.3C,BraA04g007350.3C,BraA05g026860.3C,BraA01g040900.3C,BraA01g008090.3C,BraA08g000070.3C,BraA02g0…
GO:0072594	establishment of protein localization to organelle	biological_process	0.065491	0.58063	57	6700	212	30047	BraA06g042140.3C,BraA09g005560.3C,BraA08g034610.3C,BraA04g020090.3C,BraA06g025180.3C,BraA03g016840.3C,BraA03g023010.3C,BraA05g015960.3C,BraA10g008170.3C,BraA05g012950.3C,BraA02g010260.3C,BraA08g033270.3C,BraA08g014390.3C,BraA10g023320.3C,BraA03g048870.3C,BraA04g022750.3C,BraA08g005520.3C,BraA09g009800.3C,BraA09g014740.3C,BraA09g049400.3C,BraA09g024640.3C,BraA03g022100.3C,BraA09g060030.3C,BraA02g0…
GO:0006368	transcription elongation from RNA polymerase II promoter	biological_process	0.065865	0.58285	11	6700	31	30047	BraA07g037550.3C,BraA02g033370.3C,BraA08g027550.3C,BraA06g035780.3C,BraA10g032490.3C,BraA09g046090.3C,BraA06g015580.3C,BraA05g032990.3C,BraA08g004440.3C,BraA07g009880.3C,BraA05g012950.3C
GO:0016866	intramolecular transferase activity	molecular_function	0.066236	0.58502	23	6700	76	30047	BraA03g018010.3C,BraA02g006600.3C,BraA03g033120.3C,BraA01g034290.3C,BraA04g025560.3C,BraA07g041820.3C,BraA07g010720.3C,BraA02g025510.3C,BraA03g046070.3C,BraA07g010710.3C,BraA05g037760.3C,BraA10g017510.3C,BraA10g016230.3C,BraA08g002820.3C,BraA08g023270.3C,BraA06g039760.3C,BraA05g027860.3C,BraA02g022080.3C,BraA04g024750.3C,BraA07g039470.3C,BraA09g034800.3C,BraA05g006710.3C,BraA01g012370.3C
GO:0006082	organic acid metabolic process	biological_process	0.067336	0.59302	239	6700	983	30047	BraA03g050300.3C,BraA04g020960.3C,BraA02g037900.3C,BraA03g001300.3C,BraA03g013370.3C,BraA04g022820.3C,BraA01g020630.3C,BraA02g024390.3C,BraA09g044930.3C,BraA03g033060.3C,BraA05g033190.3C,BraA02g013310.3C,BraA09g055930.3C,BraA09g010410.3C,BraA05g034640.3C,BraA06g000220.3C,BraA02g042460.3C,BraA02g025390.3C,BraA03g055660.3C,BraA05g013380.3C,BraA03g029970.3C,BraA03g015070.3C,BraA04g010030.3C,BraA07g0…
GO:0016820	hydrolase activity, acting on acid anhydrides, catalyzing transmembrane movement of substances	molecular_function	0.067394	0.59302	63	6700	237	30047	BraA10g000100.3C,BraA07g035670.3C,BraA09g044240.3C,BraA03g009040.3C,BraA01g004080.3C,BraA02g027420.3C,BraA03g048180.3C,BraA02g024930.3C,BraA05g020300.3C,BraA06g007460.3C,BraA07g024520.3C,BraA03g020890.3C,BraA05g006520.3C,BraA04g016240.3C,BraA09g038950.3C,BraA07g021240.3C,BraA09g020100.3C,BraA07g041810.3C,BraA08g021770.3C,BraA09g054420.3C,BraA04g032500.3C,BraA03g017370.3C,BraA09g065680.3C,BraA03g0…
GO:0016070	RNA metabolic process	biological_process	0.069273	0.60629	1000	6700	4314	30047	BraA07g017370.3C,BraA09g064820.3C,BraA05g016210.3C,BraA06g014640.3C,BraA08g016710.3C,BraA07g019020.3C,BraA07g037210.3C,BraA09g061050.3C,BraA10g024230.3C,BraA09g038530.3C,BraA03g060500.3C,BraA09g065610.3C,BraA09g060370.3C,BraA04g016140.3C,BraA10g032540.3C,BraA08g003040.3C,BraA05g027990.3C,BraA10g016180.3C,BraA01g044820.3C,BraA10g019730.3C,BraA04g014150.3C,BraA03g006390.3C,BraA06g039380.3C,BraA01g0…
GO:0010558	negative regulation of macromolecule biosynthetic process	biological_process	0.069549	0.60629	19	6700	61	30047	BraA04g009760.3C,BraA05g010070.3C,BraA07g008320.3C,BraA03g042410.3C,BraA09g039670.3C,BraA09g019770.3C,BraAnng003550.3C,BraA08g002190.3C,BraA02g036190.3C,BraA07g014320.3C,BraA10g009410.3C,BraA10g018620.3C,BraA02g038940.3C,BraA06g039010.3C,BraA02g010050.3C,BraA01g007570.3C,BraA07g019920.3C,BraA02g006170.3C,BraA06g001880.3C
GO:0031327	negative regulation of cellular biosynthetic process	biological_process	0.069549	0.60629	19	6700	61	30047	BraA09g019770.3C,BraAnng003550.3C,BraA08g002190.3C,BraA05g010070.3C,BraA04g009760.3C,BraA07g008320.3C,BraA03g042410.3C,BraA09g039670.3C,BraA02g010050.3C,BraA01g007570.3C,BraA07g019920.3C,BraA02g006170.3C,BraA06g001880.3C,BraA02g036190.3C,BraA07g014320.3C,BraA10g009410.3C,BraA02g038940.3C,BraA10g018620.3C,BraA06g039010.3C
GO:0051172	negative regulation of nitrogen compound metabolic process	biological_process	0.069549	0.60629	19	6700	61	30047	BraA07g014320.3C,BraA10g009410.3C,BraA02g036190.3C,BraA06g039010.3C,BraA10g018620.3C,BraA02g038940.3C,BraA01g007570.3C,BraA07g019920.3C,BraA02g010050.3C,BraA06g001880.3C,BraA02g006170.3C,BraA04g009760.3C,BraA05g010070.3C,BraA03g042410.3C,BraA07g008320.3C,BraA09g039670.3C,BraA09g019770.3C,BraA08g002190.3C,BraAnng003550.3C
GO:2000113	negative regulation of cellular macromolecule biosynthetic process	biological_process	0.069549	0.60629	19	6700	61	30047	BraA02g006170.3C,BraA06g001880.3C,BraA02g010050.3C,BraA01g007570.3C,BraA07g019920.3C,BraA10g018620.3C,BraA02g038940.3C,BraA06g039010.3C,BraA02g036190.3C,BraA07g014320.3C,BraA10g009410.3C,BraAnng003550.3C,BraA08g002190.3C,BraA09g019770.3C,BraA07g008320.3C,BraA03g042410.3C,BraA09g039670.3C,BraA05g010070.3C,BraA04g009760.3C
GO:0015833	peptide transport	biological_process	0.070001	0.60731	6	6700	14	30047	BraA03g038960.3C,BraA10g002640.3C,BraA09g032420.3C,BraA01g039310.3C,BraA05g023340.3C,BraAnng001940.3C
GO:1901677	phosphate transmembrane transporter activity	molecular_function	0.070018	0.60731	6	6700	14	30047	BraA03g054970.3C,BraA05g033080.3C,BraA08g029390.3C,BraA04g012620.3C,BraA10g027520.3C,BraA07g025700.3C
GO:0000184	nuclear-transcribed mRNA catabolic process, nonsense-mediated decay	biological_process	0.070054	0.60731	6	6700	14	30047	BraA02g033580.3C,BraA01g019930.3C,BraA06g008100.3C,BraA07g004880.3C,BraA08g022320.3C,BraA03g034250.3C
GO:0004497	monooxygenase activity	molecular_function	0.070378	0.60899	28	6700	96	30047	BraA09g017660.3C,BraA07g042260.3C,BraA10g019630.3C,BraA09g055520.3C,BraA10g026130.3C,BraA02g038120.3C,BraA10g002610.3C,BraA02g042460.3C,BraA03g002180.3C,BraA09g015600.3C,BraA04g025400.3C,BraA03g048370.3C,BraA03g036550.3C,BraA03g040050.3C,BraA04g007900.3C,BraA06g016710.3C,BraA01g037460.3C,BraA02g001470.3C,BraA06g017010.3C,BraA10g007590.3C,BraA05g032640.3C,BraA09g006260.3C,BraA09g064040.3C,BraA05g0…
GO:0004565	beta-galactosidase activity	molecular_function	0.070575	0.60957	15	6700	46	30047	BraA06g004560.3C,BraA03g059390.3C,BraA07g012110.3C,BraA01g002370.3C,BraA04g023740.3C,BraA09g009560.3C,BraA07g017480.3C,BraA04g006770.3C,BraA06g044400.3C,BraA07g004380.3C,BraA07g018810.3C,BraA03g043430.3C,BraA03g053190.3C,BraA01g003360.3C,BraA01g016860.3C
GO:0004197	cysteine-type endopeptidase activity	molecular_function	0.071399	0.61556	41	6700	148	30047	BraA03g012610.3C,BraA06g033430.3C,BraA02g025270.3C,BraA06g043350.3C,BraAnng001190.3C,BraA09g039840.3C,BraA02g028520.3C,BraA02g001350.3C,BraA06g006660.3C,BraA05g010720.3C,BraA06g014070.3C,BraA10g016320.3C,BraA07g002770.3C,BraAnng000140.3C,BraA04g015810.3C,BraA02g010440.3C,BraA02g016090.3C,BraA10g000800.3C,BraA01g033290.3C,BraA07g026180.3C,BraA01g025290.3C,BraA01g005080.3C,BraA07g039180.3C,BraA07g0…
GO:0000375	RNA splicing, via transesterification reactions	biological_process	0.071789	0.61756	39	6700	140	30047	BraA02g005780.3C,BraA06g035060.3C,BraA04g022540.3C,BraA03g018280.3C,BraA08g020980.3C,BraA01g038120.3C,BraA05g029630.3C,BraA03g044760.3C,BraA07g040950.3C,BraA05g006950.3C,BraA09g059160.3C,BraA05g009980.3C,BraA06g038960.3C,BraA05g004990.3C,BraA07g040490.3C,BraA09g059770.3C,BraA08g016220.3C,BraA01g010990.3C,BraA10g026200.3C,BraA07g026180.3C,BraA09g047730.3C,BraA04g025120.3C,BraA02g023960.3C,BraA08g0…
GO:0031410	cytoplasmic vesicle	cellular_component	0.071964	0.61756	37	6700	132	30047	BraA10g026310.3C,BraA03g031420.3C,BraA08g015600.3C,BraA04g031070.3C,BraA02g018970.3C,BraA04g025560.3C,BraA06g031300.3C,BraA03g055130.3C,BraA07g030890.3C,BraA05g010520.3C,BraA09g061370.3C,BraA10g021380.3C,BraA09g054690.3C,BraA04g020750.3C,BraA04g028200.3C,BraA09g002390.3C,BraA02g033370.3C,BraA03g033700.3C,BraA09g041360.3C,BraA02g035350.3C,BraA06g039670.3C,BraA09g015470.3C,BraA09g064420.3C,BraA03g0…
GO:0031988	membrane-bounded vesicle	cellular_component	0.072026	0.61756	36	6700	128	30047	BraA02g035350.3C,BraA09g041360.3C,BraA09g064420.3C,BraA09g015470.3C,BraA06g039670.3C,BraA03g026170.3C,BraA09g028200.3C,BraA01g005430.3C,BraA02g035430.3C,BraA01g003780.3C,BraA05g037780.3C,BraA06g039580.3C,BraA06g043270.3C,BraA03g021190.3C,BraA03g036190.3C,BraA06g020420.3C,BraA07g033270.3C,BraA07g032640.3C,BraA09g023130.3C,BraA04g020090.3C,BraA04g031070.3C,BraA08g015600.3C,BraA03g031420.3C,BraA10g0…
GO:0006777	Mo-molybdopterin cofactor biosynthetic process	biological_process	0.075298	0.61918	8	6700	21	30047	BraA02g019060.3C,BraA06g011500.3C,BraA04g031870.3C,BraA09g048560.3C,BraA08g014390.3C,BraA02g009380.3C,BraA05g000150.3C,BraA07g034090.3C
GO:0019720	Mo-molybdopterin cofactor metabolic process	biological_process	0.075298	0.61918	8	6700	21	30047	BraA07g034090.3C,BraA05g000150.3C,BraA08g014390.3C,BraA02g009380.3C,BraA02g019060.3C,BraA06g011500.3C,BraA04g031870.3C,BraA09g048560.3C
GO:0070071	proton-transporting two-sector ATPase complex assembly	biological_process	0.075861	0.61918	5	6700	11	30047	BraA03g029120.3C,BraA03g016870.3C,BraA10g020290.3C,BraA05g012910.3C,BraA02g025510.3C
GO:0050518	2-C-methyl-D-erythritol 4-phosphate cytidylyltransferase activity	molecular_function	0.075868	0.61918	5	6700	11	30047	BraA05g017480.3C,BraA05g006290.3C,BraA04g028060.3C,BraA08g001860.3C,BraA02g035730.3C
GO:0005992	trehalose biosynthetic process	biological_process	0.075912	0.61918	13	6700	39	30047	BraA03g061770.3C,BraA08g021830.3C,BraA07g041090.3C,BraA03g047890.3C,BraA02g024520.3C,BraA03g053950.3C,BraA01g000670.3C,BraA04g016350.3C,BraA10g009800.3C,BraA04g025560.3C,BraA02g015910.3C,BraA01g028140.3C,BraA07g030900.3C
GO:0031647	regulation of protein stability	biological_process	0.075932	0.61918	5	6700	11	30047	BraA04g030040.3C,BraA03g043240.3C,BraA10g022210.3C,BraA05g003990.3C,BraA02g006880.3C
GO:0050821	protein stabilization	biological_process	0.075932	0.61918	5	6700	11	30047	BraA10g022210.3C,BraA05g003990.3C,BraA02g006880.3C,BraA04g030040.3C,BraA03g043240.3C
GO:0006750	glutathione biosynthetic process	biological_process	0.075943	0.61918	5	6700	11	30047	BraA09g004980.3C,BraA09g048560.3C,BraA06g033790.3C,BraA05g030510.3C,BraA10g014260.3C
GO:0008716	D-alanine-D-alanine ligase activity	molecular_function	0.075945	0.61918	5	6700	11	30047	BraA09g034800.3C,BraA01g028630.3C,BraA04g026820.3C,BraA03g034260.3C,BraA06g004780.3C
GO:0072528	pyrimidine-containing compound biosynthetic process	biological_process	0.076214	0.61918	24	6700	81	30047	BraA04g010870.3C,BraA03g049440.3C,BraA09g063060.3C,BraA05g034450.3C,BraA02g026930.3C,BraA08g007090.3C,BraA05g028760.3C,BraA01g038880.3C,BraA03g049760.3C,BraA01g029650.3C,BraA09g012590.3C,BraA03g036550.3C,BraA03g048370.3C,BraA01g037460.3C,BraA06g020690.3C,BraA05g032640.3C,BraA05g024800.3C,BraA08g028850.3C,BraA03g059150.3C,BraA03g036560.3C,BraA06g037150.3C,BraA08g028080.3C,BraA08g034550.3C,BraA01g0…
GO:0015939	pantothenate metabolic process	biological_process	0.077033	0.61918	3	6700	5	30047	BraA09g050450.3C,BraA07g024610.3C,BraA06g034990.3C
GO:0015940	pantothenate biosynthetic process	biological_process	0.077033	0.61918	3	6700	5	30047	BraA07g024610.3C,BraA09g050450.3C,BraA06g034990.3C
GO:0005343	organic acid:sodium symporter activity	molecular_function	0.077062	0.61918	3	6700	5	30047	BraA07g010480.3C,BraA07g040280.3C,BraA04g030080.3C
GO:0033227	dsRNA transport	biological_process	0.077067	0.61918	3	6700	5	30047	BraA05g031170.3C,BraA04g011330.3C,BraA07g032690.3C
GO:0051032	nucleic acid transmembrane transporter activity	molecular_function	0.077067	0.61918	3	6700	5	30047	BraA04g011330.3C,BraA07g032690.3C,BraA05g031170.3C
GO:0051033	RNA transmembrane transporter activity	molecular_function	0.077067	0.61918	3	6700	5	30047	BraA05g031170.3C,BraA04g011330.3C,BraA07g032690.3C
GO:0046365	monosaccharide catabolic process	biological_process	0.077078	0.61918	3	6700	5	30047	BraA05g034370.3C,BraA05g037760.3C,BraA02g022080.3C
GO:0035737	injection of substance in to other organism	biological_process	0.077085	0.61918	3	6700	5	30047	BraA05g001610.3C,BraA07g013170.3C,BraA06g002420.3C
GO:0035738	envenomation resulting in modification of morphology or physiology of other organism	biological_process	0.077085	0.61918	3	6700	5	30047	BraA06g002420.3C,BraA07g013170.3C,BraA05g001610.3C
GO:0044559	envenomation resulting in modulation of voltage-gated potassium channel activity in other organism	biological_process	0.077085	0.61918	3	6700	5	30047	BraA07g013170.3C,BraA05g001610.3C,BraA06g002420.3C
GO:0044560	envenomation resulting in modulation of ion channel activity in other organism	biological_process	0.077085	0.61918	3	6700	5	30047	BraA06g002420.3C,BraA07g013170.3C,BraA05g001610.3C
GO:0044562	envenomation resulting in negative regulation of voltage-gated potassium channel activity in other organism	biological_process	0.077085	0.61918	3	6700	5	30047	BraA06g002420.3C,BraA05g001610.3C,BraA07g013170.3C
GO:0044564	envenomation resulting in occlusion of the pore of voltage-gated potassium channel in other organism	biological_process	0.077085	0.61918	3	6700	5	30047	BraA07g013170.3C,BraA05g001610.3C,BraA06g002420.3C
GO:0019050	suppression by virus of host apoptotic process	biological_process	0.077095	0.61918	3	6700	5	30047	BraA07g040990.3C,BraA03g056360.3C,BraA05g027610.3C
GO:0033668	negative regulation by symbiont of host apoptotic process	biological_process	0.077095	0.61918	3	6700	5	30047	BraA07g040990.3C,BraA03g056360.3C,BraA05g027610.3C
GO:0039526	modulation by virus of host apoptotic process	biological_process	0.077095	0.61918	3	6700	5	30047	BraA05g027610.3C,BraA03g056360.3C,BraA07g040990.3C
GO:0044531	modulation of programmed cell death in other organism	biological_process	0.077095	0.61918	3	6700	5	30047	BraA05g027610.3C,BraA07g040990.3C,BraA03g056360.3C
GO:0044532	modulation of apoptotic process in other organism	biological_process	0.077095	0.61918	3	6700	5	30047	BraA03g056360.3C,BraA07g040990.3C,BraA05g027610.3C
GO:0052040	modulation by symbiont of host programmed cell death	biological_process	0.077095	0.61918	3	6700	5	30047	BraA05g027610.3C,BraA03g056360.3C,BraA07g040990.3C
GO:0052041	negative regulation by symbiont of host programmed cell death	biological_process	0.077095	0.61918	3	6700	5	30047	BraA07g040990.3C,BraA03g056360.3C,BraA05g027610.3C
GO:0052150	modulation by symbiont of host apoptotic process	biological_process	0.077095	0.61918	3	6700	5	30047	BraA05g027610.3C,BraA07g040990.3C,BraA03g056360.3C
GO:0052248	modulation of programmed cell death in other organism involved in symbiotic interaction	biological_process	0.077095	0.61918	3	6700	5	30047	BraA07g040990.3C,BraA03g056360.3C,BraA05g027610.3C
GO:0052433	modulation by organism of apoptotic process in other organism involved in symbiotic interaction	biological_process	0.077095	0.61918	3	6700	5	30047	BraA05g027610.3C,BraA07g040990.3C,BraA03g056360.3C
GO:0052490	negative regulation by organism of programmed cell death in other organism involved in symbiotic interaction	biological_process	0.077095	0.61918	3	6700	5	30047	BraA05g027610.3C,BraA07g040990.3C,BraA03g056360.3C
GO:0004817	cysteine-tRNA ligase activity	molecular_function	0.077095	0.61918	3	6700	5	30047	BraA04g011390.3C,BraA05g013380.3C,BraA03g013370.3C
GO:0006423	cysteinyl-tRNA aminoacylation	biological_process	0.077095	0.61918	3	6700	5	30047	BraA04g011390.3C,BraA05g013380.3C,BraA03g013370.3C
GO:0006493	protein O-linked glycosylation	biological_process	0.0771	0.61918	3	6700	5	30047	BraA10g020690.3C,BraA05g020270.3C,BraA08g010190.3C
GO:0000940	condensed chromosome outer kinetochore	cellular_component	0.077568	0.62187	26	6700	89	30047	BraA07g035190.3C,BraA03g057200.3C,BraA07g027190.3C,BraA02g043430.3C,BraA09g004640.3C,BraA07g027110.3C,BraA06g005630.3C,BraA06g039360.3C,BraA09g041240.3C,BraA02g020620.3C,BraA05g035970.3C,BraA01g006110.3C,BraA09g024050.3C,BraA09g018080.3C,BraA03g028750.3C,BraA10g002250.3C,BraA05g009980.3C,BraA08g017000.3C,BraA05g027670.3C,BraA01g036390.3C,BraA09g052440.3C,BraA06g014360.3C,BraA09g049340.3C,BraA07g0…
GO:0034453	microtubule anchoring	biological_process	0.078149	0.62546	18	6700	58	30047	BraA03g010070.3C,BraA07g023600.3C,BraA09g049340.3C,BraA06g014360.3C,BraA03g028750.3C,BraA05g006520.3C,BraA09g018080.3C,BraA08g017000.3C,BraA05g009980.3C,BraA01g006110.3C,BraA07g021930.3C,BraA09g024050.3C,BraA02g020620.3C,BraA09g041240.3C,BraA07g027110.3C,BraA03g057200.3C,BraA07g027190.3C,BraA07g035190.3C
GO:0004521	endoribonuclease activity	molecular_function	0.079298	0.62914	32	6700	113	30047	BraA06g023500.3C,BraA08g030580.3C,BraA04g013770.3C,BraA08g004260.3C,BraA03g046360.3C,BraA01g009430.3C,BraA10g014520.3C,BraA02g024960.3C,BraA10g000820.3C,BraA09g058810.3C,BraA01g012010.3C,BraA09g032870.3C,BraA10g017270.3C,BraA05g028180.3C,BraA02g023210.3C,BraA01g011560.3C,BraA08g023640.3C,BraA07g022620.3C,BraA07g011250.3C,BraA05g041180.3C,BraA04g020480.3C,BraA05g000150.3C,BraA05g020120.3C,BraA10g0…
GO:0032780	negative regulation of ATPase activity	biological_process	0.079516	0.62914	4	6700	8	30047	BraA02g018310.3C,BraA08g006170.3C,BraA01g039010.3C,BraA03g001720.3C
GO:0012505	endomembrane system	cellular_component	0.079612	0.62914	146	6700	589	30047	BraA07g004450.3C,BraA06g025030.3C,BraA09g054690.3C,BraA09g061370.3C,BraA09g034590.3C,BraA10g025110.3C,BraA03g055130.3C,BraA10g020470.3C,BraA05g006130.3C,BraA08g015600.3C,BraA07g000310.3C,BraA07g032640.3C,BraA09g023130.3C,BraA04g014720.3C,BraA06g020420.3C,BraAnng005540.3C,BraA09g018440.3C,BraA07g025870.3C,BraAnng005600.3C,BraA06g043270.3C,BraA07g003120.3C,BraA09g049500.3C,BraA06g039580.3C,BraA06g0…
GO:0004474	malate synthase activity	molecular_function	0.079663	0.62914	4	6700	8	30047	BraA02g028110.3C,BraA09g037690.3C,BraA03g010810.3C,BraA02g001160.3C
GO:0006097	glyoxylate cycle	biological_process	0.079663	0.62914	4	6700	8	30047	BraA02g028110.3C,BraA03g010810.3C,BraA09g037690.3C,BraA02g001160.3C
GO:0046487	glyoxylate metabolic process	biological_process	0.079663	0.62914	4	6700	8	30047	BraA02g028110.3C,BraA02g001160.3C,BraA09g037690.3C,BraA03g010810.3C
GO:0006959	humoral immune response	biological_process	0.07981	0.62914	4	6700	8	30047	BraA03g024550.3C,BraA08g021040.3C,BraA07g009020.3C,BraA08g011070.3C
GO:0042381	hemolymph coagulation	biological_process	0.07981	0.62914	4	6700	8	30047	BraA07g009020.3C,BraA08g021040.3C,BraA03g024550.3C,BraA08g011070.3C
GO:0032065	cortical protein anchoring	biological_process	0.079816	0.62914	4	6700	8	30047	BraA02g004560.3C,BraA04g025700.3C,BraA10g025330.3C,BraA02g019420.3C
GO:0006888	ER to Golgi vesicle-mediated transport	biological_process	0.080097	0.6303	19	6700	62	30047	BraA04g025560.3C,BraA01g005430.3C,BraA02g035430.3C,BraA09g041360.3C,BraA02g035350.3C,BraA03g031420.3C,BraA09g064420.3C,BraA06g039670.3C,BraA09g002390.3C,BraA09g055240.3C,BraA09g023130.3C,BraA07g032640.3C,BraA02g039740.3C,BraA06g039580.3C,BraA05g010520.3C,BraA09g054690.3C,BraA06g043270.3C,BraA04g020750.3C,BraA09g061370.3C
GO:0022414	reproductive process	biological_process	0.080237	0.63034	50	6700	186	30047	BraA09g016160.3C,BraA04g028470.3C,BraA09g020820.3C,BraA02g039110.3C,BraA09g000640.3C,BraA07g027720.3C,BraA03g065160.3C,BraA06g039760.3C,BraA09g034230.3C,BraA03g061390.3C,BraAnng004290.3C,BraA05g003910.3C,BraA01g023920.3C,BraA01g029400.3C,BraA04g009820.3C,BraA09g060590.3C,BraA06g002420.3C,BraA09g018870.3C,BraA09g052390.3C,BraA08g031190.3C,BraA06g007860.3C,BraA01g029220.3C,BraA09g059570.3C,BraA09g0…
GO:0019752	carboxylic acid metabolic process	biological_process	0.08117	0.6366	234	6700	967	30047	BraA03g036550.3C,BraA10g004900.3C,BraA04g003190.3C,BraA07g039330.3C,BraA02g011480.3C,BraA09g006570.3C,BraA05g030260.3C,BraA03g011920.3C,BraA07g024610.3C,BraA10g028370.3C,BraA03g059150.3C,BraA09g037790.3C,BraA01g027500.3C,BraA06g004780.3C,BraA03g014940.3C,BraA09g047010.3C,BraA09g021890.3C,BraA10g009090.3C,BraA01g010920.3C,BraA09g008020.3C,BraA02g026930.3C,BraA02g017650.3C,BraA10g021250.3C,BraA03g0…
GO:0004523	RNA-DNA hybrid ribonuclease activity	molecular_function	0.082933	0.64687	15	6700	47	30047	BraA08g030580.3C,BraA01g012010.3C,BraA02g032790.3C,BraA05g000150.3C,BraA06g023500.3C,BraA05g028180.3C,BraA05g020120.3C,BraA10g014520.3C,BraA08g006270.3C,BraA10g030480.3C,BraA07g003060.3C,BraA09g038890.3C,BraA02g024960.3C,BraA07g022620.3C,BraA04g021470.3C
GO:0030176	integral component of endoplasmic reticulum membrane	cellular_component	0.083004	0.64687	15	6700	47	30047	BraA06g005800.3C,BraA06g027280.3C,BraA02g030670.3C,BraA10g020410.3C,BraA07g037910.3C,BraA08g032840.3C,BraA07g040010.3C,BraA03g000160.3C,BraA10g031700.3C,BraA10g020470.3C,BraA06g044100.3C,BraA05g038520.3C,BraA09g006370.3C,BraA06g025250.3C,BraA03g021580.3C
GO:0031227	intrinsic component of endoplasmic reticulum membrane	cellular_component	0.083004	0.64687	15	6700	47	30047	BraA10g020410.3C,BraA02g030670.3C,BraA06g005800.3C,BraA06g027280.3C,BraA03g000160.3C,BraA08g032840.3C,BraA07g037910.3C,BraA07g040010.3C,BraA10g031700.3C,BraA10g020470.3C,BraA05g038520.3C,BraA03g021580.3C,BraA09g006370.3C,BraA06g025250.3C,BraA06g044100.3C
GO:0008380	RNA splicing	biological_process	0.083031	0.64687	45	6700	166	30047	BraA07g034210.3C,BraA08g016380.3C,BraA09g047730.3C,BraA02g023960.3C,BraA09g012580.3C,BraA04g025120.3C,BraA01g024010.3C,BraA06g003550.3C,BraA09g059640.3C,BraA09g044240.3C,BraA08g011320.3C,BraA04g013410.3C,BraA10g019660.3C,BraA09g052620.3C,BraA09g046090.3C,BraA02g033370.3C,BraA03g061640.3C,BraA06g015100.3C,BraA08g000620.3C,BraA10g022340.3C,BraA09g002630.3C,BraA09g051210.3C,BraA05g006890.3C,BraA08g0…
GO:0000772	mating pheromone activity	molecular_function	0.084802	0.65855	7	6700	18	30047	BraAnng000140.3C,BraA07g017580.3C,BraA10g011840.3C,BraA01g024010.3C,BraAnng002970.3C,BraA01g023920.3C,BraA07g040490.3C
GO:0008023	transcription elongation factor complex	cellular_component	0.084811	0.65855	7	6700	18	30047	BraA07g009880.3C,BraA09g003210.3C,BraA10g032490.3C,BraA06g035780.3C,BraA06g015580.3C,BraA08g027550.3C,BraA07g037550.3C
GO:0006221	pyrimidine nucleotide biosynthetic process	biological_process	0.086087	0.66735	12	6700	36	30047	BraA05g034450.3C,BraA02g026930.3C,BraA08g034550.3C,BraA01g011270.3C,BraA01g038880.3C,BraA08g028850.3C,BraA03g059150.3C,BraA04g010870.3C,BraA06g020690.3C,BraA03g049440.3C,BraA03g049760.3C,BraA01g029650.3C
GO:0000777	condensed chromosome kinetochore	cellular_component	0.086799	0.67066	26	6700	90	30047	BraA07g035190.3C,BraA03g057200.3C,BraA02g043430.3C,BraA09g004640.3C,BraA07g027190.3C,BraA09g041240.3C,BraA06g005630.3C,BraA07g027110.3C,BraA06g039360.3C,BraA02g020620.3C,BraA01g006110.3C,BraA05g035970.3C,BraA09g024050.3C,BraA03g028750.3C,BraA09g018080.3C,BraA01g036390.3C,BraA10g002250.3C,BraA05g027670.3C,BraA08g017000.3C,BraA05g009980.3C,BraA09g052440.3C,BraA09g049340.3C,BraA06g014360.3C,BraA03g0…
GO:0000779	condensed chromosome, centromeric region	cellular_component	0.086799	0.67066	26	6700	90	30047	BraA01g036390.3C,BraA05g009980.3C,BraA10g002250.3C,BraA08g017000.3C,BraA05g027670.3C,BraA03g028750.3C,BraA09g018080.3C,BraA09g024050.3C,BraA01g006110.3C,BraA05g035970.3C,BraA06g029980.3C,BraA03g010070.3C,BraA07g023600.3C,BraA09g049340.3C,BraA06g014360.3C,BraA09g052440.3C,BraA09g004640.3C,BraA02g043430.3C,BraA07g027190.3C,BraA03g057200.3C,BraA07g035190.3C,BraA02g020620.3C,BraA09g041240.3C,BraA06g0…
GO:0016023	cytoplasmic membrane-bounded vesicle	cellular_component	0.087124	0.67105	35	6700	126	30047	BraA06g039580.3C,BraA05g037780.3C,BraA03g036190.3C,BraA03g021190.3C,BraA06g043270.3C,BraA06g020420.3C,BraA04g020090.3C,BraA09g023130.3C,BraA07g033270.3C,BraA07g032640.3C,BraA09g041360.3C,BraA02g035350.3C,BraA06g039670.3C,BraA09g015470.3C,BraA09g064420.3C,BraA03g026170.3C,BraA01g003780.3C,BraA02g035430.3C,BraA01g005430.3C,BraA07g030890.3C,BraA05g010520.3C,BraA09g061370.3C,BraA09g054690.3C,BraA04g0…
GO:1901361	organic cyclic compound catabolic process	biological_process	0.087136	0.67105	35	6700	126	30047	BraA02g001370.3C,BraA03g034250.3C,BraA10g021630.3C,BraA01g022650.3C,BraA06g033820.3C,BraA04g017840.3C,BraA06g008100.3C,BraA01g019930.3C,BraA03g010120.3C,BraA06g024440.3C,BraA10g001650.3C,BraA10g011880.3C,BraA01g006280.3C,BraA08g027920.3C,BraA04g000410.3C,BraA03g062180.3C,BraA01g024160.3C,BraA02g013310.3C,BraA06g009710.3C,BraA02g014280.3C,BraA03g022040.3C,BraA02g038000.3C,BraA02g033580.3C,BraA08g0…
GO:0004930	G-protein coupled receptor activity	molecular_function	0.088115	0.6764	17	6700	55	30047	BraA03g004810.3C,BraA03g005490.3C,BraA07g036780.3C,BraA02g002830.3C,BraA08g000620.3C,BraA06g011500.3C,BraA03g061390.3C,BraA04g026000.3C,BraA05g014160.3C,BraA09g022180.3C,BraA01g029400.3C,BraA03g057810.3C,BraA01g029250.3C,BraA02g032810.3C,BraA01g023670.3C,BraA06g041070.3C,BraA10g013730.3C
GO:0003008	system process	biological_process	0.08812	0.6764	17	6700	55	30047	BraA04g011270.3C,BraA06g011400.3C,BraA07g019190.3C,BraA02g024370.3C,BraA06g038660.3C,BraA09g021100.3C,BraA05g037860.3C,BraA02g043430.3C,BraAnng003470.3C,BraA03g008510.3C,BraA05g039980.3C,BraA05g020450.3C,BraA01g020480.3C,BraA02g022770.3C,BraA03g039270.3C,BraA06g014760.3C,BraA04g009160.3C
GO:0005092	GDP-dissociation inhibitor activity	molecular_function	0.095336	0.72446	6	6700	15	30047	BraA09g012450.3C,BraA03g063700.3C,BraA05g029640.3C,BraA03g056150.3C,BraA09g015660.3C,BraA05g029660.3C
GO:0005094	Rho GDP-dissociation inhibitor activity	molecular_function	0.095336	0.72446	6	6700	15	30047	BraA05g029640.3C,BraA03g063700.3C,BraA09g012450.3C,BraA05g029660.3C,BraA09g015660.3C,BraA03g056150.3C
GO:0048309	endoplasmic reticulum inheritance	biological_process	0.095417	0.72446	6	6700	15	30047	BraA03g020410.3C,BraA01g018370.3C,BraA04g014630.3C,BraA07g020620.3C,BraA02g008550.3C,BraA03g045910.3C
GO:0017069	snRNA binding	molecular_function	0.095447	0.72446	6	6700	15	30047	BraA05g006890.3C,BraA01g010990.3C,BraA09g040320.3C,BraA06g015040.3C,BraA04g022540.3C,BraA02g013190.3C
GO:0005246	calcium channel regulator activity	molecular_function	0.095456	0.72446	6	6700	15	30047	BraA09g028840.3C,BraA01g044040.3C,BraA05g010720.3C,BraA09g053710.3C,BraA10g024460.3C,BraA01g019930.3C
GO:0008982	protein-N(PI)-phosphohistidine-sugar phosphotransferase activity	molecular_function	0.095458	0.72446	6	6700	15	30047	BraA07g040100.3C,BraA06g003210.3C,BraA03g060110.3C,BraA07g017120.3C,BraA09g015070.3C,BraA01g030720.3C
GO:0003910	DNA ligase (ATP) activity	molecular_function	0.095462	0.72446	6	6700	15	30047	BraAnng005250.3C,BraA05g037300.3C,BraA03g000020.3C,BraA10g010530.3C,BraAnng005330.3C,BraA09g046300.3C
GO:0005096	GTPase activator activity	molecular_function	0.095679	0.72493	23	6700	79	30047	BraA03g013550.3C,BraA10g025110.3C,BraA07g030700.3C,BraA06g025190.3C,BraA04g008870.3C,BraA04g006050.3C,BraA02g000500.3C,BraA03g028530.3C,BraA09g018440.3C,BraA10g012770.3C,BraA01g041390.3C,BraA03g033610.3C,BraA03g019550.3C,BraA01g005440.3C,BraA10g024780.3C,BraA09g024560.3C,BraA01g011810.3C,BraA06g005720.3C,BraA09g037180.3C,BraA05g037890.3C,BraA05g013740.3C,BraA05g029680.3C,BraA07g020540.3C
GO:0005186	pheromone activity	molecular_function	0.096073	0.72675	8	6700	22	30047	BraAnng002970.3C,BraA01g024010.3C,BraA10g011840.3C,BraAnng000140.3C,BraA07g040490.3C,BraA01g023920.3C,BraA01g044910.3C,BraA07g017580.3C
GO:0044724	single-organism carbohydrate catabolic process	biological_process	0.09701	0.73265	29	6700	103	30047	BraA09g047010.3C,BraA02g022080.3C,BraA06g026870.3C,BraA10g030110.3C,BraA07g042260.3C,BraA07g001030.3C,BraA09g031680.3C,BraA01g033870.3C,BraA01g023890.3C,BraA01g023620.3C,BraA09g012000.3C,BraA08g002580.3C,BraA06g003360.3C,BraA08g033010.3C,BraA05g017870.3C,BraA01g004710.3C,BraA09g023590.3C,BraA01g014550.3C,BraA03g040760.3C,BraA05g023230.3C,BraA10g014150.3C,BraA01g030800.3C,BraA01g017230.3C,BraA05g0…
GO:0008641	small protein activating enzyme activity	molecular_function	0.097872	0.73798	11	6700	33	30047	BraA10g012630.3C,BraA05g012450.3C,BraA09g061340.3C,BraA01g027500.3C,BraA03g054790.3C,BraA10g003980.3C,BraA03g056150.3C,BraA01g004780.3C,BraA05g029660.3C,BraA08g033960.3C,BraA05g029640.3C
GO:0005777	peroxisome	cellular_component	0.099281	0.7451	16	6700	52	30047	BraA10g030000.3C,BraA01g013010.3C,BraA10g001270.3C,BraA03g024040.3C,BraA06g019340.3C,BraA05g008340.3C,BraA10g020070.3C,BraA04g000100.3C,BraA09g065550.3C,BraA09g014740.3C,BraA10g022910.3C,BraA04g001460.3C,BraA09g036720.3C,BraA10g004900.3C,BraA04g012620.3C,BraA03g038390.3C
GO:0042579	microbody	cellular_component	0.099281	0.7451	16	6700	52	30047	BraA04g001460.3C,BraA09g036720.3C,BraA10g004900.3C,BraA04g000100.3C,BraA09g014740.3C,BraA09g065550.3C,BraA10g022910.3C,BraA03g038390.3C,BraA04g012620.3C,BraA10g030000.3C,BraA05g008340.3C,BraA10g020070.3C,BraA01g013010.3C,BraA10g001270.3C,BraA03g024040.3C,BraA06g019340.3C
GO:0042546	cell wall biogenesis	biological_process	0.099367	0.7451	16	6700	52	30047	BraA08g031940.3C,BraA07g005400.3C,BraA06g002540.3C,BraA04g013810.3C,BraA05g016660.3C,BraA03g033720.3C,BraA09g058940.3C,BraA05g023340.3C,BraA06g039080.3C,BraA01g033090.3C,BraA08g029890.3C,BraA06g039070.3C,BraA08g013030.3C,BraA06g037730.3C,BraA08g029900.3C,BraA06g010030.3C
GO:1902580	single-organism cellular localization	biological_process	0.099453	0.7451	64	6700	247	30047	BraA09g049400.3C,BraA09g014740.3C,BraA10g023820.3C,BraA02g012100.3C,BraA06g025250.3C,BraA08g033270.3C,BraA02g010260.3C,BraA10g008170.3C,BraA10g023320.3C,BraA08g014390.3C,BraA04g020090.3C,BraA06g042140.3C,BraA03g023010.3C,BraA04g031870.3C,BraA09g006900.3C,BraA09g020050.3C,BraA03g061510.3C,BraA08g013310.3C,BraA07g018290.3C,BraA05g008290.3C,BraA02g021570.3C,BraA09g013990.3C,BraA05g005460.3C,BraA01g0…
GO:0045934	negative regulation of nucleobase-containing compound metabolic process	biological_process	0.10129	0.75765	17	6700	56	30047	BraA07g019920.3C,BraA01g007570.3C,BraA02g010050.3C,BraA02g006170.3C,BraA10g009410.3C,BraA07g014320.3C,BraA02g036190.3C,BraA06g039010.3C,BraA10g018620.3C,BraA02g038940.3C,BraA09g019770.3C,BraA08g002190.3C,BraAnng003550.3C,BraA05g010070.3C,BraA04g009760.3C,BraA09g039670.3C,BraA03g042410.3C
GO:0006081	cellular aldehyde metabolic process	biological_process	0.10255	0.76549	12	6700	37	30047	BraA09g037690.3C,BraA01g043110.3C,BraA03g010810.3C,BraA02g001160.3C,BraA10g017620.3C,BraA06g034290.3C,BraA05g040420.3C,BraA01g019790.3C,BraA07g001140.3C,BraA04g014260.3C,BraA05g041250.3C,BraA02g028110.3C
GO:0005125	cytokine activity	molecular_function	0.10266	0.76549	12	6700	37	30047	BraA03g034940.3C,BraA02g029040.3C,BraAnng002420.3C,BraA02g004280.3C,BraA03g004940.3C,BraA01g012230.3C,BraA01g011150.3C,BraA08g025760.3C,BraA03g052120.3C,BraA05g031170.3C,BraA01g036390.3C,BraA08g013970.3C
GO:0044270	cellular nitrogen compound catabolic process	biological_process	0.10424	0.7752	35	6700	128	30047	BraA03g046780.3C,BraA08g022320.3C,BraA02g035480.3C,BraA02g017780.3C,BraA10g007910.3C,BraA07g004880.3C,BraA07g017720.3C,BraA09g041800.3C,BraA08g025800.3C,BraA03g045520.3C,BraA03g006390.3C,BraA03g022040.3C,BraA02g038000.3C,BraA02g033580.3C,BraA08g031310.3C,BraA05g004370.3C,BraA04g014670.3C,BraA06g015050.3C,BraA06g024440.3C,BraA10g001650.3C,BraA01g006280.3C,BraA08g027920.3C,BraA04g000410.3C,BraA01g0…
GO:0005779	integral component of peroxisomal membrane	cellular_component	0.10471	0.7752	9	6700	26	30047	BraA09g065550.3C,BraA09g014740.3C,BraA10g022910.3C,BraA04g001460.3C,BraA01g013010.3C,BraA04g012620.3C,BraA03g024040.3C,BraA06g019340.3C,BraA03g038390.3C
GO:0031231	intrinsic component of peroxisomal membrane	cellular_component	0.10471	0.7752	9	6700	26	30047	BraA03g038390.3C,BraA04g012620.3C,BraA01g013010.3C,BraA06g019340.3C,BraA03g024040.3C,BraA04g001460.3C,BraA09g065550.3C,BraA09g014740.3C,BraA10g022910.3C
GO:0008272	sulfate transport	biological_process	0.10479	0.7752	9	6700	26	30047	BraA03g045900.3C,BraA07g040990.3C,BraA07g040980.3C,BraA02g024460.3C,BraA09g040430.3C,BraA02g003450.3C,BraA09g042640.3C,BraA04g007430.3C,BraA07g028950.3C
GO:0015116	sulfate transmembrane transporter activity	molecular_function	0.10479	0.7752	9	6700	26	30047	BraA09g040430.3C,BraA07g040990.3C,BraA03g045900.3C,BraA02g024460.3C,BraA07g040980.3C,BraA07g028950.3C,BraA04g007430.3C,BraA09g042640.3C,BraA02g003450.3C
GO:0006855	drug transmembrane transport	biological_process	0.10634	0.78414	31	6700	112	30047	BraA10g019590.3C,BraA06g003860.3C,BraA05g007100.3C,BraA10g010450.3C,BraA01g016340.3C,BraA09g000640.3C,BraA05g018400.3C,BraA09g026970.3C,BraA05g025520.3C,BraA02g020310.3C,BraA03g049950.3C,BraA07g037640.3C,BraA08g002700.3C,BraA10g026740.3C,BraA09g058110.3C,BraA07g028510.3C,BraA08g005120.3C,BraA01g043800.3C,BraA05g010720.3C,BraA02g015410.3C,BraA01g030600.3C,BraA05g025800.3C,BraA09g060450.3C,BraA08g0…
GO:0015893	drug transport	biological_process	0.10634	0.78414	31	6700	112	30047	BraA02g015410.3C,BraA01g030600.3C,BraA05g025800.3C,BraA08g029540.3C,BraA09g060450.3C,BraA07g028510.3C,BraA09g058110.3C,BraA08g005120.3C,BraA05g010720.3C,BraA01g043800.3C,BraA07g029620.3C,BraA06g011040.3C,BraA03g052920.3C,BraA10g028900.3C,BraA09g042860.3C,BraA03g017980.3C,BraA07g035740.3C,BraA10g010450.3C,BraA01g016340.3C,BraA09g000640.3C,BraA05g018400.3C,BraA06g003860.3C,BraA10g019590.3C,BraA05g0…
GO:0070567	cytidylyltransferase activity	molecular_function	0.10696	0.78663	5	6700	12	30047	BraA05g006290.3C,BraA04g028060.3C,BraA05g017480.3C,BraA02g035730.3C,BraA08g001860.3C
GO:0006020	inositol metabolic process	biological_process	0.10701	0.78663	5	6700	12	30047	BraA01g030800.3C,BraA09g012000.3C,BraA06g003360.3C,BraA07g001030.3C,BraA06g010510.3C
GO:0016891	endoribonuclease activity, producing 5'-phosphomonoesters	molecular_function	0.10723	0.78706	27	6700	96	30047	BraA07g022620.3C,BraA07g011250.3C,BraA04g020480.3C,BraA05g041180.3C,BraA08g006270.3C,BraA08g023640.3C,BraA09g032870.3C,BraA09g035280.3C,BraA02g037380.3C,BraA05g028180.3C,BraA02g023210.3C,BraA01g011560.3C,BraA01g012010.3C,BraA02g032790.3C,BraA02g024960.3C,BraA04g021470.3C,BraA10g000820.3C,BraA09g038890.3C,BraA07g003060.3C,BraA10g030480.3C,BraA10g014520.3C,BraA05g020120.3C,BraA03g046360.3C,BraA05g0…
GO:0003677	DNA binding	molecular_function	0.10909	0.79609	831	6700	3595	30047	BraA03g052660.3C,BraA05g015700.3C,BraA03g054760.3C,BraA02g022210.3C,BraA06g002180.3C,BraA02g025960.3C,BraA01g022570.3C,BraA09g006050.3C,BraA03g004610.3C,BraA03g008430.3C,BraA05g028710.3C,BraA10g017800.3C,BraA01g035530.3C,BraA03g020320.3C,BraA09g042270.3C,BraA09g012560.3C,BraA05g028070.3C,BraA09g047360.3C,BraA09g025000.3C,BraA09g007230.3C,BraA10g003980.3C,BraA06g018050.3C,BraA05g025890.3C,BraA02g0…
GO:0006359	regulation of transcription from RNA polymerase III promoter	biological_process	0.10937	0.79609	7	6700	19	30047	BraA10g030130.3C,BraA02g040590.3C,BraA09g064580.3C,BraA03g003800.3C,BraA04g025280.3C,BraA07g007690.3C,BraA07g026720.3C
GO:0044380	protein localization to cytoskeleton	biological_process	0.10946	0.79609	7	6700	19	30047	BraA09g005330.3C,BraA04g022060.3C,BraA01g018370.3C,BraA05g013740.3C,BraA03g009680.3C,BraA03g056760.3C,BraA07g006910.3C
GO:0071988	protein localization to spindle pole body	biological_process	0.10946	0.79609	7	6700	19	30047	BraA07g006910.3C,BraA03g056760.3C,BraA03g009680.3C,BraA05g013740.3C,BraA04g022060.3C,BraA01g018370.3C,BraA09g005330.3C
GO:0072698	protein localization to microtubule cytoskeleton	biological_process	0.10946	0.79609	7	6700	19	30047	BraA05g013740.3C,BraA09g005330.3C,BraA01g018370.3C,BraA04g022060.3C,BraA03g056760.3C,BraA03g009680.3C,BraA07g006910.3C
GO:0030151	molybdenum ion binding	molecular_function	0.10948	0.79609	7	6700	19	30047	BraA07g026850.3C,BraA01g004740.3C,BraA09g043710.3C,BraA04g001840.3C,BraA02g024390.3C,BraA06g011270.3C,BraA02g033760.3C
GO:0010605	negative regulation of macromolecule metabolic process	biological_process	0.11431	0.81284	34	6700	125	30047	BraA09g059180.3C,BraA10g018620.3C,BraA07g025930.3C,BraA08g020250.3C,BraA06g039010.3C,BraA07g014320.3C,BraA06g001880.3C,BraA02g010050.3C,BraA10g016600.3C,BraA09g039670.3C,BraA07g008320.3C,BraA04g009760.3C,BraA02g002510.3C,BraA05g010070.3C,BraA02g038940.3C,BraA08g031710.3C,BraA02g036190.3C,BraA10g009410.3C,BraA02g006170.3C,BraA05g024780.3C,BraA06g024430.3C,BraA01g007570.3C,BraA10g019700.3C,BraA07g0…
GO:0008017	microtubule binding	molecular_function	0.11538	0.81284	50	6700	191	30047	BraAnng002970.3C,BraA05g027670.3C,BraA04g020670.3C,BraA03g063030.3C,BraA02g040920.3C,BraA09g058340.3C,BraA03g049280.3C,BraA07g033270.3C,BraA06g028600.3C,BraA03g039330.3C,BraA06g021480.3C,BraA09g009840.3C,BraA05g030590.3C,BraA09g041890.3C,BraA05g034920.3C,BraA09g024640.3C,BraA07g037780.3C,BraA09g045160.3C,BraA01g008090.3C,BraA05g028270.3C,BraA09g003070.3C,BraA06g005630.3C,BraA07g017580.3C,BraA08g0…
GO:0008408	3'-5' exonuclease activity	molecular_function	0.11571	0.81284	17	6700	57	30047	BraA03g010120.3C,BraA01g021460.3C,BraA04g008250.3C,BraA03g006390.3C,BraA09g041010.3C,BraA02g038000.3C,BraA07g031220.3C,BraA05g018720.3C,BraA03g044120.3C,BraA02g036080.3C,BraA05g026720.3C,BraA07g016790.3C,BraA06g005390.3C,BraA02g042350.3C,BraA06g027160.3C,BraA07g003100.3C,BraA10g014620.3C
GO:0015238	drug transmembrane transporter activity	molecular_function	0.11648	0.81284	31	6700	113	30047	BraA09g060450.3C,BraA08g029540.3C,BraA05g025800.3C,BraA02g015410.3C,BraA01g030600.3C,BraA01g043800.3C,BraA05g010720.3C,BraA08g005120.3C,BraA09g058110.3C,BraA07g028510.3C,BraA07g035740.3C,BraA09g042860.3C,BraA03g017980.3C,BraA10g028900.3C,BraA07g029620.3C,BraA03g052920.3C,BraA06g011040.3C,BraA05g018400.3C,BraA09g000640.3C,BraA01g016340.3C,BraA10g010450.3C,BraA05g007100.3C,BraA06g003860.3C,BraA10g0…
GO:0042493	response to drug	biological_process	0.11648	0.81284	31	6700	113	30047	BraA09g026970.3C,BraA03g049950.3C,BraA05g025520.3C,BraA02g020310.3C,BraA07g037640.3C,BraA10g026740.3C,BraA08g002700.3C,BraA10g019590.3C,BraA06g003860.3C,BraA05g007100.3C,BraA05g018400.3C,BraA09g000640.3C,BraA10g010450.3C,BraA01g016340.3C,BraA03g052920.3C,BraA07g029620.3C,BraA06g011040.3C,BraA03g017980.3C,BraA09g042860.3C,BraA07g035740.3C,BraA10g028900.3C,BraA09g058110.3C,BraA07g028510.3C,BraA01g0…
GO:0090484	drug transporter activity	molecular_function	0.11648	0.81284	31	6700	113	30047	BraA07g029620.3C,BraA03g052920.3C,BraA06g011040.3C,BraA03g017980.3C,BraA09g042860.3C,BraA07g035740.3C,BraA10g028900.3C,BraA09g058110.3C,BraA07g028510.3C,BraA05g010720.3C,BraA01g043800.3C,BraA08g005120.3C,BraA05g025800.3C,BraA01g030600.3C,BraA02g015410.3C,BraA08g029540.3C,BraA09g060450.3C,BraA09g026970.3C,BraA03g049950.3C,BraA05g025520.3C,BraA02g020310.3C,BraA07g037640.3C,BraA08g002700.3C,BraA10g0…
GO:0051704	multi-organism process	biological_process	0.11811	0.81284	300	6700	1266	30047	BraA03g003820.3C,BraA02g025750.3C,BraA09g052160.3C,BraA01g014010.3C,BraA05g006950.3C,BraA03g037330.3C,BraA03g016460.3C,BraA03g023220.3C,BraA06g016960.3C,BraA08g016930.3C,BraA09g060570.3C,BraA10g030600.3C,BraA05g001610.3C,BraA05g001250.3C,BraA08g034300.3C,BraA03g005330.3C,BraA02g018160.3C,BraA03g006520.3C,BraA07g009020.3C,BraA09g009570.3C,BraA09g016180.3C,BraA03g025250.3C,BraA08g015980.3C,BraA01g0…
GO:0051259	protein oligomerization	biological_process	0.11842	0.81284	20	6700	69	30047	BraA09g026700.3C,BraA01g004740.3C,BraA05g018460.3C,BraA03g013600.3C,BraA05g036310.3C,BraA07g026260.3C,BraA05g037360.3C,BraA08g002290.3C,BraA01g018370.3C,BraA02g012100.3C,BraA09g054070.3C,BraA02g042110.3C,BraA03g003260.3C,BraA03g050280.3C,BraA03g058020.3C,BraA09g023590.3C,BraA09g041240.3C,BraA09g041250.3C,BraA10g028360.3C,BraA02g016630.3C
GO:0003968	RNA-directed RNA polymerase activity	molecular_function	0.11845	0.81284	20	6700	69	30047	BraA10g007910.3C,BraA07g000890.3C,BraA07g027150.3C,BraA05g010720.3C,BraA01g022120.3C,BraA10g016320.3C,BraA07g025480.3C,BraA01g038290.3C,BraA05g004820.3C,BraA06g007620.3C,BraA09g057610.3C,BraA09g015740.3C,BraA03g029680.3C,BraA01g038280.3C,BraA06g010760.3C,BraA05g026000.3C,BraA09g021640.3C,BraA02g045990.3C,BraA01g023660.3C,BraA06g043350.3C
GO:0005956	protein kinase CK2 complex	cellular_component	0.11892	0.81284	4	6700	9	30047	BraA03g023520.3C,BraA05g004550.3C,BraA09g049470.3C,BraA03g047780.3C
GO:0006570	tyrosine metabolic process	biological_process	0.11896	0.81284	4	6700	9	30047	BraA10g011880.3C,BraA04g013330.3C,BraA02g013310.3C,BraA02g014280.3C
GO:0006406	mRNA export from nucleus	biological_process	0.11901	0.81284	4	6700	9	30047	BraA08g027550.3C,BraA06g011870.3C,BraA06g015580.3C,BraA10g032540.3C
GO:0071166	ribonucleoprotein complex localization	biological_process	0.11901	0.81284	4	6700	9	30047	BraA10g032540.3C,BraA06g011870.3C,BraA06g015580.3C,BraA08g027550.3C
GO:0071426	ribonucleoprotein complex export from nucleus	biological_process	0.11901	0.81284	4	6700	9	30047	BraA08g027550.3C,BraA06g011870.3C,BraA06g015580.3C,BraA10g032540.3C
GO:0071427	mRNA-containing ribonucleoprotein complex export from nucleus	biological_process	0.11901	0.81284	4	6700	9	30047	BraA06g015580.3C,BraA06g011870.3C,BraA08g027550.3C,BraA10g032540.3C
GO:0004347	glucose-6-phosphate isomerase activity	molecular_function	0.11901	0.81284	4	6700	9	30047	BraA09g018000.3C,BraA08g033010.3C,BraA01g023620.3C,BraA10g012470.3C
GO:0042126	nitrate metabolic process	biological_process	0.11901	0.81284	4	6700	9	30047	BraA06g011270.3C,BraA02g024390.3C,BraA02g033760.3C,BraA07g026850.3C
GO:0042128	nitrate assimilation	biological_process	0.11901	0.81284	4	6700	9	30047	BraA02g033760.3C,BraA02g024390.3C,BraA06g011270.3C,BraA07g026850.3C
GO:2001057	reactive nitrogen species metabolic process	biological_process	0.11901	0.81284	4	6700	9	30047	BraA07g026850.3C,BraA02g033760.3C,BraA06g011270.3C,BraA02g024390.3C
GO:0004418	hydroxymethylbilane synthase activity	molecular_function	0.11902	0.81284	4	6700	9	30047	BraA06g003210.3C,BraA10g023280.3C,BraA02g006130.3C,BraA09g003210.3C
GO:0005086	ARF guanyl-nucleotide exchange factor activity	molecular_function	0.11904	0.81284	4	6700	9	30047	BraA10g020070.3C,BraA09g065620.3C,BraA06g009920.3C,BraA04g011990.3C
GO:0032011	ARF protein signal transduction	biological_process	0.11904	0.81284	4	6700	9	30047	BraA09g065620.3C,BraA10g020070.3C,BraA04g011990.3C,BraA06g009920.3C
GO:0032012	regulation of ARF protein signal transduction	biological_process	0.11904	0.81284	4	6700	9	30047	BraA09g065620.3C,BraA10g020070.3C,BraA04g011990.3C,BraA06g009920.3C
GO:0004348	glucosylceramidase activity	molecular_function	0.11904	0.81284	4	6700	9	30047	BraA01g030550.3C,BraA09g031160.3C,BraA06g039100.3C,BraA02g029080.3C
GO:0070008	serine-type exopeptidase activity	molecular_function	0.11914	0.81284	25	6700	89	30047	BraA07g016790.3C,BraA03g000190.3C,BraA07g039500.3C,BraA01g028870.3C,BraA04g012800.3C,BraA09g053340.3C,BraA08g002980.3C,BraA02g003130.3C,BraA08g026700.3C,BraA07g031710.3C,BraA04g016400.3C,BraA06g015760.3C,BraA02g010200.3C,BraA01g009720.3C,BraA02g033900.3C,BraA04g012310.3C,BraA03g034400.3C,BraA05g037860.3C,BraA02g042740.3C,BraA08g031390.3C,BraA10g029800.3C,BraA01g015330.3C,BraA06g043350.3C,BraA04g0…
GO:0008081	phosphoric diester hydrolase activity	molecular_function	0.11927	0.81284	22	6700	77	30047	BraA01g010300.3C,BraA03g053680.3C,BraA02g017350.3C,BraA10g029620.3C,BraA10g015950.3C,BraA03g036560.3C,BraA03g039270.3C,BraA01g006280.3C,BraA09g027030.3C,BraA06g040820.3C,BraA03g019930.3C,BraA05g026730.3C,BraA03g027560.3C,BraA03g053470.3C,BraA01g017420.3C,BraA04g028280.3C,BraA04g020670.3C,BraA02g017310.3C,BraA09g046090.3C,BraA09g026600.3C,BraA02g011570.3C,BraA02g030660.3C
GO:0007029	endoplasmic reticulum organization	biological_process	0.11974	0.81284	8	6700	23	30047	BraA09g013990.3C,BraA01g018370.3C,BraA07g020620.3C,BraA02g008550.3C,BraA03g020410.3C,BraA04g014630.3C,BraA03g045910.3C,BraA01g025840.3C
GO:0071804	cellular potassium ion transport	biological_process	0.11976	0.81284	8	6700	23	30047	BraA01g011030.3C,BraA09g027010.3C,BraA08g013550.3C,BraA01g028170.3C,BraA02g005780.3C,BraA07g021830.3C,BraA03g057690.3C,BraA05g010060.3C
GO:0071805	potassium ion transmembrane transport	biological_process	0.11976	0.81284	8	6700	23	30047	BraA08g013550.3C,BraA01g028170.3C,BraA02g005780.3C,BraA07g021830.3C,BraA03g057690.3C,BraA05g010060.3C,BraA01g011030.3C,BraA09g027010.3C
GO:0006749	glutathione metabolic process	biological_process	0.11981	0.81284	8	6700	23	30047	BraA06g043890.3C,BraA09g004980.3C,BraA05g030510.3C,BraA10g014260.3C,BraA09g048560.3C,BraA06g033790.3C,BraA01g000540.3C,BraA01g000560.3C
GO:0016798	hydrolase activity, acting on glycosyl bonds	molecular_function	0.12014	0.81284	184	6700	763	30047	BraA03g033630.3C,BraA05g042320.3C,BraA05g023230.3C,BraA01g030420.3C,BraA06g042430.3C,BraA03g039730.3C,BraA02g035540.3C,BraA09g034650.3C,BraA07g005780.3C,BraA01g039970.3C,BraA06g017690.3C,BraA03g052820.3C,BraA09g031160.3C,BraA04g031270.3C,BraA02g029080.3C,BraA09g064870.3C,BraA01g040210.3C,BraA02g015890.3C,BraA09g031680.3C,BraA09g060970.3C,BraA03g008710.3C,BraA04g008120.3C,BraA07g034670.3C,BraA07g0…
GO:0007031	peroxisome organization	biological_process	0.12089	0.81284	12	6700	38	30047	BraA10g030000.3C,BraA09g014740.3C,BraA09g065550.3C,BraA10g022910.3C,BraA04g001460.3C,BraA09g036720.3C,BraA01g013010.3C,BraA04g012620.3C,BraA10g001270.3C,BraA03g024040.3C,BraA06g019340.3C,BraA03g038390.3C
GO:0016893	endonuclease activity, active with either ribo- or deoxyribonucleic acids and producing 5'-phosphomonoesters	molecular_function	0.12223	0.81284	36	6700	134	30047	BraA10g013030.3C,BraA01g012010.3C,BraA05g028180.3C,BraA09g032870.3C,BraA01g011560.3C,BraA02g023210.3C,BraA08g023640.3C,BraA07g011250.3C,BraA07g022620.3C,BraA05g041180.3C,BraA04g020480.3C,BraA06g023500.3C,BraA04g013770.3C,BraA08g030580.3C,BraA10g032490.3C,BraA03g046360.3C,BraA10g014520.3C,BraA10g000820.3C,BraA02g024960.3C,BraA03g015860.3C,BraA01g027900.3C,BraA02g032790.3C,BraA09g035280.3C,BraA02g0…
GO:0005789	endoplasmic reticulum membrane	cellular_component	0.12255	0.81284	44	6700	167	30047	BraA01g011800.3C,BraA06g044100.3C,BraA06g025250.3C,BraA02g043120.3C,BraA03g032490.3C,BraA03g021120.3C,BraA01g025840.3C,BraA02g038840.3C,BraA04g014720.3C,BraA05g016030.3C,BraA05g038520.3C,BraA06g011880.3C,BraA06g027280.3C,BraA01g006250.3C,BraA10g020410.3C,BraA02g030670.3C,BraA01g044600.3C,BraA01g040040.3C,BraA07g037910.3C,BraA08g032840.3C,BraA04g011180.3C,BraA06g038960.3C,BraA03g000160.3C,BraA05g0…
GO:0006605	protein targeting	biological_process	0.12355	0.81284	66	6700	259	30047	BraA04g031870.3C,BraA03g061510.3C,BraA09g020050.3C,BraA08g013310.3C,BraA05g008290.3C,BraA07g018290.3C,BraA02g021570.3C,BraA05g005460.3C,BraA01g010540.3C,BraA07g040010.3C,BraA07g026260.3C,BraA02g033580.3C,BraA05g031140.3C,BraA09g056240.3C,BraA08g032560.3C,BraA01g019220.3C,BraA07g003920.3C,BraA09g014740.3C,BraA09g049400.3C,BraA10g023820.3C,BraA02g012100.3C,BraA06g025250.3C,BraA02g010260.3C,BraA08g0…
GO:0019089	transmission of virus	biological_process	0.12495	0.81284	6	6700	16	30047	BraA04g012000.3C,BraA03g012170.3C,BraA01g028230.3C,BraA04g025120.3C,BraA03g055130.3C,BraA09g042270.3C
GO:0044007	dissemination or transmission of symbiont from host	biological_process	0.12495	0.81284	6	6700	16	30047	BraA01g028230.3C,BraA03g055130.3C,BraA04g025120.3C,BraA09g042270.3C,BraA04g012000.3C,BraA03g012170.3C
GO:0051821	dissemination or transmission of organism from other organism involved in symbiotic interaction	biological_process	0.12495	0.81284	6	6700	16	30047	BraA03g055130.3C,BraA04g025120.3C,BraA09g042270.3C,BraA01g028230.3C,BraA03g012170.3C,BraA04g012000.3C
GO:0006558	L-phenylalanine metabolic process	biological_process	0.125	0.81284	6	6700	16	30047	BraA08g030950.3C,BraA10g011880.3C,BraA02g014280.3C,BraA06g008210.3C,BraA02g013310.3C,BraA04g020140.3C
GO:1902221	erythrose 4-phosphate/phosphoenolpyruvate family amino acid metabolic process	biological_process	0.125	0.81284	6	6700	16	30047	BraA10g011880.3C,BraA08g030950.3C,BraA02g013310.3C,BraA06g008210.3C,BraA04g020140.3C,BraA02g014280.3C
GO:0016615	malate dehydrogenase activity	molecular_function	0.12503	0.81284	6	6700	16	30047	BraA03g030150.3C,BraA09g009990.3C,BraA09g000510.3C,BraA03g058570.3C,BraA06g032700.3C,BraA07g000930.3C
GO:0048308	organelle inheritance	biological_process	0.12503	0.81284	6	6700	16	30047	BraA03g045910.3C,BraA02g008550.3C,BraA04g014630.3C,BraA07g020620.3C,BraA01g018370.3C,BraA03g020410.3C
GO:0042710	biofilm formation	biological_process	0.12507	0.81284	6	6700	16	30047	BraA02g001700.3C,BraA03g004950.3C,BraA05g002700.3C,BraA09g063500.3C,BraA02g000110.3C,BraA03g016460.3C
GO:0031625	ubiquitin protein ligase binding	molecular_function	0.12508	0.81284	6	6700	16	30047	BraA09g064750.3C,BraA08g025550.3C,BraA09g064790.3C,BraA07g019920.3C,BraA09g038290.3C,BraA06g004730.3C
GO:0044389	ubiquitin-like protein ligase binding	molecular_function	0.12508	0.81284	6	6700	16	30047	BraA09g064750.3C,BraA07g019920.3C,BraA09g038290.3C,BraA08g025550.3C,BraA09g064790.3C,BraA06g004730.3C
GO:0009237	siderophore metabolic process	biological_process	0.12692	0.81284	2	6700	3	30047	BraA03g020320.3C,BraA10g011270.3C
GO:0015343	siderophore transmembrane transporter activity	molecular_function	0.12692	0.81284	2	6700	3	30047	BraA03g020320.3C,BraA10g011270.3C
GO:0015603	iron chelate transmembrane transporter activity	molecular_function	0.12692	0.81284	2	6700	3	30047	BraA10g011270.3C,BraA03g020320.3C
GO:0019290	siderophore biosynthetic process	biological_process	0.12692	0.81284	2	6700	3	30047	BraA10g011270.3C,BraA03g020320.3C
GO:0042927	siderophore transporter activity	molecular_function	0.12692	0.81284	2	6700	3	30047	BraA03g020320.3C,BraA10g011270.3C
GO:0003864	3-methyl-2-oxobutanoate hydroxymethyltransferase activity	molecular_function	0.12693	0.81284	2	6700	3	30047	BraA07g024610.3C,BraA09g050450.3C
GO:0030472	mitotic spindle organization in nucleus	biological_process	0.12695	0.81284	2	6700	3	30047	BraA01g036390.3C,BraA05g035970.3C
GO:0004198	calcium-dependent cysteine-type endopeptidase activity	molecular_function	0.12697	0.81284	2	6700	3	30047	BraA06g000590.3C,BraA06g017530.3C
GO:0008217	regulation of blood pressure	biological_process	0.12699	0.81284	2	6700	3	30047	BraA02g022770.3C,BraA07g019190.3C
GO:0042311	vasodilation	biological_process	0.12699	0.81284	2	6700	3	30047	BraA07g019190.3C,BraA02g022770.3C
GO:0042312	regulation of vasodilation	biological_process	0.12699	0.81284	2	6700	3	30047	BraA02g022770.3C,BraA07g019190.3C
GO:0030058	amine dehydrogenase activity	molecular_function	0.12699	0.81284	2	6700	3	30047	BraA05g018150.3C,BraA08g002450.3C
GO:0042274	ribosomal small subunit biogenesis	biological_process	0.127	0.81284	2	6700	3	30047	BraA07g040450.3C,BraA02g019080.3C
GO:0003012	muscle system process	biological_process	0.127	0.81284	2	6700	3	30047	BraA01g020480.3C,BraA09g021100.3C
GO:0006936	muscle contraction	biological_process	0.127	0.81284	2	6700	3	30047	BraA09g021100.3C,BraA01g020480.3C
GO:0006937	regulation of muscle contraction	biological_process	0.127	0.81284	2	6700	3	30047	BraA09g021100.3C,BraA01g020480.3C
GO:0006939	smooth muscle contraction	biological_process	0.127	0.81284	2	6700	3	30047	BraA01g020480.3C,BraA09g021100.3C
GO:0006940	regulation of smooth muscle contraction	biological_process	0.127	0.81284	2	6700	3	30047	BraA01g020480.3C,BraA09g021100.3C
GO:0090257	regulation of muscle system process	biological_process	0.127	0.81284	2	6700	3	30047	BraA09g021100.3C,BraA01g020480.3C
GO:0006446	regulation of translational initiation	biological_process	0.127	0.81284	2	6700	3	30047	BraA06g001880.3C,BraA07g008320.3C
GO:0008190	eukaryotic initiation factor 4E binding	molecular_function	0.127	0.81284	2	6700	3	30047	BraA06g001880.3C,BraA07g008320.3C
GO:0045947	negative regulation of translational initiation	biological_process	0.127	0.81284	2	6700	3	30047	BraA07g008320.3C,BraA06g001880.3C
GO:0016852	sirohydrochlorin cobaltochelatase activity	molecular_function	0.127	0.81284	2	6700	3	30047	BraA08g003050.3C,BraA09g051950.3C
GO:0006007	glucose catabolic process	biological_process	0.12701	0.81284	2	6700	3	30047	BraA02g022080.3C,BraA05g037760.3C
GO:0019320	hexose catabolic process	biological_process	0.12701	0.81284	2	6700	3	30047	BraA02g022080.3C,BraA05g037760.3C
GO:0008657	DNA topoisomerase (ATP-hydrolyzing) inhibitor activity	molecular_function	0.12701	0.81284	2	6700	3	30047	BraA05g039740.3C,BraA07g032630.3C
GO:0072586	DNA topoisomerase (ATP-hydrolyzing) regulator activity	molecular_function	0.12701	0.81284	2	6700	3	30047	BraA07g032630.3C,BraA05g039740.3C
GO:0005024	transforming growth factor beta-activated receptor activity	molecular_function	0.12701	0.81284	2	6700	3	30047	BraA06g003840.3C,BraA09g057380.3C
GO:0005026	transforming growth factor beta receptor activity, type II	molecular_function	0.12701	0.81284	2	6700	3	30047	BraA06g003840.3C,BraA09g057380.3C
GO:0018142	protein-DNA covalent cross-linking	biological_process	0.12701	0.81284	2	6700	3	30047	BraA10g032490.3C,BraA09g038500.3C
GO:0050497	transferase activity, transferring alkylthio groups	molecular_function	0.12701	0.81284	2	6700	3	30047	BraA01g022180.3C,BraA01g002260.3C
GO:0050524	coenzyme-B sulfoethylthiotransferase activity	molecular_function	0.12701	0.81284	2	6700	3	30047	BraA01g002260.3C,BraA01g022180.3C
GO:0034464	BBSome	cellular_component	0.12701	0.81284	2	6700	3	30047	BraA03g051600.3C,BraA01g024560.3C
GO:0005778	peroxisomal membrane	cellular_component	0.1274	0.81284	9	6700	27	30047	BraA09g014740.3C,BraA09g065550.3C,BraA10g022910.3C,BraA04g001460.3C,BraA04g012620.3C,BraA01g013010.3C,BraA06g019340.3C,BraA03g024040.3C,BraA03g038390.3C
GO:0031903	microbody membrane	cellular_component	0.1274	0.81284	9	6700	27	30047	BraA10g022910.3C,BraA09g014740.3C,BraA09g065550.3C,BraA04g001460.3C,BraA03g024040.3C,BraA06g019340.3C,BraA01g013010.3C,BraA04g012620.3C,BraA03g038390.3C
GO:0044438	microbody part	cellular_component	0.1274	0.81284	9	6700	27	30047	BraA01g013010.3C,BraA04g012620.3C,BraA03g024040.3C,BraA06g019340.3C,BraA03g038390.3C,BraA09g065550.3C,BraA09g014740.3C,BraA10g022910.3C,BraA04g001460.3C
GO:0044439	peroxisomal part	cellular_component	0.1274	0.81284	9	6700	27	30047	BraA06g019340.3C,BraA03g024040.3C,BraA04g012620.3C,BraA01g013010.3C,BraA03g038390.3C,BraA10g022910.3C,BraA09g065550.3C,BraA09g014740.3C,BraA04g001460.3C
GO:0072348	sulfur compound transport	biological_process	0.12749	0.81284	9	6700	27	30047	BraA09g040430.3C,BraA07g040980.3C,BraA02g024460.3C,BraA03g045900.3C,BraA07g040990.3C,BraA07g028950.3C,BraA04g007430.3C,BraA09g042640.3C,BraA02g003450.3C
GO:1901682	sulfur compound transmembrane transporter activity	molecular_function	0.12749	0.81284	9	6700	27	30047	BraA07g040980.3C,BraA02g024460.3C,BraA03g045900.3C,BraA07g040990.3C,BraA09g040430.3C,BraA02g003450.3C,BraA09g042640.3C,BraA07g028950.3C,BraA04g007430.3C
GO:0015291	secondary active transmembrane transporter activity	molecular_function	0.12805	0.81284	58	6700	226	30047	BraA02g025290.3C,BraA07g006280.3C,BraA09g048700.3C,BraA03g052920.3C,BraA07g029620.3C,BraA06g011040.3C,BraA07g035740.3C,BraA10g028900.3C,BraA10g027520.3C,BraA09g060450.3C,BraA04g012620.3C,BraA09g010330.3C,BraA07g028510.3C,BraA01g043800.3C,BraA08g005120.3C,BraA08g002700.3C,BraA04g002480.3C,BraA06g028140.3C,BraA09g026970.3C,BraA03g049950.3C,BraA10g015710.3C,BraA05g025520.3C,BraA08g029390.3C,BraA03g0…
GO:0046351	disaccharide biosynthetic process	biological_process	0.12865	0.81284	15	6700	50	30047	BraA03g053950.3C,BraA01g000670.3C,BraA04g016350.3C,BraA10g009800.3C,BraA02g024520.3C,BraA09g014890.3C,BraA03g047890.3C,BraA08g002820.3C,BraA07g041090.3C,BraA08g021830.3C,BraA03g061770.3C,BraA02g015910.3C,BraA01g028140.3C,BraA07g030900.3C,BraA04g025560.3C
GO:0006171	cAMP biosynthetic process	biological_process	0.12897	0.81284	3	6700	6	30047	BraA02g044250.3C,BraA04g022720.3C,BraA02g033380.3C
GO:0005310	dicarboxylic acid transmembrane transporter activity	molecular_function	0.12898	0.81284	3	6700	6	30047	BraA09g004220.3C,BraA04g003920.3C,BraA07g040280.3C
GO:0004852	uroporphyrinogen-III synthase activity	molecular_function	0.12901	0.81284	3	6700	6	30047	BraA09g054450.3C,BraA01g018630.3C,BraA07g009570.3C
GO:0036128	CatSper complex	cellular_component	0.12905	0.81284	3	6700	6	30047	BraA05g002870.3C,BraA09g017480.3C,BraA09g017460.3C
GO:0000255	allantoin metabolic process	biological_process	0.12912	0.81284	3	6700	6	30047	BraA10g007910.3C,BraA10g001650.3C,BraA03g062180.3C
GO:0000256	allantoin catabolic process	biological_process	0.12912	0.81284	3	6700	6	30047	BraA10g007910.3C,BraA10g001650.3C,BraA03g062180.3C
GO:0030545	receptor regulator activity	molecular_function	0.12912	0.81284	3	6700	6	30047	BraA08g021920.3C,BraA02g043470.3C,BraA03g008790.3C
GO:0030547	receptor inhibitor activity	molecular_function	0.12912	0.81284	3	6700	6	30047	BraA08g021920.3C,BraA02g043470.3C,BraA03g008790.3C
GO:0030548	acetylcholine receptor regulator activity	molecular_function	0.12912	0.81284	3	6700	6	30047	BraA08g021920.3C,BraA03g008790.3C,BraA02g043470.3C
GO:0030550	acetylcholine receptor inhibitor activity	molecular_function	0.12912	0.81284	3	6700	6	30047	BraA03g008790.3C,BraA02g043470.3C,BraA08g021920.3C
GO:0019627	urea metabolic process	biological_process	0.12912	0.81284	3	6700	6	30047	BraA03g006390.3C,BraA02g017780.3C,BraA08g025800.3C
GO:0043419	urea catabolic process	biological_process	0.12912	0.81284	3	6700	6	30047	BraA02g017780.3C,BraA08g025800.3C,BraA03g006390.3C
GO:0006471	protein ADP-ribosylation	biological_process	0.12912	0.81284	3	6700	6	30047	BraA05g013330.3C,BraA03g029250.3C,BraA02g027040.3C
GO:0008963	phospho-N-acetylmuramoyl-pentapeptide-transferase activity	molecular_function	0.12912	0.81284	3	6700	6	30047	BraA02g036050.3C,BraA06g039060.3C,BraA03g048310.3C
GO:0042175	nuclear outer membrane-endoplasmic reticulum membrane network	cellular_component	0.13017	0.81731	45	6700	172	30047	BraA03g021120.3C,BraA01g025840.3C,BraA04g014720.3C,BraA02g038840.3C,BraA06g011880.3C,BraA05g038520.3C,BraA05g016030.3C,BraA06g027280.3C,BraA01g006250.3C,BraA01g044600.3C,BraA01g040040.3C,BraA02g030670.3C,BraA10g020410.3C,BraA07g037910.3C,BraA08g032840.3C,BraA03g000160.3C,BraA05g003990.3C,BraA06g038960.3C,BraA04g011180.3C,BraA02g024680.3C,BraA06g044100.3C,BraA01g011800.3C,BraA06g025250.3C,BraA02g0…
GO:0015925	galactosidase activity	molecular_function	0.13018	0.81731	16	6700	54	30047	BraA04g023740.3C,BraA09g009560.3C,BraA07g004380.3C,BraA07g018810.3C,BraA03g053190.3C,BraA01g003360.3C,BraA03g059390.3C,BraA07g012110.3C,BraA01g002370.3C,BraA09g060880.3C,BraA04g006770.3C,BraA07g017480.3C,BraA06g044400.3C,BraA03g043430.3C,BraA01g016860.3C,BraA06g004560.3C
GO:0006891	intra-Golgi vesicle-mediated transport	biological_process	0.13122	0.81946	17	6700	58	30047	BraA04g022750.3C,BraA03g006660.3C,BraA09g049500.3C,BraA05g012950.3C,BraAnng005600.3C,BraA03g043230.3C,BraA10g022650.3C,BraA07g033170.3C,BraA07g031260.3C,BraA03g016840.3C,BraAnng005540.3C,BraA05g007530.3C,BraA04g016570.3C,BraA01g034500.3C,BraA07g006390.3C,BraA06g023110.3C,BraA09g009800.3C
GO:0010941	regulation of cell death	biological_process	0.13122	0.81946	17	6700	58	30047	BraA03g056360.3C,BraA06g042000.3C,BraA09g020110.3C,BraA06g029700.3C,BraA04g018220.3C,BraA09g010020.3C,BraA05g027110.3C,BraA07g039330.3C,BraA09g012960.3C,BraA05g010070.3C,BraA08g017560.3C,BraA05g027610.3C,BraA07g040990.3C,BraA10g023740.3C,BraA09g061240.3C,BraA09g013210.3C,BraA05g035970.3C
GO:0042981	regulation of apoptotic process	biological_process	0.13122	0.81946	17	6700	58	30047	BraA06g042000.3C,BraA03g056360.3C,BraA07g039330.3C,BraA09g010020.3C,BraA05g027110.3C,BraA09g020110.3C,BraA06g029700.3C,BraA04g018220.3C,BraA07g040990.3C,BraA09g012960.3C,BraA05g010070.3C,BraA08g017560.3C,BraA05g027610.3C,BraA09g013210.3C,BraA05g035970.3C,BraA09g061240.3C,BraA10g023740.3C
GO:0043067	regulation of programmed cell death	biological_process	0.13122	0.81946	17	6700	58	30047	BraA07g039330.3C,BraA05g027110.3C,BraA09g010020.3C,BraA04g018220.3C,BraA06g029700.3C,BraA09g020110.3C,BraA06g042000.3C,BraA03g056360.3C,BraA09g013210.3C,BraA05g035970.3C,BraA10g023740.3C,BraA09g061240.3C,BraA07g040990.3C,BraA05g027610.3C,BraA08g017560.3C,BraA09g012960.3C,BraA05g010070.3C
GO:0032403	protein complex binding	molecular_function	0.13139	0.81946	83	6700	332	30047	BraA09g009840.3C,BraA06g021480.3C,BraA09g032870.3C,BraA08g035130.3C,BraA02g038240.3C,BraA09g036350.3C,BraA04g017380.3C,BraA06g036790.3C,BraA07g033270.3C,BraA06g028600.3C,BraA09g058340.3C,BraA03g048870.3C,BraA04g020670.3C,BraAnng002970.3C,BraA07g003110.3C,BraA06g036870.3C,BraA09g003070.3C,BraA05g028270.3C,BraA01g008090.3C,BraA05g034920.3C,BraA09g024640.3C,BraA10g001250.3C,BraA09g041890.3C,BraA05g0…
GO:0042802	identical protein binding	molecular_function	0.13165	0.81995	44	6700	168	30047	BraA03g023830.3C,BraA09g008760.3C,BraA02g014900.3C,BraA07g026710.3C,BraA03g005410.3C,BraA01g010260.3C,BraA05g042420.3C,BraA09g004390.3C,BraA08g033270.3C,BraA03g027530.3C,BraA06g024140.3C,BraA08g024460.3C,BraA04g017780.3C,BraA01g031680.3C,BraA06g028310.3C,BraA05g030900.3C,BraA07g011300.3C,BraA08g009630.3C,BraA07g033480.3C,BraA05g031140.3C,BraA09g012950.3C,BraA03g057010.3C,BraA10g021680.3C,BraA07g0…
GO:0005262	calcium channel activity	molecular_function	0.13193	0.82063	18	6700	62	30047	BraA10g022910.3C,BraA01g031680.3C,BraA09g036230.3C,BraA10g014710.3C,BraA09g015840.3C,BraA07g026960.3C,BraA10g020170.3C,BraA06g033490.3C,BraA08g031790.3C,BraA09g061240.3C,BraA01g044710.3C,BraA08g008870.3C,BraAnng004790.3C,BraA10g000690.3C,BraA05g007380.3C,BraA02g033370.3C,BraA09g022610.3C,BraA09g028440.3C
GO:0009891	positive regulation of biosynthetic process	biological_process	0.13276	0.82142	21	6700	74	30047	BraA09g034330.3C,BraA07g009880.3C,BraA03g053860.3C,BraA04g000490.3C,BraA01g006570.3C,BraA10g014790.3C,BraA10g029290.3C,BraA10g003860.3C,BraA03g026720.3C,BraA02g006490.3C,BraA03g017160.3C,BraA05g012950.3C,BraA05g006610.3C,BraA07g022340.3C,BraA08g004440.3C,BraA05g032990.3C,BraA04g009330.3C,BraA03g019550.3C,BraA02g033370.3C,BraAnng002570.3C,BraA09g046090.3C
GO:0010557	positive regulation of macromolecule biosynthetic process	biological_process	0.13276	0.82142	21	6700	74	30047	BraA09g046090.3C,BraAnng002570.3C,BraA02g033370.3C,BraA04g009330.3C,BraA03g019550.3C,BraA05g032990.3C,BraA08g004440.3C,BraA05g012950.3C,BraA07g022340.3C,BraA05g006610.3C,BraA03g017160.3C,BraA02g006490.3C,BraA03g026720.3C,BraA10g029290.3C,BraA10g003860.3C,BraA01g006570.3C,BraA10g014790.3C,BraA04g000490.3C,BraA03g053860.3C,BraA07g009880.3C,BraA09g034330.3C
GO:0031328	positive regulation of cellular biosynthetic process	biological_process	0.13276	0.82142	21	6700	74	30047	BraA03g053860.3C,BraA07g009880.3C,BraA09g034330.3C,BraA02g006490.3C,BraA03g026720.3C,BraA10g029290.3C,BraA10g003860.3C,BraA10g014790.3C,BraA01g006570.3C,BraA04g000490.3C,BraA05g032990.3C,BraA08g004440.3C,BraA07g022340.3C,BraA05g012950.3C,BraA05g006610.3C,BraA03g017160.3C,BraA09g046090.3C,BraAnng002570.3C,BraA02g033370.3C,BraA03g019550.3C,BraA04g009330.3C
GO:0051173	positive regulation of nitrogen compound metabolic process	biological_process	0.13276	0.82142	21	6700	74	30047	BraA10g029290.3C,BraA10g003860.3C,BraA03g026720.3C,BraA02g006490.3C,BraA04g000490.3C,BraA10g014790.3C,BraA01g006570.3C,BraA07g009880.3C,BraA09g034330.3C,BraA03g053860.3C,BraA09g046090.3C,BraAnng002570.3C,BraA03g019550.3C,BraA04g009330.3C,BraA02g033370.3C,BraA08g004440.3C,BraA07g022340.3C,BraA05g006610.3C,BraA05g012950.3C,BraA05g032990.3C,BraA03g017160.3C
GO:0006383	transcription from RNA polymerase III promoter	biological_process	0.13317	0.82291	10	6700	31	30047	BraA04g025280.3C,BraA07g007690.3C,BraA09g064580.3C,BraA01g006250.3C,BraA10g027430.3C,BraA02g040590.3C,BraA03g003800.3C,BraA07g026720.3C,BraA05g001820.3C,BraA10g030130.3C
GO:0015297	antiporter activity	molecular_function	0.13339	0.82313	49	6700	189	30047	BraA07g025700.3C,BraA01g016340.3C,BraA10g010450.3C,BraA05g018400.3C,BraA09g000640.3C,BraA06g003860.3C,BraA10g019590.3C,BraA09g065540.3C,BraA10g026740.3C,BraA04g020850.3C,BraA07g037640.3C,BraA03g016030.3C,BraA02g020310.3C,BraA10g000220.3C,BraA08g029540.3C,BraA03g045990.3C,BraA01g030600.3C,BraA02g015410.3C,BraA04g014230.3C,BraA05g025800.3C,BraA05g010720.3C,BraA04g006040.3C,BraA09g058110.3C,BraA02g0…
GO:0009898	cytoplasmic side of plasma membrane	cellular_component	0.13731	0.84298	7	6700	20	30047	BraA07g026380.3C,BraA03g053030.3C,BraA01g016640.3C,BraA08g021920.3C,BraA02g013310.3C,BraA07g038120.3C,BraA01g000190.3C
GO:0098552	side of membrane	cellular_component	0.13731	0.84298	7	6700	20	30047	BraA03g053030.3C,BraA07g026380.3C,BraA08g021920.3C,BraA01g016640.3C,BraA02g013310.3C,BraA07g038120.3C,BraA01g000190.3C
GO:0098562	cytoplasmic side of membrane	cellular_component	0.13731	0.84298	7	6700	20	30047	BraA02g013310.3C,BraA07g038120.3C,BraA01g000190.3C,BraA03g053030.3C,BraA07g026380.3C,BraA08g021920.3C,BraA01g016640.3C
GO:0043566	structure-specific DNA binding	molecular_function	0.13732	0.84298	32	6700	119	30047	BraA07g001330.3C,BraA05g035970.3C,BraA05g038590.3C,BraA03g053030.3C,BraA05g040020.3C,BraA03g019160.3C,BraA04g020090.3C,BraA02g016560.3C,BraA09g063010.3C,BraA07g041830.3C,BraA05g028410.3C,BraA01g010820.3C,BraA02g002120.3C,BraA03g038500.3C,BraA03g002620.3C,BraA03g029440.3C,BraA03g050040.3C,BraA03g046090.3C,BraA02g029940.3C,BraA10g013370.3C,BraA03g052820.3C,BraA05g042440.3C,BraA10g012030.3C,BraA03g0…
GO:0006220	pyrimidine nucleotide metabolic process	biological_process	0.14093	0.8632	12	6700	39	30047	BraA02g026930.3C,BraA05g034450.3C,BraA01g011270.3C,BraA01g038880.3C,BraA08g034550.3C,BraA08g028850.3C,BraA03g059150.3C,BraA03g049440.3C,BraA04g010870.3C,BraA06g020690.3C,BraA01g029650.3C,BraA03g049760.3C
GO:0006401	RNA catabolic process	biological_process	0.14098	0.8632	12	6700	39	30047	BraA05g004370.3C,BraA07g004880.3C,BraA03g010120.3C,BraA04g017840.3C,BraA02g038000.3C,BraA02g033580.3C,BraA02g035480.3C,BraA06g008100.3C,BraA01g019930.3C,BraA03g034250.3C,BraA08g022320.3C,BraA02g001370.3C
GO:0004553	hydrolase activity, hydrolyzing O-glycosyl compounds	molecular_function	0.14128	0.86387	175	6700	729	30047	BraA07g016060.3C,BraA09g063640.3C,BraA06g027000.3C,BraA05g012830.3C,BraA04g008430.3C,BraA10g004430.3C,BraA03g023120.3C,BraA08g027940.3C,BraA04g007220.3C,BraA05g038420.3C,BraA01g016860.3C,BraA04g004810.3C,BraA06g042400.3C,BraA09g017780.3C,BraA08g010760.3C,BraA07g012110.3C,BraA09g049350.3C,BraA06g039100.3C,BraA01g016500.3C,BraA05g004350.3C,BraA05g004340.3C,BraA10g021840.3C,BraA03g060360.3C,BraA08g0…
GO:0016853	isomerase activity	molecular_function	0.14286	0.8662	84	6700	338	30047	BraA08g004270.3C,BraA06g034290.3C,BraA02g022210.3C,BraA06g031150.3C,BraA07g039470.3C,BraA09g051800.3C,BraA06g038450.3C,BraA08g004010.3C,BraA02g001330.3C,BraA07g042260.3C,BraA05g036530.3C,BraA02g043330.3C,BraA09g018000.3C,BraA09g008250.3C,BraA01g017430.3C,BraA10g016230.3C,BraA05g006800.3C,BraA10g018890.3C,BraA08g022320.3C,BraA05g040420.3C,BraA07g041820.3C,BraA08g033010.3C,BraA04g025970.3C,BraA01g0…
GO:0051262	protein tetramerization	biological_process	0.14327	0.8662	5	6700	13	30047	BraA01g004740.3C,BraA09g026700.3C,BraA02g012100.3C,BraA03g058020.3C,BraA02g016630.3C
GO:0003989	acetyl-CoA carboxylase activity	molecular_function	0.14329	0.8662	5	6700	13	30047	BraA10g019360.3C,BraA06g004780.3C,BraA05g040670.3C,BraA05g035970.3C,BraA05g007530.3C
GO:0016421	CoA carboxylase activity	molecular_function	0.14329	0.8662	5	6700	13	30047	BraA05g040670.3C,BraA05g035970.3C,BraA05g007530.3C,BraA10g019360.3C,BraA06g004780.3C
GO:0016885	ligase activity, forming carbon-carbon bonds	molecular_function	0.14329	0.8662	5	6700	13	30047	BraA05g035970.3C,BraA05g040670.3C,BraA05g007530.3C,BraA10g019360.3C,BraA06g004780.3C
GO:0016851	magnesium chelatase activity	molecular_function	0.14331	0.8662	5	6700	13	30047	BraA01g028690.3C,BraA03g005820.3C,BraA10g019170.3C,BraA04g016100.3C,BraA09g057800.3C
GO:0051002	ligase activity, forming nitrogen-metal bonds	molecular_function	0.14331	0.8662	5	6700	13	30047	BraA03g005820.3C,BraA01g028690.3C,BraA10g019170.3C,BraA04g016100.3C,BraA09g057800.3C
GO:0051003	ligase activity, forming nitrogen-metal bonds, forming coordination complexes	molecular_function	0.14331	0.8662	5	6700	13	30047	BraA01g028690.3C,BraA03g005820.3C,BraA10g019170.3C,BraA04g016100.3C,BraA09g057800.3C
GO:0019904	protein domain specific binding	molecular_function	0.14332	0.8662	5	6700	13	30047	BraA06g042460.3C,BraA02g027130.3C,BraA06g037730.3C,BraA02g011480.3C,BraA04g024180.3C
GO:0015079	potassium ion transmembrane transporter activity	molecular_function	0.14466	0.87316	25	6700	91	30047	BraA05g010060.3C,BraA08g013290.3C,BraA09g052160.3C,BraA01g030320.3C,BraA01g009560.3C,BraA01g028170.3C,BraA05g017770.3C,BraA03g048260.3C,BraA10g001210.3C,BraA09g027010.3C,BraA09g004960.3C,BraA01g011030.3C,BraA03g057690.3C,BraA02g027420.3C,BraA07g021830.3C,BraA03g056770.3C,BraA02g005780.3C,BraA01g040400.3C,BraA10g010900.3C,BraA05g027110.3C,BraA08g013550.3C,BraA09g045890.3C,BraA03g026240.3C,BraA04g0…
GO:0006825	copper ion transport	biological_process	0.14611	0.87839	8	6700	24	30047	BraA02g040650.3C,BraA03g040550.3C,BraA01g029250.3C,BraA09g008760.3C,BraA02g025600.3C,BraA06g028960.3C,BraA10g022890.3C,BraA01g036880.3C
GO:0045892	negative regulation of transcription, DNA-templated	biological_process	0.14646	0.87839	15	6700	51	30047	BraAnng003550.3C,BraA02g006170.3C,BraA08g002190.3C,BraA02g010050.3C,BraA07g019920.3C,BraA02g038940.3C,BraA10g018620.3C,BraA03g042410.3C,BraA09g039670.3C,BraA06g039010.3C,BraA02g036190.3C,BraA07g014320.3C,BraA10g009410.3C,BraA05g010070.3C,BraA04g009760.3C
GO:0051253	negative regulation of RNA metabolic process	biological_process	0.14646	0.87839	15	6700	51	30047	BraA02g036190.3C,BraA05g010070.3C,BraA10g009410.3C,BraA04g009760.3C,BraA07g014320.3C,BraA02g038940.3C,BraA10g018620.3C,BraA09g039670.3C,BraA03g042410.3C,BraA06g039010.3C,BraA02g010050.3C,BraA07g019920.3C,BraA02g006170.3C,BraAnng003550.3C,BraA08g002190.3C
GO:1902679	negative regulation of RNA biosynthetic process	biological_process	0.14646	0.87839	15	6700	51	30047	BraA02g036190.3C,BraA10g009410.3C,BraA05g010070.3C,BraA04g009760.3C,BraA07g014320.3C,BraA02g038940.3C,BraA10g018620.3C,BraA09g039670.3C,BraA06g039010.3C,BraA03g042410.3C,BraA02g010050.3C,BraA07g019920.3C,BraA02g006170.3C,BraAnng003550.3C,BraA08g002190.3C
GO:1903507	negative regulation of nucleic acid-templated transcription	biological_process	0.14646	0.87839	15	6700	51	30047	BraA07g014320.3C,BraA10g009410.3C,BraA05g010070.3C,BraA04g009760.3C,BraA02g036190.3C,BraA06g039010.3C,BraA09g039670.3C,BraA03g042410.3C,BraA02g038940.3C,BraA10g018620.3C,BraA07g019920.3C,BraA02g010050.3C,BraA08g002190.3C,BraAnng003550.3C,BraA02g006170.3C
GO:0008608	attachment of spindle microtubules to kinetochore	biological_process	0.14719	0.88163	16	6700	55	30047	BraA02g020620.3C,BraA09g041240.3C,BraA07g027110.3C,BraA07g027190.3C,BraA03g057200.3C,BraA07g035190.3C,BraA07g023600.3C,BraA03g010070.3C,BraA09g049340.3C,BraA06g014360.3C,BraA05g009980.3C,BraA08g017000.3C,BraA03g028750.3C,BraA09g018080.3C,BraA09g024050.3C,BraA01g006110.3C
GO:0031514	motile cilium	cellular_component	0.14739	0.88171	21	6700	75	30047	BraA08g023490.3C,BraA01g002530.3C,BraA03g005410.3C,BraA05g031140.3C,BraA07g023600.3C,BraA09g034600.3C,BraA03g039230.3C,BraA06g025150.3C,BraA07g040770.3C,BraA05g002870.3C,BraA03g019280.3C,BraA08g004760.3C,BraA03g020410.3C,BraA05g008290.3C,BraA03g010890.3C,BraA05g039990.3C,BraA09g064300.3C,BraA03g065510.3C,BraA02g005950.3C,BraA01g031680.3C,BraA06g017630.3C
GO:0015085	calcium ion transmembrane transporter activity	molecular_function	0.14804	0.88341	18	6700	63	30047	BraA05g007380.3C,BraA10g000690.3C,BraA09g028440.3C,BraA09g022610.3C,BraA02g033370.3C,BraA01g044710.3C,BraA09g061240.3C,BraA08g008870.3C,BraAnng004790.3C,BraA07g026960.3C,BraA10g020170.3C,BraA06g033490.3C,BraA08g031790.3C,BraA10g022910.3C,BraA01g031680.3C,BraA10g014710.3C,BraA09g015840.3C,BraA09g036230.3C
GO:0090407	organophosphate biosynthetic process	biological_process	0.14805	0.88341	96	6700	390	30047	BraA01g028300.3C,BraA01g006950.3C,BraA09g017620.3C,BraA08g032180.3C,BraA02g034700.3C,BraA06g011500.3C,BraA02g018070.3C,BraA01g016640.3C,BraA09g050020.3C,BraA04g014260.3C,BraA10g013540.3C,BraA04g025560.3C,BraA09g004220.3C,BraA03g018230.3C,BraA01g011270.3C,BraA04g007220.3C,BraA10g017840.3C,BraA09g003270.3C,BraA01g027730.3C,BraA05g010060.3C,BraA03g049440.3C,BraA02g033590.3C,BraA04g010870.3C,BraA07g0…
GO:0061024	membrane organization	biological_process	0.15065	0.89776	59	6700	233	30047	BraA02g037940.3C,BraA09g049400.3C,BraA09g014740.3C,BraA09g015470.3C,BraA08g017610.3C,BraA03g022100.3C,BraA09g060030.3C,BraA06g028310.3C,BraA10g023820.3C,BraA05g003940.3C,BraA02g038110.3C,BraA09g041250.3C,BraA07g007440.3C,BraA06g025250.3C,BraA01g006400.3C,BraA10g008170.3C,BraA06g027280.3C,BraA02g010260.3C,BraA08g005520.3C,BraA03g048870.3C,BraA10g023320.3C,BraA08g014390.3C,BraA02g026420.3C,BraA09g0…
GO:0000428	DNA-directed RNA polymerase complex	cellular_component	0.15167	0.89933	30	6700	112	30047	BraA07g037550.3C,BraA05g001820.3C,BraA06g035780.3C,BraA04g020760.3C,BraA09g061870.3C,BraA07g027660.3C,BraA05g033070.3C,BraA07g009880.3C,BraA02g025380.3C,BraA03g062850.3C,BraA01g002750.3C,BraA08g015410.3C,BraA01g026160.3C,BraA05g016280.3C,BraA09g034350.3C,BraA02g000250.3C,BraA09g040250.3C,BraA02g022870.3C,BraA09g037830.3C,BraA09g048510.3C,BraA09g058460.3C,BraA06g043590.3C,BraA06g038960.3C,BraA09g0…
GO:0030880	RNA polymerase complex	cellular_component	0.15167	0.89933	30	6700	112	30047	BraA07g027660.3C,BraA09g061870.3C,BraA05g033070.3C,BraA02g025380.3C,BraA07g009880.3C,BraA03g062850.3C,BraA07g037550.3C,BraA05g001820.3C,BraA06g035780.3C,BraA04g020760.3C,BraA02g022870.3C,BraA09g040250.3C,BraA09g037830.3C,BraA09g048510.3C,BraA09g058460.3C,BraA06g043590.3C,BraA09g057040.3C,BraA06g038960.3C,BraA08g027620.3C,BraA05g012950.3C,BraA01g006250.3C,BraA06g000640.3C,BraA05g027990.3C,BraA02g0…
GO:0055029	nuclear DNA-directed RNA polymerase complex	cellular_component	0.15167	0.89933	30	6700	112	30047	BraA07g037550.3C,BraA05g001820.3C,BraA06g035780.3C,BraA04g020760.3C,BraA05g033070.3C,BraA07g027660.3C,BraA09g061870.3C,BraA03g062850.3C,BraA02g025380.3C,BraA07g009880.3C,BraA08g015410.3C,BraA01g026160.3C,BraA01g002750.3C,BraA02g000250.3C,BraA09g034350.3C,BraA05g016280.3C,BraA09g048510.3C,BraA09g058460.3C,BraA06g043590.3C,BraA08g027620.3C,BraA09g057040.3C,BraA06g038960.3C,BraA09g040250.3C,BraA02g0…
GO:0006721	terpenoid metabolic process	biological_process	0.15187	0.89933	30	6700	112	30047	BraA05g038550.3C,BraA01g038030.3C,BraA09g055520.3C,BraA09g017660.3C,BraA09g046220.3C,BraA07g012330.3C,BraA10g026080.3C,BraA03g030210.3C,BraA02g041420.3C,BraA03g022580.3C,BraA04g025400.3C,BraA09g015370.3C,BraA10g020070.3C,BraA10g002610.3C,BraA02g042460.3C,BraA05g003300.3C,BraA10g000770.3C,BraA03g055340.3C,BraA09g005540.3C,BraA09g058840.3C,BraA02g022380.3C,BraA05g030260.3C,BraA06g033040.3C,BraA09g0…
GO:0016114	terpenoid biosynthetic process	biological_process	0.15187	0.89933	30	6700	112	30047	BraA05g038550.3C,BraA01g038030.3C,BraA09g055520.3C,BraA09g017660.3C,BraA09g046220.3C,BraA07g012330.3C,BraA10g026080.3C,BraA03g030210.3C,BraA02g041420.3C,BraA03g022580.3C,BraA04g025400.3C,BraA09g015370.3C,BraA10g020070.3C,BraA02g042460.3C,BraA10g002610.3C,BraA05g003300.3C,BraA10g000770.3C,BraA09g005540.3C,BraA03g055340.3C,BraA09g058840.3C,BraA02g022380.3C,BraA05g030260.3C,BraA06g033040.3C,BraA09g0…
GO:0016843	amine-lyase activity	molecular_function	0.15252	0.90089	9	6700	28	30047	BraA09g047130.3C,BraA09g042280.3C,BraA06g005550.3C,BraA07g028390.3C,BraA07g037910.3C,BraA09g038840.3C,BraA08g019460.3C,BraA09g048240.3C,BraA02g022080.3C
GO:0016844	strictosidine synthase activity	molecular_function	0.15252	0.90089	9	6700	28	30047	BraA09g048240.3C,BraA02g022080.3C,BraA07g028390.3C,BraA09g038840.3C,BraA07g037910.3C,BraA08g019460.3C,BraA06g005550.3C,BraA09g047130.3C,BraA09g042280.3C
GO:0006473	protein acetylation	biological_process	0.15844	0.9249	6	6700	17	30047	BraA06g023110.3C,BraA09g028600.3C,BraA06g012460.3C,BraA02g024960.3C,BraA05g035470.3C,BraA03g035760.3C
GO:0006475	internal protein amino acid acetylation	biological_process	0.15844	0.9249	6	6700	17	30047	BraA02g024960.3C,BraA05g035470.3C,BraA03g035760.3C,BraA09g028600.3C,BraA06g012460.3C,BraA06g023110.3C
GO:0018393	internal peptidyl-lysine acetylation	biological_process	0.15844	0.9249	6	6700	17	30047	BraA06g023110.3C,BraA09g028600.3C,BraA06g012460.3C,BraA05g035470.3C,BraA02g024960.3C,BraA03g035760.3C
GO:0018394	peptidyl-lysine acetylation	biological_process	0.15844	0.9249	6	6700	17	30047	BraA05g035470.3C,BraA02g024960.3C,BraA03g035760.3C,BraA09g028600.3C,BraA06g012460.3C,BraA06g023110.3C
GO:0043543	protein acylation	biological_process	0.15844	0.9249	6	6700	17	30047	BraA06g023110.3C,BraA09g028600.3C,BraA06g012460.3C,BraA02g024960.3C,BraA05g035470.3C,BraA03g035760.3C
GO:0070009	serine-type aminopeptidase activity	molecular_function	0.15853	0.9249	6	6700	17	30047	BraA01g009720.3C,BraA04g012800.3C,BraA04g016400.3C,BraA04g015300.3C,BraA01g015330.3C,BraA04g012310.3C
GO:0018298	protein-chromophore linkage	biological_process	0.15853	0.9249	6	6700	17	30047	BraA09g016210.3C,BraA03g061480.3C,BraA05g030370.3C,BraA09g061530.3C,BraA01g044360.3C,BraA05g015200.3C
GO:0009581	detection of external stimulus	biological_process	0.15855	0.9249	6	6700	17	30047	BraA05g030370.3C,BraA09g016210.3C,BraA09g061530.3C,BraA05g015200.3C,BraA05g006270.3C,BraA01g044360.3C
GO:0009582	detection of abiotic stimulus	biological_process	0.15855	0.9249	6	6700	17	30047	BraA05g015200.3C,BraA05g006270.3C,BraA01g044360.3C,BraA09g061530.3C,BraA09g016210.3C,BraA05g030370.3C
GO:0009583	detection of light stimulus	biological_process	0.15855	0.9249	6	6700	17	30047	BraA05g030370.3C,BraA09g016210.3C,BraA09g061530.3C,BraA05g015200.3C,BraA05g006270.3C,BraA01g044360.3C
GO:0005575	cellular_component	cellular_component	0.15929	0.92761	2733	6700	12096	30047	BraA03g058080.3C,BraA06g038660.3C,BraA05g006700.3C,BraA06g002180.3C,BraA02g025960.3C,BraA04g023930.3C,BraA07g028430.3C,BraA02g022210.3C,BraA06g030400.3C,BraA04g026250.3C,BraA10g013940.3C,BraA08g023620.3C,BraA05g009680.3C,BraA09g030610.3C,BraA07g010300.3C,BraA03g010190.3C,BraA01g014230.3C,BraA07g024130.3C,BraA10g022210.3C,BraA04g012730.3C,BraA08g013290.3C,BraA09g016210.3C,BraA07g022400.3C,BraA09g0…
raA09g0"
13820.3C,BraA05g008590.3C,BraA06g035060.3C,BraA05g001110.3C,BraA06g010940.3C,BraA09g054450.3C,BraA06g037730.3C,BraA04g006680.3C,BraA05g006850.3C,BraA04g016030.3C,BraA06g043830.3C,BraA02g022870.3C,BraA04g017710.3C,BraA07g007680.3C,BraA09g041990.3C,BraA05g012320.3C,BraA02g037320.3C,BraA07g025750.3C,BraA08g015610.3C,BraA01g005990.3C,BraA01g031490.3C,BraA08g019250.3C,BraA10g032910.3C,BraA07g005780.3C…
GO:0044712	single-organism catabolic process	biological_process	0.15942	0.92761	79	6700	319	30047	BraA07g023600.3C,BraA01g023620.3C,BraA08g023250.3C,BraA09g031680.3C,BraA03g030180.3C,BraA03g006390.3C,BraA10g020070.3C,BraA08g006460.3C,BraA03g022040.3C,BraA06g003360.3C,BraA04g014670.3C,BraA03g039230.3C,BraA06g000030.3C,BraA06g009680.3C,BraA09g007950.3C,BraA09g023590.3C,BraA03g045520.3C,BraA01g004710.3C,BraA05g017870.3C,BraA05g023230.3C,BraA03g040760.3C,BraA02g002510.3C,BraA01g023890.3C,BraA01g0…
GO:0044798	nuclear transcription factor complex	cellular_component	0.16079	0.93444	23	6700	84	30047	BraA02g025380.3C,BraA03g062850.3C,BraA10g018560.3C,BraA07g027660.3C,BraA05g033070.3C,BraA04g020760.3C,BraA02g006850.3C,BraA05g027990.3C,BraA06g000640.3C,BraA09g037830.3C,BraA09g040250.3C,BraA02g022870.3C,BraA09g057040.3C,BraA06g038960.3C,BraA08g027620.3C,BraA09g058460.3C,BraA06g043590.3C,BraA09g048510.3C,BraA05g016280.3C,BraA02g000250.3C,BraA09g034350.3C,BraA08g015410.3C,BraA01g026160.3C
GO:0006996	organelle organization	biological_process	0.16116	0.93545	296	6700	1261	30047	BraA02g033580.3C,BraA05g011090.3C,BraA05g001750.3C,BraA09g055910.3C,BraA02g020780.3C,BraA10g030000.3C,BraA10g020850.3C,BraA06g013290.3C,BraA01g012030.3C,BraA03g036540.3C,BraA03g045910.3C,BraA03g004740.3C,BraA08g022320.3C,BraA09g041240.3C,BraA10g022910.3C,BraA07g001340.3C,BraA09g005330.3C,BraA04g017400.3C,BraA03g049280.3C,BraA04g017840.3C,BraA09g064670.3C,BraA02g030850.3C,BraA01g036390.3C,BraA10g0…
GO:0006520	cellular amino acid metabolic process	biological_process	0.16206	0.9395	138	6700	573	30047	BraA09g017810.3C,BraA09g034150.3C,BraA04g013030.3C,BraA02g024840.3C,BraA10g001790.3C,BraA01g015330.3C,BraA04g021100.3C,BraA04g011390.3C,BraA09g006410.3C,BraA01g003080.3C,BraA03g034510.3C,BraA01g043800.3C,BraA05g034060.3C,BraA06g003200.3C,BraA10g011880.3C,BraA08g028190.3C,BraA03g028250.3C,BraA07g042260.3C,BraA05g019430.3C,BraA03g031840.3C,BraA09g063600.3C,BraA02g019310.3C,BraA05g034450.3C,BraA05g0…
GO:0004175	endopeptidase activity	molecular_function	0.16249	0.93997	194	6700	816	30047	BraAnng000140.3C,BraA01g024010.3C,BraA02g011480.3C,BraA04g006370.3C,BraA01g007570.3C,BraA10g014720.3C,BraA03g011440.3C,BraA09g026690.3C,BraA02g029040.3C,BraA06g017070.3C,BraA06g014070.3C,BraA07g008060.3C,BraA02g014840.3C,BraA04g025360.3C,BraA05g028710.3C,BraAnng001190.3C,BraA09g048550.3C,BraA10g011220.3C,BraA02g001060.3C,BraA09g022610.3C,BraA07g026130.3C,BraA02g025270.3C,BraA06g033430.3C,BraA07g0…
GO:0005929	cilium	cellular_component	0.16296	0.93997	21	6700	76	30047	BraA07g023600.3C,BraA03g005410.3C,BraA05g031140.3C,BraA01g002530.3C,BraA08g023490.3C,BraA07g040770.3C,BraA06g025150.3C,BraA03g039230.3C,BraA09g034600.3C,BraA05g008290.3C,BraA03g020410.3C,BraA08g004760.3C,BraA03g019280.3C,BraA05g002870.3C,BraA06g017630.3C,BraA01g031680.3C,BraA02g005950.3C,BraA03g065510.3C,BraA09g064300.3C,BraA05g039990.3C,BraA03g010890.3C
GO:0003746	translation elongation factor activity	molecular_function	0.1641	0.93997	13	6700	44	30047	BraA08g032040.3C,BraA10g025510.3C,BraA09g059140.3C,BraA10g003430.3C,BraA02g014840.3C,BraA04g020090.3C,BraA09g012990.3C,BraA09g059640.3C,BraA02g017140.3C,BraA09g059810.3C,BraA05g040000.3C,BraA02g003620.3C,BraA03g005620.3C
GO:0009452	7-methylguanosine RNA capping	biological_process	0.16417	0.93997	13	6700	44	30047	BraA09g045750.3C,BraAnng005250.3C,BraA03g000020.3C,BraA03g052300.3C,BraA09g046270.3C,BraA07g010440.3C,BraA02g024570.3C,BraA01g018050.3C,BraA05g037300.3C,BraA02g045990.3C,BraAnng005330.3C,BraA05g016210.3C,BraA02g018070.3C
GO:0036260	RNA capping	biological_process	0.16417	0.93997	13	6700	44	30047	BraA09g045750.3C,BraAnng005250.3C,BraA03g000020.3C,BraA09g046270.3C,BraA07g010440.3C,BraA03g052300.3C,BraA01g018050.3C,BraA02g024570.3C,BraA05g037300.3C,BraA02g045990.3C,BraAnng005330.3C,BraA05g016210.3C,BraA02g018070.3C
GO:0009190	cyclic nucleotide biosynthetic process	biological_process	0.16461	0.93997	4	6700	10	30047	BraA02g044250.3C,BraA04g022720.3C,BraA02g033380.3C,BraA08g020850.3C
GO:0052652	cyclic purine nucleotide metabolic process	biological_process	0.16461	0.93997	4	6700	10	30047	BraA04g022720.3C,BraA02g044250.3C,BraA02g033380.3C,BraA08g020850.3C
GO:0046058	cAMP metabolic process	biological_process	0.16461	0.93997	4	6700	10	30047	BraA04g022720.3C,BraA02g044250.3C,BraA01g006280.3C,BraA02g033380.3C
GO:0003847	1-alkyl-2-acetylglycerophosphocholine esterase activity	molecular_function	0.16464	0.93997	4	6700	10	30047	BraA08g011880.3C,BraA01g024780.3C,BraA06g015050.3C,BraA04g000410.3C
GO:0006915	apoptotic process	biological_process	0.16467	0.93997	19	6700	68	30047	BraA03g056360.3C,BraA08g009840.3C,BraA06g042000.3C,BraA07g039330.3C,BraA04g018220.3C,BraA06g029700.3C,BraA09g020110.3C,BraA05g027110.3C,BraA09g034060.3C,BraA09g010020.3C,BraA07g040990.3C,BraA05g027610.3C,BraA08g017560.3C,BraA09g012960.3C,BraA05g010070.3C,BraA09g013210.3C,BraA05g035970.3C,BraA09g061240.3C,BraA10g023740.3C
GO:0012501	programmed cell death	biological_process	0.16467	0.93997	19	6700	68	30047	BraA10g023740.3C,BraA09g061240.3C,BraA05g035970.3C,BraA09g013210.3C,BraA08g017560.3C,BraA05g027610.3C,BraA05g010070.3C,BraA09g012960.3C,BraA07g040990.3C,BraA06g029700.3C,BraA04g018220.3C,BraA09g020110.3C,BraA05g027110.3C,BraA09g034060.3C,BraA09g010020.3C,BraA07g039330.3C,BraA03g056360.3C,BraA08g009840.3C,BraA06g042000.3C
GO:0006405	RNA export from nucleus	biological_process	0.16472	0.93997	4	6700	10	30047	BraA10g032540.3C,BraA08g027550.3C,BraA06g015580.3C,BraA06g011870.3C
GO:0031419	cobalamin binding	molecular_function	0.16475	0.93997	4	6700	10	30047	BraA03g016750.3C,BraA10g021080.3C,BraA09g034800.3C,BraA07g020530.3C
GO:0071840	cellular component organization or biogenesis	biological_process	0.16694	0.95131	543	6700	2349	30047	BraA05g011890.3C,BraA04g004400.3C,BraA09g005490.3C,BraA06g039070.3C,BraA07g004880.3C,BraA06g024370.3C,BraA02g035480.3C,BraA07g020370.3C,BraA10g016850.3C,BraA10g029490.3C,BraA02g022820.3C,BraA02g042340.3C,BraA09g018080.3C,BraA01g004740.3C,BraA01g028230.3C,BraA01g018050.3C,BraA01g008040.3C,BraA03g019830.3C,BraA06g006860.3C,BraA07g042250.3C,BraA03g009680.3C,BraA02g042110.3C,BraA07g025000.3C,BraA10g0…
GO:0016591	DNA-directed RNA polymerase II, holoenzyme	cellular_component	0.1679	0.95566	28	6700	105	30047	BraA05g033070.3C,BraA09g061870.3C,BraA07g027660.3C,BraA03g062850.3C,BraA02g025380.3C,BraA07g009880.3C,BraA07g037550.3C,BraA06g035780.3C,BraA04g020760.3C,BraA09g058460.3C,BraA06g043590.3C,BraA09g048510.3C,BraA09g057040.3C,BraA06g038960.3C,BraA08g027620.3C,BraA09g040250.3C,BraA02g022870.3C,BraA09g037830.3C,BraA06g000640.3C,BraA05g027990.3C,BraA02g006850.3C,BraA05g012950.3C,BraA01g026160.3C,BraA08g0…
GO:0006820	anion transport	biological_process	0.16836	0.95709	59	6700	235	30047	BraA07g038870.3C,BraA01g040290.3C,BraA03g047500.3C,BraA07g040990.3C,BraA05g000690.3C,BraA07g040980.3C,BraA06g002180.3C,BraA09g061290.3C,BraA07g010480.3C,BraA08g014170.3C,BraA01g033760.3C,BraA02g006850.3C,BraA07g028950.3C,BraA03g048060.3C,BraA02g016460.3C,BraA08g032720.3C,BraA03g009420.3C,BraA06g039250.3C,BraA09g040430.3C,BraA07g026820.3C,BraA03g064970.3C,BraA04g030080.3C,BraA03g039360.3C,BraA05g0…
GO:0046700	heterocycle catabolic process	biological_process	0.17384	0.98707	32	6700	122	30047	BraA03g010120.3C,BraA01g019930.3C,BraA06g008100.3C,BraA06g033820.3C,BraA04g017840.3C,BraA10g021630.3C,BraA01g022650.3C,BraA02g001370.3C,BraA03g034250.3C,BraA06g009710.3C,BraA04g000410.3C,BraA03g062180.3C,BraA01g024160.3C,BraA08g027920.3C,BraA01g006280.3C,BraA06g024440.3C,BraA10g001650.3C,BraA06g015050.3C,BraA05g004370.3C,BraA04g014670.3C,BraA08g031310.3C,BraA02g038000.3C,BraA02g033580.3C,BraA03g0…
GO:0051539	4 iron, 4 sulfur cluster binding	molecular_function	0.17518	0.99166	8	6700	25	30047	BraA03g052600.3C,BraA09g061340.3C,BraA01g002840.3C,BraA07g034090.3C,BraA02g019060.3C,BraA10g030070.3C,BraA02g009380.3C,BraA09g063180.3C
GO:0032784	regulation of DNA-templated transcription, elongation	biological_process	0.17527	0.99166	8	6700	25	30047	BraA02g033370.3C,BraA09g046090.3C,BraA06g018050.3C,BraA05g032990.3C,BraA08g004440.3C,BraA07g009880.3C,BraA08g013320.3C,BraA05g012950.3C
GO:0004743	pyruvate kinase activity	molecular_function	0.17528	0.99166	8	6700	25	30047	BraA05g023230.3C,BraA07g042260.3C,BraA03g040760.3C,BraA10g030110.3C,BraA06g026870.3C,BraA09g047010.3C,BraA09g007950.3C,BraA01g023890.3C
GO:0007067	mitotic nuclear division	biological_process	0.17633	0.99509	23	6700	85	30047	BraA03g020410.3C,BraA06g039360.3C,BraA06g005630.3C,BraA07g020860.3C,BraA09g004640.3C,BraA02g043430.3C,BraA05g011890.3C,BraA06g015330.3C,BraA06g005130.3C,BraA03g015310.3C,BraA09g052440.3C,BraA06g029980.3C,BraA05g012320.3C,BraA02g002510.3C,BraA07g023600.3C,BraA06g018550.3C,BraA06g000030.3C,BraA05g035970.3C,BraA10g002250.3C,BraA03g039230.3C,BraA01g024640.3C,BraA05g027670.3C,BraA02g044280.3C
GO:0030474	spindle pole body duplication	biological_process	0.17976	0.99509	9	6700	29	30047	BraA07g005790.3C,BraA01g018370.3C,BraA09g005330.3C,BraA03g056760.3C,BraA03g009680.3C,BraA05g013740.3C,BraA04g022060.3C,BraA07g006910.3C,BraA03g019840.3C
GO:0051300	spindle pole body organization	biological_process	0.17976	0.99509	9	6700	29	30047	BraA03g019840.3C,BraA07g006910.3C,BraA04g022060.3C,BraA05g013740.3C,BraA03g056760.3C,BraA03g009680.3C,BraA09g005330.3C,BraA01g018370.3C,BraA07g005790.3C
GO:0050660	flavin adenine dinucleotide binding	molecular_function	0.1819	0.99509	65	6700	262	30047	BraA03g054790.3C,BraA03g022080.3C,BraA01g020630.3C,BraA01g007490.3C,BraA03g049520.3C,BraA10g002490.3C,BraA03g055340.3C,BraA09g058840.3C,BraA05g010240.3C,BraA02g012940.3C,BraA02g042460.3C,BraA05g038550.3C,BraA07g035800.3C,BraA04g010870.3C,BraA04g030730.3C,BraA09g055520.3C,BraA09g017660.3C,BraA03g040910.3C,BraA07g012330.3C,BraA09g062970.3C,BraA06g008200.3C,BraA08g016710.3C,BraA03g059690.3C,BraA01g0…
GO:0016052	carbohydrate catabolic process	biological_process	0.18246	0.99509	34	6700	131	30047	BraA06g017010.3C,BraA09g007950.3C,BraA01g017230.3C,BraA01g010200.3C,BraA05g023230.3C,BraA03g040760.3C,BraA09g023590.3C,BraA01g004710.3C,BraA05g017870.3C,BraA08g033010.3C,BraA02g019750.3C,BraA06g003360.3C,BraA03g008710.3C,BraA09g012000.3C,BraA08g002580.3C,BraA01g023620.3C,BraA09g031680.3C,BraA07g042260.3C,BraA09g047010.3C,BraA06g010510.3C,BraA06g040510.3C,BraA05g034370.3C,BraA03g001300.3C,BraA05g0…
GO:0007218	neuropeptide signaling pathway	biological_process	0.18277	0.99509	10	6700	33	30047	BraA05g038650.3C,BraA02g038240.3C,BraA07g019250.3C,BraA07g007770.3C,BraA01g029170.3C,BraA09g060130.3C,BraA09g032710.3C,BraA09g006900.3C,BraA10g020000.3C,BraA04g018540.3C
GO:0032507	maintenance of protein location in cell	biological_process	0.18282	0.99509	10	6700	33	30047	BraA06g000150.3C,BraA10g025330.3C,BraA03g034410.3C,BraA02g004560.3C,BraA06g015430.3C,BraA04g025700.3C,BraA07g006730.3C,BraA09g006520.3C,BraA03g041590.3C,BraA02g019420.3C
GO:0045185	maintenance of protein location	biological_process	0.18282	0.99509	10	6700	33	30047	BraA06g000150.3C,BraA10g025330.3C,BraA03g034410.3C,BraA02g004560.3C,BraA06g015430.3C,BraA07g006730.3C,BraA04g025700.3C,BraA09g006520.3C,BraA03g041590.3C,BraA02g019420.3C
GO:0051651	maintenance of location in cell	biological_process	0.18282	0.99509	10	6700	33	30047	BraA03g034410.3C,BraA04g025700.3C,BraA07g006730.3C,BraA06g015430.3C,BraA02g004560.3C,BraA09g006520.3C,BraA02g019420.3C,BraA03g041590.3C,BraA06g000150.3C,BraA10g025330.3C
GO:0052646	alditol phosphate metabolic process	biological_process	0.18283	0.99509	10	6700	33	30047	BraA09g017660.3C,BraA09g055520.3C,BraA04g028920.3C,BraA04g013330.3C,BraA04g013030.3C,BraA02g042460.3C,BraA01g015330.3C,BraA07g033230.3C,BraA09g015600.3C,BraA09g006260.3C
GO:0004540	ribonuclease activity	molecular_function	0.18293	0.99509	39	6700	152	30047	BraA08g006270.3C,BraA02g032790.3C,BraA02g038000.3C,BraA06g035240.3C,BraA03g006390.3C,BraA09g035280.3C,BraA02g037380.3C,BraA10g030480.3C,BraA09g038890.3C,BraA07g003060.3C,BraA06g031420.3C,BraA04g021470.3C,BraA05g000150.3C,BraA05g020120.3C,BraA10g003050.3C,BraA06g030180.3C,BraA08g023640.3C,BraA04g020480.3C,BraA05g041180.3C,BraA03g010120.3C,BraA07g011250.3C,BraA03g047780.3C,BraA07g022620.3C,BraA01g0…
GO:0009975	cyclase activity	molecular_function	0.18389	0.99509	5	6700	14	30047	BraA08g020850.3C,BraA02g033380.3C,BraA02g021130.3C,BraA02g044250.3C,BraA04g022720.3C
GO:0016573	histone acetylation	biological_process	0.18399	0.99509	5	6700	14	30047	BraA02g024960.3C,BraA05g035470.3C,BraA03g035760.3C,BraA06g023110.3C,BraA06g012460.3C
GO:0015097	mercury ion transmembrane transporter activity	molecular_function	0.184	0.99509	5	6700	14	30047	BraA03g004070.3C,BraA09g015370.3C,BraA02g037320.3C,BraA01g015390.3C,BraA04g022880.3C
GO:0015694	mercury ion transport	biological_process	0.184	0.99509	5	6700	14	30047	BraA03g004070.3C,BraA02g037320.3C,BraA09g015370.3C,BraA01g015390.3C,BraA04g022880.3C
GO:0046689	response to mercury ion	biological_process	0.184	0.99509	5	6700	14	30047	BraA03g004070.3C,BraA04g022880.3C,BraA02g037320.3C,BraA09g015370.3C,BraA01g015390.3C
GO:0050787	detoxification of mercury ion	biological_process	0.184	0.99509	5	6700	14	30047	BraA09g015370.3C,BraA02g037320.3C,BraA01g015390.3C,BraA04g022880.3C,BraA03g004070.3C
GO:0007020	microtubule nucleation	biological_process	0.18401	0.99509	5	6700	14	30047	BraA02g002170.3C,BraA02g026110.3C,BraA04g025560.3C,BraA10g029490.3C,BraA06g011020.3C
GO:0010968	regulation of microtubule nucleation	biological_process	0.18401	0.99509	5	6700	14	30047	BraA02g026110.3C,BraA02g002170.3C,BraA10g029490.3C,BraA04g025560.3C,BraA06g011020.3C
GO:0031112	positive regulation of microtubule polymerization or depolymerization	biological_process	0.18401	0.99509	5	6700	14	30047	BraA02g026110.3C,BraA02g002170.3C,BraA10g029490.3C,BraA04g025560.3C,BraA06g011020.3C
GO:0031113	regulation of microtubule polymerization	biological_process	0.18401	0.99509	5	6700	14	30047	BraA06g011020.3C,BraA10g029490.3C,BraA04g025560.3C,BraA02g026110.3C,BraA02g002170.3C
GO:0031116	positive regulation of microtubule polymerization	biological_process	0.18401	0.99509	5	6700	14	30047	BraA02g002170.3C,BraA02g026110.3C,BraA04g025560.3C,BraA10g029490.3C,BraA06g011020.3C
GO:0046785	microtubule polymerization	biological_process	0.18401	0.99509	5	6700	14	30047	BraA06g011020.3C,BraA04g025560.3C,BraA10g029490.3C,BraA02g002170.3C,BraA02g026110.3C
GO:0090063	positive regulation of microtubule nucleation	biological_process	0.18401	0.99509	5	6700	14	30047	BraA10g029490.3C,BraA04g025560.3C,BraA06g011020.3C,BraA02g026110.3C,BraA02g002170.3C
GO:0009584	detection of visible light	biological_process	0.18402	0.99509	5	6700	14	30047	BraA09g016210.3C,BraA05g030370.3C,BraA09g061530.3C,BraA01g044360.3C,BraA05g015200.3C
GO:0007265	Ras protein signal transduction	biological_process	0.18402	0.99509	5	6700	14	30047	BraA09g065620.3C,BraA10g020070.3C,BraA04g011990.3C,BraA05g000110.3C,BraA06g009920.3C
GO:0046578	regulation of Ras protein signal transduction	biological_process	0.18402	0.99509	5	6700	14	30047	BraA09g065620.3C,BraA10g020070.3C,BraA04g011990.3C,BraA05g000110.3C,BraA06g009920.3C
GO:0051056	regulation of small GTPase mediated signal transduction	biological_process	0.18402	0.99509	5	6700	14	30047	BraA04g011990.3C,BraA06g009920.3C,BraA05g000110.3C,BraA09g065620.3C,BraA10g020070.3C
GO:0016702	oxidoreductase activity, acting on single donors with incorporation of molecular oxygen, incorporation of two atoms of oxygen	molecular_function	0.18436	0.99509	17	6700	61	30047	BraA10g011880.3C,BraA07g031170.3C,BraA01g026340.3C,BraA05g001530.3C,BraA02g033420.3C,BraA09g006410.3C,BraA02g013310.3C,BraA08g033010.3C,BraA02g014280.3C,BraA09g057050.3C,BraA07g029790.3C,BraA07g030930.3C,BraA05g003190.3C,BraA10g009090.3C,BraA09g019740.3C,BraA03g022450.3C,BraA01g008860.3C
GO:0006787	porphyrin-containing compound catabolic process	biological_process	0.18588	0.99509	15	6700	53	30047	BraA09g041800.3C,BraA04g000410.3C,BraA01g024160.3C,BraA07g017720.3C,BraA06g015050.3C,BraA04g014670.3C,BraA03g045520.3C,BraA06g009710.3C,BraA01g022650.3C,BraA10g021630.3C,BraA06g024440.3C,BraA03g046780.3C,BraA03g022040.3C,BraA08g027920.3C,BraA06g033820.3C
GO:0033015	tetrapyrrole catabolic process	biological_process	0.18588	0.99509	15	6700	53	30047	BraA06g033820.3C,BraA08g027920.3C,BraA03g022040.3C,BraA03g046780.3C,BraA06g024440.3C,BraA10g021630.3C,BraA01g022650.3C,BraA03g045520.3C,BraA06g009710.3C,BraA04g014670.3C,BraA06g015050.3C,BraA07g017720.3C,BraA01g024160.3C,BraA09g041800.3C,BraA04g000410.3C
GO:0098588	bounding membrane of organelle	cellular_component	0.18771	0.99509	125	6700	521	30047	BraA04g025560.3C,BraA05g029680.3C,BraA09g063500.3C,BraA08g024340.3C,BraA01g019200.3C,BraA05g006130.3C,BraA10g020470.3C,BraA06g013720.3C,BraA03g022570.3C,BraA08g015600.3C,BraA07g035670.3C,BraA09g065550.3C,BraA06g005800.3C,BraA01g019720.3C,BraA06g007380.3C,BraA07g004450.3C,BraA01g040290.3C,BraA01g013010.3C,BraA03g033700.3C,BraA02g037540.3C,BraA05g010520.3C,BraA03g049630.3C,BraA09g061370.3C,BraA09g0…
GO:0004016	adenylate cyclase activity	molecular_function	0.18957	0.99509	3	6700	7	30047	BraA02g033380.3C,BraA04g022720.3C,BraA02g044250.3C
GO:0004751	ribose-5-phosphate isomerase activity	molecular_function	0.18962	0.99509	3	6700	7	30047	BraA01g043110.3C,BraA05g040420.3C,BraA06g034290.3C
GO:0009052	pentose-phosphate shunt, non-oxidative branch	biological_process	0.18962	0.99509	3	6700	7	30047	BraA01g043110.3C,BraA06g034290.3C,BraA05g040420.3C
GO:0009074	aromatic amino acid family catabolic process	biological_process	0.18963	0.99509	3	6700	7	30047	BraA10g011880.3C,BraA02g014280.3C,BraA02g013310.3C
GO:0009292	genetic transfer	biological_process	0.18964	0.99509	3	6700	7	30047	BraA03g023220.3C,BraA05g003910.3C,BraA03g049440.3C
GO:0019008	molybdopterin synthase complex	cellular_component	0.18967	0.99509	3	6700	7	30047	BraA02g009380.3C,BraA07g034090.3C,BraA02g019060.3C
GO:0010851	cyclase regulator activity	molecular_function	0.18969	0.99509	3	6700	7	30047	BraA01g010260.3C,BraA04g000740.3C,BraA01g007490.3C
GO:0010853	cyclase activator activity	molecular_function	0.18969	0.99509	3	6700	7	30047	BraA01g010260.3C,BraA04g000740.3C,BraA01g007490.3C
GO:0030249	guanylate cyclase regulator activity	molecular_function	0.18969	0.99509	3	6700	7	30047	BraA01g007490.3C,BraA04g000740.3C,BraA01g010260.3C
GO:0030250	guanylate cyclase activator activity	molecular_function	0.18969	0.99509	3	6700	7	30047	BraA01g007490.3C,BraA01g010260.3C,BraA04g000740.3C
GO:0030284	estrogen receptor activity	molecular_function	0.18974	0.99509	3	6700	7	30047	BraA09g012560.3C,BraA03g035790.3C,BraA04g015640.3C
GO:0031304	intrinsic component of mitochondrial inner membrane	cellular_component	0.18974	0.99509	3	6700	7	30047	BraA05g003940.3C,BraA10g016850.3C,BraA02g026420.3C
GO:0031305	integral component of mitochondrial inner membrane	cellular_component	0.18974	0.99509	3	6700	7	30047	BraA05g003940.3C,BraA02g026420.3C,BraA10g016850.3C
GO:0032592	integral component of mitochondrial membrane	cellular_component	0.18974	0.99509	3	6700	7	30047	BraA10g016850.3C,BraA02g026420.3C,BraA05g003940.3C
GO:0098573	intrinsic component of mitochondrial membrane	cellular_component	0.18974	0.99509	3	6700	7	30047	BraA05g003940.3C,BraA02g026420.3C,BraA10g016850.3C
GO:0004476	mannose-6-phosphate isomerase activity	molecular_function	0.18975	0.99509	3	6700	7	30047	BraA09g018000.3C,BraA10g004150.3C,BraA10g012470.3C
GO:0030141	secretory granule	cellular_component	0.18975	0.99509	3	6700	7	30047	BraA07g030890.3C,BraA09g015470.3C,BraA07g033270.3C
GO:0030286	dynein complex	cellular_component	0.18975	0.99509	3	6700	7	30047	BraA02g017520.3C,BraA09g026160.3C,BraA10g020750.3C
GO:0017070	U6 snRNA binding	molecular_function	0.18975	0.99509	3	6700	7	30047	BraA04g022540.3C,BraA05g006890.3C,BraA01g010990.3C
GO:0015849	organic acid transport	biological_process	0.19051	0.99509	36	6700	140	30047	BraA07g025800.3C,BraA07g003540.3C,BraA08g025120.3C,BraA01g034500.3C,BraA09g001280.3C,BraA04g003920.3C,BraA04g025030.3C,BraA01g013800.3C,BraA07g040280.3C,BraA09g013820.3C,BraA09g061240.3C,BraA09g057260.3C,BraA02g025940.3C,BraA05g035970.3C,BraA07g027690.3C,BraA07g026820.3C,BraA09g004220.3C,BraA05g011540.3C,BraA03g039360.3C,BraA04g030080.3C,BraA03g064970.3C,BraA09g037600.3C,BraA02g008290.3C,BraA09g0…
GO:0046942	carboxylic acid transport	biological_process	0.19051	0.99509	36	6700	140	30047	BraA03g009420.3C,BraA08g032720.3C,BraA02g006850.3C,BraA03g048060.3C,BraA08g014170.3C,BraA01g033760.3C,BraA06g002180.3C,BraA09g061290.3C,BraA07g010480.3C,BraA03g047500.3C,BraA07g038870.3C,BraA01g040290.3C,BraA09g041800.3C,BraA02g008290.3C,BraA09g037600.3C,BraA03g039360.3C,BraA09g004220.3C,BraA05g011540.3C,BraA03g064970.3C,BraA04g030080.3C,BraA07g026820.3C,BraA05g035970.3C,BraA07g027690.3C,BraA09g0…
GO:0031974	membrane-enclosed lumen	cellular_component	0.192	0.99509	120	6700	500	30047	BraA05g012950.3C,BraA08g017000.3C,BraA01g020190.3C,BraA05g009980.3C,BraA08g008870.3C,BraA06g038960.3C,BraA01g006110.3C,BraA09g008760.3C,BraA01g026160.3C,BraA03g038360.3C,BraA03g062850.3C,BraA07g009880.3C,BraA05g033070.3C,BraA04g020760.3C,BraA02g020620.3C,BraA01g007490.3C,BraA03g008440.3C,BraA06g039360.3C,BraA07g037550.3C,BraA07g034170.3C,BraA08g027550.3C,BraA05g027990.3C,BraA10g032540.3C,BraA02g0…
GO:0010628	positive regulation of gene expression	biological_process	0.19258	0.99509	23	6700	86	30047	BraA03g017160.3C,BraA05g032990.3C,BraA08g004440.3C,BraA05g012950.3C,BraA07g022340.3C,BraA05g006610.3C,BraA02g033370.3C,BraA03g019550.3C,BraA04g009330.3C,BraA09g046090.3C,BraAnng002570.3C,BraA03g053860.3C,BraA10g019700.3C,BraA07g009880.3C,BraA09g034330.3C,BraA10g014790.3C,BraA08g031710.3C,BraA01g006570.3C,BraA04g000490.3C,BraA03g026720.3C,BraA02g006490.3C,BraA10g029290.3C,BraA10g003860.3C
GO:0043234	protein complex	cellular_component	0.19397	0.99509	593	6700	2579	30047	BraA08g018720.3C,BraA02g019060.3C,BraA07g033340.3C,BraA02g033590.3C,BraA05g037780.3C,BraA02g020860.3C,BraA02g019420.3C,BraA04g007220.3C,BraA07g033270.3C,BraA02g009620.3C,BraA06g036790.3C,BraA03g027070.3C,BraA08g028800.3C,BraA01g009390.3C,BraA03g011580.3C,BraA09g041360.3C,BraA02g000060.3C,BraA07g005320.3C,BraA09g065480.3C,BraA07g018360.3C,BraA10g022650.3C,BraA02g006850.3C,BraA09g002660.3C,BraA09g0…
GO:0000775	chromosome, centromeric region	cellular_component	0.19458	0.99509	48	6700	191	30047	BraA05g021510.3C,BraA09g049340.3C,BraA06g014360.3C,BraA08g013140.3C,BraA01g017120.3C,BraA03g018120.3C,BraA03g006660.3C,BraA01g006110.3C,BraA05g035970.3C,BraA01g036390.3C,BraA05g027670.3C,BraA08g017000.3C,BraA05g009980.3C,BraA05g018460.3C,BraA08g033270.3C,BraA03g020410.3C,BraA07g027110.3C,BraA06g039360.3C,BraA07g018360.3C,BraA06g005630.3C,BraA02g020620.3C,BraA06g015880.3C,BraA07g035190.3C,BraA06g0…
GO:0015643	toxic substance binding	molecular_function	0.19534	0.99509	6	6700	18	30047	BraA07g020620.3C,BraA10g010530.3C,BraA01g016730.3C,BraA02g021350.3C,BraA03g026230.3C,BraA04g019270.3C
GO:0008239	dipeptidyl-peptidase activity	molecular_function	0.19538	0.99509	6	6700	18	30047	BraA01g015330.3C,BraA04g012310.3C,BraA04g012800.3C,BraA01g009720.3C,BraA04g015300.3C,BraA04g016400.3C
GO:0032786	positive regulation of DNA-templated transcription, elongation	biological_process	0.19538	0.99509	6	6700	18	30047	BraA07g009880.3C,BraA09g046090.3C,BraA08g004440.3C,BraA05g012950.3C,BraA05g032990.3C,BraA02g033370.3C
GO:0032968	positive regulation of transcription elongation from RNA polymerase II promoter	biological_process	0.19538	0.99509	6	6700	18	30047	BraA05g032990.3C,BraA05g012950.3C,BraA09g046090.3C,BraA07g009880.3C,BraA08g004440.3C,BraA02g033370.3C
GO:0034243	regulation of transcription elongation from RNA polymerase II promoter	biological_process	0.19538	0.99509	6	6700	18	30047	BraA05g012950.3C,BraA07g009880.3C,BraA09g046090.3C,BraA08g004440.3C,BraA05g032990.3C,BraA02g033370.3C
GO:0051606	detection of stimulus	biological_process	0.19541	0.99509	6	6700	18	30047	BraA05g030370.3C,BraA09g016210.3C,BraA09g061530.3C,BraA05g006270.3C,BraA01g044360.3C,BraA05g015200.3C
GO:0030001	metal ion transport	biological_process	0.19754	0.99509	161	6700	679	30047	BraA10g002610.3C,BraA05g017770.3C,BraA03g048260.3C,BraA09g006370.3C,BraA09g015370.3C,BraA03g004070.3C,BraA09g046220.3C,BraA02g044780.3C,BraA10g032270.3C,BraA01g027500.3C,BraA01g010200.3C,BraA10g003980.3C,BraA09g006290.3C,BraA09g007880.3C,BraA04g022880.3C,BraA09g016410.3C,BraA01g010880.3C,BraA08g030480.3C,BraA09g004960.3C,BraA07g014590.3C,BraA09g015600.3C,BraA08g013290.3C,BraA10g022890.3C,BraA03g0…
GO:0006352	DNA-templated transcription, initiation	biological_process	0.19998	0.99509	54	6700	217	30047	BraA09g034350.3C,BraA02g010590.3C,BraA01g026160.3C,BraA10g002210.3C,BraA02g005170.3C,BraA08g004440.3C,BraA05g012950.3C,BraA08g034070.3C,BraA06g000640.3C,BraA02g026420.3C,BraA09g040250.3C,BraA04g002610.3C,BraA03g015680.3C,BraA06g038960.3C,BraA06g043590.3C,BraA09g048510.3C,BraA09g019130.3C,BraA04g020760.3C,BraA01g040900.3C,BraA04g026320.3C,BraA10g000550.3C,BraA02g025380.3C,BraA07g009880.3C,BraA04g0…
GO:0042398	cellular modified amino acid biosynthetic process	biological_process	0.20059	0.99509	19	6700	70	30047	BraA06g003200.3C,BraA05g008470.3C,BraA05g030510.3C,BraA01g035390.3C,BraA04g026260.3C,BraA07g024610.3C,BraA06g033790.3C,BraA03g038020.3C,BraA05g034640.3C,BraA06g012470.3C,BraA10g014260.3C,BraA04g013030.3C,BraA09g004980.3C,BraA04g021100.3C,BraA01g015330.3C,BraA06g034990.3C,BraA08g012490.3C,BraA09g050450.3C,BraA09g048560.3C
GO:0016043	cellular component organization	biological_process	0.2008	0.99509	493	6700	2139	30047	BraA03g019840.3C,BraA09g054420.3C,BraA03g036070.3C,BraA06g029980.3C,BraA02g008480.3C,BraA03g015310.3C,BraA07g001820.3C,BraA01g019220.3C,BraA08g022560.3C,BraA10g023340.3C,BraA02g022210.3C,BraA06g001310.3C,BraA02g044280.3C,BraA04g012940.3C,BraA09g058460.3C,BraA02g023510.3C,BraA09g013990.3C,BraA05g005460.3C,BraA01g011970.3C,BraA01g010540.3C,BraA01g017430.3C,BraA10g019090.3C,BraA04g000580.3C,BraA06g0…
GO:0006772	thiamine metabolic process	biological_process	0.20229	0.99509	7	6700	22	30047	BraA03g048370.3C,BraA05g032640.3C,BraA03g036550.3C,BraA09g063060.3C,BraA05g028760.3C,BraA03g036560.3C,BraA01g037460.3C
GO:0009228	thiamine biosynthetic process	biological_process	0.20229	0.99509	7	6700	22	30047	BraA05g028760.3C,BraA03g036560.3C,BraA01g037460.3C,BraA03g048370.3C,BraA05g032640.3C,BraA09g063060.3C,BraA03g036550.3C
GO:0042723	thiamine-containing compound metabolic process	biological_process	0.20229	0.99509	7	6700	22	30047	BraA03g036560.3C,BraA01g037460.3C,BraA05g028760.3C,BraA05g032640.3C,BraA03g036550.3C,BraA09g063060.3C,BraA03g048370.3C
GO:0042724	thiamine-containing compound biosynthetic process	biological_process	0.20229	0.99509	7	6700	22	30047	BraA03g048370.3C,BraA09g063060.3C,BraA03g036550.3C,BraA05g032640.3C,BraA05g028760.3C,BraA01g037460.3C,BraA03g036560.3C
GO:0015936	coenzyme A metabolic process	biological_process	0.2023	0.99509	7	6700	22	30047	BraA04g016160.3C,BraA10g013540.3C,BraA04g003740.3C,BraA09g003270.3C,BraA01g028300.3C,BraA07g040010.3C,BraA01g005820.3C
GO:0009165	nucleotide biosynthetic process	biological_process	0.204	0.99509	60	6700	243	30047	BraA02g034700.3C,BraA01g006950.3C,BraA01g028300.3C,BraA05g025080.3C,BraA04g003740.3C,BraA02g044250.3C,BraA02g026930.3C,BraA05g034450.3C,BraA05g007380.3C,BraA01g016640.3C,BraA05g002690.3C,BraA01g005820.3C,BraA03g017370.3C,BraA03g061640.3C,BraA08g002240.3C,BraA10g013540.3C,BraA01g016310.3C,BraA09g050020.3C,BraA03g049760.3C,BraA09g014950.3C,BraA05g026090.3C,BraA01g011270.3C,BraA08g034550.3C,BraA03g0…
GO:1901293	nucleoside phosphate biosynthetic process	biological_process	0.204	0.99509	60	6700	243	30047	BraA06g040510.3C,BraA08g017730.3C,BraA07g041550.3C,BraA04g020960.3C,BraA08g028850.3C,BraA03g045900.3C,BraA04g026820.3C,BraA06g041050.3C,BraA01g014310.3C,BraA01g009810.3C,BraA04g022720.3C,BraA10g014150.3C,BraA01g029650.3C,BraA08g020850.3C,BraA06g020690.3C,BraA09g022190.3C,BraA07g031460.3C,BraA03g053030.3C,BraA02g033380.3C,BraA03g020440.3C,BraA01g038880.3C,BraA02g002900.3C,BraA04g016160.3C,BraA10g0…
GO:0031324	negative regulation of cellular metabolic process	biological_process	0.20429	0.99509	25	6700	95	30047	BraA06g000030.3C,BraA08g002190.3C,BraAnng003550.3C,BraA09g019770.3C,BraA03g039230.3C,BraA09g039670.3C,BraA07g008320.3C,BraA03g042410.3C,BraA06g006490.3C,BraA07g023600.3C,BraA04g009760.3C,BraA02g002510.3C,BraA05g010070.3C,BraA06g001880.3C,BraA02g006170.3C,BraA01g007570.3C,BraA07g019920.3C,BraA02g010050.3C,BraA08g020250.3C,BraA06g039010.3C,BraA02g038940.3C,BraA10g018620.3C,BraA07g014320.3C,BraA10g0…
GO:0072527	pyrimidine-containing compound metabolic process	biological_process	0.2043	0.99509	25	6700	95	30047	BraA05g028760.3C,BraA01g038880.3C,BraA08g007090.3C,BraA02g026930.3C,BraA05g034450.3C,BraA09g063060.3C,BraA03g049440.3C,BraA04g010870.3C,BraA03g006870.3C,BraA01g011270.3C,BraA08g028080.3C,BraA08g034550.3C,BraA06g037150.3C,BraA03g036560.3C,BraA03g059150.3C,BraA08g028850.3C,BraA05g032640.3C,BraA05g024800.3C,BraA06g020690.3C,BraA01g037460.3C,BraA03g048370.3C,BraA09g012590.3C,BraA03g036550.3C,BraA01g0…
GO:0061695	transferase complex, transferring phosphorus-containing groups	cellular_component	0.20622	0.99509	35	6700	137	30047	BraA04g020760.3C,BraA07g037550.3C,BraA03g052260.3C,BraA02g025380.3C,BraA07g009880.3C,BraA03g062850.3C,BraA05g033070.3C,BraA09g034350.3C,BraA01g026160.3C,BraA05g012950.3C,BraA01g006250.3C,BraA06g000640.3C,BraA09g040250.3C,BraA09g048510.3C,BraA06g043590.3C,BraA06g038960.3C,BraA01g010220.3C,BraA06g035780.3C,BraA05g001820.3C,BraA09g021180.3C,BraA09g029870.3C,BraA09g061870.3C,BraA07g027660.3C,BraA05g0…
GO:0051220	cytoplasmic sequestering of protein	biological_process	0.20659	0.99509	8	6700	26	30047	BraA06g000150.3C,BraA10g025330.3C,BraA04g025700.3C,BraA06g015430.3C,BraA02g004560.3C,BraA02g019420.3C,BraA03g041590.3C,BraA09g006520.3C
GO:0051187	cofactor catabolic process	biological_process	0.20735	0.99509	15	6700	54	30047	BraA06g024440.3C,BraA03g022040.3C,BraA03g046780.3C,BraA10g021630.3C,BraA01g022650.3C,BraA08g027920.3C,BraA06g033820.3C,BraA07g017720.3C,BraA09g041800.3C,BraA04g000410.3C,BraA01g024160.3C,BraA04g014670.3C,BraA03g045520.3C,BraA06g009710.3C,BraA06g015050.3C
GO:0000105	histidine biosynthetic process	biological_process	0.20871	0.99509	14	6700	50	30047	BraA05g032640.3C,BraA09g008020.3C,BraA03g036560.3C,BraA08g028190.3C,BraA01g017630.3C,BraA07g042260.3C,BraA03g036550.3C,BraA01g018630.3C,BraA09g044930.3C,BraA03g048370.3C,BraA09g056350.3C,BraA09g053410.3C,BraA01g037460.3C,BraA07g035800.3C
GO:0006547	histidine metabolic process	biological_process	0.20871	0.99509	14	6700	50	30047	BraA09g008020.3C,BraA05g032640.3C,BraA01g017630.3C,BraA08g028190.3C,BraA03g036560.3C,BraA03g048370.3C,BraA09g044930.3C,BraA01g018630.3C,BraA03g036550.3C,BraA07g042260.3C,BraA07g035800.3C,BraA01g037460.3C,BraA09g053410.3C,BraA09g056350.3C
GO:0052803	imidazole-containing compound metabolic process	biological_process	0.20871	0.99509	14	6700	50	30047	BraA09g008020.3C,BraA05g032640.3C,BraA01g017630.3C,BraA08g028190.3C,BraA03g036560.3C,BraA03g048370.3C,BraA09g044930.3C,BraA03g036550.3C,BraA01g018630.3C,BraA07g042260.3C,BraA07g035800.3C,BraA01g037460.3C,BraA09g053410.3C,BraA09g056350.3C
GO:0031047	gene silencing by RNA	biological_process	0.20905	0.99509	9	6700	30	30047	BraA10g019700.3C,BraA06g024430.3C,BraA05g024780.3C,BraA06g018110.3C,BraA07g008930.3C,BraA08g031710.3C,BraA07g025930.3C,BraA09g059180.3C,BraA10g016600.3C
GO:0043248	proteasome assembly	biological_process	0.20909	0.99509	9	6700	30	30047	BraA01g011970.3C,BraA05g031980.3C,BraA01g025980.3C,BraA07g001820.3C,BraA01g038250.3C,BraA10g018130.3C,BraA08g026200.3C,BraA08g003030.3C,BraA03g036070.3C
GO:0016868	intramolecular transferase activity, phosphotransferases	molecular_function	0.21021	0.99509	10	6700	34	30047	BraA08g002820.3C,BraA03g018010.3C,BraA04g024750.3C,BraA02g022080.3C,BraA08g023270.3C,BraA02g025510.3C,BraA07g010720.3C,BraA04g025560.3C,BraA05g037760.3C,BraA07g010710.3C
GO:0015171	amino acid transmembrane transporter activity	molecular_function	0.21035	0.99509	10	6700	34	30047	BraA01g040290.3C,BraA03g047500.3C,BraA09g001280.3C,BraA09g013820.3C,BraA04g030080.3C,BraA07g010480.3C,BraA04g025030.3C,BraA01g033760.3C,BraA08g014170.3C,BraA09g057260.3C
GO:0010256	endomembrane system organization	biological_process	0.21046	0.99509	12	6700	42	30047	BraA07g020620.3C,BraA01g018370.3C,BraA09g013990.3C,BraA09g006900.3C,BraA10g032540.3C,BraA02g008550.3C,BraA04g014630.3C,BraA03g020410.3C,BraA01g025840.3C,BraA03g045910.3C,BraA09g044500.3C,BraA10g028170.3C
GO:0030955	potassium ion binding	molecular_function	0.21074	0.99509	11	6700	38	30047	BraA09g007950.3C,BraA01g023890.3C,BraA05g023230.3C,BraA03g056770.3C,BraA10g030110.3C,BraA09g052160.3C,BraA03g040760.3C,BraA07g042260.3C,BraA06g026870.3C,BraA09g047010.3C,BraA01g040400.3C
GO:0031420	alkali metal ion binding	molecular_function	0.21074	0.99509	11	6700	38	30047	BraA09g047010.3C,BraA01g040400.3C,BraA06g026870.3C,BraA07g042260.3C,BraA09g052160.3C,BraA03g040760.3C,BraA10g030110.3C,BraA03g056770.3C,BraA05g023230.3C,BraA01g023890.3C,BraA09g007950.3C
GO:0006402	mRNA catabolic process	biological_process	0.21075	0.99509	11	6700	38	30047	BraA05g004370.3C,BraA03g010120.3C,BraA07g004880.3C,BraA06g008100.3C,BraA01g019930.3C,BraA02g033580.3C,BraA02g038000.3C,BraA04g017840.3C,BraA02g001370.3C,BraA03g034250.3C,BraA08g022320.3C
GO:0030170	pyridoxal phosphate binding	molecular_function	0.21095	0.99509	38	6700	150	30047	BraA09g054350.3C,BraA03g034240.3C,BraA01g002300.3C,BraA05g015160.3C,BraA10g023390.3C,BraA06g024520.3C,BraA03g012320.3C,BraA06g041700.3C,BraA03g044970.3C,BraA08g024220.3C,BraA02g025790.3C,BraA02g035390.3C,BraA03g057360.3C,BraA04g010030.3C,BraA07g035290.3C,BraA03g020080.3C,BraA03g030740.3C,BraA01g004440.3C,BraA01g014190.3C,BraA09g023070.3C,BraA09g018500.3C,BraA05g021010.3C,BraA01g005960.3C,BraA04g0…
GO:0090575	RNA polymerase II transcription factor complex	cellular_component	0.2119	0.99509	22	6700	83	30047	BraA03g062850.3C,BraA02g025380.3C,BraA05g033070.3C,BraA07g027660.3C,BraA04g020760.3C,BraA02g006850.3C,BraA06g000640.3C,BraA05g027990.3C,BraA09g057040.3C,BraA06g038960.3C,BraA08g027620.3C,BraA09g058460.3C,BraA09g048510.3C,BraA06g043590.3C,BraA09g037830.3C,BraA02g022870.3C,BraA09g040250.3C,BraA02g000250.3C,BraA09g034350.3C,BraA05g016280.3C,BraA01g026160.3C,BraA08g015410.3C
GO:0007166	cell surface receptor signaling pathway	biological_process	0.21199	0.99509	22	6700	83	30047	BraA10g009320.3C,BraA09g007640.3C,BraA05g009410.3C,BraA09g016320.3C,BraA09g042670.3C,BraA06g007460.3C,BraA02g017340.3C,BraA09g014180.3C,BraA08g000400.3C,BraA03g041780.3C,BraA02g038120.3C,BraA08g009630.3C,BraA05g018720.3C,BraA03g049760.3C,BraA03g011750.3C,BraA07g025520.3C,BraA06g025250.3C,BraA05g029880.3C,BraA08g034550.3C,BraA03g027780.3C,BraA06g025980.3C,BraA05g001530.3C
GO:0048285	organelle fission	biological_process	0.2121	0.99509	33	6700	129	30047	BraA06g000030.3C,BraA02g044280.3C,BraA10g002250.3C,BraA03g039230.3C,BraA09g052440.3C,BraA03g015310.3C,BraA06g018550.3C,BraA07g023600.3C,BraA06g029980.3C,BraA05g012320.3C,BraA04g006540.3C,BraA06g015330.3C,BraA09g004640.3C,BraA02g043430.3C,BraA09g065550.3C,BraA05g011890.3C,BraA05g035970.3C,BraA04g012730.3C,BraA02g025170.3C,BraA01g024640.3C,BraA05g027670.3C,BraA06g005130.3C,BraA06g019340.3C,BraA02g0…
GO:0005576	extracellular region	cellular_component	0.21286	0.99509	239	6700	1023	30047	BraA10g020200.3C,BraA04g032050.3C,BraA05g038900.3C,BraA01g016500.3C,BraA03g020190.3C,BraA05g038270.3C,BraA08g027920.3C,BraA07g005320.3C,BraA08g025230.3C,BraA04g022820.3C,BraA03g019280.3C,BraA10g000360.3C,BraA02g013050.3C,BraA04g006550.3C,BraA03g016310.3C,BraA05g000850.3C,BraA09g014180.3C,BraA10g024460.3C,BraA09g058160.3C,BraA07g011510.3C,BraA04g029770.3C,BraA05g003990.3C,BraA09g058560.3C,BraA10g0…
GO:0043462	regulation of ATPase activity	biological_process	0.215	0.99509	4	6700	11	30047	BraA08g006170.3C,BraA01g039010.3C,BraA03g001720.3C,BraA02g018310.3C
GO:0006890	retrograde vesicle-mediated transport, Golgi to ER	biological_process	0.21538	0.99509	4	6700	11	30047	BraA07g038040.3C,BraA01g008690.3C,BraA01g038740.3C,BraA06g031410.3C
GO:0004832	valine-tRNA ligase activity	molecular_function	0.21539	0.99509	4	6700	11	30047	BraA02g037900.3C,BraA09g058500.3C,BraA06g037310.3C,BraA05g022780.3C
GO:0006438	valyl-tRNA aminoacylation	biological_process	0.21539	0.99509	4	6700	11	30047	BraA09g058500.3C,BraA02g037900.3C,BraA06g037310.3C,BraA05g022780.3C
GO:0004478	methionine adenosyltransferase activity	molecular_function	0.21542	0.99509	4	6700	11	30047	BraA01g035390.3C,BraA03g038020.3C,BraA04g026260.3C,BraA05g008470.3C
GO:0006556	S-adenosylmethionine biosynthetic process	biological_process	0.21542	0.99509	4	6700	11	30047	BraA05g008470.3C,BraA04g026260.3C,BraA01g035390.3C,BraA03g038020.3C
GO:0046500	S-adenosylmethionine metabolic process	biological_process	0.21542	0.99509	4	6700	11	30047	BraA01g035390.3C,BraA03g038020.3C,BraA04g026260.3C,BraA05g008470.3C
GO:0008653	lipopolysaccharide metabolic process	biological_process	0.21547	0.99509	4	6700	11	30047	BraA06g001350.3C,BraA06g002430.3C,BraA02g023000.3C,BraA01g032050.3C
GO:0009103	lipopolysaccharide biosynthetic process	biological_process	0.21547	0.99509	4	6700	11	30047	BraA06g002430.3C,BraA06g001350.3C,BraA01g032050.3C,BraA02g023000.3C
GO:0009678	hydrogen-translocating pyrophosphatase activity	molecular_function	0.21547	0.99509	4	6700	11	30047	BraA07g041820.3C,BraA06g019200.3C,BraA02g024940.3C,BraA09g057870.3C
GO:0019882	antigen processing and presentation	biological_process	0.21548	0.99509	4	6700	11	30047	BraA06g005940.3C,BraA10g032870.3C,BraA07g003120.3C,BraA09g040820.3C
GO:0006276	plasmid maintenance	biological_process	0.21548	0.99509	4	6700	11	30047	BraA07g032630.3C,BraA05g039740.3C,BraA01g027430.3C,BraA04g011510.3C
GO:0008384	IkappaB kinase activity	molecular_function	0.21549	0.99509	4	6700	11	30047	BraA01g006950.3C,BraA03g056410.3C,BraA02g017360.3C,BraA08g017610.3C
GO:0044267	cellular protein metabolic process	biological_process	0.21588	0.99509	918	6700	4028	30047	BraA03g019930.3C,BraA05g037300.3C,BraA05g016760.3C,BraA03g050400.3C,BraA07g039020.3C,BraA09g028040.3C,BraA03g024250.3C,BraA01g029410.3C,BraA05g014360.3C,BraA01g013800.3C,BraA05g018060.3C,BraA03g038830.3C,BraA09g018440.3C,BraA10g016530.3C,BraA01g017410.3C,BraA06g035370.3C,BraA09g060580.3C,BraA07g019500.3C,BraA04g018540.3C,BraA07g035920.3C,BraA03g030760.3C,BraA02g012820.3C,BraA08g003500.3C,BraA02g0…
GO:0019955	cytokine binding	molecular_function	0.21671	0.99509	2	6700	4	30047	BraA09g015150.3C,BraA01g020190.3C
GO:0004643	phosphoribosylaminoimidazolecarboxamide formyltransferase activity	molecular_function	0.21684	0.99509	2	6700	4	30047	BraA05g010060.3C,BraA08g002240.3C
GO:0015556	C4-dicarboxylate transmembrane transporter activity	molecular_function	0.21691	0.99509	2	6700	4	30047	BraA09g004220.3C,BraA04g003920.3C
GO:0009294	DNA mediated transformation	biological_process	0.21692	0.99509	2	6700	4	30047	BraA03g023220.3C,BraA05g003910.3C
GO:0015716	organic phosphonate transport	biological_process	0.21695	0.99509	2	6700	4	30047	BraA03g007870.3C,BraA03g055130.3C
GO:0051499	D-aminoacyl-tRNA deacylase activity	molecular_function	0.21697	0.99509	2	6700	4	30047	BraA03g047450.3C,BraA07g022450.3C
GO:0015711	organic anion transport	biological_process	0.21697	0.99509	36	6700	142	30047	BraA09g013820.3C,BraA07g040280.3C,BraA01g013800.3C,BraA04g025030.3C,BraA02g025940.3C,BraA09g057260.3C,BraA09g061240.3C,BraA07g027690.3C,BraA05g035970.3C,BraA08g025120.3C,BraA07g003540.3C,BraA07g025800.3C,BraA09g001280.3C,BraA01g034500.3C,BraA04g003920.3C,BraA07g038870.3C,BraA01g040290.3C,BraA03g047500.3C,BraA09g061290.3C,BraA06g002180.3C,BraA07g010480.3C,BraA01g033760.3C,BraA08g014170.3C,BraA02g0…
GO:0030246	carbohydrate binding	molecular_function	0.21698	0.99509	66	6700	270	30047	BraA10g013390.3C,BraA05g037340.3C,BraA07g018810.3C,BraA04g023740.3C,BraA09g060740.3C,BraA06g016490.3C,BraA08g026320.3C,BraA05g014870.3C,BraA03g021870.3C,BraA09g012100.3C,BraA03g043430.3C,BraA04g017370.3C,BraA06g044400.3C,BraA01g006670.3C,BraA07g031680.3C,BraA07g023700.3C,BraA07g026070.3C,BraA04g026840.3C,BraA07g034670.3C,BraA08g025730.3C,BraA06g020690.3C,BraA02g017860.3C,BraA05g007810.3C,BraA02g0…
GO:0048478	replication fork protection	biological_process	0.21702	0.99509	2	6700	4	30047	BraA09g019770.3C,BraA01g007570.3C
GO:0030248	cellulose binding	molecular_function	0.21703	0.99509	2	6700	4	30047	BraA09g033640.3C,BraA03g015250.3C
GO:0004714	transmembrane receptor protein tyrosine kinase activity	molecular_function	0.21703	0.99509	2	6700	4	30047	BraA06g025250.3C,BraA08g009630.3C
GO:0043752	adenosylcobinamide kinase activity	molecular_function	0.21704	0.99509	2	6700	4	30047	BraA07g001330.3C,BraA09g055900.3C
GO:0008686	3,4-dihydroxy-2-butanone-4-phosphate synthase activity	molecular_function	0.21705	0.99509	2	6700	4	30047	BraA09g054190.3C,BraA06g027490.3C
GO:0030158	protein xylosyltransferase activity	molecular_function	0.21706	0.99509	2	6700	4	30047	BraA01g014250.3C,BraA03g000360.3C
GO:0035252	UDP-xylosyltransferase activity	molecular_function	0.21706	0.99509	2	6700	4	30047	BraA03g000360.3C,BraA01g014250.3C
GO:0042285	xylosyltransferase activity	molecular_function	0.21706	0.99509	2	6700	4	30047	BraA03g000360.3C,BraA01g014250.3C
GO:0016867	intramolecular transferase activity, transferring acyl groups	molecular_function	0.21707	0.99509	2	6700	4	30047	BraA10g016230.3C,BraA06g039760.3C
GO:0016993	precorrin-8X methylmutase activity	molecular_function	0.21707	0.99509	2	6700	4	30047	BraA06g039760.3C,BraA10g016230.3C
GO:0005283	sodium:amino acid symporter activity	molecular_function	0.21707	0.99509	2	6700	4	30047	BraA07g010480.3C,BraA04g030080.3C
GO:0005294	neutral L-amino acid secondary active transmembrane transporter activity	molecular_function	0.21707	0.99509	2	6700	4	30047	BraA04g030080.3C,BraA07g010480.3C
GO:0005416	cation:amino acid symporter activity	molecular_function	0.21707	0.99509	2	6700	4	30047	BraA04g030080.3C,BraA07g010480.3C
GO:0015175	neutral amino acid transmembrane transporter activity	molecular_function	0.21707	0.99509	2	6700	4	30047	BraA04g030080.3C,BraA07g010480.3C
GO:0015655	alanine:sodium symporter activity	molecular_function	0.21707	0.99509	2	6700	4	30047	BraA04g030080.3C,BraA07g010480.3C
GO:0015804	neutral amino acid transport	biological_process	0.21707	0.99509	2	6700	4	30047	BraA04g030080.3C,BraA07g010480.3C
GO:0022858	alanine transmembrane transporter activity	molecular_function	0.21707	0.99509	2	6700	4	30047	BraA07g010480.3C,BraA04g030080.3C
GO:0032328	alanine transport	biological_process	0.21707	0.99509	2	6700	4	30047	BraA04g030080.3C,BraA07g010480.3C
GO:0003922	GMP synthase (glutamine-hydrolyzing) activity	molecular_function	0.21707	0.99509	2	6700	4	30047	BraA03g061640.3C,BraA09g014950.3C
GO:0006177	GMP biosynthetic process	biological_process	0.21707	0.99509	2	6700	4	30047	BraA09g014950.3C,BraA03g061640.3C
GO:0046037	GMP metabolic process	biological_process	0.21707	0.99509	2	6700	4	30047	BraA09g014950.3C,BraA03g061640.3C
GO:0035435	phosphate ion transmembrane transport	biological_process	0.21708	0.99509	2	6700	4	30047	BraA06g039250.3C,BraA03g053810.3C
GO:0098661	inorganic anion transmembrane transport	biological_process	0.21708	0.99509	2	6700	4	30047	BraA03g053810.3C,BraA06g039250.3C
GO:0003727	single-stranded RNA binding	molecular_function	0.21708	0.99509	2	6700	4	30047	BraA09g021640.3C,BraA10g007910.3C
GO:0006658	phosphatidylserine metabolic process	biological_process	0.21708	0.99509	2	6700	4	30047	BraA04g013030.3C,BraA01g015330.3C
GO:0006659	phosphatidylserine biosynthetic process	biological_process	0.21708	0.99509	2	6700	4	30047	BraA01g015330.3C,BraA04g013030.3C
GO:0030688	preribosome, small subunit precursor	cellular_component	0.21708	0.99509	2	6700	4	30047	BraA01g008800.3C,BraA07g042250.3C
GO:0034450	ubiquitin-ubiquitin ligase activity	molecular_function	0.21708	0.99509	2	6700	4	30047	BraA10g023340.3C,BraA02g006060.3C
GO:0050080	malonyl-CoA decarboxylase activity	molecular_function	0.21708	0.99509	2	6700	4	30047	BraA08g016040.3C,BraA03g028210.3C
GO:0033925	mannosyl-glycoprotein endo-beta-N-acetylglucosaminidase activity	molecular_function	0.21708	0.99509	2	6700	4	30047	BraA01g039970.3C,BraA01g039980.3C
GO:0032994	protein-lipid complex	cellular_component	0.21708	0.99509	2	6700	4	30047	BraA01g004190.3C,BraA05g039460.3C
GO:0034358	plasma lipoprotein particle	cellular_component	0.21708	0.99509	2	6700	4	30047	BraA05g039460.3C,BraA01g004190.3C
GO:0042627	chylomicron	cellular_component	0.21708	0.99509	2	6700	4	30047	BraA01g004190.3C,BraA05g039460.3C
GO:1990777	lipoprotein particle	cellular_component	0.21708	0.99509	2	6700	4	30047	BraA05g039460.3C,BraA01g004190.3C
GO:0000226	microtubule cytoskeleton organization	biological_process	0.2178	0.99509	44	6700	176	30047	BraA02g026110.3C,BraA03g019840.3C,BraA03g010070.3C,BraA07g023600.3C,BraA06g011020.3C,BraA04g022060.3C,BraA03g028750.3C,BraA10g014800.3C,BraA05g006520.3C,BraA02g008550.3C,BraA09g018080.3C,BraA07g005790.3C,BraA09g024050.3C,BraA01g017470.3C,BraA02g002170.3C,BraA07g006910.3C,BraA04g020060.3C,BraA10g029490.3C,BraA06g022030.3C,BraA09g041240.3C,BraA04g025560.3C,BraA10g012890.3C,BraA03g056760.3C,BraA06g0…
GO:0044272	sulfur compound biosynthetic process	biological_process	0.2209	0.99509	25	6700	96	30047	BraA09g048560.3C,BraA01g017700.3C,BraA09g004980.3C,BraA05g028760.3C,BraA08g007090.3C,BraA09g063060.3C,BraA10g014260.3C,BraA06g000220.3C,BraA10g018990.3C,BraA03g038020.3C,BraA01g037460.3C,BraA06g033790.3C,BraA09g012590.3C,BraA03g036550.3C,BraA04g026260.3C,BraA01g035390.3C,BraA03g048370.3C,BraA05g030510.3C,BraA06g037150.3C,BraA03g036560.3C,BraA05g015980.3C,BraA05g034060.3C,BraA05g032640.3C,BraA05g0…
GO:0051726	regulation of cell cycle	biological_process	0.22129	0.99509	30	6700	117	30047	BraA05g037030.3C,BraA07g020860.3C,BraA09g019130.3C,BraA02g039660.3C,BraA08g014090.3C,BraA06g033610.3C,BraA01g015500.3C,BraA08g009840.3C,BraA05g028360.3C,BraA05g004610.3C,BraA10g026800.3C,BraA03g035310.3C,BraA02g002510.3C,BraA07g023600.3C,BraA06g018550.3C,BraA01g028880.3C,BraA01g039220.3C,BraA03g044840.3C,BraA07g024280.3C,BraA09g017280.3C,BraA03g015310.3C,BraA09g018610.3C,BraA01g024640.3C,BraA03g0…
GO:0005882	intermediate filament	cellular_component	0.22237	0.99509	18	6700	67	30047	BraA05g031140.3C,BraA07g011300.3C,BraA03g047440.3C,BraA05g000850.3C,BraA06g043740.3C,BraA02g019420.3C,BraA07g005790.3C,BraA08g034660.3C,BraA05g008290.3C,BraA03g026240.3C,BraA04g022340.3C,BraA09g032540.3C,BraA02g044780.3C,BraA09g032160.3C,BraA09g045160.3C,BraA01g018370.3C,BraA04g017960.3C,BraA01g016040.3C
GO:0045111	intermediate filament cytoskeleton	cellular_component	0.22237	0.99509	18	6700	67	30047	BraA03g047440.3C,BraA07g011300.3C,BraA05g031140.3C,BraA07g005790.3C,BraA02g019420.3C,BraA06g043740.3C,BraA05g000850.3C,BraA09g032540.3C,BraA09g032160.3C,BraA02g044780.3C,BraA04g022340.3C,BraA03g026240.3C,BraA05g008290.3C,BraA08g034660.3C,BraA01g016040.3C,BraA09g045160.3C,BraA04g017960.3C,BraA01g018370.3C
GO:0097351	toxin-antitoxin pair type II binding	molecular_function	0.22244	0.99509	1	6700	1	30047	BraA10g018430.3C
GO:0009002	serine-type D-Ala-D-Ala carboxypeptidase activity	molecular_function	0.22267	0.99509	1	6700	1	30047	BraA08g026700.3C
GO:0017153	sodium:dicarboxylate symporter activity	molecular_function	0.22281	0.99509	1	6700	1	30047	BraA07g040280.3C
GO:0001933	negative regulation of protein phosphorylation	biological_process	0.22286	0.99509	1	6700	1	30047	BraA06g006490.3C
GO:0004862	cAMP-dependent protein kinase inhibitor activity	molecular_function	0.22286	0.99509	1	6700	1	30047	BraA06g006490.3C
GO:0006469	negative regulation of protein kinase activity	biological_process	0.22286	0.99509	1	6700	1	30047	BraA06g006490.3C
GO:0033673	negative regulation of kinase activity	biological_process	0.22286	0.99509	1	6700	1	30047	BraA06g006490.3C
GO:0042326	negative regulation of phosphorylation	biological_process	0.22286	0.99509	1	6700	1	30047	BraA06g006490.3C
GO:0015109	chromate transmembrane transporter activity	molecular_function	0.22289	0.99509	1	6700	1	30047	BraA05g014160.3C
GO:0015703	chromate transport	biological_process	0.22289	0.99509	1	6700	1	30047	BraA05g014160.3C
GO:0035792	other organism postsynaptic membrane	cellular_component	0.2229	0.99509	1	6700	1	30047	BraA03g026940.3C
GO:0046417	chorismate metabolic process	biological_process	0.22294	0.99509	1	6700	1	30047	BraA08g027550.3C
GO:0019015	viral genome	cellular_component	0.22295	0.99509	1	6700	1	30047	BraA10g020790.3C
GO:0042974	retinoic acid receptor binding	molecular_function	0.22297	0.99509	1	6700	1	30047	BraA07g009880.3C
GO:0000120	RNA polymerase I transcription factor complex	cellular_component	0.22298	0.99509	1	6700	1	30047	BraA10g018560.3C
GO:0005668	RNA polymerase transcription factor SL1 complex	cellular_component	0.22298	0.99509	1	6700	1	30047	BraA10g018560.3C
GO:0000012	single strand break repair	biological_process	0.22298	0.99509	1	6700	1	30047	BraA04g002180.3C
GO:0036126	sperm flagellum	cellular_component	0.22299	0.99509	1	6700	1	30047	BraA05g002870.3C
GO:0097228	sperm principal piece	cellular_component	0.22299	0.99509	1	6700	1	30047	BraA05g002870.3C
GO:0019700	organic phosphonate catabolic process	biological_process	0.223	0.99509	1	6700	1	30047	BraA03g007870.3C
GO:0042916	alkylphosphonate transport	biological_process	0.223	0.99509	1	6700	1	30047	BraA03g007870.3C
GO:0004560	alpha-L-fucosidase activity	molecular_function	0.223	0.99509	1	6700	1	30047	BraA04g020290.3C
GO:0015928	fucosidase activity	molecular_function	0.223	0.99509	1	6700	1	30047	BraA04g020290.3C
GO:0031341	regulation of cell killing	biological_process	0.22301	0.99509	1	6700	1	30047	BraA02g021350.3C
GO:0031342	negative regulation of cell killing	biological_process	0.22301	0.99509	1	6700	1	30047	BraA02g021350.3C
GO:0004100	chitin synthase activity	molecular_function	0.22301	0.99509	1	6700	1	30047	BraA09g033130.3C
GO:0040001	establishment of mitotic spindle localization	biological_process	0.22301	0.99509	1	6700	1	30047	BraA06g022030.3C
GO:0051293	establishment of spindle localization	biological_process	0.22301	0.99509	1	6700	1	30047	BraA06g022030.3C
GO:0051653	spindle localization	biological_process	0.22301	0.99509	1	6700	1	30047	BraA06g022030.3C
GO:0004829	threonine-tRNA ligase activity	molecular_function	0.22301	0.99509	1	6700	1	30047	BraA03g036970.3C
GO:0030282	bone mineralization	biological_process	0.22301	0.99509	1	6700	1	30047	BraA07g006110.3C
GO:0030500	regulation of bone mineralization	biological_process	0.22301	0.99509	1	6700	1	30047	BraA07g006110.3C
GO:0046848	hydroxyapatite binding	molecular_function	0.22301	0.99509	1	6700	1	30047	BraA07g006110.3C
GO:0043027	cysteine-type endopeptidase inhibitor activity involved in apoptotic process	molecular_function	0.22301	0.99509	1	6700	1	30047	BraA08g017560.3C
GO:0043028	cysteine-type endopeptidase regulator activity involved in apoptotic process	molecular_function	0.22301	0.99509	1	6700	1	30047	BraA08g017560.3C
GO:0005518	collagen binding	molecular_function	0.22301	0.99509	1	6700	1	30047	BraA09g062460.3C
GO:0008028	monocarboxylic acid transmembrane transporter activity	molecular_function	0.22301	0.99509	1	6700	1	30047	BraA02g006850.3C
GO:0015128	gluconate transmembrane transporter activity	molecular_function	0.22301	0.99509	1	6700	1	30047	BraA02g006850.3C
GO:0015649	2-keto-3-deoxygluconate:proton symporter activity	molecular_function	0.22301	0.99509	1	6700	1	30047	BraA02g006850.3C
GO:0042873	aldonate transport	biological_process	0.22301	0.99509	1	6700	1	30047	BraA02g006850.3C
GO:0042879	aldonate transmembrane transporter activity	molecular_function	0.22301	0.99509	1	6700	1	30047	BraA02g006850.3C
GO:0046411	2-keto-3-deoxygluconate transport	biological_process	0.22301	0.99509	1	6700	1	30047	BraA02g006850.3C
GO:0009913	epidermal cell differentiation	biological_process	0.22301	0.99509	1	6700	1	30047	BraA07g004990.3C
GO:0030216	keratinocyte differentiation	biological_process	0.22301	0.99509	1	6700	1	30047	BraA07g004990.3C
GO:0043588	skin development	biological_process	0.22301	0.99509	1	6700	1	30047	BraA07g004990.3C
GO:0006516	glycoprotein catabolic process	biological_process	0.22301	0.99509	1	6700	1	30047	BraA06g034370.3C
GO:0010212	response to ionizing radiation	biological_process	0.22301	0.99509	1	6700	1	30047	BraA08g028970.3C
GO:0071214	cellular response to abiotic stimulus	biological_process	0.22301	0.99509	1	6700	1	30047	BraA08g028970.3C
GO:0071478	cellular response to radiation	biological_process	0.22301	0.99509	1	6700	1	30047	BraA08g028970.3C
GO:0071479	cellular response to ionizing radiation	biological_process	0.22301	0.99509	1	6700	1	30047	BraA08g028970.3C
GO:0019251	anaerobic cobalamin biosynthetic process	biological_process	0.22301	0.99509	1	6700	1	30047	BraA08g003050.3C
GO:0019911	structural constituent of myelin sheath	molecular_function	0.22301	0.99509	1	6700	1	30047	BraA09g056660.3C
GO:0004448	isocitrate dehydrogenase activity	molecular_function	0.22301	0.99509	1	6700	1	30047	BraA02g017650.3C
GO:0004450	isocitrate dehydrogenase (NADP+) activity	molecular_function	0.22301	0.99509	1	6700	1	30047	BraA02g017650.3C
GO:0050795	regulation of behavior	biological_process	0.22301	0.99509	1	6700	1	30047	BraA02g029940.3C
GO:0050920	regulation of chemotaxis	biological_process	0.22301	0.99509	1	6700	1	30047	BraA02g029940.3C
GO:0002143	tRNA wobble position uridine thiolation	biological_process	0.22301	0.99509	1	6700	1	30047	BraA09g063500.3C
GO:0018112	proline racemase activity	molecular_function	0.22301	0.99509	1	6700	1	30047	BraA08g004270.3C
GO:0000128	flocculation	biological_process	0.22301	0.99509	1	6700	1	30047	BraA03g004810.3C
GO:0005540	hyaluronic acid binding	molecular_function	0.22301	0.99509	1	6700	1	30047	BraA07g025380.3C
GO:0007532	regulation of mating-type specific transcription, DNA-templated	biological_process	0.22301	0.99509	1	6700	1	30047	BraA07g022340.3C
GO:0008301	DNA binding, bending	molecular_function	0.22301	0.99509	1	6700	1	30047	BraA07g022340.3C
GO:0008772	[isocitrate dehydrogenase (NADP+)] kinase activity	molecular_function	0.22301	0.99509	1	6700	1	30047	BraA05g028270.3C
GO:0045895	positive regulation of mating-type specific transcription, DNA-templated	biological_process	0.22301	0.99509	1	6700	1	30047	BraA07g022340.3C
GO:0098630	aggregation of unicellular organisms	biological_process	0.22301	0.99509	1	6700	1	30047	BraA03g004810.3C
GO:0098743	cell aggregation	biological_process	0.22301	0.99509	1	6700	1	30047	BraA03g004810.3C
GO:0016765	transferase activity, transferring alkyl or aryl (other than methyl) groups	molecular_function	0.22321	0.99509	34	6700	134	30047	BraA01g012640.3C,BraA10g023280.3C,BraA03g036560.3C,BraA09g055200.3C,BraA03g036550.3C,BraA01g035390.3C,BraA03g048370.3C,BraA08g032370.3C,BraA09g003210.3C,BraA05g042530.3C,BraA09g042600.3C,BraA03g009370.3C,BraA01g022240.3C,BraA06g003210.3C,BraA02g006130.3C,BraA07g025950.3C,BraA05g032640.3C,BraA05g008470.3C,BraA02g018440.3C,BraA05g027780.3C,BraA01g037460.3C,BraA02g030030.3C,BraA04g026260.3C,BraA02g0…
GO:0003993	acid phosphatase activity	molecular_function	0.22503	1	17	6700	63	30047	BraA03g043220.3C,BraA09g034880.3C,BraA09g059060.3C,BraA05g038590.3C,BraA09g019250.3C,BraA03g060200.3C,BraA01g008270.3C,BraA03g043240.3C,BraA03g043230.3C,BraA09g010430.3C,BraA06g009870.3C,BraA02g042120.3C,BraA01g015550.3C,BraA05g006170.3C,BraA08g020700.3C,BraA09g059200.3C,BraA08g030000.3C
GO:0016709	oxidoreductase activity, acting on paired donors, with incorporation or reduction of molecular oxygen, NAD(P)H as one donor, and incorporation of one atom of oxygen	molecular_function	0.22754	1	16	6700	59	30047	BraA09g017660.3C,BraA09g055520.3C,BraA02g042460.3C,BraA10g002610.3C,BraA10g026130.3C,BraA09g015600.3C,BraA04g025400.3C,BraA03g040050.3C,BraA06g016710.3C,BraA04g007900.3C,BraA09g064040.3C,BraA05g020100.3C,BraA09g006260.3C,BraA01g005530.3C,BraA08g016710.3C,BraA07g009020.3C
GO:0008113	peptide-methionine (S)-S-oxide reductase activity	molecular_function	0.22806	1	5	6700	15	30047	BraA02g007430.3C,BraA03g003070.3C,BraA03g003060.3C,BraA03g003050.3C,BraA03g003040.3C
GO:0045095	keratin filament	cellular_component	0.22806	1	5	6700	15	30047	BraA04g022340.3C,BraA03g047440.3C,BraA09g032540.3C,BraA09g032160.3C,BraA01g016040.3C
GO:0016559	peroxisome fission	biological_process	0.22814	1	5	6700	15	30047	BraA09g065550.3C,BraA04g012620.3C,BraA06g019340.3C,BraA03g024040.3C,BraA04g001460.3C
GO:0009187	cyclic nucleotide metabolic process	biological_process	0.22817	1	5	6700	15	30047	BraA02g033380.3C,BraA08g020850.3C,BraA01g006280.3C,BraA04g022720.3C,BraA02g044250.3C
GO:0004797	thymidine kinase activity	molecular_function	0.22818	1	5	6700	15	30047	BraA05g037990.3C,BraA09g055900.3C,BraA10g012100.3C,BraA07g001330.3C,BraA01g041490.3C
GO:0019136	deoxynucleoside kinase activity	molecular_function	0.22818	1	5	6700	15	30047	BraA05g037990.3C,BraA09g055900.3C,BraA01g041490.3C,BraA07g001330.3C,BraA10g012100.3C
GO:0019206	nucleoside kinase activity	molecular_function	0.22818	1	5	6700	15	30047	BraA10g012100.3C,BraA07g001330.3C,BraA01g041490.3C,BraA09g055900.3C,BraA05g037990.3C
GO:0009070	serine family amino acid biosynthetic process	biological_process	0.22824	1	5	6700	15	30047	BraA05g034060.3C,BraA06g000220.3C,BraA05g015980.3C,BraA04g020960.3C,BraA03g059150.3C
GO:0061687	detoxification of inorganic compound	biological_process	0.22828	1	5	6700	15	30047	BraA03g004070.3C,BraA04g022880.3C,BraA01g015390.3C,BraA09g015370.3C,BraA02g037320.3C
GO:0098754	detoxification	biological_process	0.22828	1	5	6700	15	30047	BraA03g004070.3C,BraA02g037320.3C,BraA09g015370.3C,BraA01g015390.3C,BraA04g022880.3C
GO:1990267	response to transition metal nanoparticle	biological_process	0.22828	1	5	6700	15	30047	BraA01g015390.3C,BraA09g015370.3C,BraA02g037320.3C,BraA04g022880.3C,BraA03g004070.3C
GO:0008238	exopeptidase activity	molecular_function	0.22994	1	32	6700	126	30047	BraA04g015300.3C,BraA10g000800.3C,BraA01g015330.3C,BraA02g042740.3C,BraA05g037860.3C,BraA03g034400.3C,BraA07g026180.3C,BraA09g053200.3C,BraA04g012310.3C,BraA08g017610.3C,BraA02g033900.3C,BraA06g015760.3C,BraA02g010200.3C,BraA04g016400.3C,BraA01g009720.3C,BraA09g053340.3C,BraA08g032270.3C,BraA08g002980.3C,BraA07g031710.3C,BraA08g026700.3C,BraA07g016790.3C,BraA03g000190.3C,BraA05g036420.3C,BraA06g0…
GO:0015996	chlorophyll catabolic process	biological_process	0.23438	1	13	6700	47	30047	BraA08g027920.3C,BraA06g033820.3C,BraA10g021630.3C,BraA01g022650.3C,BraA06g024440.3C,BraA03g022040.3C,BraA03g046780.3C,BraA06g015050.3C,BraA04g014670.3C,BraA03g045520.3C,BraA09g041800.3C,BraA04g000410.3C,BraA01g024160.3C
GO:0047746	chlorophyllase activity	molecular_function	0.23438	1	13	6700	47	30047	BraA01g024160.3C,BraA09g041800.3C,BraA04g000410.3C,BraA06g015050.3C,BraA03g045520.3C,BraA04g014670.3C,BraA10g021630.3C,BraA01g022650.3C,BraA03g046780.3C,BraA03g022040.3C,BraA06g024440.3C,BraA06g033820.3C,BraA08g027920.3C
GO:0006732	coenzyme metabolic process	biological_process	0.23438	1	70	6700	289	30047	BraA03g001300.3C,BraA07g041550.3C,BraA03g012910.3C,BraA04g026260.3C,BraA02g043120.3C,BraA03g055660.3C,BraA03g038020.3C,BraA05g034640.3C,BraA01g023890.3C,BraA08g007090.3C,BraA10g030110.3C,BraA09g003270.3C,BraA07g001430.3C,BraA02g019060.3C,BraA09g007950.3C,BraA01g043110.3C,BraA03g015560.3C,BraA03g040760.3C,BraA01g035390.3C,BraA05g023230.3C,BraA10g013540.3C,BraA05g017870.3C,BraA04g014260.3C,BraA01g0…
GO:0016567	protein ubiquitination	biological_process	0.23438	1	39	6700	156	30047	BraA02g006060.3C,BraA05g009420.3C,BraA07g016220.3C,BraA07g035670.3C,BraA03g008480.3C,BraA10g009570.3C,BraA09g043130.3C,BraA09g045140.3C,BraA03g008450.3C,BraA07g023600.3C,BraA10g023340.3C,BraA03g041780.3C,BraA02g043200.3C,BraA08g020660.3C,BraA04g024030.3C,BraA03g039230.3C,BraA07g004300.3C,BraA03g012550.3C,BraA09g007040.3C,BraA01g015820.3C,BraA05g005550.3C,BraA01g011970.3C,BraA06g000030.3C,BraA10g0…
GO:0090066	regulation of anatomical structure size	biological_process	0.2344	1	13	6700	47	30047	BraA01g042250.3C,BraAnng003470.3C,BraA02g024370.3C,BraA06g011400.3C,BraA07g019190.3C,BraA10g024650.3C,BraA04g009160.3C,BraA02g030850.3C,BraA06g014760.3C,BraA02g022770.3C,BraA01g003780.3C,BraA09g064670.3C,BraA05g020450.3C
GO:0009507	chloroplast	cellular_component	0.2349	1	6	6700	19	30047	BraA10g005390.3C,BraA04g021970.3C,BraA01g038080.3C,BraA04g016100.3C,BraA08g033330.3C,BraA06g038450.3C
GO:0009536	plastid	cellular_component	0.2349	1	6	6700	19	30047	BraA01g038080.3C,BraA04g016100.3C,BraA10g005390.3C,BraA04g021970.3C,BraA06g038450.3C,BraA08g033330.3C
GO:0098589	membrane region	cellular_component	0.2349	1	6	6700	19	30047	BraA05g037780.3C,BraA10g026310.3C,BraA04g028200.3C,BraA03g033700.3C,BraA03g021190.3C,BraA01g021460.3C
GO:0015718	monocarboxylic acid transport	biological_process	0.23494	1	6	6700	19	30047	BraA07g038870.3C,BraA02g006850.3C,BraA09g041800.3C,BraA01g013800.3C,BraA03g009420.3C,BraA03g039360.3C
GO:0015937	coenzyme A biosynthetic process	biological_process	0.23498	1	6	6700	19	30047	BraA09g003270.3C,BraA01g028300.3C,BraA04g003740.3C,BraA01g005820.3C,BraA10g013540.3C,BraA04g016160.3C
GO:0033866	nucleoside bisphosphate biosynthetic process	biological_process	0.23498	1	6	6700	19	30047	BraA01g005820.3C,BraA09g003270.3C,BraA01g028300.3C,BraA04g003740.3C,BraA04g016160.3C,BraA10g013540.3C
GO:0034030	ribonucleoside bisphosphate biosynthetic process	biological_process	0.23498	1	6	6700	19	30047	BraA04g016160.3C,BraA10g013540.3C,BraA01g005820.3C,BraA09g003270.3C,BraA04g003740.3C,BraA01g028300.3C
GO:0034033	purine nucleoside bisphosphate biosynthetic process	biological_process	0.23498	1	6	6700	19	30047	BraA01g005820.3C,BraA09g003270.3C,BraA01g028300.3C,BraA04g003740.3C,BraA04g016160.3C,BraA10g013540.3C
GO:0031082	BLOC complex	cellular_component	0.23498	1	6	6700	19	30047	BraA03g053780.3C,BraA06g020420.3C,BraA06g031300.3C,BraA01g003350.3C,BraA04g020090.3C,BraA03g055130.3C
GO:0031083	BLOC-1 complex	cellular_component	0.23498	1	6	6700	19	30047	BraA03g055130.3C,BraA04g020090.3C,BraA01g003350.3C,BraA06g031300.3C,BraA06g020420.3C,BraA03g053780.3C
GO:0071495	cellular response to endogenous stimulus	biological_process	0.235	1	6	6700	19	30047	BraA04g015640.3C,BraA07g037790.3C,BraA03g035790.3C,BraA09g012560.3C,BraA04g006550.3C,BraA01g021460.3C
GO:0044036	cell wall macromolecule metabolic process	biological_process	0.23627	1	12	6700	43	30047	BraA06g013810.3C,BraA09g018490.3C,BraA06g024320.3C,BraA10g004430.3C,BraA03g060360.3C,BraA08g013030.3C,BraA09g044810.3C,BraA03g022970.3C,BraA05g030420.3C,BraA03g035390.3C,BraA06g002540.3C,BraA03g022940.3C
GO:0046474	glycerophospholipid biosynthetic process	biological_process	0.23641	1	12	6700	43	30047	BraA01g015330.3C,BraA05g038520.3C,BraA06g011880.3C,BraA05g010110.3C,BraA09g060360.3C,BraA09g045970.3C,BraA04g013030.3C,BraA01g026240.3C,BraA01g040040.3C,BraA08g030900.3C,BraA10g013810.3C,BraA02g043120.3C
GO:0016881	acid-amino acid ligase activity	molecular_function	0.23643	1	12	6700	43	30047	BraA01g028630.3C,BraA09g048560.3C,BraA06g033790.3C,BraA09g015740.3C,BraA09g034800.3C,BraA04g026820.3C,BraA10g014260.3C,BraA09g004980.3C,BraA06g034990.3C,BraA06g004780.3C,BraA05g030510.3C,BraA03g034260.3C
GO:0070887	cellular response to chemical stimulus	biological_process	0.23644	1	12	6700	43	30047	BraA09g063500.3C,BraA02g038120.3C,BraA07g037790.3C,BraA04g015640.3C,BraA09g054450.3C,BraA09g012560.3C,BraA02g038840.3C,BraA03g032490.3C,BraA06g005940.3C,BraA01g021460.3C,BraA04g006550.3C,BraA03g035790.3C
GO:1901136	carbohydrate derivative catabolic process	biological_process	0.23656	1	20	6700	76	30047	BraA04g028920.3C,BraA09g055520.3C,BraA03g022940.3C,BraA05g030420.3C,BraA10g004430.3C,BraA03g060360.3C,BraA09g017660.3C,BraA07g033230.3C,BraA09g015600.3C,BraA04g013330.3C,BraA02g042460.3C,BraA03g035390.3C,BraA03g022970.3C,BraA09g044810.3C,BraA06g024320.3C,BraA08g035180.3C,BraA09g018490.3C,BraA06g034370.3C,BraA09g006260.3C,BraA01g006280.3C
GO:0016051	carbohydrate biosynthetic process	biological_process	0.23764	1	56	6700	229	30047	BraA03g033230.3C,BraA03g024120.3C,BraA01g023620.3C,BraA06g027920.3C,BraA06g001350.3C,BraA10g009800.3C,BraA08g032180.3C,BraA05g016660.3C,BraA02g044880.3C,BraA05g032520.3C,BraA05g023600.3C,BraA07g041090.3C,BraA07g023680.3C,BraA08g021830.3C,BraA03g061770.3C,BraA04g023460.3C,BraA02g015910.3C,BraA07g030900.3C,BraA01g041800.3C,BraA03g051780.3C,BraA04g025560.3C,BraA10g025040.3C,BraA03g002060.3C,BraA02g0…
GO:0005875	microtubule associated complex	cellular_component	0.23795	1	11	6700	39	30047	BraA08g002190.3C,BraA02g017520.3C,BraA10g014800.3C,BraA10g020750.3C,BraA02g008550.3C,BraA09g026160.3C,BraA01g019200.3C,BraA01g019220.3C,BraA10g015300.3C,BraA08g011350.3C,BraA09g050070.3C
GO:0016861	intramolecular oxidoreductase activity, interconverting aldoses and ketoses	molecular_function	0.23809	1	11	6700	39	30047	BraA10g012470.3C,BraA04g025970.3C,BraA09g038820.3C,BraA08g033010.3C,BraA05g040420.3C,BraA10g004150.3C,BraA05g034370.3C,BraA06g034290.3C,BraA09g018000.3C,BraA01g023620.3C,BraA01g043110.3C
GO:0006536	glutamate metabolic process	biological_process	0.23827	1	7	6700	23	30047	BraA03g048370.3C,BraA08g006460.3C,BraA03g036550.3C,BraA05g021510.3C,BraA05g032640.3C,BraA01g037460.3C,BraA03g036560.3C
GO:0030119	AP-type membrane coat adaptor complex	cellular_component	0.23831	1	7	6700	23	30047	BraA09g038950.3C,BraA10g018130.3C,BraA05g036890.3C,BraA09g052790.3C,BraA01g040720.3C,BraA01g025980.3C,BraA08g004720.3C
GO:0004867	serine-type endopeptidase inhibitor activity	molecular_function	0.23849	1	7	6700	23	30047	BraA02g037330.3C,BraA09g016210.3C,BraA03g053880.3C,BraA10g000360.3C,BraA01g028140.3C,BraA08g021770.3C,BraA01g007700.3C
GO:0004177	aminopeptidase activity	molecular_function	0.23938	1	10	6700	35	30047	BraA01g009720.3C,BraA04g016400.3C,BraA04g015300.3C,BraA08g017610.3C,BraA04g012310.3C,BraA09g053200.3C,BraA04g012800.3C,BraA01g015330.3C,BraA05g002390.3C,BraA08g032270.3C
GO:0016703	oxidoreductase activity, acting on single donors with incorporation of molecular oxygen, incorporation of one atom of oxygen (internal monooxygenases or internal mixed function oxidases)	molecular_function	0.23986	1	8	6700	27	30047	BraA01g037460.3C,BraA03g048370.3C,BraA03g036550.3C,BraA07g042260.3C,BraA03g036560.3C,BraA06g017010.3C,BraA05g032640.3C,BraA10g007590.3C
GO:0000922	spindle pole	cellular_component	0.23986	1	8	6700	27	30047	BraA01g018370.3C,BraA07g005790.3C,BraA10g029490.3C,BraA04g025560.3C,BraA06g011020.3C,BraA03g019840.3C,BraA02g026110.3C,BraA02g002170.3C
GO:0009539	photosystem II reaction center	cellular_component	0.24003	1	9	6700	31	30047	BraA10g022100.3C,BraA03g020890.3C,BraA10g017310.3C,BraA02g008540.3C,BraA03g028210.3C,BraAnng004180.3C,BraA03g029440.3C,BraA10g020070.3C,BraA01g006570.3C
GO:0071310	cellular response to organic substance	biological_process	0.24004	1	9	6700	31	30047	BraA04g015640.3C,BraA09g054450.3C,BraA02g038120.3C,BraA07g037790.3C,BraA09g012560.3C,BraA01g021460.3C,BraA04g006550.3C,BraA03g035790.3C,BraA06g005940.3C
GO:0000794	condensed nuclear chromosome	cellular_component	0.24143	1	24	6700	93	30047	BraA07g035190.3C,BraA02g043430.3C,BraA09g004640.3C,BraA07g027190.3C,BraA03g057200.3C,BraA09g041240.3C,BraA07g027110.3C,BraA06g039360.3C,BraA02g020620.3C,BraA09g024050.3C,BraA01g006110.3C,BraA05g035970.3C,BraA01g036390.3C,BraA10g002250.3C,BraA05g009980.3C,BraA08g017000.3C,BraA03g028750.3C,BraA09g018080.3C,BraA09g049340.3C,BraA06g014360.3C,BraA09g052440.3C,BraA06g029980.3C,BraA03g010070.3C,BraA07g0…
GO:1901605	alpha-amino acid metabolic process	biological_process	0.24472	1	73	6700	303	30047	BraA08g030950.3C,BraA06g012470.3C,BraA08g006460.3C,BraA09g056350.3C,BraA07g021050.3C,BraA01g018630.3C,BraA03g001470.3C,BraA08g029240.3C,BraA03g036560.3C,BraA01g011270.3C,BraA07g027820.3C,BraA06g023690.3C,BraA01g026340.3C,BraA05g015980.3C,BraA09g061340.3C,BraA06g028150.3C,BraA02g027390.3C,BraA09g053410.3C,BraA09g023780.3C,BraA03g048370.3C,BraA01g038880.3C,BraA03g015070.3C,BraA02g025390.3C,BraA06g0…
GO:0006366	transcription from RNA polymerase II promoter	biological_process	0.24538	1	57	6700	234	30047	BraA01g021240.3C,BraA10g032540.3C,BraA02g006850.3C,BraA05g032990.3C,BraA05g027990.3C,BraA09g037830.3C,BraA02g022870.3C,BraA08g027620.3C,BraA09g044710.3C,BraA03g065530.3C,BraA09g046090.3C,BraA05g016280.3C,BraA02g000250.3C,BraA03g030210.3C,BraA01g002530.3C,BraA01g002750.3C,BraA02g033370.3C,BraA03g010960.3C,BraA10g015430.3C,BraA03g009480.3C,BraA10g027430.3C,BraA05g009680.3C,BraA08g031010.3C,BraA07g0…
GO:0008194	UDP-glycosyltransferase activity	molecular_function	0.2467	1	50	6700	204	30047	BraA05g018090.3C,BraA03g002060.3C,BraA10g019610.3C,BraA03g051780.3C,BraA01g041800.3C,BraA10g025040.3C,BraA01g014250.3C,BraA03g000360.3C,BraA02g029040.3C,BraA05g023600.3C,BraA05g032520.3C,BraA02g044880.3C,BraA01g013810.3C,BraA08g032180.3C,BraA04g023460.3C,BraA10g022760.3C,BraA07g023680.3C,BraA07g001670.3C,BraA03g033230.3C,BraA10g002050.3C,BraA06g032350.3C,BraA06g027920.3C,BraA06g001350.3C,BraA10g0…
GO:0044432	endoplasmic reticulum part	cellular_component	0.24857	1	46	6700	187	30047	BraA09g058460.3C,BraA10g013810.3C,BraA07g040010.3C,BraA03g049630.3C,BraA09g034590.3C,BraA08g014170.3C,BraA03g000730.3C,BraA09g065300.3C,BraA06g034450.3C,BraA09g006370.3C,BraA03g021580.3C,BraA10g031700.3C,BraA07g004450.3C,BraA07g026260.3C,BraA05g039160.3C,BraA07g015270.3C,BraA06g017100.3C,BraA06g005800.3C,BraA09g063630.3C,BraA05g006130.3C,BraA09g063500.3C,BraA10g020470.3C,BraA05g003990.3C,BraA03g0…
GO:0015103	inorganic anion transmembrane transporter activity	molecular_function	0.2501	1	16	6700	60	30047	BraA07g040980.3C,BraA07g040990.3C,BraA07g028950.3C,BraA03g053810.3C,BraA06g039250.3C,BraA09g042640.3C,BraA02g016460.3C,BraA05g014160.3C,BraA09g040430.3C,BraA02g024460.3C,BraA03g045900.3C,BraA04g007430.3C,BraA03g026130.3C,BraA08g009320.3C,BraA09g052290.3C,BraA02g003450.3C
GO:0000990	transcription factor activity, core RNA polymerase binding	molecular_function	0.2535	1	15	6700	56	30047	BraA10g000550.3C,BraA04g026320.3C,BraA02g010590.3C,BraA10g002210.3C,BraA02g005170.3C,BraA05g004510.3C,BraA01g041800.3C,BraA01g040900.3C,BraA02g026420.3C,BraA04g002610.3C,BraA02g016310.3C,BraA04g005950.3C,BraA09g046300.3C,BraA01g039420.3C,BraA03g019210.3C
GO:0000996	core DNA-dependent RNA polymerase binding promoter specificity activity	molecular_function	0.2535	1	15	6700	56	30047	BraA10g000550.3C,BraA04g026320.3C,BraA02g010590.3C,BraA02g005170.3C,BraA10g002210.3C,BraA05g004510.3C,BraA01g040900.3C,BraA01g041800.3C,BraA02g026420.3C,BraA04g002610.3C,BraA01g039420.3C,BraA03g019210.3C,BraA02g016310.3C,BraA04g005950.3C,BraA09g046300.3C
GO:0016987	sigma factor activity	molecular_function	0.2535	1	15	6700	56	30047	BraA04g002610.3C,BraA02g026420.3C,BraA09g046300.3C,BraA04g005950.3C,BraA02g016310.3C,BraA03g019210.3C,BraA01g039420.3C,BraA10g002210.3C,BraA02g005170.3C,BraA04g026320.3C,BraA10g000550.3C,BraA02g010590.3C,BraA01g040900.3C,BraA01g041800.3C,BraA05g004510.3C
GO:0042262	DNA protection	biological_process	0.25544	1	3	6700	8	30047	BraA03g053030.3C,BraA04g020090.3C,BraA07g018290.3C
GO:0019042	viral latency	biological_process	0.25555	1	3	6700	8	30047	BraA10g023440.3C,BraA08g023650.3C,BraA07g011290.3C
GO:0005786	signal recognition particle, endoplasmic reticulum targeting	cellular_component	0.25556	1	3	6700	8	30047	BraA02g043470.3C,BraA06g025180.3C,BraA03g023010.3C
GO:0030942	endoplasmic reticulum signal peptide binding	molecular_function	0.25556	1	3	6700	8	30047	BraA03g023010.3C,BraA06g025180.3C,BraA02g043470.3C
GO:0000790	nuclear chromatin	cellular_component	0.25558	1	3	6700	8	30047	BraA09g061050.3C,BraA03g024550.3C,BraA01g007490.3C
GO:0031011	Ino80 complex	cellular_component	0.25558	1	3	6700	8	30047	BraA01g007490.3C,BraA03g024550.3C,BraA09g061050.3C
GO:0097346	INO80-type complex	cellular_component	0.25558	1	3	6700	8	30047	BraA01g007490.3C,BraA03g024550.3C,BraA09g061050.3C
GO:0019634	organic phosphonate metabolic process	biological_process	0.25561	1	3	6700	8	30047	BraA03g055130.3C,BraA06g037730.3C,BraA03g007870.3C
GO:0015370	solute:sodium symporter activity	molecular_function	0.25565	1	3	6700	8	30047	BraA07g010480.3C,BraA07g040280.3C,BraA04g030080.3C
GO:0016593	Cdc73/Paf1 complex	cellular_component	0.25565	1	3	6700	8	30047	BraA06g035780.3C,BraA07g009880.3C,BraA07g037550.3C
GO:0019236	response to pheromone	biological_process	0.25567	1	3	6700	8	30047	BraA07g033390.3C,BraA07g029520.3C,BraA05g037030.3C
GO:0005784	Sec61 translocon complex	cellular_component	0.25567	1	3	6700	8	30047	BraA06g005800.3C,BraA07g040010.3C,BraA06g025250.3C
GO:0071256	translocon complex	cellular_component	0.25567	1	3	6700	8	30047	BraA06g005800.3C,BraA06g025250.3C,BraA07g040010.3C
GO:0015721	bile acid and bile salt transport	biological_process	0.2557	1	3	6700	8	30047	BraA07g038870.3C,BraA01g013800.3C,BraA03g039360.3C
GO:0046982	protein heterodimerization activity	molecular_function	0.2557	1	3	6700	8	30047	BraA03g039360.3C,BraA01g013800.3C,BraA07g038870.3C
GO:0018143	nucleic acid-protein covalent cross-linking	biological_process	0.25571	1	3	6700	8	30047	BraA09g057610.3C,BraA09g038500.3C,BraA10g032490.3C
GO:0031981	nuclear lumen	cellular_component	0.25876	1	106	6700	448	30047	BraA06g000620.3C,BraA09g064300.3C,BraA07g035190.3C,BraA01g016040.3C,BraA06g015580.3C,BraA01g031680.3C,BraA03g057200.3C,BraA08g021230.3C,BraA01g009240.3C,BraA02g025380.3C,BraA07g027190.3C,BraA07g027110.3C,BraA10g032490.3C,BraA10g020170.3C,BraA02g006490.3C,BraA06g023110.3C,BraA05g035970.3C,BraA09g048510.3C,BraA06g043590.3C,BraA09g040250.3C,BraA06g000640.3C,BraA08g033270.3C,BraA01g036390.3C,BraA03g0…
GO:0060590	ATPase regulator activity	molecular_function	0.25999	1	13	6700	48	30047	BraA07g033480.3C,BraA02g018310.3C,BraA01g019930.3C,BraA03g001720.3C,BraA08g006170.3C,BraA01g039010.3C,BraA10g021680.3C,BraA08g033270.3C,BraA07g032630.3C,BraA10g025110.3C,BraA05g039740.3C,BraA09g044240.3C,BraA02g018330.3C
GO:0046149	pigment catabolic process	biological_process	0.26014	1	13	6700	48	30047	BraA04g014670.3C,BraA03g045520.3C,BraA06g015050.3C,BraA04g000410.3C,BraA09g041800.3C,BraA01g024160.3C,BraA08g027920.3C,BraA06g033820.3C,BraA06g024440.3C,BraA03g022040.3C,BraA03g046780.3C,BraA10g021630.3C,BraA01g022650.3C
GO:0051239	regulation of multicellular organismal process	biological_process	0.26014	1	13	6700	48	30047	BraA02g024370.3C,BraAnng003470.3C,BraA02g019510.3C,BraA07g019190.3C,BraA06g011400.3C,BraA09g021100.3C,BraA04g009160.3C,BraA02g022770.3C,BraA01g020480.3C,BraA06g014760.3C,BraA07g006110.3C,BraA08g006710.3C,BraA05g020450.3C
GO:0006414	translational elongation	biological_process	0.26017	1	13	6700	48	30047	BraA09g059640.3C,BraA02g017140.3C,BraA09g059810.3C,BraA02g003620.3C,BraA03g005620.3C,BraA05g040000.3C,BraA08g032040.3C,BraA10g025510.3C,BraA09g059140.3C,BraA09g012990.3C,BraA04g020090.3C,BraA02g014840.3C,BraA10g003430.3C
GO:0016860	intramolecular oxidoreductase activity	molecular_function	0.26021	1	13	6700	48	30047	BraA10g004150.3C,BraA05g034370.3C,BraA05g006800.3C,BraA06g034290.3C,BraA05g040420.3C,BraA01g023620.3C,BraA01g043110.3C,BraA09g018000.3C,BraA10g012470.3C,BraA07g036580.3C,BraA08g033010.3C,BraA04g025970.3C,BraA09g038820.3C
GO:0019439	aromatic compound catabolic process	biological_process	0.26073	1	32	6700	128	30047	BraA03g034250.3C,BraA02g001370.3C,BraA01g022650.3C,BraA10g021630.3C,BraA04g017840.3C,BraA06g033820.3C,BraA01g019930.3C,BraA06g008100.3C,BraA03g010120.3C,BraA10g011880.3C,BraA06g024440.3C,BraA01g006280.3C,BraA08g027920.3C,BraA01g024160.3C,BraA04g000410.3C,BraA06g009710.3C,BraA02g013310.3C,BraA02g014280.3C,BraA03g022040.3C,BraA02g033580.3C,BraA02g038000.3C,BraA08g031310.3C,BraA05g004370.3C,BraA04g0…
GO:0008219	cell death	biological_process	0.2608	1	19	6700	73	30047	BraA08g009840.3C,BraA03g056360.3C,BraA06g042000.3C,BraA07g039330.3C,BraA09g020110.3C,BraA04g018220.3C,BraA06g029700.3C,BraA09g010020.3C,BraA09g034060.3C,BraA05g027110.3C,BraA07g040990.3C,BraA09g012960.3C,BraA05g010070.3C,BraA08g017560.3C,BraA05g027610.3C,BraA05g035970.3C,BraA09g013210.3C,BraA10g023740.3C,BraA09g061240.3C
GO:0016265	death	biological_process	0.2608	1	19	6700	73	30047	BraA07g039330.3C,BraA09g010020.3C,BraA05g027110.3C,BraA09g034060.3C,BraA09g020110.3C,BraA06g029700.3C,BraA04g018220.3C,BraA06g042000.3C,BraA08g009840.3C,BraA03g056360.3C,BraA09g013210.3C,BraA05g035970.3C,BraA10g023740.3C,BraA09g061240.3C,BraA07g040990.3C,BraA05g010070.3C,BraA09g012960.3C,BraA05g027610.3C,BraA08g017560.3C
GO:0022843	voltage-gated cation channel activity	molecular_function	0.26359	1	12	6700	44	30047	BraA01g031680.3C,BraA01g040400.3C,BraA01g044710.3C,BraA01g009560.3C,BraAnng004790.3C,BraA01g030320.3C,BraA03g056770.3C,BraA09g052160.3C,BraA09g015840.3C,BraA09g036230.3C,BraA05g013740.3C,BraA03g048260.3C
GO:0044264	cellular polysaccharide metabolic process	biological_process	0.26624	1	38	6700	154	30047	BraA03g019120.3C,BraA10g024470.3C,BraA10g025040.3C,BraA01g041800.3C,BraA03g051780.3C,BraA01g010200.3C,BraA02g006600.3C,BraA03g002060.3C,BraA06g027920.3C,BraA06g001350.3C,BraA03g042240.3C,BraA03g033230.3C,BraA04g026250.3C,BraA07g023680.3C,BraA04g023460.3C,BraA02g044880.3C,BraA05g016660.3C,BraA05g032520.3C,BraA05g023600.3C,BraA02g023000.3C,BraA09g008400.3C,BraA05g008480.3C,BraA02g007130.3C,BraA01g0…
GO:0005672	transcription factor TFIIA complex	cellular_component	0.26669	1	11	6700	40	30047	BraA09g034350.3C,BraA02g000250.3C,BraA01g026160.3C,BraA05g027990.3C,BraA03g062850.3C,BraA02g006850.3C,BraA09g048510.3C,BraA05g033070.3C,BraA06g038960.3C,BraA08g027620.3C,BraA09g040250.3C
GO:0016877	ligase activity, forming carbon-sulfur bonds	molecular_function	0.26676	1	11	6700	40	30047	BraA05g029640.3C,BraA08g033960.3C,BraA01g004780.3C,BraA05g029660.3C,BraA10g003980.3C,BraA03g056150.3C,BraA03g054790.3C,BraA01g027500.3C,BraA10g012630.3C,BraA05g012450.3C,BraA09g061340.3C
GO:0005085	guanyl-nucleotide exchange factor activity	molecular_function	0.26681	1	11	6700	40	30047	BraA04g011990.3C,BraA06g009920.3C,BraA09g033130.3C,BraA05g000110.3C,BraA09g012320.3C,BraA05g009610.3C,BraA03g041370.3C,BraA03g031990.3C,BraA09g065620.3C,BraA10g020070.3C,BraA07g008320.3C
GO:0009966	regulation of signal transduction	biological_process	0.26834	1	22	6700	86	30047	BraA05g000110.3C,BraA09g010020.3C,BraA06g039720.3C,BraA05g021060.3C,BraA03g049760.3C,BraA08g034550.3C,BraA10g029290.3C,BraA03g052800.3C,BraA08g015090.3C,BraA05g035000.3C,BraA06g025490.3C,BraA01g021460.3C,BraA06g009920.3C,BraA04g011990.3C,BraA09g034150.3C,BraA05g012910.3C,BraA09g018020.3C,BraA03g016870.3C,BraA10g020070.3C,BraA02g038120.3C,BraA03g041780.3C,BraA09g065620.3C
GO:0016108	tetraterpenoid metabolic process	biological_process	0.2685	1	22	6700	86	30047	BraA05g003300.3C,BraA09g058840.3C,BraA02g022380.3C,BraA03g055340.3C,BraA05g030260.3C,BraA09g064040.3C,BraA09g006260.3C,BraA03g054790.3C,BraA07g009020.3C,BraA01g034290.3C,BraA08g011650.3C,BraA01g038030.3C,BraA05g038550.3C,BraA09g055520.3C,BraA09g046220.3C,BraA09g017660.3C,BraA07g012330.3C,BraA03g022580.3C,BraA09g015370.3C,BraA04g025400.3C,BraA02g042460.3C,BraA10g002610.3C
GO:0016109	tetraterpenoid biosynthetic process	biological_process	0.2685	1	22	6700	86	30047	BraA09g046220.3C,BraA09g017660.3C,BraA07g012330.3C,BraA01g038030.3C,BraA05g038550.3C,BraA09g055520.3C,BraA10g002610.3C,BraA02g042460.3C,BraA03g022580.3C,BraA09g015370.3C,BraA04g025400.3C,BraA05g030260.3C,BraA05g003300.3C,BraA09g058840.3C,BraA02g022380.3C,BraA03g055340.3C,BraA01g034290.3C,BraA08g011650.3C,BraA09g006260.3C,BraA09g064040.3C,BraA03g054790.3C,BraA07g009020.3C
GO:0016116	carotenoid metabolic process	biological_process	0.2685	1	22	6700	86	30047	BraA08g011650.3C,BraA01g034290.3C,BraA07g009020.3C,BraA03g054790.3C,BraA09g006260.3C,BraA09g064040.3C,BraA05g030260.3C,BraA02g022380.3C,BraA09g058840.3C,BraA03g055340.3C,BraA05g003300.3C,BraA10g002610.3C,BraA02g042460.3C,BraA09g015370.3C,BraA04g025400.3C,BraA03g022580.3C,BraA07g012330.3C,BraA09g046220.3C,BraA09g017660.3C,BraA09g055520.3C,BraA01g038030.3C,BraA05g038550.3C
GO:0016117	carotenoid biosynthetic process	biological_process	0.2685	1	22	6700	86	30047	BraA03g022580.3C,BraA04g025400.3C,BraA09g015370.3C,BraA10g002610.3C,BraA02g042460.3C,BraA05g038550.3C,BraA01g038030.3C,BraA09g055520.3C,BraA09g017660.3C,BraA09g046220.3C,BraA07g012330.3C,BraA09g064040.3C,BraA09g006260.3C,BraA07g009020.3C,BraA03g054790.3C,BraA01g034290.3C,BraA08g011650.3C,BraA05g003300.3C,BraA03g055340.3C,BraA02g022380.3C,BraA09g058840.3C,BraA05g030260.3C
GO:0051186	cofactor metabolic process	biological_process	0.26858	1	111	6700	471	30047	BraA03g046780.3C,BraA05g040420.3C,BraA08g011650.3C,BraA10g011270.3C,BraA10g017620.3C,BraA01g017230.3C,BraA03g020320.3C,BraA01g027500.3C,BraA05g000150.3C,BraA07g017720.3C,BraA05g026090.3C,BraA09g012590.3C,BraA10g003980.3C,BraA09g064570.3C,BraA02g020330.3C,BraA09g041800.3C,BraA07g024610.3C,BraA04g031870.3C,BraA09g017480.3C,BraA08g033010.3C,BraA09g055900.3C,BraA06g034290.3C,BraA01g005820.3C,BraA08g0…
GO:0016998	cell wall macromolecule catabolic process	biological_process	0.26958	1	10	6700	36	30047	BraA03g022970.3C,BraA09g044810.3C,BraA06g024320.3C,BraA03g060360.3C,BraA10g004430.3C,BraA03g022940.3C,BraA05g030420.3C,BraA03g035390.3C,BraA06g013810.3C,BraA09g018490.3C
GO:0008544	epidermis development	biological_process	0.26958	1	4	6700	12	30047	BraA08g004150.3C,BraA10g024450.3C,BraA01g041960.3C,BraA07g004990.3C
GO:0006098	pentose-phosphate shunt	biological_process	0.26958	1	4	6700	12	30047	BraA05g041250.3C,BraA06g034290.3C,BraA05g040420.3C,BraA01g043110.3C
GO:0017150	tRNA dihydrouridine synthase activity	molecular_function	0.26966	1	4	6700	12	30047	BraA03g048370.3C,BraA01g000170.3C,BraA07g035800.3C,BraA05g029790.3C
GO:0015749	monosaccharide transport	biological_process	0.26968	1	4	6700	12	30047	BraA03g007020.3C,BraA06g013230.3C,BraA02g006850.3C,BraA05g016030.3C
GO:0070206	protein trimerization	biological_process	0.26972	1	10	6700	36	30047	BraA07g026260.3C,BraA08g002290.3C,BraA05g036310.3C,BraA05g018460.3C,BraA09g023590.3C,BraA02g012100.3C,BraA09g054070.3C,BraA02g042110.3C,BraA03g003260.3C,BraA01g018370.3C
GO:0070566	adenylyltransferase activity	molecular_function	0.26982	1	10	6700	36	30047	BraA01g022010.3C,BraA06g020500.3C,BraA01g005180.3C,BraA06g043230.3C,BraA03g020320.3C,BraA09g039020.3C,BraA05g024320.3C,BraA09g014950.3C,BraA07g024730.3C,BraA03g040710.3C
GO:0048519	negative regulation of biological process	biological_process	0.27231	1	56	6700	232	30047	BraA08g020250.3C,BraA06g039010.3C,BraA09g059180.3C,BraA10g018620.3C,BraA03g001720.3C,BraA07g025930.3C,BraA07g014320.3C,BraA05g037030.3C,BraA02g021350.3C,BraA02g018310.3C,BraA06g001880.3C,BraA02g010050.3C,BraA07g008320.3C,BraA09g039670.3C,BraA05g016030.3C,BraA01g039010.3C,BraA02g030850.3C,BraA10g016600.3C,BraA04g017840.3C,BraA08g017560.3C,BraA05g027610.3C,BraA02g002510.3C,BraA05g010070.3C,BraA04g0…
GO:0030118	clathrin coat	cellular_component	0.27241	1	9	6700	32	30047	BraA10g018130.3C,BraA03g033700.3C,BraA10g026310.3C,BraA09g038950.3C,BraA05g037780.3C,BraA08g004720.3C,BraA03g021190.3C,BraA01g025980.3C,BraA04g028200.3C
GO:0033218	amide binding	molecular_function	0.27241	1	9	6700	32	30047	BraA09g006520.3C,BraA03g041590.3C,BraA02g043470.3C,BraA06g015430.3C,BraA06g025180.3C,BraA07g000040.3C,BraA03g023010.3C,BraA06g000150.3C,BraA07g019020.3C
GO:0016458	gene silencing	biological_process	0.27253	1	9	6700	32	30047	BraA05g024780.3C,BraA10g019700.3C,BraA06g024430.3C,BraA07g008930.3C,BraA08g031710.3C,BraA07g025930.3C,BraA09g059180.3C,BraA10g016600.3C,BraA06g018110.3C
GO:0005516	calmodulin binding	molecular_function	0.27291	1	21	6700	82	30047	BraA03g027890.3C,BraA03g020440.3C,BraA09g004960.3C,BraA01g040990.3C,BraA09g053810.3C,BraA09g047370.3C,BraA04g017990.3C,BraA06g013950.3C,BraA05g017770.3C,BraA10g015060.3C,BraA03g055540.3C,BraA05g026000.3C,BraA01g032560.3C,BraA09g057040.3C,BraA02g041130.3C,BraA01g007760.3C,BraA09g026240.3C,BraA09g045890.3C,BraA09g038690.3C,BraA10g010900.3C,BraA06g031920.3C
GO:0000793	condensed chromosome	cellular_component	0.27349	1	29	6700	116	30047	BraA03g010070.3C,BraA07g023600.3C,BraA05g012320.3C,BraA06g029980.3C,BraA09g052440.3C,BraA06g014360.3C,BraA09g049340.3C,BraA09g018080.3C,BraA02g044280.3C,BraA03g028750.3C,BraA10g002250.3C,BraA05g009980.3C,BraA08g017000.3C,BraA05g027670.3C,BraA01g036390.3C,BraA05g035970.3C,BraA01g006110.3C,BraA09g024050.3C,BraA02g020620.3C,BraA07g027110.3C,BraA06g005630.3C,BraA06g039360.3C,BraA09g041240.3C,BraA10g0…
GO:0042277	peptide binding	molecular_function	0.2747	1	8	6700	28	30047	BraA03g041590.3C,BraA09g006520.3C,BraA06g015430.3C,BraA02g043470.3C,BraA03g023010.3C,BraA06g025180.3C,BraA07g019020.3C,BraA06g000150.3C
GO:0019083	viral transcription	biological_process	0.27484	1	8	6700	28	30047	BraA05g031580.3C,BraA06g043920.3C,BraA08g003030.3C,BraA04g020090.3C,BraA05g005170.3C,BraA08g014390.3C,BraA05g003260.3C,BraA05g009610.3C
GO:0016307	phosphatidylinositol phosphate kinase activity	molecular_function	0.27488	1	8	6700	28	30047	BraA03g033620.3C,BraA03g021870.3C,BraA06g007600.3C,BraA05g036760.3C,BraA02g024370.3C,BraA03g036460.3C,BraA08g026690.3C,BraA01g004710.3C
GO:0005905	coated pit	cellular_component	0.27504	1	5	6700	16	30047	BraA10g026310.3C,BraA05g037780.3C,BraA03g021190.3C,BraA03g033700.3C,BraA04g028200.3C
GO:0012510	trans-Golgi network transport vesicle membrane	cellular_component	0.27504	1	5	6700	16	30047	BraA05g037780.3C,BraA10g026310.3C,BraA03g033700.3C,BraA04g028200.3C,BraA03g021190.3C
GO:0030125	clathrin vesicle coat	cellular_component	0.27504	1	5	6700	16	30047	BraA10g026310.3C,BraA05g037780.3C,BraA03g021190.3C,BraA03g033700.3C,BraA04g028200.3C
GO:0030130	clathrin coat of trans-Golgi network vesicle	cellular_component	0.27504	1	5	6700	16	30047	BraA03g021190.3C,BraA03g033700.3C,BraA04g028200.3C,BraA10g026310.3C,BraA05g037780.3C
GO:0030132	clathrin coat of coated pit	cellular_component	0.27504	1	5	6700	16	30047	BraA04g028200.3C,BraA03g033700.3C,BraA03g021190.3C,BraA05g037780.3C,BraA10g026310.3C
GO:0030136	clathrin-coated vesicle	cellular_component	0.27504	1	5	6700	16	30047	BraA03g021190.3C,BraA03g033700.3C,BraA04g028200.3C,BraA10g026310.3C,BraA05g037780.3C
GO:0030140	trans-Golgi network transport vesicle	cellular_component	0.27504	1	5	6700	16	30047	BraA03g021190.3C,BraA04g028200.3C,BraA03g033700.3C,BraA10g026310.3C,BraA05g037780.3C
GO:0030665	clathrin-coated vesicle membrane	cellular_component	0.27504	1	5	6700	16	30047	BraA03g021190.3C,BraA03g033700.3C,BraA04g028200.3C,BraA10g026310.3C,BraA05g037780.3C
GO:0019682	glyceraldehyde-3-phosphate metabolic process	biological_process	0.27512	1	5	6700	16	30047	BraA05g041250.3C,BraA06g034290.3C,BraA05g040420.3C,BraA01g043110.3C,BraA01g019790.3C
GO:0009432	SOS response	biological_process	0.27645	1	7	6700	24	30047	BraA03g033720.3C,BraA09g055900.3C,BraA07g001330.3C,BraA03g050040.3C,BraA05g006340.3C,BraA02g005670.3C,BraA05g042440.3C
GO:0019199	transmembrane receptor protein kinase activity	molecular_function	0.27681	1	6	6700	20	30047	BraA08g009630.3C,BraA09g057380.3C,BraA06g025250.3C,BraA06g003840.3C,BraA09g037320.3C,BraA01g011330.3C
GO:0004161	dimethylallyltranstransferase activity	molecular_function	0.27681	1	6	6700	20	30047	BraA03g009370.3C,BraA04g020090.3C,BraA02g008740.3C,BraA07g030720.3C,BraA05g042530.3C,BraA02g018440.3C
GO:0044462	external encapsulating structure part	cellular_component	0.27687	1	6	6700	20	30047	BraA06g000480.3C,BraA04g025370.3C,BraA01g024010.3C,BraA02g016740.3C,BraA01g041800.3C,BraA06g028590.3C
GO:0006575	cellular modified amino acid metabolic process	biological_process	0.27865	1	24	6700	95	30047	BraA03g038020.3C,BraA06g012470.3C,BraA05g034640.3C,BraA10g014260.3C,BraA04g013030.3C,BraA03g055660.3C,BraA09g004980.3C,BraA06g043890.3C,BraA04g021100.3C,BraA01g015330.3C,BraA06g034990.3C,BraA08g012490.3C,BraA09g050450.3C,BraA01g000560.3C,BraA01g000540.3C,BraA09g048560.3C,BraA09g021890.3C,BraA06g003200.3C,BraA05g008470.3C,BraA05g030510.3C,BraA01g035390.3C,BraA04g026260.3C,BraA07g024610.3C,BraA06g0…
GO:0098687	chromosomal region	cellular_component	0.27943	1	48	6700	198	30047	BraA07g015410.3C,BraA07g013670.3C,BraA09g041240.3C,BraA03g034710.3C,BraA05g011890.3C,BraA09g004640.3C,BraA02g043430.3C,BraA04g005880.3C,BraA06g015330.3C,BraA01g027520.3C,BraA06g029980.3C,BraA03g010070.3C,BraA07g023600.3C,BraA09g052440.3C,BraA10g002250.3C,BraA09g006050.3C,BraA09g018080.3C,BraA03g028750.3C,BraA09g024050.3C,BraA07g005790.3C,BraA09g051210.3C,BraA02g020620.3C,BraA07g018360.3C,BraA07g0…
GO:0005654	nucleoplasm	cellular_component	0.27972	1	66	6700	276	30047	BraA09g010130.3C,BraA03g009480.3C,BraA05g009050.3C,BraA05g024740.3C,BraA09g061870.3C,BraA07g027660.3C,BraA05g001820.3C,BraA08g013420.3C,BraA10g032540.3C,BraA02g006850.3C,BraA05g027990.3C,BraA01g021240.3C,BraA09g044710.3C,BraA09g037830.3C,BraA10g025110.3C,BraA02g022870.3C,BraA01g002530.3C,BraA02g021010.3C,BraA09g003210.3C,BraA05g016280.3C,BraA08g015410.3C,BraA01g002750.3C,BraA03g062850.3C,BraA07g0…
GO:0044451	nucleoplasm part	cellular_component	0.27972	1	66	6700	276	30047	BraA08g027550.3C,BraA07g034170.3C,BraA07g037550.3C,BraA03g008440.3C,BraA04g020760.3C,BraA05g033070.3C,BraA07g009880.3C,BraA03g062850.3C,BraA03g038360.3C,BraA01g026160.3C,BraA06g038960.3C,BraA08g008870.3C,BraA05g012950.3C,BraA05g009980.3C,BraA08g013420.3C,BraA05g001820.3C,BraA09g061870.3C,BraA07g027660.3C,BraA05g024740.3C,BraA03g009480.3C,BraA05g009050.3C,BraA09g010130.3C,BraA01g002750.3C,BraA08g0…
GO:0009523	photosystem II	cellular_component	0.28284	1	27	6700	108	30047	BraA03g043240.3C,BraA03g020890.3C,BraA05g003990.3C,BraA10g022210.3C,BraA07g006770.3C,BraA09g058880.3C,BraA03g028210.3C,BraA04g030040.3C,BraAnng004180.3C,BraA10g020070.3C,BraA01g017300.3C,BraA09g024750.3C,BraA10g022100.3C,BraA07g039980.3C,BraA06g010120.3C,BraA04g021970.3C,BraA02g008540.3C,BraA10g017310.3C,BraA03g048880.3C,BraA09g051720.3C,BraA03g017180.3C,BraA02g017080.3C,BraA03g029440.3C,BraA02g0…
GO:0008565	protein transporter activity	molecular_function	0.28287	1	27	6700	108	30047	BraA02g042460.3C,BraA06g029430.3C,BraA02g009200.3C,BraA06g029930.3C,BraA06g029980.3C,BraA09g062950.3C,BraA02g038840.3C,BraA06g006870.3C,BraA05g036940.3C,BraA07g006040.3C,BraA01g039240.3C,BraA06g029950.3C,BraA07g003120.3C,BraA02g002260.3C,BraA09g034150.3C,BraA07g011510.3C,BraA08g033270.3C,BraA06g016490.3C,BraA03g014840.3C,BraA05g035000.3C,BraA01g010220.3C,BraA09g017170.3C,BraA03g001180.3C,BraA07g0…
GO:0016758	transferase activity, transferring hexosyl groups	molecular_function	0.28757	1	126	6700	539	30047	BraA10g019610.3C,BraA01g025170.3C,BraA05g018090.3C,BraA03g002060.3C,BraA01g022800.3C,BraA03g051780.3C,BraA05g022730.3C,BraA07g004230.3C,BraA04g017240.3C,BraA01g041800.3C,BraA04g023460.3C,BraA03g046290.3C,BraA05g032520.3C,BraA06g008160.3C,BraA10g020000.3C,BraA08g032180.3C,BraA09g034590.3C,BraA01g013810.3C,BraA08g025550.3C,BraA09g008460.3C,BraA06g032350.3C,BraA03g057190.3C,BraA02g024620.3C,BraA03g0…
GO:0010646	regulation of cell communication	biological_process	0.2883	1	22	6700	87	30047	BraA08g015090.3C,BraA05g035000.3C,BraA06g025490.3C,BraA03g052800.3C,BraA10g029290.3C,BraA08g034550.3C,BraA03g049760.3C,BraA05g021060.3C,BraA06g039720.3C,BraA09g010020.3C,BraA05g000110.3C,BraA09g065620.3C,BraA03g041780.3C,BraA02g038120.3C,BraA10g020070.3C,BraA03g016870.3C,BraA09g018020.3C,BraA05g012910.3C,BraA04g011990.3C,BraA09g034150.3C,BraA06g009920.3C,BraA01g021460.3C
GO:0023051	regulation of signaling	biological_process	0.2883	1	22	6700	87	30047	BraA06g039720.3C,BraA09g010020.3C,BraA05g000110.3C,BraA03g049760.3C,BraA05g021060.3C,BraA03g052800.3C,BraA10g029290.3C,BraA08g034550.3C,BraA08g015090.3C,BraA06g025490.3C,BraA05g035000.3C,BraA04g011990.3C,BraA09g034150.3C,BraA06g009920.3C,BraA01g021460.3C,BraA05g012910.3C,BraA09g018020.3C,BraA09g065620.3C,BraA03g041780.3C,BraA02g038120.3C,BraA10g020070.3C,BraA03g016870.3C
GO:1901137	carbohydrate derivative biosynthetic process	biological_process	0.29027	1	99	6700	421	30047	BraA03g018230.3C,BraA09g004220.3C,BraA04g025560.3C,BraA01g014250.3C,BraA05g022730.3C,BraA03g008570.3C,BraA09g050020.3C,BraA01g035390.3C,BraA10g013540.3C,BraA01g016640.3C,BraA03g057190.3C,BraA01g006950.3C,BraA03g049630.3C,BraA01g028300.3C,BraA06g008160.3C,BraA10g020000.3C,BraA08g032180.3C,BraA04g026820.3C,BraA01g011800.3C,BraA08g028850.3C,BraA03g045900.3C,BraA07g002600.3C,BraA01g019940.3C,BraA06g0…
GO:0006720	isoprenoid metabolic process	biological_process	0.29136	1	39	6700	160	30047	BraA01g034290.3C,BraA03g054790.3C,BraA07g009020.3C,BraA09g064040.3C,BraA09g006260.3C,BraA06g033040.3C,BraA03g055340.3C,BraA01g019790.3C,BraA09g058840.3C,BraA10g000770.3C,BraA02g042460.3C,BraA04g025400.3C,BraA02g041420.3C,BraA05g006290.3C,BraA07g012330.3C,BraA08g001860.3C,BraA10g026080.3C,BraA09g017660.3C,BraA09g055520.3C,BraA05g038550.3C,BraA01g038030.3C,BraA08g011650.3C,BraA05g038650.3C,BraA01g0…
GO:0008299	isoprenoid biosynthetic process	biological_process	0.29136	1	39	6700	160	30047	BraA03g054790.3C,BraA07g009020.3C,BraA09g006260.3C,BraA09g064040.3C,BraA01g034290.3C,BraA09g058840.3C,BraA01g019790.3C,BraA03g055340.3C,BraA10g000770.3C,BraA06g033040.3C,BraA04g025400.3C,BraA05g006290.3C,BraA02g041420.3C,BraA02g042460.3C,BraA09g055520.3C,BraA01g038030.3C,BraA05g038550.3C,BraA08g001860.3C,BraA10g026080.3C,BraA07g012330.3C,BraA09g017660.3C,BraA01g002010.3C,BraA09g026410.3C,BraA08g0…
GO:0016054	organic acid catabolic process	biological_process	0.29144	1	12	6700	45	30047	BraA10g011880.3C,BraA09g026520.3C,BraA10g020070.3C,BraA08g006460.3C,BraA05g021510.3C,BraA05g034370.3C,BraA10g004900.3C,BraA09g006570.3C,BraA02g013310.3C,BraA09g034150.3C,BraA02g014280.3C,BraA04g000100.3C
GO:0046395	carboxylic acid catabolic process	biological_process	0.29144	1	12	6700	45	30047	BraA09g026520.3C,BraA10g020070.3C,BraA08g006460.3C,BraA10g011880.3C,BraA05g034370.3C,BraA05g021510.3C,BraA09g006570.3C,BraA10g004900.3C,BraA02g013310.3C,BraA04g000100.3C,BraA09g034150.3C,BraA02g014280.3C
GO:0010564	regulation of cell cycle process	biological_process	0.29166	1	12	6700	45	30047	BraA08g009840.3C,BraA01g015500.3C,BraA03g015310.3C,BraA06g018550.3C,BraA07g023600.3C,BraA07g020860.3C,BraA02g002510.3C,BraA02g025170.3C,BraA06g000030.3C,BraA05g028360.3C,BraA01g024640.3C,BraA03g039230.3C
GO:0000776	kinetochore	cellular_component	0.29302	1	32	6700	130	30047	BraA03g006660.3C,BraA01g006110.3C,BraA05g035970.3C,BraA01g036390.3C,BraA05g009980.3C,BraA08g017000.3C,BraA05g027670.3C,BraA08g033270.3C,BraA09g049340.3C,BraA06g014360.3C,BraA07g035190.3C,BraA02g042110.3C,BraA07g027190.3C,BraA03g057200.3C,BraA06g039360.3C,BraA07g027110.3C,BraA07g018360.3C,BraA06g005630.3C,BraA02g020620.3C,BraA07g005790.3C,BraA09g024050.3C,BraA10g002250.3C,BraA03g028750.3C,BraA09g0…
GO:0008138	protein tyrosine/serine/threonine phosphatase activity	molecular_function	0.29648	1	11	6700	41	30047	BraAnng005330.3C,BraA05g036680.3C,BraA01g033850.3C,BraA04g011740.3C,BraA04g007220.3C,BraA05g037300.3C,BraA09g050890.3C,BraA03g045170.3C,BraAnng005250.3C,BraA03g000020.3C,BraA05g027890.3C
GO:0005267	potassium channel activity	molecular_function	0.29742	1	16	6700	62	30047	BraA09g004960.3C,BraA10g001210.3C,BraA03g048260.3C,BraA05g017770.3C,BraA01g009560.3C,BraA08g013290.3C,BraA09g052160.3C,BraA01g030320.3C,BraA03g026240.3C,BraA04g011410.3C,BraA09g004270.3C,BraA09g045890.3C,BraA01g040400.3C,BraA10g010900.3C,BraA05g027110.3C,BraA03g056770.3C
GO:0071554	cell wall organization or biogenesis	biological_process	0.30091	1	55	6700	230	30047	BraA05g008590.3C,BraA02g038700.3C,BraA06g039080.3C,BraA06g033280.3C,BraA09g058940.3C,BraA05g023340.3C,BraA06g002540.3C,BraA04g013810.3C,BraA03g022940.3C,BraA02g034170.3C,BraA08g031940.3C,BraA10g004430.3C,BraA03g037900.3C,BraA07g005400.3C,BraA09g018490.3C,BraA07g025000.3C,BraA05g008620.3C,BraA06g013810.3C,BraA06g037730.3C,BraA06g010030.3C,BraA03g035390.3C,BraA10g029050.3C,BraA01g026140.3C,BraA01g0…
GO:0006026	aminoglycan catabolic process	biological_process	0.30104	1	10	6700	37	30047	BraA03g022940.3C,BraA05g030420.3C,BraA03g035390.3C,BraA03g022970.3C,BraA09g044810.3C,BraA06g024320.3C,BraA08g035180.3C,BraA10g004430.3C,BraA03g060360.3C,BraA09g018490.3C
GO:0009110	vitamin biosynthetic process	biological_process	0.30108	1	27	6700	109	30047	BraA04g014260.3C,BraA07g024610.3C,BraA07g001140.3C,BraA01g037460.3C,BraA03g048370.3C,BraA09g014950.3C,BraA03g036550.3C,BraA09g054190.3C,BraA10g017620.3C,BraA03g020320.3C,BraA10g016230.3C,BraA07g004180.3C,BraA03g036560.3C,BraA09g051950.3C,BraA05g032640.3C,BraA09g050450.3C,BraA06g039760.3C,BraA01g026700.3C,BraA06g019380.3C,BraA07g001330.3C,BraA08g003050.3C,BraA05g028760.3C,BraA06g034990.3C,BraA09g0…
GO:0042364	water-soluble vitamin biosynthetic process	biological_process	0.30108	1	27	6700	109	30047	BraA05g032640.3C,BraA09g051950.3C,BraA03g036560.3C,BraA10g017620.3C,BraA10g016230.3C,BraA03g020320.3C,BraA07g004180.3C,BraA03g036550.3C,BraA09g054190.3C,BraA03g048370.3C,BraA09g014950.3C,BraA01g037460.3C,BraA07g001140.3C,BraA07g024610.3C,BraA04g014260.3C,BraA09g063060.3C,BraA06g027490.3C,BraA09g055900.3C,BraA06g034990.3C,BraA09g039020.3C,BraA08g003050.3C,BraA05g028760.3C,BraA07g001330.3C,BraA06g0…
GO:0010604	positive regulation of macromolecule metabolic process	biological_process	0.30111	1	27	6700	109	30047	BraAnng002570.3C,BraA09g046090.3C,BraA02g033370.3C,BraA03g019550.3C,BraA04g009330.3C,BraA07g023320.3C,BraA05g032990.3C,BraA01g021460.3C,BraA07g022340.3C,BraA05g012950.3C,BraA05g006610.3C,BraA08g004440.3C,BraA03g017160.3C,BraA03g026720.3C,BraA02g006490.3C,BraA02g024680.3C,BraA10g003860.3C,BraA10g029290.3C,BraA01g006570.3C,BraA10g014790.3C,BraA08g031710.3C,BraA04g000490.3C,BraA03g053860.3C,BraA10g0…
GO:0007610	behavior	biological_process	0.30609	1	9	6700	33	30047	BraA05g001610.3C,BraA07g007770.3C,BraA03g005490.3C,BraA09g006900.3C,BraA01g006320.3C,BraA07g013170.3C,BraA06g002420.3C,BraA02g029940.3C,BraA09g032710.3C
GO:0005798	Golgi-associated vesicle	cellular_component	0.30609	1	9	6700	33	30047	BraA10g026310.3C,BraA05g037780.3C,BraA08g015600.3C,BraA03g021190.3C,BraA03g036190.3C,BraA04g028200.3C,BraA02g033370.3C,BraA01g003780.3C,BraA03g033700.3C
GO:0030660	Golgi-associated vesicle membrane	cellular_component	0.30609	1	9	6700	33	30047	BraA02g033370.3C,BraA03g033700.3C,BraA01g003780.3C,BraA05g037780.3C,BraA08g015600.3C,BraA10g026310.3C,BraA04g028200.3C,BraA03g021190.3C,BraA03g036190.3C
GO:0009069	serine family amino acid metabolic process	biological_process	0.30614	1	9	6700	33	30047	BraA05g034060.3C,BraA06g000220.3C,BraA01g026340.3C,BraA05g015980.3C,BraA07g029790.3C,BraA03g059150.3C,BraA04g020960.3C,BraA09g006410.3C,BraA10g009090.3C
GO:0015932	nucleobase-containing compound transmembrane transporter activity	molecular_function	0.30618	1	9	6700	33	30047	BraA08g029390.3C,BraA03g054970.3C,BraA04g011330.3C,BraA10g027520.3C,BraA07g025700.3C,BraA07g032690.3C,BraA09g024750.3C,BraA09g012470.3C,BraA05g031170.3C
GO:0043233	organelle lumen	cellular_component	0.3064	1	115	6700	493	30047	BraA06g029980.3C,BraA10g028060.3C,BraA02g000250.3C,BraA03g030210.3C,BraA09g052440.3C,BraA03g010960.3C,BraA07g026990.3C,BraA01g019630.3C,BraA10g002250.3C,BraA08g018650.3C,BraA05g032990.3C,BraA09g018080.3C,BraA03g028750.3C,BraA09g002280.3C,BraA09g024050.3C,BraA09g058460.3C,BraA03g065530.3C,BraA08g027620.3C,BraA09g057040.3C,BraA01g035530.3C,BraA03g024550.3C,BraA08g025560.3C,BraA09g038300.3C,BraA06g0…
GO:0070013	intracellular organelle lumen	cellular_component	0.3064	1	115	6700	493	30047	BraA06g000620.3C,BraA09g064300.3C,BraA01g016040.3C,BraA07g035190.3C,BraA06g015580.3C,BraA03g057200.3C,BraA01g031680.3C,BraA08g021230.3C,BraA02g025380.3C,BraA01g009240.3C,BraA07g027190.3C,BraA07g027110.3C,BraA10g032490.3C,BraA10g020170.3C,BraA02g006490.3C,BraA06g023110.3C,BraA05g035970.3C,BraA09g048510.3C,BraA06g043590.3C,BraA09g040250.3C,BraA08g033270.3C,BraA06g000640.3C,BraA01g006250.3C,BraA03g0…
GO:0044454	nuclear chromosome part	cellular_component	0.30972	1	32	6700	131	30047	BraA03g010070.3C,BraA07g023600.3C,BraA06g029980.3C,BraA09g052440.3C,BraA03g028750.3C,BraA09g018080.3C,BraA10g002250.3C,BraA09g024050.3C,BraA08g025560.3C,BraA09g038300.3C,BraA09g061050.3C,BraA03g024550.3C,BraA01g035530.3C,BraA09g041240.3C,BraA02g043430.3C,BraA09g004640.3C,BraA03g008130.3C,BraA09g049340.3C,BraA06g014360.3C,BraA01g036390.3C,BraA08g017000.3C,BraA05g009980.3C,BraA01g006110.3C,BraA05g0…
GO:0004352	glutamate dehydrogenase (NAD+) activity	molecular_function	0.31002	1	2	6700	5	30047	BraA05g021510.3C,BraA08g006460.3C
GO:0006103	2-oxoglutarate metabolic process	biological_process	0.31002	1	2	6700	5	30047	BraA08g006460.3C,BraA05g021510.3C
GO:0006538	glutamate catabolic process	biological_process	0.31002	1	2	6700	5	30047	BraA05g021510.3C,BraA08g006460.3C
GO:0016639	oxidoreductase activity, acting on the CH-NH2 group of donors, NAD or NADP as acceptor	molecular_function	0.31002	1	2	6700	5	30047	BraA05g021510.3C,BraA08g006460.3C
GO:0019551	glutamate catabolic process to 2-oxoglutarate	biological_process	0.31002	1	2	6700	5	30047	BraA08g006460.3C,BraA05g021510.3C
GO:0043649	dicarboxylic acid catabolic process	biological_process	0.31002	1	2	6700	5	30047	BraA08g006460.3C,BraA05g021510.3C
GO:0009435	NAD biosynthetic process	biological_process	0.31022	1	2	6700	5	30047	BraA09g063180.3C,BraA02g034700.3C
GO:0019674	NAD metabolic process	biological_process	0.31022	1	2	6700	5	30047	BraA02g034700.3C,BraA09g063180.3C
GO:0008593	regulation of Notch signaling pathway	biological_process	0.31028	1	2	6700	5	30047	BraA03g049760.3C,BraA08g034550.3C
GO:0045747	positive regulation of Notch signaling pathway	biological_process	0.31028	1	2	6700	5	30047	BraA03g049760.3C,BraA08g034550.3C
GO:0016984	ribulose-bisphosphate carboxylase activity	molecular_function	0.31029	1	2	6700	5	30047	BraAnng005450.3C,BraAnng001520.3C
GO:0007586	digestion	biological_process	0.31029	1	2	6700	5	30047	BraA04g003740.3C,BraA01g027870.3C
GO:0019722	calcium-mediated signaling	biological_process	0.3103	1	2	6700	5	30047	BraA05g000340.3C,BraA07g004180.3C
GO:0019932	second-messenger-mediated signaling	biological_process	0.3103	1	2	6700	5	30047	BraA05g000340.3C,BraA07g004180.3C
GO:0004392	heme oxygenase (decyclizing) activity	molecular_function	0.31031	1	2	6700	5	30047	BraA06g009710.3C,BraA07g017720.3C
GO:0006788	heme oxidation	biological_process	0.31031	1	2	6700	5	30047	BraA06g009710.3C,BraA07g017720.3C
GO:0007052	mitotic spindle organization	biological_process	0.31032	1	2	6700	5	30047	BraA01g036390.3C,BraA05g035970.3C
GO:0008156	negative regulation of DNA replication	biological_process	0.31033	1	2	6700	5	30047	BraA09g019770.3C,BraA01g007570.3C
GO:0045005	DNA-dependent DNA replication maintenance of fidelity	biological_process	0.31033	1	2	6700	5	30047	BraA09g019770.3C,BraA01g007570.3C
GO:0051053	negative regulation of DNA metabolic process	biological_process	0.31033	1	2	6700	5	30047	BraA09g019770.3C,BraA01g007570.3C
GO:0090329	regulation of DNA-dependent DNA replication	biological_process	0.31033	1	2	6700	5	30047	BraA09g019770.3C,BraA01g007570.3C
GO:2000104	negative regulation of DNA-dependent DNA replication	biological_process	0.31033	1	2	6700	5	30047	BraA01g007570.3C,BraA09g019770.3C
GO:0042173	regulation of sporulation resulting in formation of a cellular spore	biological_process	0.31035	1	2	6700	5	30047	BraA06g009760.3C,BraA01g005430.3C
GO:0043937	regulation of sporulation	biological_process	0.31035	1	2	6700	5	30047	BraA01g005430.3C,BraA06g009760.3C
GO:0044782	cilium organization	biological_process	0.31035	1	2	6700	5	30047	BraA01g024560.3C,BraA03g038340.3C
GO:0044038	cell wall macromolecule biosynthetic process	biological_process	0.31035	1	2	6700	5	30047	BraA06g002540.3C,BraA08g013030.3C
GO:0070589	cellular component macromolecule biosynthetic process	biological_process	0.31035	1	2	6700	5	30047	BraA06g002540.3C,BraA08g013030.3C
GO:0004417	hydroxyethylthiazole kinase activity	molecular_function	0.31038	1	2	6700	5	30047	BraA09g063060.3C,BraA05g028760.3C
GO:0046782	regulation of viral transcription	biological_process	0.31038	1	2	6700	5	30047	BraA08g003030.3C,BraA05g031580.3C
GO:1903900	regulation of viral life cycle	biological_process	0.31038	1	2	6700	5	30047	BraA08g003030.3C,BraA05g031580.3C
GO:0007007	inner mitochondrial membrane organization	biological_process	0.31038	1	2	6700	5	30047	BraA02g026420.3C,BraA05g003940.3C
GO:0042407	cristae formation	biological_process	0.31038	1	2	6700	5	30047	BraA05g003940.3C,BraA02g026420.3C
GO:0044284	mitochondrial crista junction	cellular_component	0.31038	1	2	6700	5	30047	BraA05g003940.3C,BraA02g026420.3C
GO:0061617	MICOS complex	cellular_component	0.31038	1	2	6700	5	30047	BraA02g026420.3C,BraA05g003940.3C
GO:0017148	negative regulation of translation	biological_process	0.31039	1	2	6700	5	30047	BraA07g008320.3C,BraA06g001880.3C
GO:0034249	negative regulation of cellular amide metabolic process	biological_process	0.31039	1	2	6700	5	30047	BraA07g008320.3C,BraA06g001880.3C
GO:0000796	condensin complex	cellular_component	0.31039	1	2	6700	5	30047	BraA02g044280.3C,BraA05g012320.3C
GO:0007076	mitotic chromosome condensation	biological_process	0.31039	1	2	6700	5	30047	BraA02g044280.3C,BraA05g012320.3C
GO:0006545	glycine biosynthetic process	biological_process	0.31039	1	2	6700	5	30047	BraA03g059150.3C,BraA04g020960.3C
GO:0071229	cellular response to acid chemical	biological_process	0.31039	1	2	6700	5	30047	BraA09g063500.3C,BraA01g021460.3C
GO:0030288	outer membrane-bounded periplasmic space	cellular_component	0.31039	1	2	6700	5	30047	BraA01g041800.3C,BraA06g028590.3C
GO:0043138	3'-5' DNA helicase activity	molecular_function	0.31039	1	2	6700	5	30047	BraA09g060820.3C,BraA08g031430.3C
GO:0043140	ATP-dependent 3'-5' DNA helicase activity	molecular_function	0.31039	1	2	6700	5	30047	BraA08g031430.3C,BraA09g060820.3C
GO:0015204	urea transmembrane transporter activity	molecular_function	0.31039	1	2	6700	5	30047	BraA04g001980.3C,BraA09g049520.3C
GO:0015840	urea transport	biological_process	0.31039	1	2	6700	5	30047	BraA04g001980.3C,BraA09g049520.3C
GO:0019755	one-carbon compound transport	biological_process	0.31039	1	2	6700	5	30047	BraA09g049520.3C,BraA04g001980.3C
[truncated: 2,540 more rows]
