# Supplementary material for: Transcriptome and Small RNA Combined Sequencing Analysis of Cold Tolerance in Non-heading Chinese Cabbage
Source: Front Genet. 2021 Jul 21;12:605292. doi: 10.3389/fgene.2021.605292 (PMC8334874; doi:10.3389/fgene.2021.605292)
Supplement: Supplementary Figure 1 — Classification diagram of KEGG pathway types. (A) KEGG pathway types from C2 vs. C1. (B) KEGG pathway types from C4 vs. C3. (C) KEGG pathway types from C3 vs. C1. (D) KEGG pathway types from C4 vs. C2. X-axis, the number of genes in this pathway and their ratio to the total number of genes; Y-axis, the name of the KEGG metabolic pathway. C1: BcL.1-25, C2: BcL.1-4, C3: BcL.2-25, C4: BcL.2-4. [file Data_Sheet_1.zip › 2021-04-30ú1⁄4Additional files, Article Manuscript ID 605292, Proof/TABLE S24.xls]

## Sheet: 16.3 KEGG enrichment analysis o
TABLE S24. KEGG enrichment analysis of differential miRNA target genes between C3 and C1 groups.
pathway_term	rich_factor	qvalue	gene_number
Homologous recombination	0.928571	3.13068e-05	52
Mismatch repair	0.948718	0.000589116	37
DNA replication	0.76	0.0080068	38
Nucleotide excision repair	0.623188	0.0475774	43
mRNA surveillance pathway	0.535088	0.0760275	61
ABC transporters	0.791667	0.112482	19
Endocytosis	0.495726	0.218369	58
Porphyrin and chlorophyll metabolism	0.555556	0.492174	25
Circadian rhythm - plant	0.583333	0.492174	21
Ribosome biogenesis in eukaryotes	0.465347	0.572181	47
Taurine and hypotaurine metabolism	0.714286	0.660701	10
RNA degradation	0.441441	0.773557	49
Lipoic acid metabolism	1	0.773557	5
Pyrimidine metabolism	0.431034	0.776773	50
Plant-pathogen interaction	0.414634	0.776773	68
RNA transport	0.402367	0.88275	68
Inositol phosphate metabolism	0.446154	0.88275	29
Selenocompound metabolism	0.555556	0.88275	10
Diterpenoid biosynthesis	0.555556	0.88275	10
Glycosaminoglycan degradation	0.714286	0.88275	5
