# Supplementary material for: Transcriptome and Small RNA Combined Sequencing Analysis of Cold Tolerance in Non-heading Chinese Cabbage
Source: Front Genet. 2021 Jul 21;12:605292. doi: 10.3389/fgene.2021.605292 (PMC8334874; doi:10.3389/fgene.2021.605292)
Supplement: Supplementary Figure 1 — Classification diagram of KEGG pathway types. (A) KEGG pathway types from C2 vs. C1. (B) KEGG pathway types from C4 vs. C3. (C) KEGG pathway types from C3 vs. C1. (D) KEGG pathway types from C4 vs. C2. X-axis, the number of genes in this pathway and their ratio to the total number of genes; Y-axis, the name of the KEGG metabolic pathway. C1: BcL.1-25, C2: BcL.1-4, C3: BcL.2-25, C4: BcL.2-4. [file Data_Sheet_1.zip › 2021-04-30ú1⁄4Additional files, Article Manuscript ID 605292, Proof/TABLE S25.xls]

## Sheet: 16.4 GO enrichment analysis of 
TABLE S25. GO enrichment analysis of differential miRNA target genes between C4 and C2 groups.
GO_accession	Description	Term_type	Over_represented_pValue	Corrected_pValue	DEG_item	DEG_list	Bg_item	Bg_list	Gene_names
GO:0001882	nucleoside binding	molecular_function	1.2946e-40	3.1145e-37	1204	6512	4020	30047	BraA01g033570.3C,BraA02g017340.3C,BraA01g004740.3C,BraA08g014720.3C,BraA03g061640.3C,BraA09g048560.3C,BraAnng000140.3C,BraA06g006310.3C,BraA07g037130.3C,BraA09g063000.3C,BraA06g003380.3C,BraA05g000780.3C,BraA03g054970.3C,BraA09g006510.3C,BraA09g003480.3C,BraA09g020830.3C,BraA06g021680.3C,BraA03g008690.3C,BraA05g025560.3C,BraA10g016230.3C,BraA03g044640.3C,BraA03g053880.3C,BraA08g022700.3C,BraA02g0…
GO:0032559	adenyl ribonucleotide binding	molecular_function	1.8416e-40	3.1145e-37	1144	6512	3783	30047	BraA01g045020.3C,BraA09g033950.3C,BraA09g005330.3C,BraA03g000670.3C,BraA05g010540.3C,BraA09g024640.3C,BraA04g011900.3C,BraA06g037310.3C,BraA03g003840.3C,BraA09g062410.3C,BraA06g017800.3C,BraA09g042370.3C,BraA01g016430.3C,BraA03g032090.3C,BraA08g013850.3C,BraA03g039870.3C,BraA01g033630.3C,BraA01g007090.3C,BraA08g016880.3C,BraA07g013880.3C,BraA09g042380.3C,BraA04g005000.3C,BraA09g060050.3C,BraA03g0…
GO:0097367	carbohydrate derivative binding	molecular_function	2.9956e-40	3.1145e-37	1229	6512	4127	30047	BraA02g008110.3C,BraA03g003800.3C,BraA04g002820.3C,BraA03g040830.3C,BraA01g003350.3C,BraA08g031690.3C,BraA01g021220.3C,BraA02g032880.3C,BraA04g003740.3C,BraA09g000640.3C,BraA04g016160.3C,BraA08g025790.3C,BraA07g019440.3C,BraA03g048870.3C,BraA06g026850.3C,BraA05g042440.3C,BraA09g014710.3C,BraA03g041120.3C,BraA08g002170.3C,BraA03g063030.3C,BraA02g042610.3C,BraA10g005630.3C,BraA03g031730.3C,BraA01g0…
GO:0032555	purine ribonucleotide binding	molecular_function	4.642e-40	3.1145e-37	1201	6512	4018	30047	BraA09g040950.3C,BraA09g060580.3C,BraA03g004330.3C,BraA09g012130.3C,BraA09g045160.3C,BraA03g042520.3C,BraA02g020670.3C,BraA06g000760.3C,BraA10g025180.3C,BraA02g002220.3C,BraA03g020630.3C,BraA06g004450.3C,BraA05g002520.3C,BraA06g006240.3C,BraA05g001440.3C,BraA09g000430.3C,BraA01g010540.3C,BraA10g001620.3C,BraA01g001260.3C,BraA04g022610.3C,BraA06g024210.3C,BraA03g041390.3C,BraA09g047550.3C,BraA06g0…
GO:0001883	purine nucleoside binding	molecular_function	4.6485e-40	3.1145e-37	1200	6512	4014	30047	BraA09g006510.3C,BraA03g054970.3C,BraA09g003480.3C,BraA06g003380.3C,BraA09g063000.3C,BraA05g000780.3C,BraAnng000140.3C,BraA09g048560.3C,BraA03g061640.3C,BraA07g037130.3C,BraA06g006310.3C,BraA02g017340.3C,BraA01g033570.3C,BraA08g014720.3C,BraA01g004740.3C,BraA09g043640.3C,BraA03g008390.3C,BraA06g013490.3C,BraA01g010220.3C,BraA03g014940.3C,BraA09g038690.3C,BraA06g035600.3C,BraA10g001490.3C,BraA05g0…
GO:0032549	ribonucleoside binding	molecular_function	4.6485e-40	3.1145e-37	1200	6512	4014	30047	BraA03g000340.3C,BraA10g020380.3C,BraA02g017520.3C,BraAnng002280.3C,BraA06g024350.3C,BraA02g010430.3C,BraA03g013530.3C,BraA08g021360.3C,BraA09g003500.3C,BraA03g048190.3C,BraA01g017410.3C,BraA10g014100.3C,BraA10g002040.3C,BraA03g028350.3C,BraA08g004470.3C,BraA09g021310.3C,BraA08g028460.3C,BraA05g024970.3C,BraA01g012030.3C,BraA06g043650.3C,BraA03g007210.3C,BraA09g064300.3C,BraA01g002220.3C,BraA10g0…
GO:0032550	purine ribonucleoside binding	molecular_function	4.6485e-40	3.1145e-37	1200	6512	4014	30047	BraA09g020250.3C,BraA07g015830.3C,BraA02g002510.3C,BraA04g023380.3C,BraA01g040790.3C,BraA03g057910.3C,BraA03g046270.3C,BraA02g030480.3C,BraA08g023860.3C,BraA05g008890.3C,BraA09g049400.3C,BraA02g013210.3C,BraA10g004150.3C,BraA09g060590.3C,BraA02g043310.3C,BraA10g016850.3C,BraA05g038660.3C,BraA07g022620.3C,BraA02g039110.3C,BraA10g017310.3C,BraA07g024910.3C,BraA08g002130.3C,BraA07g039020.3C,BraA03g0…
GO:0000166	nucleotide binding	molecular_function	7.5317e-40	3.9248e-37	1359	6512	4661	30047	BraA10g008960.3C,BraA03g023120.3C,BraA10g028460.3C,BraA01g008800.3C,BraA10g013140.3C,BraA08g018460.3C,BraA10g024580.3C,BraA10g021090.3C,BraA10g017840.3C,BraA03g055710.3C,BraA03g051080.3C,BraA03g027150.3C,BraA05g010420.3C,BraA03g045880.3C,BraA06g005150.3C,BraA09g037310.3C,BraA08g033460.3C,BraA05g003520.3C,BraA09g054760.3C,BraA03g048810.3C,BraA03g004710.3C,BraA09g010530.3C,BraA08g014090.3C,BraA01g0…
GO:1901265	nucleoside phosphate binding	molecular_function	7.5317e-40	3.9248e-37	1359	6512	4661	30047	BraA01g016650.3C,BraA08g032150.3C,BraA09g010790.3C,BraA06g044320.3C,BraA08g021220.3C,BraA09g060620.3C,BraA09g044240.3C,BraA06g001380.3C,BraA02g007430.3C,BraA03g031180.3C,BraA05g030590.3C,BraA01g002480.3C,BraA06g039290.3C,BraA09g059140.3C,BraA05g024500.3C,BraA02g025390.3C,BraA09g057200.3C,BraA03g038070.3C,BraA03g026010.3C,BraA02g032290.3C,BraA07g000890.3C,BraA04g023120.3C,BraA04g017780.3C,BraA01g0…
GO:0030554	adenyl nucleotide binding	molecular_function	8.8794e-40	4.1644e-37	1148	6512	3811	30047	BraA09g007230.3C,BraA03g011800.3C,BraA09g002730.3C,BraA06g007860.3C,BraA08g008870.3C,BraA05g019410.3C,BraA07g024220.3C,BraA03g013110.3C,BraA09g014670.3C,BraA07g021630.3C,BraA03g003220.3C,BraA07g024520.3C,BraA09g001240.3C,BraA09g015800.3C,BraA05g027420.3C,BraA02g038280.3C,BraA04g003190.3C,BraA02g010800.3C,BraA03g030760.3C,BraA05g041700.3C,BraA09g065610.3C,BraA03g006430.3C,BraA01g004610.3C,BraA01g0…
GO:0017076	purine nucleotide binding	molecular_function	1.4282e-39	6.0893e-37	1207	6512	4051	30047	BraA07g041810.3C,BraA03g052260.3C,BraA01g042480.3C,BraA08g019500.3C,BraA06g025580.3C,BraA05g040190.3C,BraA04g015870.3C,BraA01g031800.3C,BraA05g013380.3C,BraA05g009010.3C,BraA03g024120.3C,BraA01g032490.3C,BraA04g032050.3C,BraA01g017320.3C,BraA03g046260.3C,BraA02g021350.3C,BraA09g065710.3C,BraA05g018020.3C,BraA06g014020.3C,BraA10g026370.3C,BraA09g057610.3C,BraA05g037990.3C,BraA03g004650.3C,BraA10g0…
GO:0032553	ribonucleotide binding	molecular_function	3.4088e-39	1.3323e-36	1209	6512	4066	30047	BraA02g024010.3C,BraA05g008950.3C,BraA09g060740.3C,BraA02g014100.3C,BraA01g009650.3C,BraA01g007410.3C,BraA02g021130.3C,BraA10g002590.3C,BraA01g043500.3C,BraA08g001350.3C,BraA09g056980.3C,BraA04g025970.3C,BraA01g015200.3C,BraA03g018930.3C,BraA09g038700.3C,BraA03g025350.3C,BraA07g012940.3C,BraA05g041870.3C,BraA01g004900.3C,BraA09g021840.3C,BraA07g035920.3C,BraA02g033410.3C,BraA08g021870.3C,BraA05g0…
GO:0035639	purine ribonucleoside triphosphate binding	molecular_function	8.7006e-39	2.9498e-36	1182	6512	3965	30047	BraA09g059540.3C,BraA01g023340.3C,BraA06g042140.3C,BraA01g013810.3C,BraA05g002470.3C,BraA03g052670.3C,BraA09g053780.3C,BraA09g057600.3C,BraA01g002940.3C,BraA08g009130.3C,BraA06g015960.3C,BraA05g017870.3C,BraA10g029370.3C,BraA10g021080.3C,BraA09g031130.3C,BraA08g015040.3C,BraA05g004820.3C,BraA01g007650.3C,BraA02g012810.3C,BraA09g013020.3C,BraA07g015780.3C,BraA09g012330.3C,BraA01g015130.3C,BraA06g0…
GO:0005524	ATP binding	molecular_function	8.8053e-39	2.9498e-36	1122	6512	3725	30047	BraA02g026010.3C,BraA05g026770.3C,BraA07g003470.3C,BraA10g023820.3C,BraA08g007940.3C,BraA09g061360.3C,BraA03g059740.3C,BraA01g005330.3C,BraA02g026330.3C,BraA07g006170.3C,BraA01g038250.3C,BraA05g040360.3C,BraA05g011560.3C,BraA05g020300.3C,BraA01g036120.3C,BraA03g044750.3C,BraA10g020920.3C,BraA10g029170.3C,BraA06g036660.3C,BraA07g025780.3C,BraA03g036260.3C,BraA03g024490.3C,BraA05g030600.3C,BraA06g0…
GO:0036094	small molecule binding	molecular_function	1.4042e-38	4.3905e-36	1380	6512	4772	30047	BraA09g060580.3C,BraA03g004330.3C,BraA09g012130.3C,BraA03g042520.3C,BraA09g045160.3C,BraA02g020670.3C,BraA06g000760.3C,BraA09g040950.3C,BraA06g006240.3C,BraA05g001440.3C,BraA09g000430.3C,BraA10g025180.3C,BraA02g002220.3C,BraA03g020630.3C,BraA06g004450.3C,BraA05g002520.3C,BraA06g024210.3C,BraA03g041390.3C,BraA06g001390.3C,BraA09g047550.3C,BraA01g010540.3C,BraA10g001620.3C,BraA01g001260.3C,BraA04g0…
GO:0043168	anion binding	molecular_function	1.4016e-36	4.1085e-34	1352	6512	4698	30047	BraA03g006430.3C,BraA09g065610.3C,BraA05g041700.3C,BraA10g014710.3C,BraA09g061500.3C,BraA01g024900.3C,BraA01g004610.3C,BraA02g010800.3C,BraA03g030760.3C,BraA05g010240.3C,BraA05g022300.3C,BraA10g017300.3C,BraA06g020050.3C,BraA08g024960.3C,BraA10g022230.3C,BraA01g043220.3C,BraA03g013590.3C,BraA09g021920.3C,BraA05g038020.3C,BraA07g026860.3C,BraA04g029220.3C,BraA01g041010.3C,BraA06g038590.3C,BraA08g0…
GO:0005515	protein binding	molecular_function	2.2277e-31	6.1458e-29	2070	6512	7860	30047	BraA01g018240.3C,BraA03g050400.3C,BraA03g055540.3C,BraA08g024960.3C,BraA10g019790.3C,BraA05g022300.3C,BraA06g019940.3C,BraA05g012320.3C,BraA10g028890.3C,BraA06g006300.3C,BraA04g007410.3C,BraA03g022890.3C,BraA10g011230.3C,BraA10g022210.3C,BraA05g000300.3C,BraA08g028630.3C,BraA05g026430.3C,BraA05g017950.3C,BraA02g043900.3C,BraA01g009350.3C,BraA08g004290.3C,BraA05g036290.3C,BraA09g015800.3C,BraA08g0…
raA05g031830.3C,BraA04g008590.3C,BraA03g038520.3C,BraA10g031700.3C,BraA07g017670.3C,BraA01g009320.3C,BraA07g007270.3C,BraA07g005690.3C,BraA10g013400.3C,BraA05g028240.3C,BraA10g027370.3C,BraA07g039780.3C,BraA03g034170.3C,BraA03g013720.3C,BraA04g013850.3C,BraA07g029450.3C,BraA04g012730.3C,BraA07g019350.3C,BraA02g004420.3C,BraA04g020670.3C,BraA01g043140.3C,BraA03g048180.3C,BraA05g035140.3C,BraA08g02…
GO:0043531	ADP binding	molecular_function	1.4486e-26	3.7744e-24	143	6512	285	30047	BraA05g016730.3C,BraA02g031760.3C,BraA02g007280.3C,BraA09g043710.3C,BraA03g050040.3C,BraA01g043500.3C,BraA09g021400.3C,BraA01g016780.3C,BraA06g002810.3C,BraA02g044940.3C,BraA07g024110.3C,BraA08g021070.3C,BraA02g031730.3C,BraA03g032310.3C,BraA10g003130.3C,BraA05g008950.3C,BraA07g020530.3C,BraA03g032330.3C,BraA09g021900.3C,BraA01g008400.3C,BraA10g021080.3C,BraA04g014150.3C,BraA05g032590.3C,BraA09g0…
GO:0043167	ion binding	molecular_function	8.7476e-24	2.1593e-21	2198	6512	8653	30047	BraA05g029430.3C,BraA10g000770.3C,BraA06g012460.3C,BraA06g028960.3C,BraA10g018920.3C,BraA10g026130.3C,BraA02g026590.3C,BraA04g014200.3C,BraA07g034680.3C,BraA08g023540.3C,BraA05g005960.3C,BraA01g003790.3C,BraA07g004300.3C,BraA03g016940.3C,BraA07g019180.3C,BraA06g004610.3C,BraA09g026090.3C,BraA05g025160.3C,BraA06g023960.3C,BraA03g032510.3C,BraA07g015750.3C,BraA10g014260.3C,BraA05g027260.3C,BraA10g0…
raA01g028620.3C,BraA03g027890.3C,BraA10g030130.3C,BraA03g036460.3C,BraA05g008300.3C,BraA05g006630.3C,BraA04g016990.3C,BraA06g017840.3C,BraA05g032200.3C,BraA01g011750.3C,BraA05g030820.3C,BraA03g017800.3C,BraA02g021300.3C,BraA07g017580.3C,BraA07g002930.3C,BraA05g034440.3C,BraA01g009660.3C,BraA03g059840.3C,BraA06g008640.3C,BraA07g011330.3C,BraA05g018060.3C,BraA05g038890.3C,BraA09g026860.3C,BraA10g01…
GO:0017111	nucleoside-triphosphatase activity	molecular_function	2.6705e-21	6.2623e-19	448	6512	1390	30047	BraA08g014480.3C,BraA09g014740.3C,BraA05g034920.3C,BraA07g042320.3C,BraA09g014750.3C,BraA02g013480.3C,BraA07g017580.3C,BraA10g020750.3C,BraA01g028370.3C,BraA07g032410.3C,BraA10g005080.3C,BraA02g026050.3C,BraA05g006630.3C,BraA09g059530.3C,BraA09g005000.3C,BraA01g008480.3C,BraA02g021680.3C,BraA09g060030.3C,BraA07g020860.3C,BraA08g018420.3C,BraA03g009590.3C,BraA09g003530.3C,BraA05g006440.3C,BraA06g0…
GO:0016887	ATPase activity	molecular_function	6.5833e-21	1.4703e-18	298	6512	841	30047	BraA08g020670.3C,BraA02g027140.3C,BraA01g004740.3C,BraA03g008110.3C,BraA01g033570.3C,BraA08g022670.3C,BraA09g048560.3C,BraA09g014440.3C,BraA03g016750.3C,BraA06g036490.3C,BraA06g003380.3C,BraA09g063000.3C,BraA05g024040.3C,BraA09g065680.3C,BraA09g003480.3C,BraA06g012620.3C,BraA03g054970.3C,BraA06g012320.3C,BraA05g013650.3C,BraA09g025640.3C,BraA06g001170.3C,BraA03g027150.3C,BraA08g033460.3C,BraA10g0…
GO:0016462	pyrophosphatase activity	molecular_function	4.1492e-20	8.8454e-18	451	6512	1420	30047	BraA07g041820.3C,BraA01g016430.3C,BraA06g018990.3C,BraA08g029350.3C,BraA09g024640.3C,BraA03g003840.3C,BraA03g048220.3C,BraA03g004330.3C,BraA04g010010.3C,BraA02g020670.3C,BraA09g045160.3C,BraA09g012130.3C,BraA10g025390.3C,BraA05g019380.3C,BraA06g000760.3C,BraA03g017590.3C,BraA09g005330.3C,BraA05g034060.3C,BraA08g026710.3C,BraA02g002220.3C,BraA01g043470.3C,BraA03g020630.3C,BraA05g010540.3C,BraA10g0…
GO:0005488	binding	molecular_function	8.3938e-20	1.7116e-17	4172	6512	17819	30047	BraA06g033570.3C,BraA07g000930.3C,BraA09g037340.3C,BraA05g025740.3C,BraA03g061100.3C,BraA05g017800.3C,BraA09g002590.3C,BraA07g030560.3C,BraA09g010630.3C,BraA04g026580.3C,BraA10g017330.3C,BraA03g026150.3C,BraA03g037980.3C,BraA02g010340.3C,BraA10g016990.3C,BraA05g030620.3C,BraA05g030000.3C,BraA03g036230.3C,BraA08g013460.3C,BraA01g023330.3C,BraA04g007560.3C,BraA07g026960.3C,BraA07g002200.3C,BraA02g0…
raA01g012930.3C,BraA10g013250.3C,BraA02g044420.3C,BraA06g005130.3C,BraA10g029540.3C,BraA01g025690.3C,BraA06g004740.3C,BraA03g041040.3C,BraA05g031170.3C,BraA03g043520.3C,BraA01g029170.3C,BraA09g054840.3C,BraA01g015780.3C,BraA09g007690.3C,BraA01g027600.3C,BraA09g061500.3C,BraA10g003720.3C,BraA04g029220.3C,BraA05g012320.3C,BraA10g022230.3C,BraA05g022300.3C,BraA01g039240.3C,BraA10g022210.3C,BraA09g05…
aA05g003430.3C,BraA06g029700.3C,BraA07g012200.3C,BraA09g046680.3C,BraA05g011090.3C,BraA05g026590.3C,BraA05g024640.3C,BraA06g024230.3C,BraA06g011500.3C,BraA03g018620.3C,BraA03g003660.3C,BraA01g005920.3C,BraA05g030900.3C,BraA03g052670.3C,BraA10g018930.3C,BraA02g016050.3C,BraA09g056270.3C,BraA03g038320.3C,BraA04g029300.3C,BraA10g021100.3C,BraA01g042070.3C,BraA04g007240.3C,BraA09g004210.3C,BraA10g029…
GO:0016772	transferase activity, transferring phosphorus-containing groups	molecular_function	9.3999e-20	1.8369e-17	872	6512	3104	30047	BraA03g058020.3C,BraA02g016050.3C,BraA03g052670.3C,BraA06g003900.3C,BraA05g002470.3C,BraA01g013810.3C,BraA05g042170.3C,BraA09g057920.3C,BraA09g053780.3C,BraA04g029300.3C,BraA01g023340.3C,BraA10g029370.3C,BraA10g016260.3C,BraA02g013830.3C,BraA09g018800.3C,BraA06g013630.3C,BraA09g006770.3C,BraA10g016160.3C,BraA08g031570.3C,BraA03g043570.3C,BraA09g062760.3C,BraA05g008180.3C,BraA01g008400.3C,BraA04g0…
GO:0004386	helicase activity	molecular_function	6.4197e-19	1.2043e-16	198	6512	512	30047	BraA07g000540.3C,BraA02g008110.3C,BraA09g014730.3C,BraA09g042270.3C,BraA03g024790.3C,BraA04g019550.3C,BraA08g021060.3C,BraA09g050730.3C,BraA02g032960.3C,BraA02g010260.3C,BraA09g064820.3C,BraA09g057200.3C,BraA07g028220.3C,BraA06g036660.3C,BraA03g048870.3C,BraA05g042440.3C,BraA08g021040.3C,BraA10g022230.3C,BraA02g007430.3C,BraA10g014940.3C,BraA07g018230.3C,BraA10g007320.3C,BraA08g002170.3C,BraA09g0…
GO:0016301	kinase activity	molecular_function	1.811e-18	3.2668e-16	669	6512	2308	30047	BraA08g021220.3C,BraA01g016650.3C,BraA09g010790.3C,BraA08g032150.3C,BraA06g044320.3C,BraA02g000650.3C,BraA03g033640.3C,BraA10g004670.3C,BraA03g038070.3C,BraA04g018700.3C,BraA01g008120.3C,BraA05g007810.3C,BraA09g063030.3C,BraA06g039290.3C,BraA05g024500.3C,BraA04g028470.3C,BraA03g013530.3C,BraA06g024350.3C,BraA08g002390.3C,BraA10g014100.3C,BraA10g002040.3C,BraA09g004430.3C,BraA03g028350.3C,BraA08g0…
GO:0016787	hydrolase activity	molecular_function	3.2772e-18	5.6926e-16	1421	6512	5460	30047	BraA10g003130.3C,BraA03g032180.3C,BraA07g008540.3C,BraA06g027380.3C,BraA09g001860.3C,BraA05g005860.3C,BraA07g024110.3C,BraA03g053050.3C,BraA09g030120.3C,BraA03g036900.3C,BraA08g023920.3C,BraA09g064870.3C,BraA03g057630.3C,BraA06g007460.3C,BraA08g029420.3C,BraA09g001650.3C,BraA03g045110.3C,BraA04g013830.3C,BraA01g023740.3C,BraA03g021870.3C,BraA08g025230.3C,BraA09g063540.3C,BraA10g030600.3C,BraA03g0…
GO:0016817	hydrolase activity, acting on acid anhydrides	molecular_function	7.0819e-18	1.1862e-15	516	6512	1711	30047	BraA08g012350.3C,BraA06g002810.3C,BraA02g044940.3C,BraA02g029590.3C,BraA07g027150.3C,BraA03g002230.3C,BraA03g006550.3C,BraA06g043660.3C,BraA10g012720.3C,BraA03g020480.3C,BraA03g032330.3C,BraA09g064290.3C,BraA09g043710.3C,BraA04g015210.3C,BraA07g007440.3C,BraA03g050040.3C,BraA02g008510.3C,BraA06g027770.3C,BraA03g016590.3C,BraA03g018950.3C,BraA07g007060.3C,BraA03g055070.3C,BraA09g001590.3C,BraA08g0…
GO:0016818	hydrolase activity, acting on acid anhydrides, in phosphorus-containing anhydrides	molecular_function	1.1576e-17	1.8721e-15	490	6512	1613	30047	BraA03g004640.3C,BraA01g038720.3C,BraA01g036290.3C,BraA10g026560.3C,BraA09g020890.3C,BraA09g017990.3C,BraA06g001390.3C,BraA09g047550.3C,BraA01g010390.3C,BraA08g015640.3C,BraA10g001620.3C,BraA09g026160.3C,BraA01g010540.3C,BraA04g022610.3C,BraA03g044990.3C,BraA06g000030.3C,BraA02g007860.3C,BraA07g013880.3C,BraA07g011330.3C,BraA02g010240.3C,BraA04g005120.3C,BraA09g042380.3C,BraA06g029600.3C,BraA04g0…
GO:0044763	single-organism cellular process	biological_process	5.3913e-16	8.4284e-14	1880	6512	7541	30047	BraA08g012350.3C,BraA09g023080.3C,BraA01g005820.3C,BraA02g002370.3C,BraA02g043070.3C,BraA07g041550.3C,BraA08g027900.3C,BraA09g004010.3C,BraA03g049630.3C,BraA03g002230.3C,BraA07g006910.3C,BraA06g043660.3C,BraA03g036560.3C,BraA01g010980.3C,BraA06g019380.3C,BraA04g009770.3C,BraA05g032140.3C,BraA03g057650.3C,BraA04g019100.3C,BraA03g032330.3C,BraA03g035780.3C,BraA01g002030.3C,BraA09g043710.3C,BraA02g0…
GO:0051716	cellular response to stimulus	biological_process	6.9089e-16	1.0453e-13	634	6512	2225	30047	BraA04g009760.3C,BraA09g003500.3C,BraA02g002480.3C,BraAnng002280.3C,BraA02g035350.3C,BraA03g029110.3C,BraA02g032290.3C,BraAnng003610.3C,BraA09g060600.3C,BraA05g041650.3C,BraA01g002220.3C,BraA09g064300.3C,BraA08g025760.3C,BraA07g008710.3C,BraA05g008190.3C,BraA08g009630.3C,BraA08g030640.3C,BraA07g004880.3C,BraA08g028460.3C,BraA07g015280.3C,BraA05g037030.3C,BraA08g017100.3C,BraA01g004190.3C,BraA08g0…
GO:0003724	RNA helicase activity	molecular_function	3.2604e-15	4.7785e-13	118	6512	278	30047	BraA01g038090.3C,BraA04g014530.3C,BraA01g021430.3C,BraA06g001170.3C,BraA04g026480.3C,BraA10g011560.3C,BraA09g021880.3C,BraA05g008180.3C,BraA04g014150.3C,BraA01g008400.3C,BraA09g011290.3C,BraA08g013310.3C,BraA09g021900.3C,BraA07g020540.3C,BraA02g022810.3C,BraA02g008720.3C,BraA07g030260.3C,BraA10g001490.3C,BraA09g021180.3C,BraA03g009370.3C,BraAnng000660.3C,BraA10g024580.3C,BraA10g030000.3C,BraA08g0…
GO:0043412	macromolecule modification	biological_process	6.6006e-14	9.3808e-12	768	6512	2828	30047	BraA09g064820.3C,BraA07g026860.3C,BraA03g000350.3C,BraA06g038590.3C,BraA07g028220.3C,BraA01g033510.3C,BraA10g017300.3C,BraA09g021500.3C,BraA02g004280.3C,BraA01g039030.3C,BraA05g022300.3C,BraA02g024960.3C,BraA04g029600.3C,BraA03g052080.3C,BraA07g041230.3C,BraA03g050400.3C,BraA03g030760.3C,BraA03g005780.3C,BraA05g018200.3C,BraA03g006430.3C,BraA03g032140.3C,BraA01g004610.3C,BraA02g006060.3C,BraA10g0…
GO:0016773	phosphotransferase activity, alcohol group as acceptor	molecular_function	7.5913e-14	1.0472e-11	611	6512	2181	30047	BraA04g000040.3C,BraA04g008090.3C,BraA02g009310.3C,BraA09g015070.3C,BraA05g020220.3C,BraA10g014260.3C,BraA01g018000.3C,BraA08g004590.3C,BraA09g060030.3C,BraA05g018070.3C,BraA09g018870.3C,BraA08g016270.3C,BraA10g009570.3C,BraA08g023620.3C,BraA05g026490.3C,BraA06g001120.3C,BraA01g023220.3C,BraA07g022170.3C,BraA06g013260.3C,BraA03g065130.3C,BraA06g012020.3C,BraA06g013710.3C,BraA06g014560.3C,BraA09g0…
GO:1901363	heterocyclic compound binding	molecular_function	2.9093e-13	3.8984e-11	2367	6512	9834	30047	BraA07g011660.3C,BraA08g021070.3C,BraA01g018790.3C,BraA05g033310.3C,BraA02g031730.3C,BraA08g023640.3C,BraA01g028180.3C,BraA07g020530.3C,BraA03g027780.3C,BraA07g001800.3C,BraA06g002280.3C,BraA03g043900.3C,BraA04g010730.3C,BraA09g029540.3C,BraA02g036500.3C,BraA09g025860.3C,BraA07g042680.3C,BraA02g031760.3C,BraA01g001530.3C,BraA03g017300.3C,BraA05g000180.3C,BraA02g040780.3C,BraA09g005520.3C,BraA01g0…
raA04g027280.3C,BraA07g018800.3C,BraA09g020890.3C,BraA09g017520.3C,BraA04g017930.3C,BraA09g006260.3C,BraA02g011290.3C,BraA02g007990.3C,BraA07g022490.3C,BraA08g016880.3C,BraA03g027210.3C,BraA07g013880.3C,BraA05g018000.3C,BraA03g037970.3C,BraA02g025530.3C,BraA10g012720.3C,BraA09g054410.3C,BraA08g027900.3C,BraA06g028360.3C,BraA07g003880.3C,BraA04g015210.3C,BraA06g007560.3C,BraA02g007280.3C,BraA07g03…
GO:0097159	organic cyclic compound binding	molecular_function	3.0457e-13	3.9678e-11	2367	6512	9835	30047	BraA08g009630.3C,BraA06g044440.3C,BraA06g000890.3C,BraA06g044040.3C,BraA08g030640.3C,BraA03g025450.3C,BraA02g031560.3C,BraA03g060930.3C,BraA08g025760.3C,BraA06g036820.3C,BraA10g006210.3C,BraA02g019660.3C,BraA04g020610.3C,BraA01g002640.3C,BraA04g022900.3C,BraA03g011900.3C,BraA04g025640.3C,BraA05g019400.3C,BraA10g006800.3C,BraA07g019020.3C,BraA04g017780.3C,BraA08g023130.3C,BraA08g002390.3C,BraA09g0…
raA01g020720.3C,BraA01g005990.3C,BraA05g015760.3C,BraA01g030160.3C,BraA02g044500.3C,BraA07g022340.3C,BraA03g052500.3C,BraA03g049730.3C,BraA06g034290.3C,BraA10g020480.3C,BraA05g006950.3C,BraA02g006810.3C,BraA05g035020.3C,BraA03g016310.3C,BraA06g025210.3C,BraA10g000250.3C,BraA09g006770.3C,BraA10g016160.3C,BraA07g027690.3C,BraA05g008180.3C,BraA08g013310.3C,BraA08g015270.3C,BraA10g017230.3C,BraA09g03…
GO:0003824	catalytic activity	molecular_function	3.6318e-13	4.6035e-11	3349	6512	14308	30047	BraA01g019930.3C,BraA06g042770.3C,BraA06g030690.3C,BraA03g042650.3C,BraA03g003650.3C,BraA03g063030.3C,BraA09g053830.3C,BraA05g036020.3C,BraA06g000170.3C,BraA02g042610.3C,BraA06g033920.3C,BraA02g043200.3C,BraA02g042560.3C,BraA01g036220.3C,BraA06g025250.3C,BraA06g004290.3C,BraA02g029550.3C,BraA06g007150.3C,BraA10g016530.3C,BraA06g042000.3C,BraA01g012370.3C,BraA09g000300.3C,BraA03g031280.3C,BraA03g0…
raA06g026800.3C,BraA09g012510.3C,BraA03g005780.3C,BraA05g018200.3C,BraA09g014730.3C,BraA10g004010.3C,BraA05g032160.3C,BraA10g030210.3C,BraA10g013540.3C,BraA05g032580.3C,BraA10g014940.3C,BraA07g018230.3C,BraA09g032390.3C,BraA08g021040.3C,BraA01g005530.3C,BraA10g023280.3C,BraA03g003600.3C,BraA02g015890.3C,BraA10g015380.3C,BraA06g006470.3C,BraA07g021700.3C,BraA06g024360.3C,BraA10g024590.3C,BraA06g02…
GO:0008104	protein localization	biological_process	6.3679e-13	7.8593e-11	343	6512	1127	30047	BraA02g001980.3C,BraA06g019190.3C,BraA06g033830.3C,BraA03g046270.3C,BraA04g007730.3C,BraA08g032560.3C,BraA06g031810.3C,BraA09g013990.3C,BraA03g009680.3C,BraA09g049400.3C,BraA01g041210.3C,BraA02g030480.3C,BraA03g057250.3C,BraA06g002980.3C,BraA09g012590.3C,BraA02g016570.3C,BraA08g015600.3C,BraA02g009200.3C,BraA05g039620.3C,BraA05g037780.3C,BraA01g019720.3C,BraA04g002610.3C,BraA09g048440.3C,BraA07g0…
GO:0034613	cellular protein localization	biological_process	1.1189e-12	1.3119e-10	291	6512	930	30047	BraA04g030250.3C,BraA03g051880.3C,BraA09g047600.3C,BraA09g061170.3C,BraA09g045750.3C,BraA03g040630.3C,BraA04g020090.3C,BraA06g015100.3C,BraA05g029070.3C,BraA09g061800.3C,BraA08g018360.3C,BraA06g039970.3C,BraA09g051210.3C,BraA04g023530.3C,BraA10g000140.3C,BraA09g063330.3C,BraA08g012240.3C,BraA07g025740.3C,BraA05g041880.3C,BraA10g018790.3C,BraA01g010540.3C,BraA10g001620.3C,BraA04g020750.3C,BraA07g0…
GO:0070727	cellular macromolecule localization	biological_process	1.1189e-12	1.3119e-10	291	6512	930	30047	BraA05g027500.3C,BraA04g022750.3C,BraA09g002390.3C,BraA05g010520.3C,BraA03g009080.3C,BraA10g031760.3C,BraA05g035000.3C,BraA01g003780.3C,BraA05g017800.3C,BraA03g023010.3C,BraA03g061640.3C,BraA07g000640.3C,BraA03g019850.3C,BraA08g025100.3C,BraA04g014970.3C,BraA03g022570.3C,BraA05g037410.3C,BraA06g021210.3C,BraA04g017960.3C,BraA06g043970.3C,BraA05g033180.3C,BraA05g036410.3C,BraA08g033270.3C,BraA05g0…
GO:0015031	protein transport	biological_process	1.3065e-12	1.4945e-10	322	6512	1051	30047	BraA04g002610.3C,BraA09g048440.3C,BraA06g040840.3C,BraA08g005520.3C,BraA01g003920.3C,BraA06g006980.3C,BraA08g015600.3C,BraA02g009200.3C,BraA05g039620.3C,BraA01g019720.3C,BraA05g037780.3C,BraA05g010810.3C,BraA09g016250.3C,BraA02g043470.3C,BraA02g006080.3C,BraA09g016100.3C,BraA06g039670.3C,BraA09g020050.3C,BraA05g022840.3C,BraA09g012960.3C,BraA05g030170.3C,BraA09g009800.3C,BraA06g009540.3C,BraA01g0…
GO:0045182	translation regulator activity	molecular_function	1.5497e-12	1.704e-10	46	6512	79	30047	BraA01g011710.3C,BraA07g038350.3C,BraA09g059810.3C,BraA09g012960.3C,BraA03g017160.3C,BraA03g000450.3C,BraA03g045910.3C,BraA06g008530.3C,BraA09g059640.3C,BraA09g054460.3C,BraA08g023760.3C,BraA06g006710.3C,BraA09g048510.3C,BraA07g038480.3C,BraA01g011920.3C,BraA08g030330.3C,BraA08g025080.3C,BraA09g026520.3C,BraA07g034210.3C,BraA10g028350.3C,BraA09g059140.3C,BraA06g028720.3C,BraA08g027870.3C,BraA09g0…
GO:0045184	establishment of protein localization	biological_process	1.5623e-12	1.704e-10	326	6512	1068	30047	BraA06g017100.3C,BraA02g017520.3C,BraA02g035350.3C,BraA09g064550.3C,BraA06g013720.3C,BraA01g039240.3C,BraA10g022210.3C,BraA02g002480.3C,BraA01g006340.3C,BraA06g039580.3C,BraA03g037370.3C,BraA08g026870.3C,BraA10g023720.3C,BraA01g009350.3C,BraA10g023320.3C,BraA04g030990.3C,BraA09g059770.3C,BraA10g022030.3C,BraA05g041700.3C,BraA01g006870.3C,BraA04g030270.3C,BraA09g044240.3C,BraA01g021310.3C,BraA06g0…
GO:0006886	intracellular protein transport	biological_process	1.7849e-12	1.9026e-10	270	6512	853	30047	BraA06g009710.3C,BraA05g020060.3C,BraA05g010030.3C,BraA10g020610.3C,BraA09g044710.3C,BraA03g007770.3C,BraA02g010260.3C,BraA07g040350.3C,BraA08g017160.3C,BraA02g024060.3C,BraA03g048870.3C,BraA07g007270.3C,BraA03g048020.3C,BraA10g017630.3C,BraA03g024490.3C,BraA05g027820.3C,BraA05g038610.3C,BraA03g045280.3C,BraA03g034170.3C,BraA04g008260.3C,BraA04g019940.3C,BraA09g033110.3C,BraA06g016960.3C,BraA03g0…
GO:0044700	single organism signaling	biological_process	2.7909e-12	2.9088e-10	473	6512	1658	30047	BraA09g006510.3C,BraA04g022760.3C,BraA02g008240.3C,BraA08g021860.3C,BraA04g006550.3C,BraA06g003380.3C,BraA05g035000.3C,BraA01g009050.3C,BraA07g033360.3C,BraA03g016750.3C,BraA01g021660.3C,BraA02g040440.3C,BraA05g000380.3C,BraA03g016950.3C,BraA09g061530.3C,BraA09g020690.3C,BraA02g017340.3C,BraA03g042480.3C,BraA08g020670.3C,BraA03g002620.3C,BraA01g004740.3C,BraA02g042290.3C,BraA09g020970.3C,BraA01g0…
GO:0023052	signaling	biological_process	3.7248e-12	3.7977e-10	473	6512	1661	30047	BraA08g027900.3C,BraA03g002230.3C,BraA05g030070.3C,BraA08g001690.3C,BraA06g007460.3C,BraA09g044120.3C,BraA03g032330.3C,BraA03g035780.3C,BraA04g022820.3C,BraA09g023080.3C,BraA08g012350.3C,BraA03g056530.3C,BraA06g027380.3C,BraA07g004180.3C,BraA03g053050.3C,BraA03g023480.3C,BraA10g020000.3C,BraA02g044940.3C,BraA10g003130.3C,BraA02g002370.3C,BraA03g032180.3C,BraAnng003630.3C,BraA01g029540.3C,BraA05g0…
GO:0071702	organic substance transport	biological_process	4.7958e-12	4.7856e-10	427	6512	1478	30047	BraA08g021070.3C,BraA03g018150.3C,BraA06g043900.3C,BraA07g001800.3C,BraA09g007040.3C,BraA02g037940.3C,BraA05g004820.3C,BraA07g031150.3C,BraA02g033220.3C,BraA02g034150.3C,BraA10g004400.3C,BraA07g008870.3C,BraA09g056980.3C,BraA03g038080.3C,BraA05g003430.3C,BraAnng000540.3C,BraA03g016720.3C,BraA04g003590.3C,BraA06g028720.3C,BraA09g054690.3C,BraA03g029630.3C,BraA06g003460.3C,BraA02g030060.3C,BraA10g0…
GO:0007165	signal transduction	biological_process	5.566e-12	5.4384e-10	469	6512	1649	30047	BraA07g004180.3C,BraA06g027380.3C,BraA09g023080.3C,BraA03g056530.3C,BraA08g012350.3C,BraA02g044940.3C,BraA10g020000.3C,BraA03g023480.3C,BraA03g053050.3C,BraA02g002370.3C,BraA10g003130.3C,BraAnng003630.3C,BraA03g032180.3C,BraA01g029540.3C,BraA08g027900.3C,BraA03g002230.3C,BraA06g007460.3C,BraA08g001690.3C,BraA05g030070.3C,BraA09g044120.3C,BraA04g022820.3C,BraA03g035780.3C,BraA03g032330.3C,BraA04g0…
GO:0033036	macromolecule localization	biological_process	5.8303e-12	5.5804e-10	380	6512	1292	30047	BraA08g030400.3C,BraA03g013040.3C,BraA03g017210.3C,BraA07g006910.3C,BraA06g043660.3C,BraA01g010980.3C,BraA03g017940.3C,BraA03g057630.3C,BraA02g001120.3C,BraA07g003920.3C,BraA09g006090.3C,BraA06g027380.3C,BraA09g001860.3C,BraA06g015430.3C,BraA05g023280.3C,BraA10g017070.3C,BraA06g016490.3C,BraA02g035110.3C,BraA09g002790.3C,BraA07g006040.3C,BraA09g037670.3C,BraA09g034330.3C,BraA08g024340.3C,BraA03g0…
GO:0007154	cell communication	biological_process	6.52e-12	6.1158e-10	504	6512	1793	30047	BraA03g047400.3C,BraA02g002300.3C,BraA09g060590.3C,BraA07g033510.3C,BraA05g009980.3C,BraA02g037730.3C,BraA03g018470.3C,BraA09g060570.3C,BraA03g057810.3C,BraA09g014910.3C,BraA09g064950.3C,BraA07g027700.3C,BraA07g021890.3C,BraA10g011020.3C,BraA01g040790.3C,BraA03g008910.3C,BraAnng003660.3C,BraA10g020250.3C,BraA05g024770.3C,BraA02g038120.3C,BraA08g032560.3C,BraA09g001700.3C,BraA08g000620.3C,BraA09g0…
GO:0004672	protein kinase activity	molecular_function	9.1562e-12	8.4201e-10	519	6512	1858	30047	BraA10g002640.3C,BraA06g035050.3C,BraA08g017500.3C,BraA03g043120.3C,BraA01g004900.3C,BraA07g035920.3C,BraA03g018930.3C,BraA08g030380.3C,BraA02g033670.3C,BraA02g010540.3C,BraA03g024870.3C,BraA04g004610.3C,BraA08g013150.3C,BraA07g024020.3C,BraA09g052390.3C,BraA04g023110.3C,BraA01g006760.3C,BraA07g003100.3C,BraA09g060640.3C,BraA10g029310.3C,BraA03g055140.3C,BraA02g021130.3C,BraA01g009650.3C,BraA06g0…
GO:0002949	tRNA threonylcarbamoyladenosine modification	biological_process	4.5369e-11	4.0148e-09	61	6512	128	30047	BraA06g043660.3C,BraA07g020530.3C,BraA09g050730.3C,BraA05g027500.3C,BraA01g018790.3C,BraA06g002810.3C,BraA06g027770.3C,BraA03g048870.3C,BraA01g043500.3C,BraA10g011650.3C,BraA08g018420.3C,BraA02g027140.3C,BraA09g043710.3C,BraA09g064820.3C,BraA05g010540.3C,BraA05g016730.3C,BraA02g030480.3C,BraA09g008440.3C,BraA07g028220.3C,BraA03g009330.3C,BraA01g033510.3C,BraA04g016160.3C,BraA02g026050.3C,BraA10g0…
GO:0070525	tRNA threonylcarbamoyladenosine metabolic process	biological_process	4.5369e-11	4.0148e-09	61	6512	128	30047	BraA10g011560.3C,BraA08g033460.3C,BraA05g013650.3C,BraA01g038090.3C,BraA06g042000.3C,BraA01g021430.3C,BraA09g011290.3C,BraA09g037990.3C,BraA08g013310.3C,BraA02g006080.3C,BraA05g041650.3C,BraA07g025710.3C,BraA05g008180.3C,BraA02g009800.3C,BraA09g014700.3C,BraA01g008400.3C,BraA10g023320.3C,BraA10g011220.3C,BraA10g001490.3C,BraA09g021180.3C,BraA09g052160.3C,BraA03g009370.3C,BraA10g001570.3C,BraA02g0…
GO:0051179	localization	biological_process	4.7035e-11	4.0851e-09	1085	6512	4274	30047	BraA05g020060.3C,BraA05g026810.3C,BraA02g010260.3C,BraA05g030600.3C,BraA05g000090.3C,BraA02g024060.3C,BraA03g024490.3C,BraA08g035110.3C,BraA07g025780.3C,BraA02g030710.3C,BraA04g019940.3C,BraA05g020300.3C,BraA06g031800.3C,BraA09g049500.3C,BraA06g032430.3C,BraA10g032270.3C,BraA01g006070.3C,BraA09g012910.3C,BraA10g023820.3C,BraA09g061360.3C,BraA03g001790.3C,BraA08g032710.3C,BraA09g061370.3C,BraA02g0…
GO:0003678	DNA helicase activity	molecular_function	6.8931e-11	5.8779e-09	125	6512	340	30047	BraA09g003530.3C,BraA08g001350.3C,BraA02g027140.3C,BraA03g008110.3C,BraA09g057100.3C,BraA08g018420.3C,BraA03g009590.3C,BraA06g027770.3C,BraA10g011650.3C,BraA03g016590.3C,BraA09g059530.3C,BraA10g021650.3C,BraA08g032990.3C,BraA02g026050.3C,BraA03g009330.3C,BraA09g060030.3C,BraA09g043710.3C,BraA05g016730.3C,BraA02g021680.3C,BraA09g025860.3C,BraA06g030150.3C,BraA06g043660.3C,BraA10g003130.3C,BraA06g0…
GO:0051234	establishment of localization	biological_process	7.5054e-11	6.2857e-09	1056	6512	4157	30047	BraA08g002700.3C,BraA06g032950.3C,BraA01g006340.3C,BraA01g038520.3C,BraA09g016410.3C,BraA06g013720.3C,BraA05g033330.3C,BraA01g045160.3C,BraA07g025870.3C,BraA06g017100.3C,BraA03g005320.3C,BraA01g003640.3C,BraA03g000080.3C,BraA10g023720.3C,BraA05g008190.3C,BraA06g036820.3C,BraA07g032690.3C,BraA09g012210.3C,BraA07g032350.3C,BraA08g005120.3C,BraA03g026240.3C,BraA10g022030.3C,BraA01g016650.3C,BraA06g0…
GO:0051641	cellular localization	biological_process	8.7988e-11	7.2397e-09	375	6512	1298	30047	BraA07g004030.3C,BraA05g035740.3C,BraA06g002030.3C,BraA01g006310.3C,BraA05g003160.3C,BraA08g031710.3C,BraA07g042870.3C,BraA05g033180.3C,BraA03g051080.3C,BraA03g005430.3C,BraA08g033270.3C,BraA05g036410.3C,BraA10g024850.3C,BraA07g003120.3C,BraA06g005940.3C,BraA10g028130.3C,BraA06g025180.3C,BraA02g006880.3C,BraA09g034050.3C,BraA09g054760.3C,BraA02g039720.3C,BraA09g062950.3C,BraA01g003780.3C,BraA09g0…
GO:0006810	transport	biological_process	9.1897e-11	7.431e-09	1051	6512	4139	30047	BraA05g030600.3C,BraA02g010260.3C,BraA05g020060.3C,BraA05g026810.3C,BraA07g025780.3C,BraA02g030710.3C,BraA08g035110.3C,BraA03g024490.3C,BraA05g000090.3C,BraA02g024060.3C,BraA10g032270.3C,BraA01g006070.3C,BraA09g012910.3C,BraA06g031800.3C,BraA09g049500.3C,BraA06g032430.3C,BraA05g020300.3C,BraA04g019940.3C,BraA09g061370.3C,BraA02g026010.3C,BraA09g012180.3C,BraA05g001350.3C,BraA03g001790.3C,BraA08g0…
GO:0003674	molecular_function	molecular_function	9.4512e-11	7.5129e-09	5859	6512	26381	30047	BraA09g043640.3C,BraA02g005350.3C,BraA01g002650.3C,BraA01g007420.3C,BraA01g010220.3C,BraA09g042390.3C,BraA03g064540.3C,BraA09g018500.3C,BraA06g035600.3C,BraA04g028850.3C,BraA10g019350.3C,BraA09g019330.3C,BraA03g053880.3C,BraA08g022700.3C,BraA04g002940.3C,BraA06g007300.3C,BraA03g046700.3C,BraA03g057130.3C,BraA02g039720.3C,BraA01g010100.3C,BraA01g006670.3C,BraA03g008690.3C,BraA03g033120.3C,BraA06g0…
raA09g044120.3C,BraA10g015140.3C,BraA04g015100.3C,BraA07g013140.3C,BraA09g054330.3C,BraA07g006040.3C,BraA09g037670.3C,BraA03g018080.3C,BraA07g034350.3C,BraA09g009160.3C,BraA09g024670.3C,BraA08g009730.3C,BraA09g059960.3C,BraA05g015200.3C,BraA09g002730.3C,BraA03g011800.3C,BraA06g007860.3C,BraA07g030290.3C,BraA10g000030.3C,BraA07g024220.3C,BraA02g014920.3C,BraA07g021630.3C,BraA03g031070.3C,BraA07g02…
aA10g003640.3C,BraA10g031080.3C,BraA04g009070.3C,BraA09g060480.3C,BraA02g044490.3C,BraA05g008080.3C,BraA03g027140.3C,BraA08g007960.3C,BraA02g020210.3C,BraA06g038630.3C,BraA03g031840.3C,BraA05g008830.3C,BraA01g013840.3C,BraA01g038270.3C,BraA06g025110.3C,BraA07g006920.3C,BraA02g041110.3C,BraA09g030130.3C,BraA09g058560.3C,BraA10g003490.3C,BraA09g033070.3C,BraA10g026800.3C,BraA01g011700.3C,BraA02g021…
A08g001000.3C,BraA03g008510.3C,BraA03g019590.3C,BraA02g027970.3C,BraA04g011640.3C,BraA07g033860.3C,BraA07g019630.3C,BraA04g023460.3C,BraA03g003760.3C,BraA09g002190.3C,BraA02g026250.3C,BraA05g014730.3C,BraA09g059160.3C,BraA02g017140.3C,BraA07g016790.3C,BraA09g021400.3C,BraA05g008590.3C,BraA05g038130.3C,BraA09g051800.3C,BraA08g006320.3C,BraA03g063030.3C,BraA07g040770.3C,BraA09g053830.3C,BraA01g0015…
GO:0016740	transferase activity	molecular_function	9.6763e-11	7.5636e-09	1445	6512	5858	30047	BraA06g042720.3C,BraA09g065410.3C,BraA10g026050.3C,BraA10g022750.3C,BraA07g005630.3C,BraA05g037990.3C,BraA09g020340.3C,BraA05g018020.3C,BraA10g026370.3C,BraA02g026460.3C,BraA09g057610.3C,BraA07g000940.3C,BraA08g029890.3C,BraA01g017320.3C,BraA09g060360.3C,BraA03g010370.3C,BraA01g032490.3C,BraA06g025580.3C,BraA05g040190.3C,BraA05g013380.3C,BraA03g000730.3C,BraA06g020500.3C,BraA03g052260.3C,BraA08g0…
GO:0006468	protein phosphorylation	biological_process	2.098e-10	1.6131e-08	468	6512	1685	30047	BraA09g048720.3C,BraA03g010840.3C,BraA02g002300.3C,BraA09g060590.3C,BraA08g002460.3C,BraA09g047860.3C,BraA09g050830.3C,BraA01g006430.3C,BraA06g036760.3C,BraA08g023860.3C,BraA05g024800.3C,BraA10g029030.3C,BraA09g021100.3C,BraA10g027100.3C,BraA08g008960.3C,BraA07g019240.3C,BraA01g029150.3C,BraA01g012730.3C,BraA09g013080.3C,BraA09g020250.3C,BraA01g004260.3C,BraA10g005230.3C,BraA02g025500.3C,BraA10g0…
GO:0051649	establishment of localization in cell	biological_process	2.4776e-10	1.8742e-08	354	6512	1224	30047	BraA04g020750.3C,BraA05g041880.3C,BraA10g001620.3C,BraA09g026160.3C,BraA01g010540.3C,BraA10g018790.3C,BraA09g051210.3C,BraA06g039970.3C,BraA04g023530.3C,BraA07g025740.3C,BraA08g012240.3C,BraA10g000140.3C,BraA09g063330.3C,BraA09g061800.3C,BraA05g029070.3C,BraA08g018360.3C,BraA09g045750.3C,BraA06g028790.3C,BraA05g038830.3C,BraA03g040630.3C,BraA04g020090.3C,BraA06g015100.3C,BraA06g015580.3C,BraA09g0…
GO:0009378	four-way junction helicase activity	molecular_function	3.0215e-10	2.2493e-08	83	6512	203	30047	BraA06g043660.3C,BraA10g003130.3C,BraA01g018790.3C,BraA06g002810.3C,BraA09g003530.3C,BraA03g008110.3C,BraA08g018420.3C,BraA03g009590.3C,BraA08g001350.3C,BraA02g027140.3C,BraA06g027770.3C,BraA03g016590.3C,BraA10g011650.3C,BraA10g021650.3C,BraA03g009330.3C,BraA02g026050.3C,BraA09g043710.3C,BraA05g016730.3C,BraA02g008720.3C,BraA02g022810.3C,BraA10g001490.3C,BraA09g052160.3C,BraA09g021180.3C,BraA09g0…
GO:0046907	intracellular transport	biological_process	4.5396e-10	3.3267e-08	315	6512	1074	30047	BraA09g062950.3C,BraA02g039720.3C,BraA09g054760.3C,BraA06g025180.3C,BraA02g006880.3C,BraA09g034050.3C,BraA10g028130.3C,BraA07g003120.3C,BraA10g024850.3C,BraA05g036410.3C,BraA08g033270.3C,BraA03g005430.3C,BraA05g033180.3C,BraA08g031710.3C,BraA07g042870.3C,BraA01g006310.3C,BraA07g004030.3C,BraA05g035740.3C,BraA07g000310.3C,BraA03g023010.3C,BraA03g061640.3C,BraA03g019850.3C,BraA07g000640.3C,BraA05g0…
GO:0016310	phosphorylation	biological_process	7.5688e-10	5.4612e-08	510	6512	1874	30047	BraA07g039170.3C,BraA10g028750.3C,BraA08g033010.3C,BraA04g005170.3C,BraA01g011330.3C,BraA06g020650.3C,BraA09g042200.3C,BraA06g024210.3C,BraA03g041390.3C,BraA01g021460.3C,BraA07g040580.3C,BraA06g003840.3C,BraA02g017360.3C,BraA02g004470.3C,BraA10g018790.3C,BraA10g020200.3C,BraA06g007390.3C,BraA03g059840.3C,BraA02g007990.3C,BraA07g034950.3C,BraA02g017310.3C,BraA06g008640.3C,BraA08g014350.3C,BraA05g0…
GO:0006793	phosphorus metabolic process	biological_process	7.8327e-10	5.5182e-08	662	6512	2511	30047	BraA08g002460.3C,BraA09g047860.3C,BraA02g002300.3C,BraA08g002470.3C,BraA01g006430.3C,BraA09g050830.3C,BraA09g012590.3C,BraA05g024800.3C,BraA09g021100.3C,BraA10g027100.3C,BraA01g012730.3C,BraA01g011150.3C,BraA01g029150.3C,BraA01g004260.3C,BraA10g005230.3C,BraA02g025500.3C,BraA05g004610.3C,BraA06g020690.3C,BraA01g044710.3C,BraA03g033620.3C,BraA04g011800.3C,BraA05g021770.3C,BraA05g010060.3C,BraA10g0…
GO:0050896	response to stimulus	biological_process	7.8831e-10	5.5182e-08	886	6512	3466	30047	BraA08g020160.3C,BraA09g014180.3C,BraA07g024550.3C,BraA08g000400.3C,BraA06g027880.3C,BraA07g037070.3C,BraA09g025360.3C,BraA03g060790.3C,BraA09g009740.3C,BraA06g014650.3C,BraA01g017160.3C,BraA02g003630.3C,BraA03g026410.3C,BraA03g031080.3C,BraA02g041390.3C,BraA01g011000.3C,BraA09g033600.3C,BraA07g017660.3C,BraA03g049280.3C,BraA03g035790.3C,BraA06g039720.3C,BraA03g032320.3C,BraA02g007600.3C,BraA07g0…
GO:0006796	phosphate-containing compound metabolic process	biological_process	8.7597e-10	6.0416e-08	659	6512	2500	30047	BraA06g034290.3C,BraA05g031830.3C,BraA04g028920.3C,BraA09g017620.3C,BraA10g009960.3C,BraA09g004940.3C,BraA03g051100.3C,BraA10g018070.3C,BraA01g014550.3C,BraA01g030160.3C,BraA10g020920.3C,BraA02g044500.3C,BraA03g052500.3C,BraA03g044750.3C,BraA03g045280.3C,BraA03g038620.3C,BraA08g020850.3C,BraA07g017670.3C,BraA05g038520.3C,BraA02g000500.3C,BraA05g040360.3C,BraA06g000850.3C,BraA03g049130.3C,BraA01g0…
GO:0010608	posttranscriptional regulation of gene expression	biological_process	2.2582e-09	1.5349e-07	51	6512	107	30047	BraAnng005290.3C,BraA06g038990.3C,BraA09g059160.3C,BraA08g027870.3C,BraA09g039730.3C,BraA09g059960.3C,BraA06g028720.3C,BraA09g059140.3C,BraA04g029220.3C,BraA09g012990.3C,BraA10g013400.3C,BraA03g019400.3C,BraA05g014360.3C,BraA03g061640.3C,BraA09g059770.3C,BraA03g046530.3C,BraA08g030400.3C,BraA10g009990.3C,BraA01g003240.3C,BraA09g060920.3C,BraA06g015630.3C,BraA09g013190.3C,BraA09g018260.3C,BraA09g0…
GO:0016192	vesicle-mediated transport	biological_process	3.6858e-09	2.4695e-07	200	6512	641	30047	BraA05g033180.3C,BraA03g049410.3C,BraA04g001310.3C,BraA03g005430.3C,BraA05g003160.3C,BraA10g019920.3C,BraA01g006310.3C,BraA06g002030.3C,BraA01g008190.3C,BraA08g031710.3C,BraA07g038480.3C,BraA09g048510.3C,BraA03g036190.3C,BraA06g006710.3C,BraA05g035740.3C,BraA04g025560.3C,BraA09g034050.3C,BraA03g016840.3C,BraA10g024850.3C,BraA05g029430.3C,BraA07g031260.3C,BraA09g059810.3C,BraA07g003120.3C,BraA10g0…
GO:0044699	single-organism process	biological_process	4.9955e-09	3.228e-07	2478	6512	10578	30047	BraA06g010940.3C,BraA01g002220.3C,BraA10g032490.3C,BraA05g041650.3C,BraA07g025800.3C,BraA07g017570.3C,BraA08g020750.3C,BraA08g016130.3C,BraA03g022360.3C,BraA09g003500.3C,BraA02g002480.3C,BraA01g032700.3C,BraA07g025950.3C,BraA10g020130.3C,BraA03g060500.3C,BraA02g001890.3C,BraA02g017520.3C,BraA03g033640.3C,BraA04g018700.3C,BraA10g004670.3C,BraA04g017650.3C,BraA05g041630.3C,BraA10g030950.3C,BraA06g0…
raA09g031160.3C,BraA09g016660.3C,BraA01g019790.3C,BraA01g028140.3C,BraA05g028270.3C,BraA03g059690.3C,BraA09g013820.3C,BraA01g041800.3C,BraA03g018470.3C,BraA09g012590.3C,BraA07g033510.3C,BraA07g019360.3C,BraA09g021100.3C,BraA05g001090.3C,BraA08g002470.3C,BraA04g020720.3C,BraA02g002300.3C,BraA06g008210.3C,BraA02g038420.3C,BraA09g050620.3C,BraA10g026620.3C,BraA09g064570.3C,BraA08g032560.3C,BraA02g00…
GO:0006417	regulation of translation	biological_process	5.0243e-09	3.228e-07	50	6512	106	30047	BraA09g048510.3C,BraA06g006710.3C,BraA08g030330.3C,BraA07g038480.3C,BraA01g011920.3C,BraA07g034210.3C,BraA03g005620.3C,BraA09g026520.3C,BraA08g025080.3C,BraA02g014840.3C,BraA10g028350.3C,BraA09g059810.3C,BraA07g038350.3C,BraA01g011710.3C,BraA03g017160.3C,BraA09g012960.3C,BraA03g000450.3C,BraA06g008530.3C,BraA04g020090.3C,BraA09g054460.3C,BraA08g023760.3C,BraA09g059640.3C,BraA01g003240.3C,BraA10g0…
GO:0034248	regulation of cellular amide metabolic process	biological_process	5.0243e-09	3.228e-07	50	6512	106	30047	BraA10g028350.3C,BraA02g014840.3C,BraA09g026520.3C,BraA08g025080.3C,BraA07g034210.3C,BraA03g005620.3C,BraA07g038480.3C,BraA01g011920.3C,BraA08g030330.3C,BraA06g006710.3C,BraA09g048510.3C,BraA09g059640.3C,BraA09g054460.3C,BraA08g023760.3C,BraA04g020090.3C,BraA03g000450.3C,BraA06g008530.3C,BraA09g012960.3C,BraA03g017160.3C,BraA01g011710.3C,BraA07g038350.3C,BraA09g059810.3C,BraA06g015630.3C,BraA09g0…
GO:0006464	cellular protein modification process	biological_process	5.3058e-09	3.3179e-07	656	6512	2515	30047	BraA01g023220.3C,BraA06g001120.3C,BraA07g022170.3C,BraA06g014750.3C,BraA06g013260.3C,BraA08g023620.3C,BraA07g004240.3C,BraA06g014560.3C,BraA06g013710.3C,BraA08g017440.3C,BraA09g007810.3C,BraA02g007780.3C,BraA03g065130.3C,BraA06g012020.3C,BraA09g029200.3C,BraA03g008450.3C,BraA10g014260.3C,BraA05g020220.3C,BraA08g004590.3C,BraA01g018000.3C,BraA03g053600.3C,BraA02g009310.3C,BraA08g019010.3C,BraA10g0…
GO:0036211	protein modification process	biological_process	5.3058e-09	3.3179e-07	656	6512	2515	30047	BraA03g029480.3C,BraA07g002930.3C,BraA09g023130.3C,BraA10g022580.3C,BraA01g009660.3C,BraA10g003050.3C,BraA01g005960.3C,BraA10g031860.3C,BraA10g025590.3C,BraA01g021110.3C,BraA01g011700.3C,BraA03g020530.3C,BraA01g016330.3C,BraA01g015820.3C,BraA08g026100.3C,BraA01g028620.3C,BraA05g008300.3C,BraA10g030130.3C,BraA04g031070.3C,BraA07g041840.3C,BraA03g048110.3C,BraA01g008190.3C,BraA09g043130.3C,BraA02g0…
GO:0016020	membrane	cellular_component	1.3206e-08	8.1495e-07	1515	6512	6279	30047	BraA04g008210.3C,BraA10g000800.3C,BraA08g011200.3C,BraA06g007640.3C,BraA02g039160.3C,BraA06g002540.3C,BraA07g029450.3C,BraA05g035140.3C,BraA08g026910.3C,BraA05g025520.3C,BraA05g027670.3C,BraA07g012170.3C,BraA07g033270.3C,BraA03g044910.3C,BraA06g011040.3C,BraA02g004420.3C,BraA04g017280.3C,BraA05g008290.3C,BraA09g039060.3C,BraA04g030080.3C,BraA01g043140.3C,BraA03g048180.3C,BraA02g002450.3C,BraA06g0…
GO:0006974	cellular response to DNA damage stimulus	biological_process	1.487e-08	9.0574e-07	178	6512	567	30047	BraA03g008440.3C,BraA03g005330.3C,BraA02g040700.3C,BraA03g057910.3C,BraA03g038500.3C,BraA02g030480.3C,BraA02g002220.3C,BraA09g028850.3C,BraA07g019360.3C,BraA05g010540.3C,BraA01g043470.3C,BraA02g006850.3C,BraA03g047400.3C,BraA07g019500.3C,BraA10g005390.3C,BraA03g052990.3C,BraA03g028470.3C,BraA04g020750.3C,BraA09g052470.3C,BraA07g019140.3C,BraA09g020890.3C,BraA03g004640.3C,BraA02g027130.3C,BraA06g0…
GO:0005525	GTP binding	molecular_function	1.6366e-08	9.8407e-07	206	6512	676	30047	BraA10g003130.3C,BraA10g002590.3C,BraA07g000200.3C,BraA03g032180.3C,BraA08g012350.3C,BraA09g030120.3C,BraA03g053050.3C,BraA03g023480.3C,BraA07g024110.3C,BraA02g044940.3C,BraA03g020480.3C,BraA09g044120.3C,BraA03g002230.3C,BraA06g007460.3C,BraA09g008440.3C,BraA03g050040.3C,BraA09g001650.3C,BraA09g054330.3C,BraA09g064290.3C,BraA04g015210.3C,BraA02g031760.3C,BraA09g029540.3C,BraA03g018950.3C,BraA06g0…
GO:0019001	guanyl nucleotide binding	molecular_function	1.6971e-08	1.0075e-06	209	6512	688	30047	BraA06g036490.3C,BraA08g034530.3C,BraA09g048560.3C,BraA09g060030.3C,BraA06g039200.3C,BraA05g006630.3C,BraA07g037130.3C,BraA03g020890.3C,BraA09g033070.3C,BraA01g028410.3C,BraA06g022780.3C,BraA09g003530.3C,BraA10g008170.3C,BraA05g027500.3C,BraA05g024040.3C,BraA09g003480.3C,BraA05g032200.3C,BraA01g028370.3C,BraA01g009050.3C,BraA06g003380.3C,BraA03g053880.3C,BraA04g003980.3C,BraA07g034680.3C,BraA03g0…
GO:0006281	DNA repair	biological_process	1.8072e-08	1.0595e-06	169	6512	534	30047	BraA10g011730.3C,BraA09g059540.3C,BraA09g052160.3C,BraA09g019780.3C,BraA06g020340.3C,BraA03g035310.3C,BraA08g010850.3C,BraA02g029940.3C,BraA03g015620.3C,BraA03g033720.3C,BraA10g030000.3C,BraA07g007060.3C,BraA03g010250.3C,BraA04g019330.3C,BraA03g052820.3C,BraA04g026480.3C,BraA09g054840.3C,BraA01g021430.3C,BraA09g011290.3C,BraA01g001830.3C,BraA01g008400.3C,BraA05g008180.3C,BraA02g009800.3C,BraA06g0…
GO:0032561	guanyl ribonucleotide binding	molecular_function	2.108e-08	1.2205e-06	207	6512	682	30047	BraAnng000660.3C,BraA10g024580.3C,BraA02g002830.3C,BraA10g015570.3C,BraA06g013490.3C,BraA02g014840.3C,BraA03g004240.3C,BraA05g038330.3C,BraA05g036410.3C,BraA01g010400.3C,BraA05g030620.3C,BraA03g015690.3C,BraA01g024050.3C,BraA10g017840.3C,BraA07g042590.3C,BraA06g023960.3C,BraA03g036230.3C,BraA02g008720.3C,BraA07g042870.3C,BraA09g022300.3C,BraA06g035600.3C,BraA10g024190.3C,BraA09g033600.3C,BraA10g0…
GO:0005234	extracellular-glutamate-gated ion channel activity	molecular_function	3.6484e-08	2.0867e-06	22	6512	33	30047	BraA03g017120.3C,BraAnng005150.3C,BraA04g018400.3C,BraA05g012490.3C,BraA02g003910.3C,BraA08g007140.3C,BraA04g021050.3C,BraA07g039130.3C,BraA04g002950.3C,BraA05g014930.3C,BraA01g003100.3C,BraA06g035320.3C,BraA04g021030.3C,BraA02g039730.3C,BraA03g057130.3C,BraA04g021040.3C,BraA02g039740.3C,BraA04g021060.3C,BraA09g004230.3C,BraA04g021020.3C,BraA09g042320.3C,BraA04g002940.3C
GO:0009987	cellular process	biological_process	4.6599e-08	2.6331e-06	3478	6512	15228	30047	BraA06g011590.3C,BraA05g001440.3C,BraA06g006240.3C,BraA09g000430.3C,BraA06g001280.3C,BraA09g017080.3C,BraA06g004450.3C,BraA09g017280.3C,BraA05g002520.3C,BraA10g025180.3C,BraA02g002220.3C,BraA05g035370.3C,BraA03g011580.3C,BraA09g012130.3C,BraA02g040650.3C,BraA09g045160.3C,BraA04g018400.3C,BraA03g042520.3C,BraA02g020670.3C,BraA07g038120.3C,BraA06g000760.3C,BraA05g008470.3C,BraA07g021930.3C,BraA08g0…
raA07g042420.3C,BraA09g060740.3C,BraA04g002550.3C,BraA10g003270.3C,BraA03g022750.3C,BraA06g003670.3C,BraA02g021130.3C,BraA03g043130.3C,BraA04g012000.3C,BraA07g001490.3C,BraA04g026480.3C,BraA02g016200.3C,BraA02g038850.3C,BraA09g052650.3C,BraA04g014530.3C,BraA03g065530.3C,BraA06g033600.3C,BraA09g044830.3C,BraA09g001570.3C,BraA10g020680.3C,BraA03g058360.3C,BraA10g022670.3C,BraA10g028880.3C,BraA09g01…
GO:0005231	excitatory extracellular ligand-gated ion channel activity	molecular_function	8.2124e-08	4.5852e-06	22	6512	34	30047	BraA08g007140.3C,BraA04g021050.3C,BraA07g039130.3C,BraA03g017120.3C,BraAnng005150.3C,BraA04g018400.3C,BraA05g012490.3C,BraA02g003910.3C,BraA04g021030.3C,BraA03g057130.3C,BraA02g039730.3C,BraA04g021040.3C,BraA04g021060.3C,BraA02g039740.3C,BraA09g004230.3C,BraA04g021020.3C,BraA09g042320.3C,BraA04g002940.3C,BraA05g014930.3C,BraA04g002950.3C,BraA01g003100.3C,BraA06g035320.3C
GO:0038023	signaling receptor activity	molecular_function	1.4635e-07	8.075e-06	96	6512	275	30047	BraAnng001670.3C,BraA10g002590.3C,BraA10g022580.3C,BraA05g014160.3C,BraA03g018460.3C,BraA01g028180.3C,BraA05g012490.3C,BraA06g003380.3C,BraA03g008510.3C,BraA09g037320.3C,BraA05g000380.3C,BraA02g039730.3C,BraA02g039740.3C,BraA03g018110.3C,BraA04g021020.3C,BraA09g056980.3C,BraA08g022670.3C,BraA09g060030.3C,BraA03g048260.3C,BraA04g002950.3C,BraA06g011500.3C,BraA01g004740.3C,BraA05g020220.3C,BraA05g0…
GO:0033554	cellular response to stress	biological_process	1.813e-07	9.8873e-06	187	6512	622	30047	BraA02g040700.3C,BraA03g057910.3C,BraA03g038500.3C,BraA03g005330.3C,BraA03g008440.3C,BraA03g047400.3C,BraA07g019500.3C,BraA02g002220.3C,BraA02g030480.3C,BraA07g019360.3C,BraA09g028850.3C,BraA05g010540.3C,BraA02g006850.3C,BraA01g043470.3C,BraA09g020890.3C,BraA09g052470.3C,BraA07g019140.3C,BraA06g017060.3C,BraA03g004640.3C,BraA02g027130.3C,BraA08g023250.3C,BraA10g011220.3C,BraA10g001570.3C,BraA03g0…
GO:0004970	ionotropic glutamate receptor activity	molecular_function	1.8984e-07	1.0117e-05	27	6512	48	30047	BraA04g018400.3C,BraAnng005150.3C,BraA02g003910.3C,BraA05g012490.3C,BraA03g017120.3C,BraA01g009560.3C,BraA07g039130.3C,BraA08g007140.3C,BraA10g002590.3C,BraA04g021050.3C,BraA03g060390.3C,BraA06g035320.3C,BraA05g014930.3C,BraA04g002950.3C,BraA03g005600.3C,BraA01g003100.3C,BraA04g021020.3C,BraA09g004230.3C,BraA03g048260.3C,BraA09g042320.3C,BraA04g002940.3C,BraA02g039730.3C,BraA03g057130.3C,BraA04g0…
GO:0008066	glutamate receptor activity	molecular_function	1.8984e-07	1.0117e-05	27	6512	48	30047	BraA03g060390.3C,BraA04g021050.3C,BraA10g002590.3C,BraA08g007140.3C,BraA07g039130.3C,BraA01g009560.3C,BraA03g017120.3C,BraA05g012490.3C,BraA02g003910.3C,BraAnng005150.3C,BraA04g018400.3C,BraA04g021040.3C,BraA04g021060.3C,BraA02g039740.3C,BraA04g021030.3C,BraA03g057130.3C,BraA02g039730.3C,BraA09g042320.3C,BraA04g002940.3C,BraA03g048260.3C,BraA09g004230.3C,BraA04g021020.3C,BraA01g003100.3C,BraA03g0…
GO:0030117	membrane coat	cellular_component	2.3071e-07	1.2022e-05	73	6512	193	30047	BraA03g018150.3C,BraA09g006090.3C,BraA06g043900.3C,BraA05g010520.3C,BraA09g002390.3C,BraA09g023130.3C,BraA04g026220.3C,BraA01g003780.3C,BraA03g033700.3C,BraA09g052790.3C,BraA01g041830.3C,BraA01g036370.3C,BraA03g057630.3C,BraA05g017800.3C,BraA03g017210.3C,BraA04g029550.3C,BraA07g000640.3C,BraA07g008870.3C,BraA09g054870.3C,BraA06g003460.3C,BraA09g054690.3C,BraA04g003590.3C,BraA09g037670.3C,BraA05g0…
GO:0048475	coated membrane	cellular_component	2.3071e-07	1.2022e-05	73	6512	193	30047	BraA01g008190.3C,BraA10g019920.3C,BraA05g035740.3C,BraA07g018120.3C,BraA03g036190.3C,BraA02g033370.3C,BraA03g051280.3C,BraA05g033180.3C,BraA05g010730.3C,BraA09g036530.3C,BraA04g025560.3C,BraA03g017210.3C,BraA05g017800.3C,BraA01g036370.3C,BraA03g057630.3C,BraA01g003780.3C,BraA03g033700.3C,BraA01g041830.3C,BraA09g052790.3C,BraA05g010520.3C,BraA09g002390.3C,BraA09g023130.3C,BraA04g026220.3C,BraA06g0…
GO:0032268	regulation of cellular protein metabolic process	biological_process	3.2368e-07	1.6682e-05	72	6512	191	30047	BraA09g018260.3C,BraA09g058660.3C,BraA07g041230.3C,BraA09g060920.3C,BraA06g015630.3C,BraA02g002510.3C,BraA04g026980.3C,BraA01g001890.3C,BraA09g059770.3C,BraA01g024640.3C,BraA05g019380.3C,BraA03g019400.3C,BraA05g014360.3C,BraA04g029220.3C,BraA09g012990.3C,BraA10g013400.3C,BraA10g029030.3C,BraAnng005290.3C,BraA08g027870.3C,BraA06g038990.3C,BraA09g059140.3C,BraA01g039030.3C,BraA10g028350.3C,BraA03g0…
GO:0006400	tRNA modification	biological_process	3.4668e-07	1.7673e-05	78	6512	215	30047	BraA10g023320.3C,BraA09g014700.3C,BraA07g025710.3C,BraA09g037990.3C,BraA02g006080.3C,BraA05g041650.3C,BraA03g016800.3C,BraA06g042000.3C,BraA01g010540.3C,BraA06g033920.3C,BraA04g019340.3C,BraA03g028470.3C,BraA01g033580.3C,BraA07g018800.3C,BraA02g017520.3C,BraA10g001570.3C,BraA03g003680.3C,BraA05g003900.3C,BraA10g011220.3C,BraA01g033510.3C,BraA04g016160.3C,BraA07g028220.3C,BraA02g030480.3C,BraA05g0…
GO:0004872	receptor activity	molecular_function	4.302e-07	2.1695e-05	99	6512	292	30047	BraA10g022580.3C,BraA10g002590.3C,BraAnng001670.3C,BraA04g019840.3C,BraA05g014160.3C,BraA04g019100.3C,BraA01g028180.3C,BraA03g018460.3C,BraA06g003380.3C,BraA05g012490.3C,BraA09g037320.3C,BraA05g000380.3C,BraA02g039730.3C,BraA03g008510.3C,BraA02g039740.3C,BraA04g021020.3C,BraA03g018110.3C,BraA08g022670.3C,BraA09g060030.3C,BraA03g048260.3C,BraA09g056980.3C,BraA04g002950.3C,BraA06g011500.3C,BraA05g0…
GO:0051246	regulation of protein metabolic process	biological_process	6.4635e-07	3.2249e-05	72	6512	194	30047	BraA02g014840.3C,BraA03g039230.3C,BraA06g018550.3C,BraA07g034210.3C,BraA09g026520.3C,BraA08g030330.3C,BraA01g011920.3C,BraA07g038480.3C,BraA09g048510.3C,BraA06g006710.3C,BraA08g023760.3C,BraA06g008530.3C,BraA03g000450.3C,BraA08g020250.3C,BraA07g023320.3C,BraA03g017160.3C,BraA07g024280.3C,BraA09g059810.3C,BraA06g013710.3C,BraA09g013190.3C,BraA08g032980.3C,BraA10g029860.3C,BraA08g030400.3C,BraA10g0…
GO:0006399	tRNA metabolic process	biological_process	8.6708e-07	4.2807e-05	178	6512	596	30047	BraA03g053260.3C,BraA03g009330.3C,BraA05g033190.3C,BraA07g019630.3C,BraA09g008440.3C,BraA05g016730.3C,BraA09g043710.3C,BraA06g024230.3C,BraA06g006400.3C,BraA10g011650.3C,BraA09g005520.3C,BraA01g043500.3C,BraA06g027770.3C,BraA03g028250.3C,BraA08g023640.3C,BraA06g002810.3C,BraA01g018790.3C,BraA04g001690.3C,BraA04g022820.3C,BraA09g005410.3C,BraA06g043660.3C,BraA10g024120.3C,BraA07g020530.3C,BraA07g0…
GO:0005230	extracellular ligand-gated ion channel activity	molecular_function	9.7551e-07	4.7658e-05	27	6512	51	30047	BraA10g002590.3C,BraA08g007140.3C,BraA03g060390.3C,BraA04g021050.3C,BraA07g039130.3C,BraA03g017120.3C,BraA01g009560.3C,BraAnng005150.3C,BraA04g018400.3C,BraA05g012490.3C,BraA02g003910.3C,BraA04g021030.3C,BraA03g057130.3C,BraA02g039730.3C,BraA04g021040.3C,BraA02g039740.3C,BraA04g021060.3C,BraA09g004230.3C,BraA04g021020.3C,BraA04g002940.3C,BraA09g042320.3C,BraA03g048260.3C,BraA03g005600.3C,BraA05g0…
GO:0044238	primary metabolic process	biological_process	1.4963e-06	7.2178e-05	2803	6512	12183	30047	BraA06g038060.3C,BraA07g026260.3C,BraA04g031420.3C,BraA09g006980.3C,BraAnng005290.3C,BraA05g034280.3C,BraA03g055660.3C,BraA01g014150.3C,BraA10g001440.3C,BraA04g028470.3C,BraA08g002430.3C,BraA05g031980.3C,BraA04g028580.3C,BraA03g019120.3C,BraA02g043450.3C,BraA03g006010.3C,BraA04g026980.3C,BraA08g030580.3C,BraA09g014980.3C,BraA02g000650.3C,BraA06g015230.3C,BraA03g058790.3C,BraA09g064300.3C,BraA03g0…
raA09g014710.3C,BraA10g018340.3C,BraA06g027000.3C,BraA09g053200.3C,BraA06g026850.3C,BraA05g042440.3C,BraA03g003800.3C,BraA07g037220.3C,BraA09g002630.3C,BraA05g040000.3C,BraA02g008110.3C,BraA03g026330.3C,BraA01g042880.3C,BraA05g041230.3C,BraA02g032880.3C,BraA10g020610.3C,BraA06g016410.3C,BraA01g031210.3C,BraA06g001810.3C,BraA03g040830.3C,BraA01g012170.3C,BraA01g012910.3C,BraA04g010850.3C,BraA01g03…
GO:0071704	organic substance metabolic process	biological_process	1.5082e-06	7.2178e-05	2910	6512	12673	30047	BraA10g014150.3C,BraA05g001820.3C,BraA08g000040.3C,BraA07g012940.3C,BraA05g041870.3C,BraA02g033410.3C,BraA03g018930.3C,BraA09g047640.3C,BraA07g030000.3C,BraA07g001840.3C,BraA09g019770.3C,BraA03g060730.3C,BraA01g031250.3C,BraA07g008560.3C,BraA05g019970.3C,BraA07g024020.3C,BraA05g006890.3C,BraA10g009010.3C,BraA07g003100.3C,BraA02g014690.3C,BraA06g021630.3C,BraA08g030910.3C,BraA01g019690.3C,BraA08g0…
raA07g041840.3C,BraA06g039100.3C,BraA10g023540.3C,BraA03g018280.3C,BraA09g039830.3C,BraA08g032820.3C,BraA02g035540.3C,BraA01g000390.3C,BraA10g022430.3C,BraA10g027430.3C,BraA07g023680.3C,BraA03g001300.3C,BraA08g010250.3C,BraA01g026570.3C,BraA04g004810.3C,BraA02g040930.3C,BraA05g021240.3C,BraA09g008620.3C,BraA03g036070.3C,BraA09g059810.3C,BraA10g022580.3C,BraA08g016100.3C,BraA06g042990.3C,BraA10g01…
GO:0006310	DNA recombination	biological_process	1.9637e-06	9.3029e-05	129	6512	412	30047	BraA03g009080.3C,BraA09g052790.3C,BraA05g039230.3C,BraA02g026050.3C,BraA06g043970.3C,BraA09g003530.3C,BraA03g009590.3C,BraA08g018420.3C,BraA03g008110.3C,BraA02g027140.3C,BraA03g033630.3C,BraA02g014840.3C,BraA01g010220.3C,BraA03g032510.3C,BraA03g015690.3C,BraA07g007500.3C,BraA01g024050.3C,BraA05g025160.3C,BraA06g019560.3C,BraA02g008720.3C,BraA02g022810.3C,BraA10g001490.3C,BraA09g021180.3C,BraA10g0…
GO:0046527	glucosyltransferase activity	molecular_function	2.4235e-06	0.00011366	39	6512	89	30047	BraA07g023680.3C,BraA10g001350.3C,BraA01g000390.3C,BraA06g012940.3C,BraA09g010020.3C,BraA03g000730.3C,BraA02g014010.3C,BraA03g002060.3C,BraA05g038540.3C,BraA05g004130.3C,BraA08g000600.3C,BraA06g027920.3C,BraA02g029040.3C,BraA03g034700.3C,BraA05g012090.3C,BraA04g001820.3C,BraA02g004690.3C,BraA10g005030.3C,BraA09g002720.3C,BraA04g021100.3C,BraA01g041800.3C,BraA06g032320.3C,BraA04g023460.3C,BraA10g0…
GO:0008033	tRNA processing	biological_process	2.7599e-06	0.00012816	136	6512	440	30047	BraA01g038030.3C,BraA07g027470.3C,BraA02g030480.3C,BraA04g007990.3C,BraA05g010540.3C,BraA07g023660.3C,BraA02g035480.3C,BraA02g038040.3C,BraA01g017190.3C,BraA10g017270.3C,BraA02g022380.3C,BraA03g044440.3C,BraA09g006260.3C,BraA09g014700.3C,BraA08g016710.3C,BraA07g025710.3C,BraA04g020090.3C,BraA02g006080.3C,BraA09g037990.3C,BraA07g018800.3C,BraA03g003680.3C,BraA10g001570.3C,BraA01g044660.3C,BraA10g0…
GO:0017016	Ras GTPase binding	molecular_function	3.6229e-06	0.00016338	25	6512	48	30047	BraA05g037410.3C,BraA05g030170.3C,BraA02g023960.3C,BraA09g054420.3C,BraA07g004100.3C,BraA05g042630.3C,BraA08g020750.3C,BraA07g026960.3C,BraA03g016840.3C,BraA03g034170.3C,BraA02g006880.3C,BraA10g028130.3C,BraA10g025930.3C,BraA03g007770.3C,BraA10g019920.3C,BraA02g001980.3C,BraA05g041700.3C,BraA08g020660.3C,BraA10g022210.3C,BraA04g002610.3C,BraA01g044040.3C,BraA02g008540.3C,BraA05g012950.3C,BraA04g0…
GO:0031267	small GTPase binding	molecular_function	3.6229e-06	0.00016338	25	6512	48	30047	BraA07g004100.3C,BraA05g042630.3C,BraA08g020750.3C,BraA05g037410.3C,BraA05g030170.3C,BraA02g023960.3C,BraA09g054420.3C,BraA03g016840.3C,BraA02g006880.3C,BraA03g034170.3C,BraA10g028130.3C,BraA10g025930.3C,BraA07g026960.3C,BraA05g041700.3C,BraA03g007770.3C,BraA10g019920.3C,BraA02g001980.3C,BraA02g008540.3C,BraA05g012950.3C,BraA04g022750.3C,BraA01g002240.3C,BraA08g020660.3C,BraA10g022210.3C,BraA04g0…
GO:0051020	GTPase binding	molecular_function	3.6229e-06	0.00016338	25	6512	48	30047	BraA07g026960.3C,BraA10g025930.3C,BraA10g028130.3C,BraA03g016840.3C,BraA03g034170.3C,BraA02g006880.3C,BraA09g054420.3C,BraA02g023960.3C,BraA05g030170.3C,BraA05g037410.3C,BraA05g042630.3C,BraA08g020750.3C,BraA07g004100.3C,BraA04g002610.3C,BraA01g044040.3C,BraA08g020660.3C,BraA10g022210.3C,BraA05g012950.3C,BraA04g022750.3C,BraA01g002240.3C,BraA02g008540.3C,BraA10g019920.3C,BraA02g001980.3C,BraA03g0…
GO:0000148	1,3-beta-D-glucan synthase complex	cellular_component	7.9784e-06	0.00034647	12	6512	16	30047	BraA03g033230.3C,BraA01g041800.3C,BraA07g023680.3C,BraA02g004690.3C,BraA09g002720.3C,BraA10g005030.3C,BraA10g025040.3C,BraA05g032520.3C,BraA09g010020.3C,BraA09g024980.3C,BraA05g012090.3C,BraA05g038540.3C
GO:0003843	1,3-beta-D-glucan synthase activity	molecular_function	7.9784e-06	0.00034647	12	6512	16	30047	BraA10g025040.3C,BraA03g033230.3C,BraA01g041800.3C,BraA07g023680.3C,BraA02g004690.3C,BraA09g002720.3C,BraA10g005030.3C,BraA09g024980.3C,BraA05g012090.3C,BraA05g038540.3C,BraA05g032520.3C,BraA09g010020.3C
GO:0006074	(1->3)-beta-D-glucan metabolic process	biological_process	7.9784e-06	0.00034647	12	6512	16	30047	BraA05g032520.3C,BraA09g010020.3C,BraA05g038540.3C,BraA09g024980.3C,BraA05g012090.3C,BraA07g023680.3C,BraA02g004690.3C,BraA10g005030.3C,BraA09g002720.3C,BraA03g033230.3C,BraA01g041800.3C,BraA10g025040.3C
GO:0006075	(1->3)-beta-D-glucan biosynthetic process	biological_process	7.9784e-06	0.00034647	12	6512	16	30047	BraA10g025040.3C,BraA03g033230.3C,BraA01g041800.3C,BraA07g023680.3C,BraA02g004690.3C,BraA09g002720.3C,BraA10g005030.3C,BraA09g024980.3C,BraA05g012090.3C,BraA05g038540.3C,BraA05g032520.3C,BraA09g010020.3C
GO:0003723	RNA binding	molecular_function	8.7491e-06	0.00037645	335	6512	1255	30047	BraA03g018340.3C,BraA09g014910.3C,BraA05g013020.3C,BraA01g017350.3C,BraA06g030780.3C,BraA08g001190.3C,BraA01g034560.3C,BraA03g008910.3C,BraA04g007730.3C,BraA03g008190.3C,BraA07g038270.3C,BraA03g047400.3C,BraA02g012970.3C,BraA04g029000.3C,BraA07g019010.3C,BraA10g004150.3C,BraA02g030480.3C,BraA05g009980.3C,BraA10g010560.3C,BraA02g037730.3C,BraA02g006850.3C,BraA09g021640.3C,BraA07g033180.3C,BraA01g0…
GO:0004888	transmembrane signaling receptor activity	molecular_function	9.9316e-06	0.00042345	59	6512	161	30047	BraA05g012490.3C,BraA01g028180.3C,BraA04g018400.3C,BraA01g009560.3C,BraA09g064950.3C,BraA03g057810.3C,BraA05g014160.3C,BraA03g017120.3C,BraA01g029400.3C,BraA07g039130.3C,BraA08g000620.3C,BraA03g011490.3C,BraA04g021050.3C,BraAnng001670.3C,BraA10g002590.3C,BraA05g037090.3C,BraAnng002510.3C,BraA05g018840.3C,BraA06g011500.3C,BraA05g020220.3C,BraA04g002950.3C,BraA05g014930.3C,BraA08g022670.3C,BraA03g0…
GO:0003924	GTPase activity	molecular_function	1.2499e-05	0.0005281	157	6512	533	30047	BraA05g008180.3C,BraA04g014150.3C,BraA07g029830.3C,BraA08g013310.3C,BraA03g045020.3C,BraA05g017870.3C,BraA05g006520.3C,BraA07g039150.3C,BraA01g038090.3C,BraA04g026480.3C,BraA03g015620.3C,BraA09g057600.3C,BraA05g010400.3C,BraA09g044880.3C,BraA03g003850.3C,BraA03g009370.3C,BraA09g001650.3C,BraA09g054330.3C,BraA03g050040.3C,BraA09g008440.3C,BraA07g007440.3C,BraA09g029540.3C,BraA09g064290.3C,BraA06g0…
GO:0009451	RNA modification	biological_process	1.3389e-05	0.00056064	99	6512	309	30047	BraA04g016160.3C,BraA01g033510.3C,BraA05g027860.3C,BraA02g030480.3C,BraA07g028220.3C,BraA09g046270.3C,BraA10g023090.3C,BraA09g064820.3C,BraA05g010540.3C,BraA03g048870.3C,BraA09g030820.3C,BraA07g041820.3C,BraA03g002420.3C,BraA01g017190.3C,BraA07g036470.3C,BraA01g008040.3C,BraA09g050730.3C,BraA10g032840.3C,BraA01g002600.3C,BraA10g023320.3C,BraA09g014700.3C,BraA01g012370.3C,BraA07g025710.3C,BraA03g0…
GO:0019538	protein metabolic process	biological_process	1.3815e-05	0.00057337	1200	6512	5016	30047	BraA01g044710.3C,BraA03g046670.3C,BraA09g012960.3C,BraA05g004610.3C,BraA02g028760.3C,BraA02g025500.3C,BraA01g039480.3C,BraA09g059640.3C,BraA04g011390.3C,BraA09g054460.3C,BraA05g010060.3C,BraA04g011080.3C,BraA09g054450.3C,BraA01g035350.3C,BraA06g008350.3C,BraA06g002390.3C,BraA01g000890.3C,BraA10g019270.3C,BraA05g004700.3C,BraA06g010600.3C,BraA05g021670.3C,BraA05g035160.3C,BraA07g013170.3C,BraA04g0…
GO:0004127	cytidylate kinase activity	molecular_function	1.4834e-05	0.00061026	28	6512	60	30047	BraA04g014150.3C,BraA09g014700.3C,BraA10g020230.3C,BraA03g050040.3C,BraA09g003270.3C,BraA09g014670.3C,BraA01g043470.3C,BraA04g020090.3C,BraA03g016750.3C,BraA09g014710.3C,BraA01g021430.3C,BraA10g013540.3C,BraA08g028660.3C,BraA06g013490.3C,BraA09g044880.3C,BraA03g008910.3C,BraA09g014730.3C,BraA01g015990.3C,BraA01g016430.3C,BraA06g002810.3C,BraA09g021840.3C,BraA09g014750.3C,BraA09g014910.3C,BraA03g0…
GO:0034660	ncRNA metabolic process	biological_process	2.562e-05	0.0010449	201	6512	716	30047	BraA05g030960.3C,BraA04g017000.3C,BraA03g055280.3C,BraA03g007070.3C,BraA10g003050.3C,BraA09g064040.3C,BraA05g027500.3C,BraA09g006510.3C,BraA01g044370.3C,BraA02g027140.3C,BraA08g018420.3C,BraA01g016330.3C,BraA10g019660.3C,BraA08g025100.3C,BraA02g026050.3C,BraA01g001970.3C,BraA03g031840.3C,BraA05g033730.3C,BraA06g036490.3C,BraA08g026100.3C,BraA03g048370.3C,BraA01g018050.3C,BraA03g054880.3C,BraA02g0…
GO:0043170	macromolecule metabolic process	biological_process	3.0461e-05	0.0012316	2272	6512	9859	30047	BraA04g027320.3C,BraA08g024010.3C,BraA03g034390.3C,BraA05g041270.3C,BraA03g045170.3C,BraA06g002420.3C,BraA04g007560.3C,BraA02g008750.3C,BraA03g058500.3C,BraA03g010830.3C,BraA07g017370.3C,BraA07g037210.3C,BraA06g018390.3C,BraA01g023330.3C,BraA01g024680.3C,BraA04g026580.3C,BraA10g017330.3C,BraA06g001100.3C,BraA09g040500.3C,BraA03g026310.3C,BraA08g029260.3C,BraA06g033570.3C,BraA05g037480.3C,BraA09g0…
raA01g039010.3C,BraA09g063500.3C,BraA01g013810.3C,BraA03g052670.3C,BraA02g016050.3C,BraA04g029300.3C,BraA10g021100.3C,BraA02g006490.3C,BraA01g037500.3C,BraA09g048880.3C,BraA09g046680.3C,BraA05g011090.3C,BraA05g026590.3C,BraA02g027660.3C,BraA09g025140.3C,BraA03g019160.3C,BraA10g002550.3C,BraA02g012820.3C,BraA04g031860.3C,BraA02g011020.3C,BraA07g006530.3C,BraA06g024230.3C,BraA06g011500.3C,BraA08g01…
GO:0008150	biological_process	biological_process	3.6881e-05	0.0014784	4658	6512	20892	30047	BraA10g028080.3C,BraA04g018010.3C,BraA09g021460.3C,BraA07g010660.3C,BraA03g017000.3C,BraA09g039580.3C,BraA06g042730.3C,BraA07g019050.3C,BraA04g024360.3C,BraA06g024440.3C,BraA10g023740.3C,BraA09g010980.3C,BraA05g006420.3C,BraA09g058840.3C,BraA03g016960.3C,BraA05g032590.3C,BraA02g009800.3C,BraA07g026050.3C,BraA10g011730.3C,BraA06g005050.3C,BraA03g009370.3C,BraA02g002530.3C,BraA03g004740.3C,BraA03g0…
raA09g052290.3C,BraA01g017320.3C,BraA03g034780.3C,BraA04g032050.3C,BraA02g004220.3C,BraA03g047370.3C,BraA02g021350.3C,BraA09g065710.3C,BraA10g000470.3C,BraA09g065410.3C,BraA03g004650.3C,BraA03g004720.3C,BraA09g057610.3C,BraA06g014020.3C,BraA08g030990.3C,BraA09g020340.3C,BraA05g018020.3C,BraA08g021730.3C,BraA07g035790.3C,BraA04g031030.3C,BraA05g042100.3C,BraA04g032290.3C,BraA10g023510.3C,BraA10g01…
aA05g036410.3C,BraA07g004520.3C,BraA04g026420.3C,BraA06g034450.3C,BraA08g025100.3C,BraA01g028410.3C,BraA09g057100.3C,BraA05g037410.3C,BraA04g013790.3C,BraA04g017960.3C,BraA08g008420.3C,BraA09g014440.3C,BraA03g007910.3C,BraA09g042510.3C,BraA03g055280.3C,BraA06g040790.3C,BraA01g034800.3C,BraA07g022920.3C,BraA03g043020.3C,BraA09g058940.3C,BraA01g001990.3C,BraA05g027500.3C,BraA03g024090.3C,BraA07g002…
GO:0070647	protein modification by small protein conjugation or removal	biological_process	4.3879e-05	0.001744	77	6512	234	30047	BraA03g039230.3C,BraA03g008480.3C,BraA08g020660.3C,BraA02g016630.3C,BraA06g028680.3C,BraA04g001310.3C,BraA09g043130.3C,BraA05g009420.3C,BraA10g021100.3C,BraA03g021550.3C,BraA03g012550.3C,BraA07g004300.3C,BraA04g007560.3C,BraA08g023540.3C,BraA04g017620.3C,BraA06g017360.3C,BraA06g041380.3C,BraA02g020620.3C,BraA03g035100.3C,BraA03g008450.3C,BraA08g022090.3C,BraA09g007040.3C,BraA06g014750.3C,BraA09g0…
GO:0048278	vesicle docking	biological_process	4.5338e-05	0.0017869	20	6512	39	30047	BraA03g005320.3C,BraA06g002030.3C,BraA05g003160.3C,BraA09g042510.3C,BraA06g043660.3C,BraA02g037090.3C,BraA03g000980.3C,BraA06g011020.3C,BraA09g026160.3C,BraA04g001990.3C,BraA09g059990.3C,BraA09g049500.3C,BraA02g023950.3C,BraA09g015470.3C,BraA06g006450.3C,BraA05g036440.3C,BraA09g002790.3C,BraA03g029750.3C,BraA02g030480.3C,BraA09g012590.3C
GO:0006259	DNA metabolic process	biological_process	4.6997e-05	0.0018368	378	6512	1460	30047	BraA09g046680.3C,BraA07g010690.3C,BraA05g026590.3C,BraA10g020170.3C,BraA05g016730.3C,BraA10g027260.3C,BraA10g021650.3C,BraA05g015990.3C,BraA03g009330.3C,BraA03g019160.3C,BraA07g007980.3C,BraA04g031860.3C,BraA09g002190.3C,BraA04g003590.3C,BraA10g011650.3C,BraA07g016790.3C,BraA08g006870.3C,BraA08g001350.3C,BraA08g021070.3C,BraA01g018790.3C,BraA02g011980.3C,BraA09g052030.3C,BraA09g049120.3C,BraA04g0…
GO:0003774	motor activity	molecular_function	6.731e-05	0.0026089	60	6512	174	30047	BraA03g016950.3C,BraAnng002970.3C,BraA01g004740.3C,BraA05g030590.3C,BraAnng000140.3C,BraA09g056980.3C,BraA08g022320.3C,BraA08g026710.3C,BraA09g005330.3C,BraA08g022820.3C,BraA10g005080.3C,BraA09g065610.3C,BraA03g017590.3C,BraA10g020750.3C,BraA05g019380.3C,BraA09g012130.3C,BraA09g045160.3C,BraA09g014980.3C,BraA01g017880.3C,BraA02g014100.3C,BraA03g004330.3C,BraA07g017580.3C,BraA08g000590.3C,BraA09g0…
GO:0004518	nuclease activity	molecular_function	6.8544e-05	0.002635	119	6512	398	30047	BraA02g027140.3C,BraA07g016790.3C,BraA05g022600.3C,BraA02g023000.3C,BraA04g008250.3C,BraA09g028100.3C,BraA10g006750.3C,BraA04g013770.3C,BraA10g005080.3C,BraA03g038080.3C,BraA02g038000.3C,BraA03g010120.3C,BraA03g017800.3C,BraA03g057630.3C,BraA09g054410.3C,BraA10g003270.3C,BraA08g006270.3C,BraA07g006910.3C,BraA06g042910.3C,BraA07g011250.3C,BraA10g003050.3C,BraA03g046360.3C,BraA08g023640.3C,BraA07g0…
GO:0005507	copper ion binding	molecular_function	7.9335e-05	0.0030251	48	6512	132	30047	BraA03g056970.3C,BraA03g015380.3C,BraA02g037640.3C,BraA10g031910.3C,BraA03g022360.3C,BraA07g003430.3C,BraA10g018930.3C,BraA04g027090.3C,BraA08g000040.3C,BraA10g017140.3C,BraA10g022890.3C,BraA10g016130.3C,BraA05g000890.3C,BraA06g015690.3C,BraA09g039690.3C,BraA02g000340.3C,BraA10g018920.3C,BraA06g028960.3C,BraA02g023260.3C,BraA10g018910.3C,BraA06g015790.3C,BraA01g038330.3C,BraA02g009430.3C,BraA02g0…
GO:0008234	cysteine-type peptidase activity	molecular_function	8.6267e-05	0.0032628	118	6512	396	30047	BraA09g061880.3C,BraA07g001480.3C,BraA06g009960.3C,BraA09g057610.3C,BraA09g031980.3C,BraA05g021670.3C,BraA10g000800.3C,BraA06g002390.3C,BraA06g008350.3C,BraA02g039100.3C,BraA09g021640.3C,BraA10g011120.3C,BraA03g052140.3C,BraA03g014260.3C,BraA10g014370.3C,BraA04g011080.3C,BraA03g054300.3C,BraA01g033290.3C,BraA06g026460.3C,BraA02g024980.3C,BraA05g024650.3C,BraA04g015970.3C,BraA04g022440.3C,BraA09g0…
GO:0035251	UDP-glucosyltransferase activity	molecular_function	9.0541e-05	0.0033971	32	6512	78	30047	BraA02g029040.3C,BraA05g012090.3C,BraA04g001820.3C,BraA05g004130.3C,BraA06g027920.3C,BraA09g010020.3C,BraA06g012940.3C,BraA03g002060.3C,BraA05g038540.3C,BraA07g023680.3C,BraA10g001350.3C,BraA01g000390.3C,BraA07g021720.3C,BraA02g008890.3C,BraA09g008400.3C,BraA09g024980.3C,BraA05g023600.3C,BraA05g016030.3C,BraA03g033230.3C,BraA01g014610.3C,BraA05g032520.3C,BraA10g019610.3C,BraA07g035790.3C,BraA01g0…
GO:0008536	Ran GTPase binding	molecular_function	0.00010352	0.003824	18	6512	35	30047	BraA10g028130.3C,BraA02g006880.3C,BraA03g034170.3C,BraA03g016840.3C,BraA05g030170.3C,BraA05g037410.3C,BraA05g042630.3C,BraA07g004100.3C,BraA01g044040.3C,BraA04g002610.3C,BraA10g022210.3C,BraA04g022750.3C,BraA05g012950.3C,BraA02g008540.3C,BraA10g019920.3C,BraA02g001980.3C,BraA03g007770.3C,BraA05g041700.3C
GO:0034470	ncRNA processing	biological_process	0.00010355	0.003824	159	6512	561	30047	BraA04g017000.3C,BraA03g055280.3C,BraA05g030960.3C,BraA05g027500.3C,BraA03g007070.3C,BraA10g003050.3C,BraA09g064040.3C,BraA08g025100.3C,BraA02g027140.3C,BraA08g018420.3C,BraA01g016330.3C,BraA10g019660.3C,BraA05g033730.3C,BraA08g026100.3C,BraA06g036490.3C,BraA02g026050.3C,BraA01g001970.3C,BraA01g008800.3C,BraA04g028850.3C,BraA09g021180.3C,BraA10g001490.3C,BraA01g018050.3C,BraA03g048370.3C,BraA03g0…
GO:0044237	cellular metabolic process	biological_process	0.00011207	0.0041063	2554	6512	11193	30047	BraA02g020780.3C,BraA05g038020.3C,BraA07g026860.3C,BraA10g027730.3C,BraA06g038590.3C,BraA01g039030.3C,BraA05g036650.3C,BraA02g024960.3C,BraA03g052080.3C,BraA03g030760.3C,BraA01g044150.3C,BraA03g019280.3C,BraA03g006430.3C,BraA09g065610.3C,BraA07g022240.3C,BraA01g009590.3C,BraA07g001960.3C,BraA01g024640.3C,BraA01g003470.3C,BraA01g004610.3C,BraA09g014670.3C,BraA07g021630.3C,BraA06g010970.3C,BraA09g0…
raA09g043130.3C,BraA01g008190.3C,BraA07g038480.3C,BraA09g012990.3C,BraA03g006670.3C,BraA10g013540.3C,BraA02g036730.3C,BraA05g032160.3C,BraA10g030210.3C,BraA09g027140.3C,BraA05g032580.3C,BraA10g014940.3C,BraA07g018230.3C,BraA10g023280.3C,BraA03g003600.3C,BraA01g005530.3C,BraA08g021040.3C,BraA09g032390.3C,BraA07g040110.3C,BraA07g006770.3C,BraA09g012510.3C,BraA02g032000.3C,BraA03g005780.3C,BraA05g01…
GO:0019201	nucleotide kinase activity	molecular_function	0.00012089	0.0043953	32	6512	79	30047	BraA09g021840.3C,BraA06g013490.3C,BraA09g044880.3C,BraA01g015990.3C,BraA03g009370.3C,BraA05g040670.3C,BraA09g014670.3C,BraA04g020090.3C,BraA04g014150.3C,BraA09g014700.3C,BraA10g020230.3C,BraA09g003270.3C,BraA01g021430.3C,BraA06g002810.3C,BraA09g014750.3C,BraA03g008910.3C,BraA09g014730.3C,BraA01g016430.3C,BraA02g020670.3C,BraA07g020530.3C,BraA10g015300.3C,BraA03g051600.3C,BraA09g014910.3C,BraA03g0…
GO:0004871	signal transducer activity	molecular_function	0.00013019	0.004697	136	6512	471	30047	BraA03g005600.3C,BraA06g000030.3C,BraA04g018020.3C,BraA06g035320.3C,BraA04g006210.3C,BraA01g008700.3C,BraA09g006260.3C,BraA06g043150.3C,BraA10g013730.3C,BraA05g030370.3C,BraA01g000190.3C,BraA07g019140.3C,BraA01g011330.3C,BraA09g058630.3C,BraA02g003910.3C,BraA08g007140.3C,BraA08g015640.3C,BraA03g059810.3C,BraA01g010540.3C,BraA03g060390.3C,BraA06g003840.3C,BraA03g042000.3C,BraA05g037090.3C,BraA04g0…
GO:0044430	cytoskeletal part	cellular_component	0.00015567	0.0055733	106	6512	354	30047	BraA01g023740.3C,BraA09g056980.3C,BraA05g001810.3C,BraA02g025550.3C,BraA10g005080.3C,BraA09g024050.3C,BraA08g002290.3C,BraA02g039740.3C,BraA07g023600.3C,BraA02g044780.3C,BraA03g016950.3C,BraA10g014800.3C,BraA07g005790.3C,BraA01g004740.3C,BraA04g017960.3C,BraA03g021530.3C,BraA09g058720.3C,BraA01g006110.3C,BraA03g033410.3C,BraA03g057200.3C,BraA08g017000.3C,BraA09g040900.3C,BraA07g016490.3C,BraA10g0…
GO:0006904	vesicle docking involved in exocytosis	biological_process	0.00016498	0.0058619	18	6512	36	30047	BraA06g002030.3C,BraA05g003160.3C,BraA02g037090.3C,BraA09g042510.3C,BraA06g043660.3C,BraA06g011020.3C,BraA03g000980.3C,BraA09g026160.3C,BraA04g001990.3C,BraA09g059990.3C,BraA09g049500.3C,BraA02g023950.3C,BraA09g015470.3C,BraA06g006450.3C,BraA05g036440.3C,BraA09g002790.3C,BraA02g030480.3C,BraA09g012590.3C
GO:0005216	ion channel activity	molecular_function	0.00018745	0.0064644	85	6512	274	30047	BraA09g004230.3C,BraA08g035110.3C,BraA04g021030.3C,BraA07g005690.3C,BraA04g021060.3C,BraA09g004960.3C,BraA10g022910.3C,BraA01g005420.3C,BraA05g014930.3C,BraA07g023230.3C,BraA07g039130.3C,BraA03g026240.3C,BraA04g021050.3C,BraA04g018400.3C,BraA08g009320.3C,BraA10g014710.3C,BraA02g016460.3C,BraA03g049080.3C,BraA03g017120.3C,BraA01g009560.3C,BraA02g014170.3C,BraA10g010900.3C,BraA03g029310.3C,BraA07g0…
GO:0015267	channel activity	molecular_function	0.00018745	0.0064644	85	6512	274	30047	BraA10g022910.3C,BraA05g014930.3C,BraA01g005420.3C,BraA08g035110.3C,BraA09g004230.3C,BraA09g004960.3C,BraA04g021060.3C,BraA07g005690.3C,BraA04g021030.3C,BraA10g014710.3C,BraA08g009320.3C,BraA04g018400.3C,BraA01g009560.3C,BraA02g016460.3C,BraA03g017120.3C,BraA03g049080.3C,BraA07g039130.3C,BraA03g026240.3C,BraA07g023230.3C,BraA04g021050.3C,BraA06g035320.3C,BraA01g044710.3C,BraA03g005600.3C,BraA10g0…
GO:0022803	passive transmembrane transporter activity	molecular_function	0.00018745	0.0064644	85	6512	274	30047	BraA03g058360.3C,BraA09g010980.3C,BraA08g012750.3C,BraA09g042320.3C,BraA04g002940.3C,BraA05g024430.3C,BraA10g004800.3C,BraA07g026960.3C,BraA03g057130.3C,BraA05g027110.3C,BraA09g021460.3C,BraA01g003100.3C,BraA09g060640.3C,BraA07g038500.3C,BraA02g012020.3C,BraA03g028590.3C,BraA01g040400.3C,BraA03g056070.3C,BraA02g033370.3C,BraA09g052160.3C,BraA01g021540.3C,BraA03g048260.3C,BraA04g021020.3C,BraA10g0…
GO:0022838	substrate-specific channel activity	molecular_function	0.00018745	0.0064644	85	6512	274	30047	BraA01g012760.3C,BraA04g011410.3C,BraA05g012490.3C,BraA01g030320.3C,BraA04g015430.3C,BraA03g057650.3C,BraA04g019230.3C,BraA09g052910.3C,BraA10g000690.3C,BraA01g009660.3C,BraA10g002590.3C,BraA01g007310.3C,BraA07g020310.3C,BraA06g000470.3C,BraA04g002950.3C,BraA03g048260.3C,BraA04g021020.3C,BraA10g020170.3C,BraA09g032610.3C,BraA02g039740.3C,BraA02g039730.3C,BraA02g033370.3C,BraA09g052160.3C,BraA01g0…
GO:0006396	RNA processing	biological_process	0.00020459	0.007004	246	6512	927	30047	BraA07g004250.3C,BraA09g052160.3C,BraA03g009370.3C,BraA02g033370.3C,BraA05g038550.3C,BraA09g015570.3C,BraA08g028700.3C,BraA09g018080.3C,BraA02g045990.3C,BraA02g042450.3C,BraA05g041870.3C,BraA09g038700.3C,BraA09g015560.3C,BraA03g015620.3C,BraA10g030000.3C,BraA08g030860.3C,BraA03g010250.3C,BraA03g044450.3C,BraA07g042650.3C,BraA01g021430.3C,BraA08g027660.3C,BraA03g010870.3C,BraA09g063500.3C,BraA02g0…
GO:0060089	molecular transducer activity	molecular_function	0.000215	0.0073069	139	6512	488	30047	BraA04g002940.3C,BraA03g022210.3C,BraA02g003630.3C,BraA03g057130.3C,BraA03g018280.3C,BraA08g034310.3C,BraA04g020230.3C,BraA03g016430.3C,BraA09g043640.3C,BraA04g025120.3C,BraA02g002830.3C,BraA07g018430.3C,BraA07g042300.3C,BraA03g035790.3C,BraA03g012550.3C,BraA06g039720.3C,BraA02g008720.3C,BraA09g060030.3C,BraA06g038630.3C,BraA08g022670.3C,BraA03g048260.3C,BraA04g021020.3C,BraA05g000380.3C,BraA04g0…
GO:0005856	cytoskeleton	cellular_component	0.00022907	0.007729	111	6512	377	30047	BraA08g017000.3C,BraA07g016490.3C,BraA09g040900.3C,BraA01g006110.3C,BraA03g057200.3C,BraA03g033410.3C,BraA02g014100.3C,BraA01g017880.3C,BraA10g020750.3C,BraA09g064670.3C,BraA10g015300.3C,BraA07g001800.3C,BraA01g003780.3C,BraA09g024050.3C,BraA10g005080.3C,BraA02g025550.3C,BraA05g001810.3C,BraA02g039740.3C,BraA08g002290.3C,BraA01g023740.3C,BraA09g056980.3C,BraA01g004740.3C,BraA10g014800.3C,BraA07g0…
GO:0007018	microtubule-based movement	biological_process	0.00024091	0.0080706	40	6512	109	30047	BraA02g002160.3C,BraA09g041890.3C,BraA07g028440.3C,BraA04g020670.3C,BraA03g046700.3C,BraA04g007770.3C,BraA02g013830.3C,BraA09g017520.3C,BraA02g040920.3C,BraA05g028270.3C,BraA01g000190.3C,BraA01g036290.3C,BraA02g017520.3C,BraA02g045990.3C,BraA03g049280.3C,BraA06g014020.3C,BraA05g032250.3C,BraA09g026160.3C,BraA07g007060.3C,BraA03g063030.3C,BraA02g029940.3C,BraA05g030590.3C,BraAnng002970.3C,BraA08g0…
GO:0022406	membrane docking	biological_process	0.0002489	0.008279	21	6512	46	30047	BraA06g006450.3C,BraA09g015470.3C,BraA09g002790.3C,BraA05g036440.3C,BraA02g030480.3C,BraA03g029750.3C,BraA09g012590.3C,BraA06g002030.3C,BraA05g003160.3C,BraA03g005320.3C,BraA10g022030.3C,BraA09g042510.3C,BraA06g043660.3C,BraA02g037090.3C,BraA06g011020.3C,BraA03g000980.3C,BraA09g026160.3C,BraA04g001990.3C,BraA09g059990.3C,BraA02g023950.3C,BraA09g049500.3C
GO:0065007	biological regulation	biological_process	0.00025659	0.0084748	1243	6512	5294	30047	BraA03g032940.3C,BraA01g017350.3C,BraA03g057810.3C,BraA09g014910.3C,BraA08g001190.3C,BraA02g038120.3C,BraA10g020250.3C,BraA08g032560.3C,BraA09g001700.3C,BraA01g039990.3C,BraA09g000570.3C,BraA03g008910.3C,BraA04g007730.3C,BraA03g057010.3C,BraA08g000620.3C,BraA02g002300.3C,BraA09g021100.3C,BraA07g033510.3C,BraA07g019360.3C,BraA03g024940.3C,BraA03g018470.3C,BraA01g041800.3C,BraA01g000190.3C,BraA06g0…
GO:0006612	protein targeting to membrane	biological_process	0.00026546	0.0087064	37	6512	99	30047	BraA10g008170.3C,BraA05g027500.3C,BraA09g014740.3C,BraA07g040010.3C,BraA07g031150.3C,BraA02g010260.3C,BraA09g060030.3C,BraA03g023010.3C,BraA06g031920.3C,BraA03g048870.3C,BraA09g049400.3C,BraA03g024490.3C,BraA04g030270.3C,BraA06g000900.3C,BraA08g005520.3C,BraA03g015620.3C,BraA05g036410.3C,BraA01g010540.3C,BraA07g025740.3C,BraA09g061800.3C,BraA06g042140.3C,BraA02g017520.3C,BraA07g042870.3C,BraA02g0…
GO:0019899	enzyme binding	molecular_function	0.00026769	0.0087186	41	6512	113	30047	BraA10g019920.3C,BraA09g001610.3C,BraA08g020660.3C,BraA10g022210.3C,BraA04g002610.3C,BraA04g012640.3C,BraA02g008540.3C,BraA01g002240.3C,BraA05g030170.3C,BraA02g023960.3C,BraA09g054420.3C,BraA02g017550.3C,BraA05g004610.3C,BraA10g010290.3C,BraA05g042630.3C,BraA08g020750.3C,BraA07g024280.3C,BraA07g026960.3C,BraA03g016840.3C,BraA02g006880.3C,BraA10g028130.3C,BraA10g025930.3C,BraA03g007770.3C,BraA03g0…
GO:0008152	metabolic process	biological_process	0.00037984	0.012286	3460	6512	15408	30047	BraA09g040250.3C,BraA09g014950.3C,BraA01g022650.3C,BraA10g028880.3C,BraA03g065530.3C,BraA03g058360.3C,BraA09g001570.3C,BraA06g033600.3C,BraA02g038850.3C,BraA02g016200.3C,BraA09g052650.3C,BraA09g020240.3C,BraA03g043130.3C,BraA09g018240.3C,BraA04g000340.3C,BraA04g026480.3C,BraA06g043000.3C,BraA06g018050.3C,BraA03g035410.3C,BraA01g004900.3C,BraA09g021840.3C,BraA07g035920.3C,BraA04g002500.3C,BraA09g0…
raA05g002520.3C,BraA06g023090.3C,BraA07g008140.3C,BraA06g006240.3C,BraA05g001440.3C,BraA09g000430.3C,BraA03g049320.3C,BraA02g039760.3C,BraA01g013340.3C,BraA06g011590.3C,BraA04g015040.3C,BraA06g005060.3C,BraA01g014610.3C,BraA01g004940.3C,BraA01g016310.3C,BraA09g060580.3C,BraA01g003360.3C,BraA09g039670.3C,BraA04g011740.3C,BraA01g019940.3C,BraA04g018400.3C,BraA09g034610.3C,BraA02g020670.3C,BraA03g04…
GO:0012506	vesicle membrane	cellular_component	0.00040768	0.013096	33	6512	87	30047	BraA09g061370.3C,BraA06g039670.3C,BraA06g043270.3C,BraA04g025560.3C,BraA03g000680.3C,BraA06g039580.3C,BraA09g028200.3C,BraA01g006340.3C,BraA04g020750.3C,BraA05g033180.3C,BraA03g056890.3C,BraA08g015600.3C,BraA02g035350.3C,BraA05g037780.3C,BraA04g019940.3C,BraA08g012240.3C,BraA05g035740.3C,BraA02g033370.3C,BraA03g036190.3C,BraA09g054870.3C,BraA07g008870.3C,BraA05g038610.3C,BraA10g017630.3C,BraA09g0…
GO:0006613	cotranslational protein targeting to membrane	biological_process	0.0004162	0.013279	35	6512	94	30047	BraA02g010260.3C,BraA07g031150.3C,BraA10g008170.3C,BraA05g027500.3C,BraA07g040010.3C,BraA03g048870.3C,BraA04g030270.3C,BraA09g049400.3C,BraA03g024490.3C,BraA03g023010.3C,BraA09g060030.3C,BraA06g031920.3C,BraA07g025740.3C,BraA06g042140.3C,BraA02g017520.3C,BraA07g042870.3C,BraA09g061800.3C,BraA08g005520.3C,BraA05g036410.3C,BraA03g015620.3C,BraA01g010540.3C,BraA10g023820.3C,BraA06g025250.3C,BraA09g0…
GO:0098796	membrane protein complex	cellular_component	0.00042595	0.013498	237	6512	900	30047	BraA10g017310.3C,BraA06g040370.3C,BraA04g020750.3C,BraA02g009200.3C,BraA02g026420.3C,BraA06g039970.3C,BraA05g037780.3C,BraA08g012240.3C,BraA09g061800.3C,BraA07g035670.3C,BraA08g015600.3C,BraA01g021460.3C,BraA01g000190.3C,BraA05g012090.3C,BraA09g045750.3C,BraA04g011800.3C,BraA06g039670.3C,BraA09g001440.3C,BraA04g005710.3C,BraA09g047600.3C,BraA08g007680.3C,BraA03g051510.3C,BraA05g019460.3C,BraA07g0…
GO:0007017	microtubule-based process	biological_process	0.00043573	0.013715	90	6512	300	30047	BraA03g009680.3C,BraA05g024770.3C,BraA04g007730.3C,BraA09g009840.3C,BraA09g045160.3C,BraA08g001190.3C,BraA09g065610.3C,BraA07g021930.3C,BraA08g000590.3C,BraA09g024640.3C,BraA09g014980.3C,BraA03g004330.3C,BraA06g015390.3C,BraA06g007480.3C,BraA05g009980.3C,BraA03g028750.3C,BraA09g005330.3C,BraA02g026110.3C,BraA08g022820.3C,BraA03g019840.3C,BraA05g030590.3C,BraA03g063030.3C,BraA09g026160.3C,BraA01g0…
GO:0008509	anion transmembrane transporter activity	molecular_function	0.00045872	0.014273	40	6512	112	30047	BraA10g021110.3C,BraA01g043700.3C,BraA03g047500.3C,BraA04g030080.3C,BraA01g033760.3C,BraA09g014010.3C,BraA09g052290.3C,BraA07g025700.3C,BraA06g011380.3C,BraA10g027520.3C,BraA09g057260.3C,BraA03g053810.3C,BraA03g026130.3C,BraA09g013820.3C,BraA09g001520.3C,BraA01g040290.3C,BraA07g040980.3C,BraA05g033330.3C,BraA02g035930.3C,BraA07g041580.3C,BraA06g032950.3C,BraA06g039250.3C,BraA04g007430.3C,BraA06g0…
GO:1902578	single-organism localization	biological_process	0.00045953	0.014273	731	6512	3038	30047	BraA06g022070.3C,BraA08g023070.3C,BraA01g014240.3C,BraA10g020680.3C,BraA09g044830.3C,BraA06g017650.3C,BraA04g016240.3C,BraA03g005130.3C,BraA01g029250.3C,BraA09g060640.3C,BraA09g032800.3C,BraA07g003100.3C,BraA01g021430.3C,BraA01g014850.3C,BraA04g026480.3C,BraA10g029310.3C,BraA03g030410.3C,BraA09g045860.3C,BraA07g001490.3C,BraA10g002640.3C,BraA01g040400.3C,BraA03g051280.3C,BraA09g021000.3C,BraA05g0…
GO:0044433	cytoplasmic vesicle part	cellular_component	0.00046466	0.014275	34	6512	91	30047	BraA06g039580.3C,BraA06g039670.3C,BraA06g043270.3C,BraA04g025560.3C,BraA03g000680.3C,BraA09g061370.3C,BraA10g021380.3C,BraA02g035350.3C,BraA05g037780.3C,BraA08g012240.3C,BraA04g019940.3C,BraA05g035740.3C,BraA02g018970.3C,BraA02g033370.3C,BraA03g036190.3C,BraA08g015600.3C,BraA03g056890.3C,BraA04g020750.3C,BraA05g033180.3C,BraA01g006340.3C,BraA09g054690.3C,BraA08g017160.3C,BraA05g038610.3C,BraA10g0…
GO:0003777	microtubule motor activity	molecular_function	0.00046703	0.014275	38	6512	105	30047	BraAnng002970.3C,BraA05g030590.3C,BraA08g022820.3C,BraA09g005330.3C,BraA08g022320.3C,BraAnng000140.3C,BraA09g024640.3C,BraA08g000590.3C,BraA07g017580.3C,BraA03g004330.3C,BraA01g017880.3C,BraA09g014980.3C,BraA09g045160.3C,BraA10g020750.3C,BraA09g065610.3C,BraA06g021480.3C,BraA09g009840.3C,BraA05g034920.3C,BraA02g002160.3C,BraA09g041890.3C,BraA07g028440.3C,BraA04g020670.3C,BraA03g046700.3C,BraA04g0…
GO:0000042	protein targeting to Golgi	biological_process	0.00047786	0.014275	5	6512	5	30047	BraA03g016840.3C,BraA04g022750.3C,BraA07g031260.3C,BraA05g012950.3C,BraA09g009800.3C
GO:0000301	retrograde transport, vesicle recycling within Golgi	biological_process	0.00047786	0.014275	5	6512	5	30047	BraA03g016840.3C,BraA07g031260.3C,BraA04g022750.3C,BraA05g012950.3C,BraA09g009800.3C
GO:0034067	protein localization to Golgi apparatus	biological_process	0.00047786	0.014275	5	6512	5	30047	BraA03g016840.3C,BraA05g012950.3C,BraA04g022750.3C,BraA07g031260.3C,BraA09g009800.3C
GO:0072600	establishment of protein localization to Golgi	biological_process	0.00047786	0.014275	5	6512	5	30047	BraA03g016840.3C,BraA07g031260.3C,BraA04g022750.3C,BraA05g012950.3C,BraA09g009800.3C
GO:0031982	vesicle	cellular_component	0.00049858	0.0148	46	6512	134	30047	BraA07g003470.3C,BraA09g028200.3C,BraA06g039580.3C,BraA07g033270.3C,BraA04g025560.3C,BraA03g000680.3C,BraA06g039670.3C,BraA04g020090.3C,BraA06g020420.3C,BraA06g043270.3C,BraA10g021380.3C,BraA09g061370.3C,BraA02g018970.3C,BraA02g033370.3C,BraA03g036190.3C,BraA05g037780.3C,BraA02g035350.3C,BraA04g031070.3C,BraA05g035740.3C,BraA08g012240.3C,BraA04g019940.3C,BraA08g015600.3C,BraA03g056890.3C,BraA04g0…
GO:0006109	regulation of carbohydrate metabolic process	biological_process	0.00057589	0.01661	15	6512	30	30047	BraA09g012130.3C,BraA03g009370.3C,BraA03g017590.3C,BraA08g034310.3C,BraA03g016950.3C,BraA06g000030.3C,BraA01g004740.3C,BraA09g018800.3C,BraA07g000540.3C,BraA09g056980.3C,BraA01g008700.3C,BraA08g032560.3C,BraA03g059810.3C,BraA09g064300.3C,BraA06g043150.3C
GO:0030120	vesicle coat	cellular_component	0.00057729	0.01661	32	6512	85	30047	BraA03g056890.3C,BraA08g015600.3C,BraA02g033370.3C,BraA03g036190.3C,BraA05g037780.3C,BraA02g035350.3C,BraA04g019940.3C,BraA08g012240.3C,BraA05g035740.3C,BraA01g006340.3C,BraA05g033180.3C,BraA04g020750.3C,BraA06g039580.3C,BraA09g061370.3C,BraA04g025560.3C,BraA03g000680.3C,BraA06g039670.3C,BraA06g043270.3C,BraA01g041830.3C,BraA01g003780.3C,BraA03g033700.3C,BraA06g043900.3C,BraA09g023130.3C,BraA05g0…
GO:0030135	coated vesicle	cellular_component	0.00057729	0.01661	32	6512	85	30047	BraA01g041830.3C,BraA01g003780.3C,BraA03g033700.3C,BraA03g018150.3C,BraA09g023130.3C,BraA09g002390.3C,BraA05g010520.3C,BraA06g043900.3C,BraA09g054690.3C,BraA08g017160.3C,BraA05g038610.3C,BraA10g017630.3C,BraA07g008870.3C,BraA09g054870.3C,BraA05g037780.3C,BraA02g035350.3C,BraA08g012240.3C,BraA04g019940.3C,BraA05g035740.3C,BraA02g033370.3C,BraA03g036190.3C,BraA03g056890.3C,BraA08g015600.3C,BraA04g0…
GO:0030659	cytoplasmic vesicle membrane	cellular_component	0.00057729	0.01661	32	6512	85	30047	BraA10g017630.3C,BraA05g038610.3C,BraA08g017160.3C,BraA09g054690.3C,BraA09g054870.3C,BraA07g008870.3C,BraA01g003780.3C,BraA03g033700.3C,BraA01g041830.3C,BraA06g043900.3C,BraA05g010520.3C,BraA09g002390.3C,BraA09g023130.3C,BraA03g018150.3C,BraA06g039580.3C,BraA09g061370.3C,BraA03g000680.3C,BraA04g025560.3C,BraA06g043270.3C,BraA06g039670.3C,BraA08g015600.3C,BraA03g056890.3C,BraA03g036190.3C,BraA02g0…
GO:0030662	coated vesicle membrane	cellular_component	0.00057729	0.01661	32	6512	85	30047	BraA06g039580.3C,BraA06g039670.3C,BraA06g043270.3C,BraA04g025560.3C,BraA03g000680.3C,BraA09g061370.3C,BraA05g037780.3C,BraA02g035350.3C,BraA04g019940.3C,BraA08g012240.3C,BraA05g035740.3C,BraA02g033370.3C,BraA03g036190.3C,BraA08g015600.3C,BraA03g056890.3C,BraA04g020750.3C,BraA05g033180.3C,BraA01g006340.3C,BraA09g054690.3C,BraA08g017160.3C,BraA05g038610.3C,BraA10g017630.3C,BraA07g008870.3C,BraA09g0…
GO:0033821	DNA beta-glucosyltransferase activity	molecular_function	0.00058991	0.01687	6	6512	7	30047	BraA02g023540.3C,BraA02g013420.3C,BraA02g014010.3C,BraA04g021100.3C,BraA03g034700.3C,BraA08g000600.3C
GO:0031988	membrane-bounded vesicle	cellular_component	0.00063131	0.017912	44	6512	128	30047	BraA05g010520.3C,BraA09g002390.3C,BraA09g023130.3C,BraA06g043900.3C,BraA03g018150.3C,BraA03g032140.3C,BraA07g030890.3C,BraA03g033700.3C,BraA01g003780.3C,BraA01g041830.3C,BraA10g017330.3C,BraA09g054870.3C,BraA07g008870.3C,BraA05g038610.3C,BraA09g015470.3C,BraA10g017630.3C,BraA08g017160.3C,BraA09g054690.3C,BraA01g006340.3C,BraA06g031300.3C,BraA04g020750.3C,BraA05g033180.3C,BraA04g008680.3C,BraA03g0…
GO:0044260	cellular macromolecule metabolic process	biological_process	0.00063397	0.017912	2039	6512	8919	30047	BraA10g022580.3C,BraA08g016100.3C,BraA02g022870.3C,BraA06g042990.3C,BraA07g005860.3C,BraAnng000100.3C,BraA03g029480.3C,BraA09g043250.3C,BraA08g026100.3C,BraA01g015820.3C,BraA03g009590.3C,BraA01g016330.3C,BraA10g019660.3C,BraA10g015430.3C,BraA06g028900.3C,BraA10g006750.3C,BraA01g005960.3C,BraA05g009680.3C,BraA02g037390.3C,BraA05g012810.3C,BraA01g010400.3C,BraA03g059500.3C,BraA03g008480.3C,BraA03g0…
raA08g030400.3C,BraA09g005410.3C,BraA07g036100.3C,BraA01g022140.3C,BraA07g009010.3C,BraA07g019190.3C,BraA01g029220.3C,BraA02g040350.3C,BraA09g041670.3C,BraA02g015730.3C,BraA09g052260.3C,BraA06g011350.3C,BraA04g018540.3C,BraA04g013830.3C,BraA09g065190.3C,BraA09g026320.3C,BraA07g036200.3C,BraA10g030600.3C,BraA05g018840.3C,BraA03g050300.3C,BraA01g016040.3C,BraA03g015620.3C,BraA03g044450.3C,BraA10g03…
GO:0000372	Group I intron splicing	biological_process	0.00064276	0.017944	11	6512	19	30047	BraA05g006950.3C,BraA09g059640.3C,BraA07g034210.3C,BraA08g016380.3C,BraA03g061640.3C,BraA06g035060.3C,BraA03g003500.3C,BraA03g044760.3C,BraA09g059160.3C,BraA09g059770.3C,BraA09g051210.3C
GO:0000376	RNA splicing, via transesterification reactions with guanosine as nucleophile	biological_process	0.00064276	0.017944	11	6512	19	30047	BraA09g059770.3C,BraA09g059160.3C,BraA03g044760.3C,BraA09g051210.3C,BraA09g059640.3C,BraA05g006950.3C,BraA06g035060.3C,BraA03g003500.3C,BraA03g061640.3C,BraA08g016380.3C,BraA07g034210.3C
GO:0031410	cytoplasmic vesicle	cellular_component	0.00067471	0.018724	45	6512	132	30047	BraA03g032140.3C,BraA01g003780.3C,BraA03g033700.3C,BraA01g041830.3C,BraA07g030890.3C,BraA06g043900.3C,BraA05g010520.3C,BraA09g002390.3C,BraA09g023130.3C,BraA03g018150.3C,BraA10g017630.3C,BraA05g038610.3C,BraA09g015470.3C,BraA08g017160.3C,BraA09g054690.3C,BraA10g017330.3C,BraA09g054870.3C,BraA07g008870.3C,BraA08g015600.3C,BraA03g056890.3C,BraA03g036190.3C,BraA02g018970.3C,BraA02g033370.3C,BraA05g0…
GO:0001514	selenocysteine incorporation	biological_process	0.00071599	0.019637	9	6512	14	30047	BraA09g059140.3C,BraA09g059810.3C,BraA10g013400.3C,BraA09g059640.3C,BraA04g029220.3C,BraA09g012990.3C,BraA02g014840.3C,BraA04g020090.3C,BraA03g005620.3C
GO:0006451	translational readthrough	biological_process	0.00071599	0.019637	9	6512	14	30047	BraA09g059810.3C,BraA09g059140.3C,BraA03g005620.3C,BraA04g020090.3C,BraA02g014840.3C,BraA09g059640.3C,BraA09g012990.3C,BraA04g029220.3C,BraA10g013400.3C
GO:0006614	SRP-dependent cotranslational protein targeting to membrane	biological_process	0.00072941	0.01966	32	6512	86	30047	BraA02g006080.3C,BraA08g013310.3C,BraA02g043470.3C,BraA05g005460.3C,BraA06g025180.3C,BraA10g023320.3C,BraA08g034610.3C,BraA02g026010.3C,BraA10g023820.3C,BraA01g038090.3C,BraA04g030250.3C,BraA05g022840.3C,BraA09g020050.3C,BraA08g005520.3C,BraA01g010540.3C,BraA05g036410.3C,BraA03g015620.3C,BraA07g025740.3C,BraA07g042870.3C,BraA02g017520.3C,BraA06g042140.3C,BraA09g060030.3C,BraA03g023010.3C,BraA06g0…
GO:0045047	protein targeting to ER	biological_process	0.00072941	0.01966	32	6512	86	30047	BraA04g030270.3C,BraA03g024490.3C,BraA09g049400.3C,BraA03g048870.3C,BraA06g031920.3C,BraA03g023010.3C,BraA09g060030.3C,BraA02g010260.3C,BraA07g031150.3C,BraA05g027500.3C,BraA10g008170.3C,BraA01g038090.3C,BraA05g022840.3C,BraA04g030250.3C,BraA09g020050.3C,BraA10g023820.3C,BraA10g023320.3C,BraA08g034610.3C,BraA02g026010.3C,BraA05g005460.3C,BraA06g025180.3C,BraA02g006080.3C,BraA08g013310.3C,BraA02g0…
GO:0072599	establishment of protein localization to endoplasmic reticulum	biological_process	0.00072941	0.01966	32	6512	86	30047	BraA10g023820.3C,BraA04g030250.3C,BraA01g038090.3C,BraA05g022840.3C,BraA09g020050.3C,BraA05g005460.3C,BraA06g025180.3C,BraA08g013310.3C,BraA02g006080.3C,BraA02g043470.3C,BraA10g023320.3C,BraA02g026010.3C,BraA08g034610.3C,BraA07g025740.3C,BraA07g042870.3C,BraA02g017520.3C,BraA06g042140.3C,BraA08g005520.3C,BraA03g015620.3C,BraA05g036410.3C,BraA01g010540.3C,BraA03g048870.3C,BraA04g030270.3C,BraA03g0…
GO:0005057	receptor signaling protein activity	molecular_function	0.00079799	0.021386	37	6512	104	30047	BraA09g058630.3C,BraA03g012550.3C,BraA07g042300.3C,BraA03g009370.3C,BraA02g009510.3C,BraA03g059810.3C,BraA09g043640.3C,BraA04g009760.3C,BraA07g003100.3C,BraA06g000030.3C,BraA04g018020.3C,BraA05g013380.3C,BraA08g034310.3C,BraA01g008700.3C,BraA09g064300.3C,BraA06g043150.3C,BraA02g003630.3C,BraA09g018800.3C,BraA05g030370.3C,BraA06g017360.3C,BraA09g012130.3C,BraA03g018460.3C,BraA06g003380.3C,BraA03g0…
GO:0016023	cytoplasmic membrane-bounded vesicle	cellular_component	0.00085536	0.022793	43	6512	126	30047	BraA06g039580.3C,BraA07g003470.3C,BraA09g061370.3C,BraA04g025560.3C,BraA07g033270.3C,BraA03g000680.3C,BraA04g020090.3C,BraA06g039670.3C,BraA06g020420.3C,BraA06g043270.3C,BraA08g015600.3C,BraA03g056890.3C,BraA02g033370.3C,BraA03g036190.3C,BraA02g035350.3C,BraA05g037780.3C,BraA04g031070.3C,BraA08g012240.3C,BraA04g019940.3C,BraA05g035740.3C,BraA06g031300.3C,BraA01g006340.3C,BraA05g033180.3C,BraA04g0…
GO:0044765	single-organism transport	biological_process	0.00087164	0.023096	717	6512	2994	30047	BraA08g012750.3C,BraA07g042810.3C,BraA03g016840.3C,BraA02g044040.3C,BraA02g011680.3C,BraA06g026220.3C,BraA09g019590.3C,BraA07g031260.3C,BraA02g043970.3C,BraA01g030800.3C,BraA06g028960.3C,BraA04g020130.3C,BraA07g041580.3C,BraA09g016940.3C,BraA03g049410.3C,BraA03g004240.3C,BraA05g032250.3C,BraA06g013230.3C,BraA09g033600.3C,BraA09g059930.3C,BraA01g029650.3C,BraA07g025340.3C,BraA09g060030.3C,BraA02g0…
GO:0015630	microtubule cytoskeleton	cellular_component	0.00087968	0.023178	63	6512	201	30047	BraA09g052440.3C,BraA09g040170.3C,BraA07g003870.3C,BraA09g026160.3C,BraA07g027110.3C,BraA07g040980.3C,BraA06g011020.3C,BraA01g036390.3C,BraA09g018080.3C,BraA06g029980.3C,BraA04g013850.3C,BraA07g027190.3C,BraA10g009770.3C,BraA02g008550.3C,BraA02g017520.3C,BraA01g018370.3C,BraA10g012640.3C,BraA04g025560.3C,BraA03g009280.3C,BraA08g011350.3C,BraA04g003980.3C,BraA09g050070.3C,BraA04g022900.3C,BraA09g0…
GO:0008134	transcription factor binding	molecular_function	0.00089945	0.023567	79	6512	263	30047	BraA02g027130.3C,BraA02g017520.3C,BraA01g031680.3C,BraA10g001570.3C,BraA05g039620.3C,BraA07g022620.3C,BraA06g031300.3C,BraA10g007320.3C,BraA03g028470.3C,BraA06g042000.3C,BraA08g009630.3C,BraA05g008290.3C,BraA06g036080.3C,BraA02g032170.3C,BraA09g014700.3C,BraA10g023320.3C,BraA04g022900.3C,BraA02g006080.3C,BraA09g014670.3C,BraA01g002220.3C,BraA05g006380.3C,BraA07g012420.3C,BraA01g018240.3C,BraA02g0…
GO:0019205	nucleobase-containing compound kinase activity	molecular_function	0.00097676	0.02545	37	6512	105	30047	BraA04g020090.3C,BraA09g014670.3C,BraA09g003270.3C,BraA10g020230.3C,BraA09g014700.3C,BraA04g014150.3C,BraA09g055900.3C,BraA01g021430.3C,BraA09g021840.3C,BraA05g037990.3C,BraA01g015990.3C,BraA09g044880.3C,BraA06g013490.3C,BraA05g040670.3C,BraA03g009370.3C,BraA01g029650.3C,BraA03g016750.3C,BraA01g043470.3C,BraA03g012450.3C,BraA05g027000.3C,BraA08g004700.3C,BraA03g050040.3C,BraA08g028660.3C,BraA10g0…
GO:0015749	monosaccharide transport	biological_process	0.001026	0.026585	8	6512	12	30047	BraA02g006850.3C,BraA06g031800.3C,BraA03g007020.3C,BraA05g016030.3C,BraA02g030060.3C,BraA01g014850.3C,BraA09g045860.3C,BraA06g013230.3C
GO:0006508	proteolysis	biological_process	0.0010436	0.026894	323	6512	1280	30047	BraA02g006060.3C,BraAnng005650.3C,BraA08g000190.3C,BraA02g037450.3C,BraA01g033290.3C,BraA02g004300.3C,BraA02g010200.3C,BraA07g021630.3C,BraA04g022440.3C,BraA08g031390.3C,BraA02g024980.3C,BraA05g027420.3C,BraA06g015140.3C,BraA09g023530.3C,BraA07g001480.3C,BraA04g019340.3C,BraA04g025360.3C,BraA03g049820.3C,BraA06g029910.3C,BraA07g026260.3C,BraA08g005170.3C,BraA03g061610.3C,BraA10g015380.3C,BraA02g0…
GO:0016579	protein deubiquitination	biological_process	0.0010871	0.02771	26	6512	67	30047	BraA06g017360.3C,BraA05g035090.3C,BraA01g012910.3C,BraA02g016620.3C,BraA05g012790.3C,BraA01g039480.3C,BraA06g041380.3C,BraA03g048000.3C,BraA04g025550.3C,BraA06g028590.3C,BraA02g020620.3C,BraA03g002620.3C,BraA09g063980.3C,BraA02g043440.3C,BraA08g034120.3C,BraA02g043450.3C,BraA05g042550.3C,BraA03g035100.3C,BraA03g056460.3C,BraA08g002430.3C,BraA09g031980.3C,BraA03g050400.3C,BraA06g015140.3C,BraA02g0…
GO:0070646	protein modification by small protein removal	biological_process	0.0010871	0.02771	26	6512	67	30047	BraA03g052140.3C,BraA08g022090.3C,BraA02g043450.3C,BraA05g042550.3C,BraA03g035100.3C,BraA03g056460.3C,BraA09g031980.3C,BraA08g002430.3C,BraA03g050400.3C,BraA06g015140.3C,BraA02g016630.3C,BraA06g041380.3C,BraA03g048000.3C,BraA04g025550.3C,BraA06g028590.3C,BraA02g020620.3C,BraA03g002620.3C,BraA09g063980.3C,BraA02g043440.3C,BraA08g034120.3C,BraA06g017360.3C,BraA05g035090.3C,BraA01g012910.3C,BraA02g0…
GO:0016459	myosin complex	cellular_component	0.0013245	0.033578	21	6512	51	30047	BraA03g017590.3C,BraA05g019380.3C,BraA09g012130.3C,BraA02g014100.3C,BraA03g058020.3C,BraA07g012940.3C,BraA07g000540.3C,BraA03g039230.3C,BraA08g032560.3C,BraA08g034310.3C,BraA05g027420.3C,BraA03g016950.3C,BraA01g004740.3C,BraA06g000030.3C,BraA09g056980.3C,BraA09g018800.3C,BraA08g026710.3C,BraA09g064300.3C,BraA06g043150.3C,BraA10g005080.3C,BraA01g008700.3C
GO:0072657	protein localization to membrane	biological_process	0.0013583	0.034066	45	6512	136	30047	BraA06g000900.3C,BraA08g005520.3C,BraA01g010540.3C,BraA05g036410.3C,BraA03g015620.3C,BraA07g025740.3C,BraA09g061800.3C,BraA02g037540.3C,BraA05g029070.3C,BraA06g042140.3C,BraA07g042870.3C,BraA02g017520.3C,BraA07g012170.3C,BraA02g043470.3C,BraA08g013310.3C,BraA02g006080.3C,BraA06g025180.3C,BraA05g005460.3C,BraA10g023320.3C,BraA08g034610.3C,BraA02g026010.3C,BraA10g023820.3C,BraA06g025250.3C,BraA09g0…
GO:0090150	establishment of protein localization to membrane	biological_process	0.0013583	0.034066	45	6512	136	30047	BraA02g026010.3C,BraA10g023320.3C,BraA08g034610.3C,BraA02g006080.3C,BraA08g013310.3C,BraA02g043470.3C,BraA07g012170.3C,BraA05g005460.3C,BraA06g025180.3C,BraA04g030250.3C,BraA05g022840.3C,BraA01g038090.3C,BraA09g020050.3C,BraA06g025250.3C,BraA04g014700.3C,BraA10g023820.3C,BraA01g010540.3C,BraA05g036410.3C,BraA03g015620.3C,BraA08g005520.3C,BraA06g000900.3C,BraA09g061800.3C,BraA05g029070.3C,BraA02g0…
GO:0050789	regulation of biological process	biological_process	0.0014833	0.037004	1173	6512	5042	30047	BraA05g010040.3C,BraA02g013380.3C,BraA10g029030.3C,BraA05g009980.3C,BraA01g027820.3C,BraA07g021890.3C,BraA01g034560.3C,BraA09g064950.3C,BraA01g005010.3C,BraA09g009380.3C,BraA09g016320.3C,BraA03g028480.3C,BraA05g024770.3C,BraAnng003660.3C,BraA01g044360.3C,BraA08g000520.3C,BraA06g009760.3C,BraA08g029170.3C,BraA03g044700.3C,BraA10g001350.3C,BraA07g027820.3C,BraA03g015130.3C,BraA02g035080.3C,BraA01g0…
GO:0070972	protein localization to endoplasmic reticulum	biological_process	0.0016267	0.040366	36	6512	104	30047	BraA03g023010.3C,BraA09g060030.3C,BraA06g031920.3C,BraA03g048870.3C,BraA04g030270.3C,BraA03g024490.3C,BraA09g049400.3C,BraA06g015430.3C,BraA05g027500.3C,BraA10g008170.3C,BraA02g010260.3C,BraA07g031150.3C,BraA05g001970.3C,BraA05g005460.3C,BraA06g025180.3C,BraA06g000150.3C,BraA02g006080.3C,BraA08g013310.3C,BraA02g043470.3C,BraA10g023320.3C,BraA02g026010.3C,BraA08g034610.3C,BraA10g023820.3C,BraA01g0…
GO:0006304	DNA modification	biological_process	0.0017272	0.042634	24	6512	62	30047	BraA05g026590.3C,BraA01g033050.3C,BraA04g031420.3C,BraA04g021100.3C,BraA06g038510.3C,BraA03g015860.3C,BraA09g046270.3C,BraA09g005330.3C,BraA02g014010.3C,BraA09g023700.3C,BraA02g023540.3C,BraA02g027140.3C,BraA08g000600.3C,BraA03g032300.3C,BraA03g034700.3C,BraA08g006930.3C,BraA02g035480.3C,BraA10g003270.3C,BraA03g006960.3C,BraA09g018500.3C,BraA03g054880.3C,BraA02g002350.3C,BraA01g018050.3C,BraA02g0…
GO:0000155	phosphorelay sensor kinase activity	molecular_function	0.0017584	0.043178	32	6512	90	30047	BraA07g000540.3C,BraA08g032560.3C,BraA03g018460.3C,BraA09g012130.3C,BraA03g017590.3C,BraA06g003380.3C,BraA03g018110.3C,BraA09g060030.3C,BraA09g056980.3C,BraA05g000380.3C,BraA05g000090.3C,BraA04g008090.3C,BraA09g061530.3C,BraA03g016950.3C,BraA01g004740.3C,BraA03g042000.3C,BraA04g009760.3C,BraA03g059810.3C,BraA02g009510.3C,BraA03g012550.3C,BraA03g009370.3C,BraA09g018800.3C,BraA05g030370.3C,BraA01g0…
GO:0006950	response to stress	biological_process	0.002007	0.049025	361	6512	1457	30047	BraA09g059530.3C,BraA02g026050.3C,BraA10g005080.3C,BraA10g009570.3C,BraA03g029250.3C,BraA06g038630.3C,BraA09g060030.3C,BraA03g027890.3C,BraA01g015820.3C,BraA02g021680.3C,BraA09g003530.3C,BraA08g018420.3C,BraA10g025590.3C,BraA03g009590.3C,BraA10g026800.3C,BraA10g014260.3C,BraA10g006750.3C,BraA09g028100.3C,BraA04g005310.3C,BraA03g029440.3C,BraA05g008080.3C,BraA02g043220.3C,BraA06g042460.3C,BraA10g0…
GO:0015276	ligand-gated ion channel activity	molecular_function	0.0021021	0.050819	37	6512	109	30047	BraA07g038500.3C,BraA07g035440.3C,BraA03g060390.3C,BraA08g007140.3C,BraA08g008870.3C,BraA02g033370.3C,BraA02g003910.3C,BraAnng005150.3C,BraA09g022610.3C,BraA09g010980.3C,BraA04g002940.3C,BraA09g042320.3C,BraA04g021040.3C,BraA03g057130.3C,BraA06g035320.3C,BraA01g003100.3C,BraA03g005600.3C,BraA07g039130.3C,BraA04g021050.3C,BraA10g002590.3C,BraA05g012490.3C,BraA10g014710.3C,BraA04g018400.3C,BraA01g0…
GO:0022834	ligand-gated channel activity	molecular_function	0.0021021	0.050819	37	6512	109	30047	BraA03g005600.3C,BraA01g003100.3C,BraA06g035320.3C,BraA03g057130.3C,BraA04g021040.3C,BraA09g042320.3C,BraA04g002940.3C,BraA09g010980.3C,BraA09g022610.3C,BraAnng005150.3C,BraA02g033370.3C,BraA08g008870.3C,BraA02g003910.3C,BraA08g007140.3C,BraA03g060390.3C,BraA07g035440.3C,BraA07g038500.3C,BraA04g002950.3C,BraA05g014930.3C,BraA10g022910.3C,BraA04g021030.3C,BraA02g039730.3C,BraA04g021060.3C,BraA02g0…
GO:0044057	regulation of system process	biological_process	0.0021587	0.051485	8	6512	13	30047	BraA07g019190.3C,BraA09g021100.3C,BraA02g024370.3C,BraA04g009160.3C,BraAnng003470.3C,BraA02g022770.3C,BraA01g020480.3C,BraA05g020450.3C
GO:0010827	regulation of glucose transport	biological_process	0.0023486	0.051485	5	6512	6	30047	BraA01g014850.3C,BraA05g016030.3C,BraA03g007020.3C,BraA09g045860.3C,BraA06g031800.3C
GO:0010829	negative regulation of glucose transport	biological_process	0.0023486	0.051485	5	6512	6	30047	BraA06g031800.3C,BraA09g045860.3C,BraA03g007020.3C,BraA05g016030.3C,BraA01g014850.3C
GO:0015758	glucose transport	biological_process	0.0023486	0.051485	5	6512	6	30047	BraA05g016030.3C,BraA03g007020.3C,BraA09g045860.3C,BraA06g031800.3C,BraA01g014850.3C
GO:0046323	glucose import	biological_process	0.0023486	0.051485	5	6512	6	30047	BraA01g014850.3C,BraA05g016030.3C,BraA03g007020.3C,BraA09g045860.3C,BraA06g031800.3C
GO:0046324	regulation of glucose import	biological_process	0.0023486	0.051485	5	6512	6	30047	BraA05g016030.3C,BraA09g045860.3C,BraA06g031800.3C,BraA03g007020.3C,BraA01g014850.3C
GO:0046325	negative regulation of glucose import	biological_process	0.0023486	0.051485	5	6512	6	30047	BraA05g016030.3C,BraA03g007020.3C,BraA09g045860.3C,BraA06g031800.3C,BraA01g014850.3C
GO:0004779	sulfate adenylyltransferase activity	molecular_function	0.0023486	0.051485	5	6512	6	30047	BraA05g024320.3C,BraA03g040710.3C,BraA06g043230.3C,BraA06g015390.3C,BraA01g022010.3C
GO:0004781	sulfate adenylyltransferase (ATP) activity	molecular_function	0.0023486	0.051485	5	6512	6	30047	BraA01g022010.3C,BraA06g043230.3C,BraA06g015390.3C,BraA03g040710.3C,BraA05g024320.3C
GO:0000295	adenine nucleotide transmembrane transporter activity	molecular_function	0.0023491	0.051485	5	6512	6	30047	BraA07g025700.3C,BraA03g054970.3C,BraA08g029390.3C,BraA10g027520.3C,BraA06g011380.3C
GO:0005346	purine ribonucleotide transmembrane transporter activity	molecular_function	0.0023491	0.051485	5	6512	6	30047	BraA07g025700.3C,BraA08g029390.3C,BraA03g054970.3C,BraA10g027520.3C,BraA06g011380.3C
GO:0005347	ATP transmembrane transporter activity	molecular_function	0.0023491	0.051485	5	6512	6	30047	BraA07g025700.3C,BraA03g054970.3C,BraA08g029390.3C,BraA10g027520.3C,BraA06g011380.3C
GO:0005471	ATP:ADP antiporter activity	molecular_function	0.0023491	0.051485	5	6512	6	30047	BraA10g027520.3C,BraA06g011380.3C,BraA07g025700.3C,BraA08g029390.3C,BraA03g054970.3C
GO:0015211	purine nucleoside transmembrane transporter activity	molecular_function	0.0023491	0.051485	5	6512	6	30047	BraA07g025700.3C,BraA08g029390.3C,BraA03g054970.3C,BraA10g027520.3C,BraA06g011380.3C
GO:0015215	nucleotide transmembrane transporter activity	molecular_function	0.0023491	0.051485	5	6512	6	30047	BraA10g027520.3C,BraA06g011380.3C,BraA07g025700.3C,BraA03g054970.3C,BraA08g029390.3C
GO:0015216	purine nucleotide transmembrane transporter activity	molecular_function	0.0023491	0.051485	5	6512	6	30047	BraA06g011380.3C,BraA10g027520.3C,BraA08g029390.3C,BraA03g054970.3C,BraA07g025700.3C
GO:0015217	ADP transmembrane transporter activity	molecular_function	0.0023491	0.051485	5	6512	6	30047	BraA03g054970.3C,BraA08g029390.3C,BraA07g025700.3C,BraA06g011380.3C,BraA10g027520.3C
GO:0015301	anion:anion antiporter activity	molecular_function	0.0023491	0.051485	5	6512	6	30047	BraA06g011380.3C,BraA10g027520.3C,BraA07g025700.3C,BraA08g029390.3C,BraA03g054970.3C
GO:0015605	organophosphate ester transmembrane transporter activity	molecular_function	0.0023491	0.051485	5	6512	6	30047	BraA07g025700.3C,BraA08g029390.3C,BraA03g054970.3C,BraA06g011380.3C,BraA10g027520.3C
GO:0004809	tRNA (guanine-N2-)-methyltransferase activity	molecular_function	0.0023492	0.051485	5	6512	6	30047	BraA01g018050.3C,BraA03g007070.3C,BraA09g046270.3C,BraA10g023090.3C,BraA01g044660.3C
GO:0005975	carbohydrate metabolic process	biological_process	0.002411	0.052593	346	6512	1396	30047	BraA03g003980.3C,BraA07g030560.3C,BraA04g031270.3C,BraA05g037480.3C,BraA06g038130.3C,BraA03g037730.3C,BraA09g024980.3C,BraA01g034800.3C,BraA09g058940.3C,BraA08g029270.3C,BraA05g016030.3C,BraA03g021400.3C,BraA09g017780.3C,BraA10g013880.3C,BraA03g016950.3C,BraA05g032520.3C,BraA10g015720.3C,BraA02g023000.3C,BraA01g004740.3C,BraA03g019410.3C,BraA09g062710.3C,BraA06g044400.3C,BraA09g006300.3C,BraA07g0…
GO:0006403	RNA localization	biological_process	0.0024824	0.053163	17	6512	40	30047	BraA07g032690.3C,BraA02g039760.3C,BraA05g031170.3C,BraA08g017350.3C,BraA03g032200.3C,BraA04g014630.3C,BraA06g015580.3C,BraA08g027550.3C,BraA03g045910.3C,BraA01g018370.3C,BraA02g008550.3C,BraA03g020410.3C,BraA09g059600.3C,BraA03g036330.3C,BraA03g047800.3C,BraA08g021070.3C,BraA04g011330.3C
GO:0050657	nucleic acid transport	biological_process	0.0024824	0.053163	17	6512	40	30047	BraA03g036330.3C,BraA04g011330.3C,BraA03g047800.3C,BraA08g021070.3C,BraA03g020410.3C,BraA09g059600.3C,BraA02g008550.3C,BraA06g015580.3C,BraA04g014630.3C,BraA03g032200.3C,BraA01g018370.3C,BraA03g045910.3C,BraA08g027550.3C,BraA07g032690.3C,BraA05g031170.3C,BraA02g039760.3C,BraA08g017350.3C
GO:0050658	RNA transport	biological_process	0.0024824	0.053163	17	6512	40	30047	BraA05g031170.3C,BraA02g039760.3C,BraA08g017350.3C,BraA07g032690.3C,BraA08g027550.3C,BraA01g018370.3C,BraA03g045910.3C,BraA03g032200.3C,BraA04g014630.3C,BraA06g015580.3C,BraA02g008550.3C,BraA03g020410.3C,BraA09g059600.3C,BraA08g021070.3C,BraA03g047800.3C,BraA04g011330.3C,BraA03g036330.3C
GO:0051236	establishment of RNA localization	biological_process	0.0024824	0.053163	17	6512	40	30047	BraA03g036330.3C,BraA04g011330.3C,BraA08g021070.3C,BraA03g047800.3C,BraA09g059600.3C,BraA03g020410.3C,BraA02g008550.3C,BraA04g014630.3C,BraA06g015580.3C,BraA03g032200.3C,BraA01g018370.3C,BraA03g045910.3C,BraA08g027550.3C,BraA07g032690.3C,BraA08g017350.3C,BraA05g031170.3C,BraA02g039760.3C
GO:0046677	response to antibiotic	biological_process	0.0026708	0.056936	9	6512	16	30047	BraA06g006630.3C,BraA08g029200.3C,BraA01g021310.3C,BraA01g011120.3C,BraA02g019750.3C,BraA10g030540.3C,BraA09g049400.3C,BraA01g039890.3C,BraA07g032490.3C
GO:0005815	microtubule organizing center	cellular_component	0.0028477	0.060433	26	6512	71	30047	BraA07g016490.3C,BraA09g040900.3C,BraA07g021930.3C,BraA06g011020.3C,BraA08g001190.3C,BraA07g001800.3C,BraA07g040980.3C,BraA05g001810.3C,BraA09g062950.3C,BraA04g022900.3C,BraA02g026110.3C,BraA09g024050.3C,BraA01g008700.3C,BraA08g002290.3C,BraA06g015390.3C,BraA04g025560.3C,BraA01g018370.3C,BraA03g009280.3C,BraA07g005790.3C,BraA03g019840.3C,BraA05g006520.3C,BraA02g017550.3C,BraA03g021530.3C,BraA02g0…
GO:1902589	single-organism organelle organization	biological_process	0.0028993	0.06125	151	6512	568	30047	BraA03g049280.3C,BraA06g029980.3C,BraA07g027190.3C,BraA10g009770.3C,BraA09g033750.3C,BraA01g036390.3C,BraA02g001560.3C,BraA02g022810.3C,BraA02g037540.3C,BraA03g035760.3C,BraA05g032250.3C,BraA08g020660.3C,BraA04g017840.3C,BraA03g039230.3C,BraA06g014360.3C,BraA06g012460.3C,BraA02g002170.3C,BraA05g029430.3C,BraA03g025860.3C,BraA01g040470.3C,BraA09g054420.3C,BraA09g025640.3C,BraA06g039360.3C,BraA10g0…
GO:0044425	membrane part	cellular_component	0.0029883	0.062848	935	6512	4002	30047	BraA09g003770.3C,BraA01g030600.3C,BraA06g022780.3C,BraA03g034410.3C,BraA05g020220.3C,BraA10g009570.3C,BraA07g020860.3C,BraA01g004080.3C,BraA09g054870.3C,BraA10g005080.3C,BraA08g004440.3C,BraA07g040210.3C,BraA01g041830.3C,BraA03g039650.3C,BraA09g034800.3C,BraA07g004240.3C,BraA01g036370.3C,BraA01g028370.3C,BraA03g029460.3C,BraA03g033410.3C,BraA03g033230.3C,BraA03g029440.3C,BraA09g024650.3C,BraA06g0…
GO:0016837	carbon-oxygen lyase activity, acting on polysaccharides	molecular_function	0.0031291	0.065516	11	6512	22	30047	BraA10g023560.3C,BraA08g021510.3C,BraA01g001060.3C,BraA06g017010.3C,BraA03g006600.3C,BraA09g058630.3C,BraA06g039370.3C,BraA08g021500.3C,BraA07g023700.3C,BraA09g023320.3C,BraA08g029780.3C
GO:0051539	4 iron, 4 sulfur cluster binding	molecular_function	0.0031546	0.065755	12	6512	25	30047	BraA01g002840.3C,BraA07g036470.3C,BraA10g008370.3C,BraA09g063180.3C,BraA09g061340.3C,BraA01g028280.3C,BraA02g028450.3C,BraA03g016960.3C,BraA03g003660.3C,BraA09g063520.3C,BraA10g030070.3C,BraA03g052600.3C
GO:0008645	hexose transport	biological_process	0.0032085	0.066584	7	6512	11	30047	BraA02g030060.3C,BraA01g014850.3C,BraA09g045860.3C,BraA06g031800.3C,BraA03g007020.3C,BraA05g016030.3C,BraA06g013230.3C
GO:0015931	nucleobase-containing compound transport	biological_process	0.0033952	0.069981	17	6512	41	30047	BraA02g039760.3C,BraA05g031170.3C,BraA08g017350.3C,BraA07g032690.3C,BraA08g027550.3C,BraA03g045910.3C,BraA01g018370.3C,BraA03g032200.3C,BraA06g015580.3C,BraA04g014630.3C,BraA02g008550.3C,BraA03g020410.3C,BraA09g059600.3C,BraA08g021070.3C,BraA03g047800.3C,BraA04g011330.3C,BraA03g036330.3C
GO:0098805	whole membrane	cellular_component	0.0034021	0.069981	88	6512	311	30047	BraA05g029080.3C,BraA04g012620.3C,BraA03g009040.3C,BraA05g020060.3C,BraA03g024050.3C,BraA09g058460.3C,BraA10g015380.3C,BraA03g033640.3C,BraA09g044240.3C,BraA10g017630.3C,BraA05g027820.3C,BraA05g038610.3C,BraA08g017160.3C,BraA10g022910.3C,BraA03g010750.3C,BraA09g048440.3C,BraA10g001620.3C,BraA01g006340.3C,BraA06g000900.3C,BraA02g023510.3C,BraA04g020750.3C,BraA08g018360.3C,BraA01g021460.3C,BraA08g0…
GO:0005819	spindle	cellular_component	0.0037191	0.076168	38	6512	116	30047	BraA06g015390.3C,BraA06g007480.3C,BraA05g009980.3C,BraA03g028750.3C,BraA02g026110.3C,BraA09g024050.3C,BraA07g023600.3C,BraA07g005790.3C,BraA03g019840.3C,BraA01g006110.3C,BraA03g057200.3C,BraA05g024770.3C,BraA08g017000.3C,BraA04g007730.3C,BraA08g001190.3C,BraA07g001800.3C,BraA10g012640.3C,BraA01g018370.3C,BraA04g025560.3C,BraA05g027670.3C,BraA02g020620.3C,BraA06g014360.3C,BraA07g025790.3C,BraA02g0…
GO:0034637	cellular carbohydrate biosynthetic process	biological_process	0.003802	0.077528	48	6512	154	30047	BraA03g061770.3C,BraA07g041090.3C,BraA05g004130.3C,BraA06g015140.3C,BraA06g027920.3C,BraA04g019210.3C,BraA03g018650.3C,BraA04g001820.3C,BraA05g012090.3C,BraA01g028140.3C,BraA03g047890.3C,BraA01g000670.3C,BraA10g001350.3C,BraA07g023680.3C,BraA04g025560.3C,BraA01g000390.3C,BraA08g021830.3C,BraA03g002060.3C,BraA09g010020.3C,BraA05g031480.3C,BraA06g012940.3C,BraA05g016660.3C,BraA04g016350.3C,BraA05g0…
GO:0050794	regulation of cellular process	biological_process	0.003961	0.080133	1132	6512	4896	30047	BraA09g064950.3C,BraA01g005010.3C,BraA07g021890.3C,BraA01g034560.3C,BraA05g024770.3C,BraAnng003660.3C,BraA09g009380.3C,BraA09g016320.3C,BraA03g028480.3C,BraA05g010040.3C,BraA02g013380.3C,BraA01g027820.3C,BraA10g029030.3C,BraA05g009980.3C,BraA01g036040.3C,BraA03g015130.3C,BraA02g035080.3C,BraA08g014920.3C,BraA04g002610.3C,BraA02g016310.3C,BraA01g044360.3C,BraA08g000520.3C,BraA06g009760.3C,BraA08g0…
GO:0000070	mitotic sister chromatid segregation	biological_process	0.003981	0.080133	15	6512	35	30047	BraA03g039230.3C,BraA07g041230.3C,BraA10g005080.3C,BraA03g017030.3C,BraA06g018550.3C,BraA02g002510.3C,BraA05g012320.3C,BraA07g020860.3C,BraA06g000030.3C,BraA02g044280.3C,BraA05g027420.3C,BraA01g024640.3C,BraA05g039620.3C,BraA07g023600.3C,BraA05g019380.3C
GO:0000819	sister chromatid segregation	biological_process	0.003981	0.080133	15	6512	35	30047	BraA01g024640.3C,BraA05g027420.3C,BraA07g023600.3C,BraA05g039620.3C,BraA05g019380.3C,BraA06g000030.3C,BraA02g044280.3C,BraA06g018550.3C,BraA05g012320.3C,BraA02g002510.3C,BraA07g020860.3C,BraA07g041230.3C,BraA03g039230.3C,BraA10g005080.3C,BraA03g017030.3C
GO:0055085	transmembrane transport	biological_process	0.0040236	0.080644	368	6512	1503	30047	BraA06g012580.3C,BraA02g037540.3C,BraA01g029650.3C,BraA09g042860.3C,BraAnng000660.3C,BraA01g016340.3C,BraA04g020130.3C,BraA06g020880.3C,BraA09g054420.3C,BraA06g020540.3C,BraA06g026110.3C,BraA01g004950.3C,BraA02g043970.3C,BraA01g030800.3C,BraA02g044040.3C,BraA02g011680.3C,BraA09g019590.3C,BraA06g026220.3C,BraA01g033760.3C,BraA05g041770.3C,BraA08g012750.3C,BraA04g015430.3C,BraA07g038750.3C,BraA03g0…
GO:0071705	nitrogen compound transport	biological_process	0.0045676	0.09026	61	6512	206	30047	BraA03g036330.3C,BraA09g001280.3C,BraA09g033000.3C,BraA09g032420.3C,BraA08g021070.3C,BraA02g035810.3C,BraA09g059600.3C,BraA08g022890.3C,BraA09g004010.3C,BraA08g005140.3C,BraA09g023770.3C,BraA07g030560.3C,BraA02g035480.3C,BraA03g059960.3C,BraA04g001980.3C,BraA07g019670.3C,BraA02g025940.3C,BraA08g027550.3C,BraA06g035880.3C,BraA08g014720.3C,BraA06g038900.3C,BraA05g033910.3C,BraA02g039760.3C,BraA07g0…
GO:0030126	COPI vesicle coat	cellular_component	0.0045919	0.09026	9	6512	17	30047	BraA02g033370.3C,BraA01g003780.3C,BraA08g017160.3C,BraA03g036190.3C,BraA08g015600.3C,BraA03g056890.3C,BraA01g006340.3C,BraA06g043900.3C,BraA09g054870.3C
GO:0030137	COPI-coated vesicle	cellular_component	0.0045919	0.09026	9	6512	17	30047	BraA02g033370.3C,BraA01g003780.3C,BraA03g036190.3C,BraA08g017160.3C,BraA03g056890.3C,BraA08g015600.3C,BraA01g006340.3C,BraA06g043900.3C,BraA09g054870.3C
GO:0030663	COPI-coated vesicle membrane	cellular_component	0.0045919	0.09026	9	6512	17	30047	BraA08g015600.3C,BraA03g056890.3C,BraA02g033370.3C,BraA01g003780.3C,BraA03g036190.3C,BraA08g017160.3C,BraA01g006340.3C,BraA06g043900.3C,BraA09g054870.3C
GO:0005215	transporter activity	molecular_function	0.0046065	0.09026	511	6512	2133	30047	BraA09g013500.3C,BraA01g021540.3C,BraA06g035600.3C,BraA01g008800.3C,BraA10g015570.3C,BraA05g003480.3C,BraA01g010220.3C,BraA08g033270.3C,BraA05g030620.3C,BraA10g017840.3C,BraA03g028590.3C,BraA07g016290.3C,BraA04g029410.3C,BraA05g001050.3C,BraA02g028580.3C,BraA06g012320.3C,BraA07g015170.3C,BraA03g047500.3C,BraA07g003120.3C,BraA10g000100.3C,BraA07g026960.3C,BraA09g054760.3C,BraA05g010850.3C,BraA02g0…
GO:0032446	protein modification by small protein conjugation	biological_process	0.0046188	0.09026	51	6512	167	30047	BraA03g012550.3C,BraA03g021550.3C,BraA05g039620.3C,BraA10g021100.3C,BraA05g009420.3C,BraA07g035670.3C,BraA09g043130.3C,BraA10g020380.3C,BraA09g045140.3C,BraA04g001310.3C,BraA05g035160.3C,BraA06g028680.3C,BraA01g002240.3C,BraA08g003500.3C,BraA04g008680.3C,BraA08g020660.3C,BraA03g008480.3C,BraA03g039230.3C,BraA07g016520.3C,BraA04g015870.3C,BraA02g043200.3C,BraA08g020750.3C,BraA05g027420.3C,BraA06g0…
GO:0016482	cytoplasmic transport	biological_process	0.0051029	0.099209	83	6512	295	30047	BraA10g008170.3C,BraA03g018150.3C,BraA06g040580.3C,BraA04g022750.3C,BraA05g027500.3C,BraA09g014740.3C,BraA09g002390.3C,BraA05g010520.3C,BraA09g023130.3C,BraA01g041830.3C,BraA07g031150.3C,BraA09g056980.3C,BraA09g060030.3C,BraA03g023010.3C,BraA02g040530.3C,BraA02g039740.3C,BraA09g054690.3C,BraA05g033180.3C,BraA08g033270.3C,BraA05g036410.3C,BraA03g015620.3C,BraA01g040290.3C,BraA02g012100.3C,BraA02g0…
GO:0004519	endonuclease activity	molecular_function	0.0051191	0.099209	61	6512	207	30047	BraA05g000150.3C,BraA07g022620.3C,BraA02g040320.3C,BraA05g020120.3C,BraA05g041870.3C,BraA06g002900.3C,BraA03g035310.3C,BraA03g030580.3C,BraA06g017060.3C,BraA09g014800.3C,BraA04g020480.3C,BraA02g002350.3C,BraA03g006960.3C,BraA01g009430.3C,BraA09g018500.3C,BraA01g011560.3C,BraA01g012170.3C,BraA04g008080.3C,BraA06g038510.3C,BraA08g019490.3C,BraA09g058810.3C,BraA05g026850.3C,BraA03g003220.3C,BraA10g0…
GO:0044267	cellular protein metabolic process	biological_process	0.0053289	0.10285	936	6512	4028	30047	BraA03g000450.3C,BraA06g041240.3C,BraA06g017360.3C,BraA04g017620.3C,BraA06g007620.3C,BraA09g032450.3C,BraA06g008530.3C,BraA01g015210.3C,BraA03g051530.3C,BraA01g008140.3C,BraA07g006660.3C,BraA06g041030.3C,BraA07g027380.3C,BraA02g041920.3C,BraA07g004540.3C,BraA09g015010.3C,BraA09g038370.3C,BraA07g023320.3C,BraA07g003430.3C,BraA05g000150.3C,BraA01g042220.3C,BraA01g041520.3C,BraA06g011020.3C,BraA05g0…
GO:0005991	trehalose metabolic process	biological_process	0.0054564	0.10463	18	6512	46	30047	BraA04g016350.3C,BraA03g052820.3C,BraA05g012790.3C,BraA08g021830.3C,BraA01g033870.3C,BraA09g031680.3C,BraA07g030900.3C,BraA04g025560.3C,BraA01g028140.3C,BraA03g047890.3C,BraA01g041280.3C,BraA01g000670.3C,BraA03g018650.3C,BraA03g051820.3C,BraA04g019210.3C,BraA03g061770.3C,BraA07g041090.3C,BraA03g053950.3C
GO:0022836	gated channel activity	molecular_function	0.0054659	0.10463	54	6512	180	30047	BraA07g035440.3C,BraA06g032950.3C,BraA07g038500.3C,BraA08g007140.3C,BraA03g060390.3C,BraA01g040400.3C,BraAnng005150.3C,BraA09g052160.3C,BraA08g008870.3C,BraA02g033370.3C,BraA02g003910.3C,BraA09g022610.3C,BraA01g021540.3C,BraA01g031680.3C,BraA03g026130.3C,BraA10g004800.3C,BraA10g010900.3C,BraA09g042320.3C,BraA04g002940.3C,BraA09g010980.3C,BraA05g027110.3C,BraA03g057130.3C,BraA04g021040.3C,BraA06g0…
GO:0004497	monooxygenase activity	molecular_function	0.0055021	0.1049	32	6512	96	30047	BraA02g038120.3C,BraA09g064040.3C,BraA04g017000.3C,BraA10g024120.3C,BraA03g036560.3C,BraA05g020100.3C,BraA10g019630.3C,BraA03g036550.3C,BraA06g017010.3C,BraA01g037460.3C,BraA02g001470.3C,BraA01g005530.3C,BraA02g042450.3C,BraA02g041690.3C,BraA10g007590.3C,BraA03g040050.3C,BraA09g015560.3C,BraA03g044450.3C,BraA09g015570.3C,BraA03g048370.3C,BraA06g012090.3C,BraA09g001570.3C,BraA09g006260.3C,BraA05g0…
GO:0016893	endonuclease activity, active with either ribo- or deoxyribonucleic acids and producing 5'-phosphomonoesters	molecular_function	0.005789	0.10941	42	6512	134	30047	BraA09g003030.3C,BraA01g001380.3C,BraA09g035280.3C,BraA08g019490.3C,BraA06g038510.3C,BraA05g026850.3C,BraA04g008080.3C,BraA02g026190.3C,BraA10g032490.3C,BraA02g002350.3C,BraA04g020480.3C,BraA03g030580.3C,BraA01g011560.3C,BraA03g006960.3C,BraA09g018500.3C,BraA05g020120.3C,BraA07g022620.3C,BraA02g040320.3C,BraA05g000150.3C,BraA05g041870.3C,BraA06g002900.3C,BraA02g024960.3C,BraA02g027140.3C,BraA03g0…
GO:0007088	regulation of mitotic nuclear division	biological_process	0.0059456	0.10941	14	6512	33	30047	BraA06g000030.3C,BraA01g024640.3C,BraA05g027420.3C,BraA07g023600.3C,BraA05g039620.3C,BraA05g019380.3C,BraA03g039230.3C,BraA07g041230.3C,BraA10g005080.3C,BraA03g015310.3C,BraA03g017030.3C,BraA02g002510.3C,BraA06g018550.3C,BraA07g020860.3C
GO:0044770	cell cycle phase transition	biological_process	0.0059456	0.10941	14	6512	33	30047	BraA07g041230.3C,BraA03g039230.3C,BraA03g017030.3C,BraA10g005080.3C,BraA03g015310.3C,BraA07g020860.3C,BraA06g018550.3C,BraA02g002510.3C,BraA06g000030.3C,BraA05g027420.3C,BraA01g024640.3C,BraA07g023600.3C,BraA05g039620.3C,BraA05g019380.3C
GO:0044772	mitotic cell cycle phase transition	biological_process	0.0059456	0.10941	14	6512	33	30047	BraA01g024640.3C,BraA05g027420.3C,BraA07g023600.3C,BraA05g019380.3C,BraA05g039620.3C,BraA06g000030.3C,BraA07g020860.3C,BraA02g002510.3C,BraA06g018550.3C,BraA03g039230.3C,BraA07g041230.3C,BraA03g017030.3C,BraA10g005080.3C,BraA03g015310.3C
GO:1901987	regulation of cell cycle phase transition	biological_process	0.0059456	0.10941	14	6512	33	30047	BraA06g000030.3C,BraA07g023600.3C,BraA05g039620.3C,BraA05g019380.3C,BraA05g027420.3C,BraA01g024640.3C,BraA03g017030.3C,BraA10g005080.3C,BraA03g015310.3C,BraA03g039230.3C,BraA07g041230.3C,BraA07g020860.3C,BraA02g002510.3C,BraA06g018550.3C
GO:1901990	regulation of mitotic cell cycle phase transition	biological_process	0.0059456	0.10941	14	6512	33	30047	BraA02g002510.3C,BraA06g018550.3C,BraA07g020860.3C,BraA07g041230.3C,BraA03g039230.3C,BraA10g005080.3C,BraA03g015310.3C,BraA03g017030.3C,BraA01g024640.3C,BraA05g027420.3C,BraA05g019380.3C,BraA07g023600.3C,BraA05g039620.3C,BraA06g000030.3C
GO:0015932	nucleobase-containing compound transmembrane transporter activity	molecular_function	0.0059483	0.10941	14	6512	33	30047	BraA03g032200.3C,BraA08g029390.3C,BraA03g054970.3C,BraA04g011330.3C,BraA08g035110.3C,BraA07g025700.3C,BraA10g027520.3C,BraA06g011380.3C,BraA09g024710.3C,BraA09g012470.3C,BraA09g024750.3C,BraA07g032690.3C,BraA03g023060.3C,BraA05g031170.3C
GO:0005798	Golgi-associated vesicle	cellular_component	0.0059488	0.10941	14	6512	33	30047	BraA03g056890.3C,BraA08g015600.3C,BraA05g035740.3C,BraA05g037780.3C,BraA03g036190.3C,BraA08g017160.3C,BraA01g003780.3C,BraA03g033700.3C,BraA02g033370.3C,BraA01g006340.3C,BraA09g054870.3C,BraA06g043900.3C,BraA03g000680.3C,BraA07g008870.3C
GO:0030660	Golgi-associated vesicle membrane	cellular_component	0.0059488	0.10941	14	6512	33	30047	BraA06g043900.3C,BraA09g054870.3C,BraA01g006340.3C,BraA03g000680.3C,BraA07g008870.3C,BraA03g056890.3C,BraA08g015600.3C,BraA08g017160.3C,BraA01g003780.3C,BraA03g036190.3C,BraA03g033700.3C,BraA02g033370.3C,BraA05g035740.3C,BraA05g037780.3C
GO:0005984	disaccharide metabolic process	biological_process	0.0061116	0.11197	25	6512	71	30047	BraA08g021830.3C,BraA01g033870.3C,BraA05g012790.3C,BraA04g025560.3C,BraA07g030900.3C,BraA09g031680.3C,BraA06g032320.3C,BraA04g016350.3C,BraA03g009800.3C,BraA05g031480.3C,BraA04g005620.3C,BraA10g019610.3C,BraA03g052820.3C,BraA04g019210.3C,BraA03g051820.3C,BraA03g053950.3C,BraA07g041090.3C,BraA03g061770.3C,BraA01g000670.3C,BraA01g041280.3C,BraA02g008890.3C,BraA03g047890.3C,BraA01g028140.3C,BraA02g0…
GO:0007091	metaphase/anaphase transition of mitotic cell cycle	biological_process	0.0064075	0.11213	13	6512	30	30047	BraA05g019380.3C,BraA07g023600.3C,BraA05g039620.3C,BraA05g027420.3C,BraA01g024640.3C,BraA06g000030.3C,BraA07g020860.3C,BraA06g018550.3C,BraA02g002510.3C,BraA03g017030.3C,BraA10g005080.3C,BraA03g039230.3C,BraA07g041230.3C
GO:0010965	regulation of mitotic sister chromatid separation	biological_process	0.0064075	0.11213	13	6512	30	30047	BraA07g023600.3C,BraA05g019380.3C,BraA05g039620.3C,BraA05g027420.3C,BraA01g024640.3C,BraA06g000030.3C,BraA02g002510.3C,BraA06g018550.3C,BraA07g020860.3C,BraA10g005080.3C,BraA03g017030.3C,BraA03g039230.3C,BraA07g041230.3C
GO:0030071	regulation of mitotic metaphase/anaphase transition	biological_process	0.0064075	0.11213	13	6512	30	30047	BraA06g000030.3C,BraA07g023600.3C,BraA05g019380.3C,BraA05g039620.3C,BraA05g027420.3C,BraA01g024640.3C,BraA10g005080.3C,BraA03g017030.3C,BraA03g039230.3C,BraA07g041230.3C,BraA02g002510.3C,BraA06g018550.3C,BraA07g020860.3C
GO:0031145	anaphase-promoting complex-dependent proteasomal ubiquitin-dependent protein catabolic process	biological_process	0.0064075	0.11213	13	6512	30	30047	BraA03g017030.3C,BraA10g005080.3C,BraA03g039230.3C,BraA07g041230.3C,BraA07g020860.3C,BraA06g018550.3C,BraA02g002510.3C,BraA06g000030.3C,BraA05g039620.3C,BraA07g023600.3C,BraA05g019380.3C,BraA05g027420.3C,BraA01g024640.3C
GO:0032434	regulation of proteasomal ubiquitin-dependent protein catabolic process	biological_process	0.0064075	0.11213	13	6512	30	30047	BraA06g000030.3C,BraA05g019380.3C,BraA07g023600.3C,BraA05g039620.3C,BraA01g024640.3C,BraA05g027420.3C,BraA03g017030.3C,BraA10g005080.3C,BraA03g039230.3C,BraA07g041230.3C,BraA07g020860.3C,BraA02g002510.3C,BraA06g018550.3C
GO:0033044	regulation of chromosome organization	biological_process	0.0064075	0.11213	13	6512	30	30047	BraA03g017030.3C,BraA10g005080.3C,BraA03g039230.3C,BraA07g041230.3C,BraA07g020860.3C,BraA02g002510.3C,BraA06g018550.3C,BraA06g000030.3C,BraA07g023600.3C,BraA05g019380.3C,BraA05g039620.3C,BraA01g024640.3C,BraA05g027420.3C
GO:0033045	regulation of sister chromatid segregation	biological_process	0.0064075	0.11213	13	6512	30	30047	BraA06g000030.3C,BraA05g027420.3C,BraA01g024640.3C,BraA07g023600.3C,BraA05g039620.3C,BraA05g019380.3C,BraA07g041230.3C,BraA03g039230.3C,BraA03g017030.3C,BraA10g005080.3C,BraA07g020860.3C,BraA06g018550.3C,BraA02g002510.3C
GO:0033047	regulation of mitotic sister chromatid segregation	biological_process	0.0064075	0.11213	13	6512	30	30047	BraA06g000030.3C,BraA05g039620.3C,BraA07g023600.3C,BraA05g019380.3C,BraA05g027420.3C,BraA01g024640.3C,BraA03g017030.3C,BraA10g005080.3C,BraA03g039230.3C,BraA07g041230.3C,BraA07g020860.3C,BraA06g018550.3C,BraA02g002510.3C
GO:0044784	metaphase/anaphase transition of cell cycle	biological_process	0.0064075	0.11213	13	6512	30	30047	BraA05g039620.3C,BraA07g023600.3C,BraA05g019380.3C,BraA05g027420.3C,BraA01g024640.3C,BraA06g000030.3C,BraA02g002510.3C,BraA06g018550.3C,BraA07g020860.3C,BraA10g005080.3C,BraA03g017030.3C,BraA03g039230.3C,BraA07g041230.3C
GO:0051306	mitotic sister chromatid separation	biological_process	0.0064075	0.11213	13	6512	30	30047	BraA05g039620.3C,BraA07g023600.3C,BraA05g019380.3C,BraA05g027420.3C,BraA01g024640.3C,BraA06g000030.3C,BraA07g020860.3C,BraA02g002510.3C,BraA06g018550.3C,BraA03g017030.3C,BraA10g005080.3C,BraA03g039230.3C,BraA07g041230.3C
GO:0051983	regulation of chromosome segregation	biological_process	0.0064075	0.11213	13	6512	30	30047	BraA10g005080.3C,BraA03g017030.3C,BraA07g041230.3C,BraA03g039230.3C,BraA02g002510.3C,BraA06g018550.3C,BraA07g020860.3C,BraA06g000030.3C,BraA07g023600.3C,BraA05g039620.3C,BraA05g019380.3C,BraA01g024640.3C,BraA05g027420.3C
GO:1902099	regulation of metaphase/anaphase transition of cell cycle	biological_process	0.0064075	0.11213	13	6512	30	30047	BraA10g005080.3C,BraA03g017030.3C,BraA07g041230.3C,BraA03g039230.3C,BraA02g002510.3C,BraA06g018550.3C,BraA07g020860.3C,BraA06g000030.3C,BraA07g023600.3C,BraA05g019380.3C,BraA05g039620.3C,BraA01g024640.3C,BraA05g027420.3C
GO:0033692	cellular polysaccharide biosynthetic process	biological_process	0.0065365	0.11384	32	6512	97	30047	BraA01g000390.3C,BraA07g023680.3C,BraA10g001350.3C,BraA05g038540.3C,BraA09g010020.3C,BraA05g016660.3C,BraA06g012940.3C,BraA03g002060.3C,BraA06g015140.3C,BraA06g027920.3C,BraA05g004130.3C,BraA05g012090.3C,BraA04g001820.3C,BraA04g023460.3C,BraA10g025040.3C,BraA10g005030.3C,BraA09g002720.3C,BraA02g004690.3C,BraA01g041800.3C,BraA06g001350.3C,BraA02g023000.3C,BraA01g027210.3C,BraA05g032520.3C,BraA01g0…
GO:0005758	mitochondrial intermembrane space	cellular_component	0.0067206	0.11384	5	6512	7	30047	BraA09g008760.3C,BraA06g028960.3C,BraA03g040550.3C,BraA01g036880.3C,BraA10g022890.3C
GO:0016530	metallochaperone activity	molecular_function	0.0067206	0.11384	5	6512	7	30047	BraA03g040550.3C,BraA06g028960.3C,BraA09g008760.3C,BraA10g022890.3C,BraA01g036880.3C
GO:0016531	copper chaperone activity	molecular_function	0.0067206	0.11384	5	6512	7	30047	BraA03g040550.3C,BraA06g028960.3C,BraA09g008760.3C,BraA10g022890.3C,BraA01g036880.3C
GO:0031970	organelle envelope lumen	cellular_component	0.0067206	0.11384	5	6512	7	30047	BraA10g022890.3C,BraA01g036880.3C,BraA03g040550.3C,BraA09g008760.3C,BraA06g028960.3C
GO:0004555	alpha,alpha-trehalase activity	molecular_function	0.0067373	0.11384	5	6512	7	30047	BraA03g052820.3C,BraA09g031680.3C,BraA01g041280.3C,BraA01g033870.3C,BraA03g051820.3C
GO:0015927	trehalase activity	molecular_function	0.0067373	0.11384	5	6512	7	30047	BraA03g051820.3C,BraA01g041280.3C,BraA01g033870.3C,BraA09g031680.3C,BraA03g052820.3C
GO:0051051	negative regulation of transport	biological_process	0.0067457	0.11384	5	6512	7	30047	BraA06g031800.3C,BraA09g045860.3C,BraA03g007020.3C,BraA05g016030.3C,BraA01g014850.3C
GO:0004000	adenosine deaminase activity	molecular_function	0.0067471	0.11384	5	6512	7	30047	BraA10g000250.3C,BraA03g043160.3C,BraA03g008190.3C,BraA08g033280.3C,BraA05g036440.3C
GO:0008144	drug binding	molecular_function	0.0067479	0.11384	5	6512	7	30047	BraA05g019460.3C,BraA10g025470.3C,BraA06g003460.3C,BraA10g001550.3C,BraA07g004880.3C
GO:0016849	phosphorus-oxygen lyase activity	molecular_function	0.0074113	0.12458	10	6512	21	30047	BraA09g004940.3C,BraA08g020850.3C,BraA07g020580.3C,BraA02g033380.3C,BraA10g020070.3C,BraA09g005540.3C,BraA02g041420.3C,BraA03g030210.3C,BraA02g044250.3C,BraA02g021130.3C
GO:0004315	3-oxoacyl-[acyl-carrier-protein] synthase activity	molecular_function	0.0079093	0.13248	17	6512	44	30047	BraA10g030980.3C,BraA10g024320.3C,BraA09g012510.3C,BraA02g039900.3C,BraA04g027000.3C,BraA09g015550.3C,BraA01g003470.3C,BraA04g018400.3C,BraA08g015520.3C,BraA06g014840.3C,BraA09g055930.3C,BraA09g010410.3C,BraA09g037530.3C,BraA08g015290.3C,BraA03g043130.3C,BraA10g030680.3C,BraA07g004510.3C
GO:0098813	nuclear chromosome segregation	biological_process	0.0080369	0.13414	33	6512	102	30047	BraA09g018080.3C,BraA07g027190.3C,BraA07g027110.3C,BraA05g039620.3C,BraA07g003870.3C,BraA03g039230.3C,BraA06g018550.3C,BraA06g000030.3C,BraA01g040470.3C,BraA05g027420.3C,BraA07g025790.3C,BraA02g020620.3C,BraA06g014360.3C,BraA10g012640.3C,BraA01g024640.3C,BraA05g019380.3C,BraA07g041230.3C,BraA04g007730.3C,BraA05g024770.3C,BraA08g017000.3C,BraA02g002510.3C,BraA03g057200.3C,BraA01g006110.3C,BraA02g0…
GO:0004197	cysteine-type endopeptidase activity	molecular_function	0.0080921	0.13458	45	6512	148	30047	BraA01g022120.3C,BraA07g002770.3C,BraA06g009960.3C,BraA07g015480.3C,BraA06g018390.3C,BraA10g000800.3C,BraA04g015970.3C,BraA04g022440.3C,BraA07g015280.3C,BraA03g007000.3C,BraA07g035820.3C,BraA02g001350.3C,BraA05g027110.3C,BraA06g026460.3C,BraA10g014370.3C,BraA10g004800.3C,BraA01g033290.3C,BraA06g033430.3C,BraA06g007620.3C,BraA07g017580.3C,BraA09g052230.3C,BraA02g014100.3C,BraA04g022460.3C,BraA08g0…
GO:0030133	transport vesicle	cellular_component	0.0085199	0.13882	27	6512	80	30047	BraA09g061370.3C,BraA04g020090.3C,BraA06g039670.3C,BraA06g043270.3C,BraA06g020420.3C,BraA04g025560.3C,BraA07g008870.3C,BraA03g000680.3C,BraA05g038610.3C,BraA06g039580.3C,BraA10g017630.3C,BraA09g054690.3C,BraA09g023130.3C,BraA06g031300.3C,BraA09g002390.3C,BraA05g010520.3C,BraA04g020750.3C,BraA05g033180.3C,BraA03g018150.3C,BraA03g032140.3C,BraA02g035350.3C,BraA05g037780.3C,BraA04g019940.3C,BraA08g0…
GO:0098588	bounding membrane of organelle	cellular_component	0.0086551	0.13882	136	6512	521	30047	BraA07g007440.3C,BraA01g037500.3C,BraA01g023740.3C,BraA01g040040.3C,BraA06g001550.3C,BraA07g008870.3C,BraA04g014720.3C,BraA08g024340.3C,BraA09g054690.3C,BraA03g018150.3C,BraA06g027380.3C,BraA07g017220.3C,BraA03g021580.3C,BraA07g003920.3C,BraA04g016570.3C,BraA07g004450.3C,BraA06g043900.3C,BraA04g011180.3C,BraA03g049630.3C,BraA01g012760.3C,BraA02g037940.3C,BraA09g007040.3C,BraA01g013010.3C,BraA02g0…
GO:0061136	regulation of proteasomal protein catabolic process	biological_process	0.0088789	0.13882	13	6512	31	30047	BraA07g023600.3C,BraA05g019380.3C,BraA05g039620.3C,BraA01g024640.3C,BraA05g027420.3C,BraA06g000030.3C,BraA02g002510.3C,BraA06g018550.3C,BraA07g020860.3C,BraA10g005080.3C,BraA03g017030.3C,BraA07g041230.3C,BraA03g039230.3C
GO:1903050	regulation of proteolysis involved in cellular protein catabolic process	biological_process	0.0088789	0.13882	13	6512	31	30047	BraA06g000030.3C,BraA05g027420.3C,BraA01g024640.3C,BraA07g023600.3C,BraA05g019380.3C,BraA05g039620.3C,BraA03g039230.3C,BraA07g041230.3C,BraA10g005080.3C,BraA03g017030.3C,BraA06g018550.3C,BraA02g002510.3C,BraA07g020860.3C
GO:1903362	regulation of cellular protein catabolic process	biological_process	0.0088789	0.13882	13	6512	31	30047	BraA06g000030.3C,BraA07g023600.3C,BraA05g019380.3C,BraA05g039620.3C,BraA05g027420.3C,BraA01g024640.3C,BraA10g005080.3C,BraA03g017030.3C,BraA07g041230.3C,BraA03g039230.3C,BraA06g018550.3C,BraA02g002510.3C,BraA07g020860.3C
GO:0051186	cofactor metabolic process	biological_process	0.0088982	0.13882	124	6512	471	30047	BraA03g037030.3C,BraA10g009010.3C,BraA07g001140.3C,BraA03g001300.3C,BraA05g026090.3C,BraA06g024440.3C,BraA01g022650.3C,BraA03g016960.3C,BraA09g063180.3C,BraA09g003270.3C,BraA06g033820.3C,BraA01g023890.3C,BraA05g017870.3C,BraA03g046750.3C,BraA10g030110.3C,BraA03g007130.3C,BraA09g007950.3C,BraA04g010620.3C,BraA03g044450.3C,BraA05g008710.3C,BraA10g014150.3C,BraA01g035390.3C,BraA05g000150.3C,BraA09g0…
GO:0009250	glucan biosynthetic process	biological_process	0.0090037	0.13882	28	6512	84	30047	BraA05g016030.3C,BraA03g033230.3C,BraA05g004130.3C,BraA05g023600.3C,BraA01g014610.3C,BraA06g027920.3C,BraA05g037480.3C,BraA07g021720.3C,BraA05g012090.3C,BraA04g001820.3C,BraA09g024980.3C,BraA09g008400.3C,BraA01g041800.3C,BraA10g001350.3C,BraA09g002720.3C,BraA10g005030.3C,BraA02g004690.3C,BraA07g023680.3C,BraA10g025040.3C,BraA01g000390.3C,BraA04g023460.3C,BraA03g002060.3C,BraA09g010020.3C,BraA05g0…
GO:0009435	NAD biosynthetic process	biological_process	0.0091031	0.13882	4	6512	5	30047	BraA02g034700.3C,BraA09g019900.3C,BraA09g063180.3C,BraA10g008370.3C
GO:0019674	NAD metabolic process	biological_process	0.0091031	0.13882	4	6512	5	30047	BraA10g008370.3C,BraA02g034700.3C,BraA09g063180.3C,BraA09g019900.3C
GO:0033227	dsRNA transport	biological_process	0.0091109	0.13882	4	6512	5	30047	BraA04g011330.3C,BraA05g031170.3C,BraA07g032690.3C,BraA03g032200.3C
GO:0051032	nucleic acid transmembrane transporter activity	molecular_function	0.0091109	0.13882	4	6512	5	30047	BraA05g031170.3C,BraA04g011330.3C,BraA03g032200.3C,BraA07g032690.3C
GO:0051033	RNA transmembrane transporter activity	molecular_function	0.0091109	0.13882	4	6512	5	30047	BraA04g011330.3C,BraA05g031170.3C,BraA07g032690.3C,BraA03g032200.3C
GO:0019050	suppression by virus of host apoptotic process	biological_process	0.0091136	0.13882	4	6512	5	30047	BraA07g040990.3C,BraA03g056360.3C,BraA10g002280.3C,BraA05g027610.3C
GO:0033668	negative regulation by symbiont of host apoptotic process	biological_process	0.0091136	0.13882	4	6512	5	30047	BraA03g056360.3C,BraA07g040990.3C,BraA10g002280.3C,BraA05g027610.3C
GO:0039526	modulation by virus of host apoptotic process	biological_process	0.0091136	0.13882	4	6512	5	30047	BraA07g040990.3C,BraA03g056360.3C,BraA05g027610.3C,BraA10g002280.3C
GO:0044531	modulation of programmed cell death in other organism	biological_process	0.0091136	0.13882	4	6512	5	30047	BraA07g040990.3C,BraA03g056360.3C,BraA05g027610.3C,BraA10g002280.3C
GO:0044532	modulation of apoptotic process in other organism	biological_process	0.0091136	0.13882	4	6512	5	30047	BraA07g040990.3C,BraA03g056360.3C,BraA10g002280.3C,BraA05g027610.3C
GO:0052040	modulation by symbiont of host programmed cell death	biological_process	0.0091136	0.13882	4	6512	5	30047	BraA05g027610.3C,BraA10g002280.3C,BraA03g056360.3C,BraA07g040990.3C
GO:0052041	negative regulation by symbiont of host programmed cell death	biological_process	0.0091136	0.13882	4	6512	5	30047	BraA05g027610.3C,BraA10g002280.3C,BraA03g056360.3C,BraA07g040990.3C
GO:0052150	modulation by symbiont of host apoptotic process	biological_process	0.0091136	0.13882	4	6512	5	30047	BraA07g040990.3C,BraA03g056360.3C,BraA10g002280.3C,BraA05g027610.3C
GO:0052248	modulation of programmed cell death in other organism involved in symbiotic interaction	biological_process	0.0091136	0.13882	4	6512	5	30047	BraA07g040990.3C,BraA03g056360.3C,BraA10g002280.3C,BraA05g027610.3C
GO:0052433	modulation by organism of apoptotic process in other organism involved in symbiotic interaction	biological_process	0.0091136	0.13882	4	6512	5	30047	BraA05g027610.3C,BraA10g002280.3C,BraA07g040990.3C,BraA03g056360.3C
GO:0052490	negative regulation by organism of programmed cell death in other organism involved in symbiotic interaction	biological_process	0.0091136	0.13882	4	6512	5	30047	BraA05g027610.3C,BraA10g002280.3C,BraA03g056360.3C,BraA07g040990.3C
GO:0033130	acetylcholine receptor binding	molecular_function	0.0091161	0.13882	4	6512	5	30047	BraA04g011390.3C,BraA02g027970.3C,BraA09g015470.3C,BraA10g015690.3C
GO:0043495	protein anchor	molecular_function	0.0091161	0.13882	4	6512	5	30047	BraA10g015690.3C,BraA04g011390.3C,BraA02g027970.3C,BraA09g015470.3C
GO:0003726	double-stranded RNA adenosine deaminase activity	molecular_function	0.0091167	0.13882	4	6512	5	30047	BraA05g036440.3C,BraA08g033280.3C,BraA03g043160.3C,BraA03g008190.3C
GO:0007010	cytoskeleton organization	biological_process	0.0093132	0.14136	115	6512	434	30047	BraA07g027110.3C,BraA02g012640.3C,BraA01g017470.3C,BraA02g008550.3C,BraA03g036540.3C,BraA04g013850.3C,BraA09g049500.3C,BraA01g002240.3C,BraA05g036680.3C,BraA10g007040.3C,BraA03g012440.3C,BraA01g006340.3C,BraA08g020750.3C,BraA09g047440.3C,BraA10g030070.3C,BraA06g025510.3C,BraA10g025930.3C,BraA07g033270.3C,BraA07g012170.3C,BraA02g033800.3C,BraA10g009980.3C,BraA10g001350.3C,BraA01g003170.3C,BraA05g0…
GO:0042301	phosphate ion binding	molecular_function	0.0096112	0.14204	6	6512	10	30047	BraA02g006880.3C,BraA07g021990.3C,BraA04g030040.3C,BraA03g043240.3C,BraA10g022210.3C,BraA05g003990.3C
GO:0003013	circulatory system process	biological_process	0.0096124	0.14204	6	6512	10	30047	BraA04g009160.3C,BraA02g022770.3C,BraA05g020450.3C,BraAnng003470.3C,BraA02g024370.3C,BraA07g019190.3C
GO:0003018	vascular process in circulatory system	biological_process	0.0096124	0.14204	6	6512	10	30047	BraA05g020450.3C,BraAnng003470.3C,BraA04g009160.3C,BraA02g022770.3C,BraA07g019190.3C,BraA02g024370.3C
GO:0008015	blood circulation	biological_process	0.0096124	0.14204	6	6512	10	30047	BraA07g019190.3C,BraA02g024370.3C,BraAnng003470.3C,BraA05g020450.3C,BraA04g009160.3C,BraA02g022770.3C
GO:0035150	regulation of tube size	biological_process	0.0096124	0.14204	6	6512	10	30047	BraA02g022770.3C,BraA04g009160.3C,BraA05g020450.3C,BraAnng003470.3C,BraA07g019190.3C,BraA02g024370.3C
GO:0050880	regulation of blood vessel size	biological_process	0.0096124	0.14204	6	6512	10	30047	BraA07g019190.3C,BraA02g024370.3C,BraAnng003470.3C,BraA05g020450.3C,BraA02g022770.3C,BraA04g009160.3C
GO:1903522	regulation of blood circulation	biological_process	0.0096124	0.14204	6	6512	10	30047	BraA07g019190.3C,BraA02g024370.3C,BraA02g022770.3C,BraA04g009160.3C,BraAnng003470.3C,BraA05g020450.3C
GO:0051274	beta-glucan biosynthetic process	biological_process	0.009648	0.14204	26	6512	77	30047	BraA05g023600.3C,BraA05g004130.3C,BraA03g033230.3C,BraA05g016030.3C,BraA06g027920.3C,BraA01g014610.3C,BraA05g037480.3C,BraA09g008400.3C,BraA09g024980.3C,BraA05g012090.3C,BraA02g004690.3C,BraA07g023680.3C,BraA10g005030.3C,BraA09g002720.3C,BraA10g001350.3C,BraA01g041800.3C,BraA04g023460.3C,BraA10g025040.3C,BraA01g000390.3C,BraA06g012940.3C,BraA05g016660.3C,BraA05g032520.3C,BraA09g010020.3C,BraA03g0…
GO:0036459	ubiquitinyl hydrolase activity	molecular_function	0.009656	0.14204	26	6512	77	30047	BraA03g002620.3C,BraA09g063980.3C,BraA02g043440.3C,BraA08g034120.3C,BraA06g041380.3C,BraA04g025550.3C,BraA03g048000.3C,BraA06g028590.3C,BraA02g020620.3C,BraA01g012910.3C,BraA02g016620.3C,BraA05g012790.3C,BraA01g039480.3C,BraA06g017360.3C,BraA05g035090.3C,BraA03g052140.3C,BraA08g022090.3C,BraA03g035100.3C,BraA03g056460.3C,BraA09g031980.3C,BraA06g015140.3C,BraA08g002430.3C,BraA02g016630.3C,BraA03g0…
GO:0016820	hydrolase activity, acting on acid anhydrides, catalyzing transmembrane movement of substances	molecular_function	0.0097638	0.14204	67	6512	237	30047	BraA07g026960.3C,BraA10g020230.3C,BraA10g000100.3C,BraA06g012320.3C,BraA09g054420.3C,BraA05g006520.3C,BraA04g016240.3C,BraA02g028580.3C,BraAnng000660.3C,BraA10g015570.3C,BraA05g010400.3C,BraA01g008800.3C,BraA03g003850.3C,BraA07g020860.3C,BraAnng005460.3C,BraA09g048560.3C,BraA01g004080.3C,BraA06g036490.3C,BraA09g014440.3C,BraA03g020890.3C,BraA06g022780.3C,BraA05g003770.3C,BraA03g053050.3C,BraA04g0…
GO:0006354	DNA-templated transcription, elongation	biological_process	0.0098111	0.14204	15	6512	38	30047	BraA09g006880.3C,BraA06g015580.3C,BraA06g018050.3C,BraA02g043070.3C,BraA08g004440.3C,BraA05g012950.3C,BraA03g000680.3C,BraA10g032490.3C,BraA09g046090.3C,BraA08g013320.3C,BraA08g027550.3C,BraA09g024520.3C,BraA10g012810.3C,BraA02g033370.3C,BraA06g035780.3C
GO:0004584	dolichyl-phosphate-mannose-glycolipid alpha-mannosyltransferase activity	molecular_function	0.010169	0.14204	3	6512	3	30047	BraA09g045970.3C,BraA09g060360.3C,BraA08g030900.3C
GO:0004312	fatty acid synthase activity	molecular_function	0.010191	0.14204	17	6512	45	30047	BraA04g027000.3C,BraA09g012510.3C,BraA02g039900.3C,BraA10g030980.3C,BraA10g024320.3C,BraA06g014840.3C,BraA04g018400.3C,BraA08g015520.3C,BraA01g003470.3C,BraA09g015550.3C,BraA09g037530.3C,BraA09g010410.3C,BraA09g055930.3C,BraA07g004510.3C,BraA10g030680.3C,BraA03g043130.3C,BraA08g015290.3C
GO:0043161	proteasome-mediated ubiquitin-dependent protein catabolic process	biological_process	0.010194	0.14204	19	6512	52	30047	BraA05g039620.3C,BraA05g019380.3C,BraA01g024640.3C,BraA04g028760.3C,BraA02g002510.3C,BraA06g018550.3C,BraA03g039230.3C,BraA07g041230.3C,BraA07g023600.3C,BraA04g014970.3C,BraA05g027420.3C,BraA06g000030.3C,BraA06g005940.3C,BraA07g019500.3C,BraA09g054450.3C,BraA07g020860.3C,BraA10g005080.3C,BraA03g017030.3C,BraA03g031080.3C
GO:0072528	pyrimidine-containing compound biosynthetic process	biological_process	0.010195	0.14204	27	6512	81	30047	BraA05g016580.3C,BraA02g026930.3C,BraA10g026480.3C,BraA05g034450.3C,BraA03g049440.3C,BraA03g048370.3C,BraA04g005520.3C,BraA01g029650.3C,BraA03g036560.3C,BraA07g021700.3C,BraA07g021720.3C,BraA06g037150.3C,BraA01g011270.3C,BraA03g049760.3C,BraA05g032640.3C,BraA05g035370.3C,BraA01g001230.3C,BraA03g012450.3C,BraA09g012590.3C,BraA05g024800.3C,BraA09g001570.3C,BraA03g036550.3C,BraA06g020690.3C,BraA01g0…
GO:0000160	phosphorelay signal transduction system	biological_process	0.010869	0.14204	50	6512	170	30047	BraA01g020760.3C,BraA04g032440.3C,BraA09g043640.3C,BraA04g009760.3C,BraA03g059810.3C,BraA03g037790.3C,BraA02g016630.3C,BraA03g037770.3C,BraA02g000660.3C,BraA03g012550.3C,BraA02g041390.3C,BraA07g042300.3C,BraA03g009370.3C,BraA09g058630.3C,BraA06g039890.3C,BraA09g018800.3C,BraA10g017170.3C,BraA01g008700.3C,BraA09g064300.3C,BraA06g043150.3C,BraA02g003630.3C,BraA08g034310.3C,BraA04g018020.3C,BraA07g0…
GO:0051783	regulation of nuclear division	biological_process	0.010884	0.14204	14	6512	35	30047	BraA07g020860.3C,BraA02g002510.3C,BraA06g018550.3C,BraA03g039230.3C,BraA07g041230.3C,BraA03g017030.3C,BraA10g005080.3C,BraA03g015310.3C,BraA01g024640.3C,BraA05g027420.3C,BraA07g023600.3C,BraA05g039620.3C,BraA05g019380.3C,BraA06g000030.3C
GO:0007094	mitotic spindle assembly checkpoint	biological_process	0.010991	0.14204	10	6512	22	30047	BraA02g002510.3C,BraA03g039230.3C,BraA07g041230.3C,BraA10g005080.3C,BraA03g017030.3C,BraA05g027420.3C,BraA05g019380.3C,BraA05g039620.3C,BraA07g023600.3C,BraA06g000030.3C
GO:0009895	negative regulation of catabolic process	biological_process	0.010991	0.14204	10	6512	22	30047	BraA02g002510.3C,BraA07g041230.3C,BraA03g039230.3C,BraA10g005080.3C,BraA03g017030.3C,BraA05g027420.3C,BraA07g023600.3C,BraA05g019380.3C,BraA05g039620.3C,BraA06g000030.3C
GO:0031330	negative regulation of cellular catabolic process	biological_process	0.010991	0.14204	10	6512	22	30047	BraA02g002510.3C,BraA10g005080.3C,BraA03g017030.3C,BraA07g041230.3C,BraA03g039230.3C,BraA05g039620.3C,BraA05g019380.3C,BraA07g023600.3C,BraA05g027420.3C,BraA06g000030.3C
GO:0031396	regulation of protein ubiquitination	biological_process	0.010991	0.14204	10	6512	22	30047	BraA03g017030.3C,BraA10g005080.3C,BraA03g039230.3C,BraA07g041230.3C,BraA02g002510.3C,BraA06g000030.3C,BraA05g019380.3C,BraA05g039620.3C,BraA07g023600.3C,BraA05g027420.3C
GO:0031397	negative regulation of protein ubiquitination	biological_process	0.010991	0.14204	10	6512	22	30047	BraA03g039230.3C,BraA07g041230.3C,BraA03g017030.3C,BraA10g005080.3C,BraA02g002510.3C,BraA06g000030.3C,BraA05g027420.3C,BraA05g019380.3C,BraA07g023600.3C,BraA05g039620.3C
GO:0031577	spindle checkpoint	biological_process	0.010991	0.14204	10	6512	22	30047	BraA05g027420.3C,BraA05g039620.3C,BraA05g019380.3C,BraA07g023600.3C,BraA06g000030.3C,BraA02g002510.3C,BraA03g039230.3C,BraA07g041230.3C,BraA10g005080.3C,BraA03g017030.3C
GO:0032435	negative regulation of proteasomal ubiquitin-dependent protein catabolic process	biological_process	0.010991	0.14204	10	6512	22	30047	BraA02g002510.3C,BraA07g041230.3C,BraA03g039230.3C,BraA10g005080.3C,BraA03g017030.3C,BraA05g027420.3C,BraA05g039620.3C,BraA07g023600.3C,BraA05g019380.3C,BraA06g000030.3C
GO:0033046	negative regulation of sister chromatid segregation	biological_process	0.010991	0.14204	10	6512	22	30047	BraA03g017030.3C,BraA10g005080.3C,BraA07g041230.3C,BraA03g039230.3C,BraA02g002510.3C,BraA06g000030.3C,BraA05g019380.3C,BraA05g039620.3C,BraA07g023600.3C,BraA05g027420.3C
GO:0033048	negative regulation of mitotic sister chromatid segregation	biological_process	0.010991	0.14204	10	6512	22	30047	BraA03g039230.3C,BraA07g041230.3C,BraA03g017030.3C,BraA10g005080.3C,BraA02g002510.3C,BraA06g000030.3C,BraA05g027420.3C,BraA07g023600.3C,BraA05g019380.3C,BraA05g039620.3C
GO:0042177	negative regulation of protein catabolic process	biological_process	0.010991	0.14204	10	6512	22	30047	BraA05g019380.3C,BraA07g023600.3C,BraA05g039620.3C,BraA05g027420.3C,BraA06g000030.3C,BraA02g002510.3C,BraA03g017030.3C,BraA10g005080.3C,BraA07g041230.3C,BraA03g039230.3C
GO:0045839	negative regulation of mitotic nuclear division	biological_process	0.010991	0.14204	10	6512	22	30047	BraA07g041230.3C,BraA03g039230.3C,BraA03g017030.3C,BraA10g005080.3C,BraA02g002510.3C,BraA06g000030.3C,BraA05g027420.3C,BraA05g039620.3C,BraA07g023600.3C,BraA05g019380.3C
GO:0045841	negative regulation of mitotic metaphase/anaphase transition	biological_process	0.010991	0.14204	10	6512	22	30047	BraA02g002510.3C,BraA03g017030.3C,BraA10g005080.3C,BraA03g039230.3C,BraA07g041230.3C,BraA05g039620.3C,BraA05g019380.3C,BraA07g023600.3C,BraA05g027420.3C,BraA06g000030.3C
GO:0051340	regulation of ligase activity	biological_process	0.010991	0.14204	10	6512	22	30047	BraA03g017030.3C,BraA10g005080.3C,BraA07g041230.3C,BraA03g039230.3C,BraA02g002510.3C,BraA06g000030.3C,BraA05g019380.3C,BraA05g039620.3C,BraA07g023600.3C,BraA05g027420.3C
GO:0051352	negative regulation of ligase activity	biological_process	0.010991	0.14204	10	6512	22	30047	BraA06g000030.3C,BraA05g039620.3C,BraA05g019380.3C,BraA07g023600.3C,BraA05g027420.3C,BraA03g017030.3C,BraA10g005080.3C,BraA03g039230.3C,BraA07g041230.3C,BraA02g002510.3C
GO:0051436	negative regulation of ubiquitin-protein ligase activity involved in mitotic cell cycle	biological_process	0.010991	0.14204	10	6512	22	30047	BraA05g027420.3C,BraA05g039620.3C,BraA05g019380.3C,BraA07g023600.3C,BraA06g000030.3C,BraA02g002510.3C,BraA07g041230.3C,BraA03g039230.3C,BraA03g017030.3C,BraA10g005080.3C
GO:0051438	regulation of ubiquitin-protein transferase activity	biological_process	0.010991	0.14204	10	6512	22	30047	BraA02g002510.3C,BraA03g017030.3C,BraA10g005080.3C,BraA07g041230.3C,BraA03g039230.3C,BraA05g039620.3C,BraA05g019380.3C,BraA07g023600.3C,BraA05g027420.3C,BraA06g000030.3C
GO:0051439	regulation of ubiquitin-protein ligase activity involved in mitotic cell cycle	biological_process	0.010991	0.14204	10	6512	22	30047	BraA07g041230.3C,BraA03g039230.3C,BraA10g005080.3C,BraA03g017030.3C,BraA02g002510.3C,BraA06g000030.3C,BraA05g027420.3C,BraA07g023600.3C,BraA05g039620.3C,BraA05g019380.3C
GO:0051444	negative regulation of ubiquitin-protein transferase activity	biological_process	0.010991	0.14204	10	6512	22	30047	BraA07g041230.3C,BraA03g039230.3C,BraA03g017030.3C,BraA10g005080.3C,BraA02g002510.3C,BraA06g000030.3C,BraA05g027420.3C,BraA05g039620.3C,BraA05g019380.3C,BraA07g023600.3C
GO:0051985	negative regulation of chromosome segregation	biological_process	0.010991	0.14204	10	6512	22	30047	BraA05g027420.3C,BraA05g019380.3C,BraA07g023600.3C,BraA05g039620.3C,BraA06g000030.3C,BraA02g002510.3C,BraA07g041230.3C,BraA03g039230.3C,BraA10g005080.3C,BraA03g017030.3C
GO:0071173	spindle assembly checkpoint	biological_process	0.010991	0.14204	10	6512	22	30047	BraA03g017030.3C,BraA10g005080.3C,BraA07g041230.3C,BraA03g039230.3C,BraA02g002510.3C,BraA06g000030.3C,BraA05g019380.3C,BraA07g023600.3C,BraA05g039620.3C,BraA05g027420.3C
GO:0071174	mitotic spindle checkpoint	biological_process	0.010991	0.14204	10	6512	22	30047	BraA05g019380.3C,BraA07g023600.3C,BraA05g039620.3C,BraA05g027420.3C,BraA06g000030.3C,BraA02g002510.3C,BraA10g005080.3C,BraA03g017030.3C,BraA03g039230.3C,BraA07g041230.3C
GO:1901799	negative regulation of proteasomal protein catabolic process	biological_process	0.010991	0.14204	10	6512	22	30047	BraA05g027420.3C,BraA05g039620.3C,BraA07g023600.3C,BraA05g019380.3C,BraA06g000030.3C,BraA02g002510.3C,BraA07g041230.3C,BraA03g039230.3C,BraA03g017030.3C,BraA10g005080.3C
GO:1901988	negative regulation of cell cycle phase transition	biological_process	0.010991	0.14204	10	6512	22	30047	BraA07g023600.3C,BraA05g019380.3C,BraA05g039620.3C,BraA05g027420.3C,BraA06g000030.3C,BraA02g002510.3C,BraA03g017030.3C,BraA10g005080.3C,BraA07g041230.3C,BraA03g039230.3C
GO:1901991	negative regulation of mitotic cell cycle phase transition	biological_process	0.010991	0.14204	10	6512	22	30047	BraA06g000030.3C,BraA05g027420.3C,BraA05g039620.3C,BraA05g019380.3C,BraA07g023600.3C,BraA03g039230.3C,BraA07g041230.3C,BraA03g017030.3C,BraA10g005080.3C,BraA02g002510.3C
GO:1902100	negative regulation of metaphase/anaphase transition of cell cycle	biological_process	0.010991	0.14204	10	6512	22	30047	BraA02g002510.3C,BraA10g005080.3C,BraA03g017030.3C,BraA03g039230.3C,BraA07g041230.3C,BraA07g023600.3C,BraA05g019380.3C,BraA05g039620.3C,BraA05g027420.3C,BraA06g000030.3C
GO:1903051	negative regulation of proteolysis involved in cellular protein catabolic process	biological_process	0.010991	0.14204	10	6512	22	30047	BraA06g000030.3C,BraA05g027420.3C,BraA05g019380.3C,BraA05g039620.3C,BraA07g023600.3C,BraA03g039230.3C,BraA07g041230.3C,BraA10g005080.3C,BraA03g017030.3C,BraA02g002510.3C
GO:1903320	regulation of protein modification by small protein conjugation or removal	biological_process	0.010991	0.14204	10	6512	22	30047	BraA05g027420.3C,BraA05g039620.3C,BraA05g019380.3C,BraA07g023600.3C,BraA06g000030.3C,BraA02g002510.3C,BraA07g041230.3C,BraA03g039230.3C,BraA03g017030.3C,BraA10g005080.3C
GO:1903321	negative regulation of protein modification by small protein conjugation or removal	biological_process	0.010991	0.14204	10	6512	22	30047	BraA02g002510.3C,BraA10g005080.3C,BraA03g017030.3C,BraA07g041230.3C,BraA03g039230.3C,BraA05g019380.3C,BraA05g039620.3C,BraA07g023600.3C,BraA05g027420.3C,BraA06g000030.3C
GO:1903363	negative regulation of cellular protein catabolic process	biological_process	0.010991	0.14204	10	6512	22	30047	BraA02g002510.3C,BraA10g005080.3C,BraA03g017030.3C,BraA03g039230.3C,BraA07g041230.3C,BraA05g039620.3C,BraA05g019380.3C,BraA07g023600.3C,BraA05g027420.3C,BraA06g000030.3C
GO:1904666	regulation of ubiquitin protein ligase activity	biological_process	0.010991	0.14204	10	6512	22	30047	BraA06g000030.3C,BraA05g027420.3C,BraA05g039620.3C,BraA05g019380.3C,BraA07g023600.3C,BraA03g039230.3C,BraA07g041230.3C,BraA03g017030.3C,BraA10g005080.3C,BraA02g002510.3C
GO:1904667	negative regulation of ubiquitin protein ligase activity	biological_process	0.010991	0.14204	10	6512	22	30047	BraA07g041230.3C,BraA03g039230.3C,BraA03g017030.3C,BraA10g005080.3C,BraA02g002510.3C,BraA06g000030.3C,BraA05g027420.3C,BraA05g039620.3C,BraA07g023600.3C,BraA05g019380.3C
GO:2000816	negative regulation of mitotic sister chromatid separation	biological_process	0.010991	0.14204	10	6512	22	30047	BraA03g017030.3C,BraA10g005080.3C,BraA07g041230.3C,BraA03g039230.3C,BraA02g002510.3C,BraA06g000030.3C,BraA07g023600.3C,BraA05g039620.3C,BraA05g019380.3C,BraA05g027420.3C
GO:2001251	negative regulation of chromosome organization	biological_process	0.010991	0.14204	10	6512	22	30047	BraA02g002510.3C,BraA07g041230.3C,BraA03g039230.3C,BraA10g005080.3C,BraA03g017030.3C,BraA05g027420.3C,BraA05g039620.3C,BraA05g019380.3C,BraA07g023600.3C,BraA06g000030.3C
GO:0044802	single-organism membrane organization	biological_process	0.011024	0.14204	56	6512	194	30047	BraA06g024270.3C,BraA03g048870.3C,BraA03g024490.3C,BraA09g049400.3C,BraA06g021210.3C,BraA09g015470.3C,BraA04g030270.3C,BraA09g060030.3C,BraA02g016570.3C,BraA01g004080.3C,BraA07g007440.3C,BraA03g023010.3C,BraA09g005000.3C,BraA06g031920.3C,BraA07g031150.3C,BraA02g010260.3C,BraA02g037940.3C,BraA09g013990.3C,BraA07g017220.3C,BraA05g027500.3C,BraA06g027380.3C,BraA10g008170.3C,BraA07g040010.3C,BraA09g0…
GO:0017048	Rho GTPase binding	molecular_function	0.01105	0.14204	7	6512	13	30047	BraA08g020750.3C,BraA10g025930.3C,BraA01g002240.3C,BraA08g020660.3C,BraA07g026960.3C,BraA09g054420.3C,BraA02g023960.3C
GO:0005247	voltage-gated chloride channel activity	molecular_function	0.011054	0.14204	7	6512	13	30047	BraA08g009320.3C,BraA06g032950.3C,BraA02g016460.3C,BraA06g000470.3C,BraA04g015430.3C,BraA03g026130.3C,BraA07g020310.3C
GO:0005254	chloride channel activity	molecular_function	0.011054	0.14204	7	6512	13	30047	BraA02g016460.3C,BraA07g020310.3C,BraA06g000470.3C,BraA03g026130.3C,BraA04g015430.3C,BraA08g009320.3C,BraA06g032950.3C
GO:0008308	voltage-gated anion channel activity	molecular_function	0.011054	0.14204	7	6512	13	30047	BraA06g032950.3C,BraA08g009320.3C,BraA02g016460.3C,BraA07g020310.3C,BraA04g015430.3C,BraA06g000470.3C,BraA03g026130.3C
GO:0015108	chloride transmembrane transporter activity	molecular_function	0.011054	0.14204	7	6512	13	30047	BraA02g016460.3C,BraA06g000470.3C,BraA03g026130.3C,BraA04g015430.3C,BraA07g020310.3C,BraA08g009320.3C,BraA06g032950.3C
GO:0016779	nucleotidyltransferase activity	molecular_function	0.011382	0.14583	156	6512	610	30047	BraA08g019830.3C,BraA07g035820.3C,BraA03g044120.3C,BraA05g029430.3C,BraA09g019590.3C,BraA02g011350.3C,BraA09g029380.3C,BraA02g004560.3C,BraA01g012280.3C,BraA03g004100.3C,BraA02g036080.3C,BraA03g040710.3C,BraA09g021180.3C,BraA03g052300.3C,BraA01g022010.3C,BraA01g010220.3C,BraA04g017840.3C,BraA09g012740.3C,BraA07g038530.3C,BraA05g006440.3C,BraA03g022270.3C,BraA01g044820.3C,BraA09g061530.3C,BraA09g0…
GO:0046483	heterocycle metabolic process	biological_process	0.011473	0.14583	1402	6512	6163	30047	BraA07g009630.3C,BraA08g031010.3C,BraA04g025560.3C,BraA02g004560.3C,BraA04g003980.3C,BraA05g026090.3C,BraA03g051870.3C,BraA09g006020.3C,BraA07g014430.3C,BraA10g017380.3C,BraA06g042460.3C,BraA02g040560.3C,BraA03g044120.3C,BraA01g029230.3C,BraA10g011560.3C,BraA03g006390.3C,BraA02g019880.3C,BraA03g015690.3C,BraA02g014840.3C,BraA01g002470.3C,BraA09g061340.3C,BraA09g048510.3C,BraA03g034700.3C,BraA09g0…
GO:0006605	protein targeting	biological_process	0.01149	0.14583	72	6512	259	30047	BraA07g031260.3C,BraA04g014700.3C,BraA09g032800.3C,BraA02g017550.3C,BraA01g038090.3C,BraA06g025180.3C,BraA03g016840.3C,BraA07g042100.3C,BraA05g005460.3C,BraA06g017650.3C,BraA08g013310.3C,BraA08g034610.3C,BraA05g021340.3C,BraA07g004030.3C,BraA01g040290.3C,BraA06g042140.3C,BraA07g042870.3C,BraA02g012100.3C,BraA02g037540.3C,BraA03g015620.3C,BraA05g036410.3C,BraA08g033270.3C,BraA06g043970.3C,BraA03g0…
GO:0006265	DNA topological change	biological_process	0.0115	0.14583	18	6512	49	30047	BraA03g054970.3C,BraA02g022210.3C,BraA02g033410.3C,BraA02g013480.3C,BraA09g057600.3C,BraA05g036530.3C,BraA05g026410.3C,BraA02g044490.3C,BraA01g017430.3C,BraA08g022320.3C,BraA08g022670.3C,BraA01g039480.3C,BraA03g001470.3C,BraA01g008480.3C,BraA03g056710.3C,BraA03g002620.3C,BraA03g017000.3C,BraA08g009730.3C
GO:0008514	organic anion transmembrane transporter activity	molecular_function	0.011504	0.14583	18	6512	49	30047	BraA09g001280.3C,BraA09g033000.3C,BraA03g054970.3C,BraA08g029390.3C,BraA09g013820.3C,BraA09g057260.3C,BraA08g022890.3C,BraA10g027520.3C,BraA06g011380.3C,BraA05g033330.3C,BraA01g040290.3C,BraA01g033760.3C,BraA07g025700.3C,BraA09g014010.3C,BraA02g006850.3C,BraA04g030080.3C,BraA01g043700.3C,BraA03g047500.3C
GO:0006725	cellular aromatic compound metabolic process	biological_process	0.011549	0.146	1407	6512	6186	30047	BraA03g048370.3C,BraA09g014800.3C,BraA03g056970.3C,BraA07g040950.3C,BraA03g035790.3C,BraA03g052300.3C,BraA03g032300.3C,BraA08g023880.3C,BraA07g034210.3C,BraA01g035780.3C,BraA06g014650.3C,BraA08g020220.3C,BraA09g016670.3C,BraA01g002090.3C,BraA03g001470.3C,BraA08g011870.3C,BraA03g031080.3C,BraA08g012750.3C,BraA04g026180.3C,BraA03g004100.3C,BraA10g002210.3C,BraA05g026500.3C,BraA09g017510.3C,BraA01g0…
GO:0022857	transmembrane transporter activity	molecular_function	0.011666	0.14709	421	6512	1763	30047	BraA02g044780.3C,BraA06g012850.3C,BraA06g000470.3C,BraA09g054860.3C,BraA07g020310.3C,BraA03g016030.3C,BraA06g011500.3C,BraA08g006870.3C,BraA06g039250.3C,BraA02g030060.3C,BraA01g024130.3C,BraA10g020170.3C,BraA09g026970.3C,BraA06g005820.3C,BraA02g040780.3C,BraA02g039740.3C,BraA02g025550.3C,BraA01g010890.3C,BraA01g012760.3C,BraA07g028510.3C,BraA09g024750.3C,BraA06g003320.3C,BraA05g014160.3C,BraA02g0…
GO:1902580	single-organism cellular localization	biological_process	0.01171	0.14724	69	6512	247	30047	BraA08g034610.3C,BraA05g021340.3C,BraA05g005460.3C,BraA06g025180.3C,BraA03g016840.3C,BraA07g042100.3C,BraA08g013310.3C,BraA04g014700.3C,BraA06g022030.3C,BraA01g038090.3C,BraA02g017550.3C,BraA07g031260.3C,BraA03g015620.3C,BraA05g036410.3C,BraA08g033270.3C,BraA07g042870.3C,BraA06g042140.3C,BraA02g037540.3C,BraA02g012100.3C,BraA01g040290.3C,BraA09g005000.3C,BraA02g040530.3C,BraA03g023010.3C,BraA09g0…
GO:0051304	chromosome separation	biological_process	0.012038	0.15096	13	6512	32	30047	BraA07g041230.3C,BraA03g039230.3C,BraA03g017030.3C,BraA10g005080.3C,BraA07g020860.3C,BraA06g018550.3C,BraA02g002510.3C,BraA06g000030.3C,BraA05g027420.3C,BraA01g024640.3C,BraA07g023600.3C,BraA05g019380.3C,BraA05g039620.3C
GO:0016874	ligase activity	molecular_function	0.012093	0.15124	100	6512	375	30047	BraA08g022700.3C,BraA03g037030.3C,BraA04g007560.3C,BraA09g058500.3C,BraA09g004980.3C,BraA09g014950.3C,BraA09g033800.3C,BraA08g030910.3C,BraA07g021050.3C,BraA09g037310.3C,BraA09g036330.3C,BraA09g061340.3C,BraA03g014940.3C,BraA03g050300.3C,BraA05g029640.3C,BraA10g019360.3C,BraA08g033960.3C,BraA05g040670.3C,BraA10g003980.3C,BraA03g013370.3C,BraA03g056150.3C,BraA03g061640.3C,BraA09g048560.3C,BraA09g0…
GO:0015103	inorganic anion transmembrane transporter activity	molecular_function	0.012259	0.15291	21	6512	60	30047	BraA07g040980.3C,BraA02g003450.3C,BraA08g009320.3C,BraA05g014160.3C,BraA02g016460.3C,BraA07g040990.3C,BraA09g001520.3C,BraA03g053810.3C,BraA04g015430.3C,BraA03g026130.3C,BraA07g041580.3C,BraA02g035930.3C,BraA06g032950.3C,BraA01g007580.3C,BraA03g035420.3C,BraA04g007430.3C,BraA06g039250.3C,BraA07g020310.3C,BraA06g000470.3C,BraA09g052290.3C,BraA02g024460.3C
GO:0044270	cellular nitrogen compound catabolic process	biological_process	0.012527	0.15584	39	6512	128	30047	BraA08g022320.3C,BraA04g000410.3C,BraA05g024640.3C,BraA07g017720.3C,BraA08g025800.3C,BraA10g021630.3C,BraA03g046780.3C,BraA05g019630.3C,BraA03g045520.3C,BraA06g003670.3C,BraA10g001650.3C,BraA06g003660.3C,BraA06g014590.3C,BraA03g010120.3C,BraA02g038000.3C,BraA03g034250.3C,BraA06g017840.3C,BraA04g014670.3C,BraA06g008100.3C,BraA02g035480.3C,BraA06g009710.3C,BraA01g012170.3C,BraA01g022650.3C,BraA06g0…
GO:0015629	actin cytoskeleton	cellular_component	0.012674	0.15666	28	6512	86	30047	BraA09g033750.3C,BraA02g014100.3C,BraA01g003780.3C,BraA03g017590.3C,BraA09g012130.3C,BraA09g064670.3C,BraA05g019380.3C,BraA03g039230.3C,BraA08g032560.3C,BraA03g058020.3C,BraA07g000540.3C,BraA07g012940.3C,BraA01g042250.3C,BraA10g024650.3C,BraA01g004740.3C,BraA06g000030.3C,BraA08g034310.3C,BraA05g027420.3C,BraA03g016950.3C,BraA08g026710.3C,BraA09g064300.3C,BraA06g043150.3C,BraA05g032590.3C,BraA01g0…
GO:0006787	porphyrin-containing compound catabolic process	biological_process	0.012716	0.15666	19	6512	53	30047	BraA01g022650.3C,BraA05g024640.3C,BraA04g000410.3C,BraA06g024440.3C,BraA10g021630.3C,BraA06g033820.3C,BraA03g046750.3C,BraA07g017720.3C,BraA02g018870.3C,BraA03g051880.3C,BraA03g045520.3C,BraA03g046780.3C,BraA05g019630.3C,BraA06g003660.3C,BraA06g003670.3C,BraA06g014590.3C,BraA06g009710.3C,BraA04g014670.3C,BraA01g024160.3C
GO:0033015	tetrapyrrole catabolic process	biological_process	0.012716	0.15666	19	6512	53	30047	BraA07g017720.3C,BraA03g046750.3C,BraA10g021630.3C,BraA06g033820.3C,BraA03g045520.3C,BraA03g046780.3C,BraA05g019630.3C,BraA02g018870.3C,BraA03g051880.3C,BraA01g022650.3C,BraA06g024440.3C,BraA05g024640.3C,BraA04g000410.3C,BraA04g014670.3C,BraA01g024160.3C,BraA06g009710.3C,BraA06g003670.3C,BraA06g003660.3C,BraA06g014590.3C
GO:0010498	proteasomal protein catabolic process	biological_process	0.012727	0.15666	19	6512	53	30047	BraA04g028760.3C,BraA01g024640.3C,BraA05g039620.3C,BraA05g019380.3C,BraA03g039230.3C,BraA07g041230.3C,BraA02g002510.3C,BraA06g018550.3C,BraA07g019500.3C,BraA06g005940.3C,BraA06g000030.3C,BraA05g027420.3C,BraA07g023600.3C,BraA04g014970.3C,BraA03g031080.3C,BraA03g017030.3C,BraA10g005080.3C,BraA07g020860.3C,BraA09g054450.3C
GO:0000271	polysaccharide biosynthetic process	biological_process	0.012765	0.15673	33	6512	105	30047	BraA03g033230.3C,BraA05g016030.3C,BraA05g023600.3C,BraA01g014610.3C,BraA05g037480.3C,BraA07g021720.3C,BraA09g024980.3C,BraA09g008400.3C,BraA01g032050.3C,BraA06g001350.3C,BraA01g041800.3C,BraA02g004690.3C,BraA10g005030.3C,BraA09g002720.3C,BraA10g025040.3C,BraA04g023460.3C,BraA05g032520.3C,BraA02g023000.3C,BraA01g027210.3C,BraA05g004130.3C,BraA06g015140.3C,BraA06g027920.3C,BraA05g012090.3C,BraA04g0…
GO:0022804	active transmembrane transporter activity	molecular_function	0.01288	0.15772	112	6512	426	30047	BraA03g045990.3C,BraA03g011130.3C,BraA07g020860.3C,BraA09g048560.3C,BraA09g026970.3C,BraA09g014440.3C,BraA05g025800.3C,BraA06g036490.3C,BraA09g015070.3C,BraA06g022780.3C,BraA02g020310.3C,BraA03g016030.3C,BraA03g016950.3C,BraA01g025890.3C,BraA07g006280.3C,BraA01g030600.3C,BraA03g020890.3C,BraA09g065680.3C,BraA01g041330.3C,BraA09g003480.3C,BraA08g030230.3C,BraA09g031600.3C,BraA03g054970.3C,BraA07g0…
GO:0016567	protein ubiquitination	biological_process	0.01344	0.16415	46	6512	156	30047	BraA03g052500.3C,BraA10g009570.3C,BraA07g033960.3C,BraA01g015820.3C,BraA10g005080.3C,BraA03g017030.3C,BraA07g023600.3C,BraA02g002510.3C,BraA06g020080.3C,BraA03g008450.3C,BraA07g041230.3C,BraA03g008440.3C,BraA06g017800.3C,BraA05g019380.3C,BraA09g039670.3C,BraA06g014750.3C,BraA09g007040.3C,BraA06g030860.3C,BraA04g017620.3C,BraA08g023540.3C,BraA04g025640.3C,BraA09g016210.3C,BraA07g004300.3C,BraA02g0…
GO:0072594	establishment of protein localization to organelle	biological_process	0.013485	0.16427	60	6512	212	30047	BraA04g022750.3C,BraA05g027500.3C,BraA10g008170.3C,BraA05g012950.3C,BraA06g040580.3C,BraA09g014740.3C,BraA08g032560.3C,BraA10g022030.3C,BraA07g031150.3C,BraA09g024640.3C,BraA02g010260.3C,BraA09g060030.3C,BraA09g056980.3C,BraA02g040530.3C,BraA03g023010.3C,BraA09g005000.3C,BraA07g026260.3C,BraA06g031920.3C,BraA03g048870.3C,BraA03g024490.3C,BraA09g049400.3C,BraA04g030270.3C,BraA06g000900.3C,BraA08g0…
GO:0051726	regulation of cell cycle	biological_process	0.013624	0.16554	36	6512	117	30047	BraA01g039220.3C,BraA05g037030.3C,BraA02g002510.3C,BraA01g044150.3C,BraA07g041230.3C,BraA05g019380.3C,BraA08g014090.3C,BraA01g024640.3C,BraA09g041320.3C,BraA05g034650.3C,BraA10g029030.3C,BraA07g020860.3C,BraA10g030950.3C,BraA09g017280.3C,BraA09g018610.3C,BraA03g017030.3C,BraA10g005080.3C,BraA01g028880.3C,BraA08g009840.3C,BraA07g023600.3C,BraA06g033610.3C,BraA02g039660.3C,BraA10g026800.3C,BraA03g0…
GO:0006139	nucleobase-containing compound metabolic process	biological_process	0.013699	0.16602	1323	6512	5814	30047	BraA09g003270.3C,BraA10g013250.3C,BraA01g025690.3C,BraA01g000940.3C,BraA08g027660.3C,BraA01g016880.3C,BraA03g017160.3C,BraA03g052820.3C,BraA09g054840.3C,BraA09g044880.3C,BraA03g024250.3C,BraA08g010850.3C,BraA08g027910.3C,BraA09g015560.3C,BraA07g013800.3C,BraA05g038550.3C,BraA02g034660.3C,BraA10g020110.3C,BraA05g001810.3C,BraA05g033190.3C,BraA09g008440.3C,BraA02g040530.3C,BraA04g029550.3C,BraA05g0…
GO:0030658	transport vesicle membrane	cellular_component	0.014041	0.16898	23	6512	68	30047	BraA06g039580.3C,BraA05g038610.3C,BraA10g017630.3C,BraA09g054690.3C,BraA09g061370.3C,BraA06g043270.3C,BraA06g039670.3C,BraA03g000680.3C,BraA07g008870.3C,BraA04g025560.3C,BraA04g019940.3C,BraA08g012240.3C,BraA05g035740.3C,BraA05g037780.3C,BraA02g035350.3C,BraA03g033700.3C,BraA01g041830.3C,BraA05g010520.3C,BraA09g002390.3C,BraA09g023130.3C,BraA04g020750.3C,BraA05g033180.3C,BraA03g018150.3C
GO:0006915	apoptotic process	biological_process	0.014051	0.16898	23	6512	68	30047	BraA05g027610.3C,BraA09g038160.3C,BraA01g012760.3C,BraA05g026500.3C,BraA07g026630.3C,BraA07g040990.3C,BraA04g008370.3C,BraA09g034060.3C,BraA09g050700.3C,BraA09g018260.3C,BraA03g056360.3C,BraA09g010020.3C,BraA10g002280.3C,BraA06g042000.3C,BraA03g050900.3C,BraA09g013210.3C,BraA09g012960.3C,BraA10g023740.3C,BraA06g029700.3C,BraA07g017960.3C,BraA08g009840.3C,BraA05g027110.3C,BraA05g005130.3C
GO:0012501	programmed cell death	biological_process	0.014051	0.16898	23	6512	68	30047	BraA08g009840.3C,BraA05g005130.3C,BraA05g027110.3C,BraA10g023740.3C,BraA07g017960.3C,BraA06g029700.3C,BraA06g042000.3C,BraA03g050900.3C,BraA09g012960.3C,BraA09g013210.3C,BraA09g010020.3C,BraA10g002280.3C,BraA09g018260.3C,BraA03g056360.3C,BraA04g008370.3C,BraA09g034060.3C,BraA09g050700.3C,BraA07g040990.3C,BraA07g026630.3C,BraA09g038160.3C,BraA01g012760.3C,BraA05g027610.3C,BraA05g026500.3C
GO:0044712	single-organism catabolic process	biological_process	0.014224	0.17062	86	6512	319	30047	BraA10g013880.3C,BraA04g014970.3C,BraA03g046780.3C,BraA05g019630.3C,BraA07g023600.3C,BraA01g023620.3C,BraA10g021630.3C,BraA08g025800.3C,BraA02g025430.3C,BraA01g037700.3C,BraA05g021510.3C,BraA05g024640.3C,BraA07g020860.3C,BraA09g031680.3C,BraA06g026870.3C,BraA10g005080.3C,BraA06g009680.3C,BraA03g017030.3C,BraA10g024120.3C,BraA06g017840.3C,BraA01g016970.3C,BraA08g002580.3C,BraA01g027870.3C,BraA06g0…
GO:0005786	signal recognition particle, endoplasmic reticulum targeting	cellular_component	0.014732	0.17513	5	6512	8	30047	BraA04g030250.3C,BraA04g030270.3C,BraA02g043470.3C,BraA03g023010.3C,BraA06g025180.3C
GO:0030942	endoplasmic reticulum signal peptide binding	molecular_function	0.014732	0.17513	5	6512	8	30047	BraA06g025180.3C,BraA03g023010.3C,BraA02g043470.3C,BraA04g030270.3C,BraA04g030250.3C
GO:0005539	glycosaminoglycan binding	molecular_function	0.014757	0.17513	5	6512	8	30047	BraA07g025380.3C,BraA07g024720.3C,BraA06g013230.3C,BraA02g009170.3C,BraA07g021890.3C
GO:0004814	arginine-tRNA ligase activity	molecular_function	0.014787	0.17513	5	6512	8	30047	BraA05g033190.3C,BraA03g053260.3C,BraA07g027820.3C,BraA01g017000.3C,BraA08g019500.3C
GO:0006420	arginyl-tRNA aminoacylation	biological_process	0.014787	0.17513	5	6512	8	30047	BraA01g017000.3C,BraA08g019500.3C,BraA07g027820.3C,BraA03g053260.3C,BraA05g033190.3C
GO:0051187	cofactor catabolic process	biological_process	0.015719	0.18501	19	6512	54	30047	BraA06g024440.3C,BraA05g024640.3C,BraA04g000410.3C,BraA01g022650.3C,BraA03g045520.3C,BraA05g019630.3C,BraA03g046780.3C,BraA03g051880.3C,BraA02g018870.3C,BraA07g017720.3C,BraA03g046750.3C,BraA10g021630.3C,BraA06g033820.3C,BraA06g014590.3C,BraA06g003670.3C,BraA06g003660.3C,BraA04g014670.3C,BraA01g024160.3C,BraA06g009710.3C
GO:0051348	negative regulation of transferase activity	biological_process	0.015731	0.18501	10	6512	23	30047	BraA03g017030.3C,BraA10g005080.3C,BraA03g039230.3C,BraA07g041230.3C,BraA02g002510.3C,BraA06g000030.3C,BraA05g019380.3C,BraA05g039620.3C,BraA07g023600.3C,BraA05g027420.3C
GO:0003916	DNA topoisomerase activity	molecular_function	0.01574	0.18501	19	6512	54	30047	BraA02g044490.3C,BraA01g017430.3C,BraA09g057600.3C,BraA05g026410.3C,BraA08g004010.3C,BraA05g036530.3C,BraA08g029200.3C,BraA02g013480.3C,BraA02g022210.3C,BraA03g054970.3C,BraA02g033410.3C,BraA10g030390.3C,BraA01g008480.3C,BraA03g001470.3C,BraA08g022670.3C,BraA08g022320.3C,BraA08g009730.3C,BraA03g017000.3C,BraA03g056710.3C
GO:0008641	small protein activating enzyme activity	molecular_function	0.016005	0.18766	13	6512	33	30047	BraA05g029660.3C,BraA04g015870.3C,BraA08g033960.3C,BraA10g012810.3C,BraA05g012450.3C,BraA09g054830.3C,BraA01g004780.3C,BraA10g003980.3C,BraA03g056150.3C,BraA10g028410.3C,BraA10g020380.3C,BraA09g061340.3C,BraA05g029640.3C
GO:0015996	chlorophyll catabolic process	biological_process	0.016279	0.18959	17	6512	47	30047	BraA04g014670.3C,BraA01g024160.3C,BraA06g014590.3C,BraA06g003670.3C,BraA06g003660.3C,BraA03g045520.3C,BraA03g046780.3C,BraA05g019630.3C,BraA02g018870.3C,BraA03g051880.3C,BraA03g046750.3C,BraA10g021630.3C,BraA06g033820.3C,BraA06g024440.3C,BraA05g024640.3C,BraA04g000410.3C,BraA01g022650.3C
GO:0047746	chlorophyllase activity	molecular_function	0.016279	0.18959	17	6512	47	30047	BraA05g024640.3C,BraA04g000410.3C,BraA06g024440.3C,BraA01g022650.3C,BraA02g018870.3C,BraA03g051880.3C,BraA03g045520.3C,BraA03g046780.3C,BraA05g019630.3C,BraA10g021630.3C,BraA06g033820.3C,BraA03g046750.3C,BraA06g014590.3C,BraA06g003660.3C,BraA06g003670.3C,BraA04g014670.3C,BraA01g024160.3C
GO:0006887	exocytosis	biological_process	0.016291	0.18959	31	6512	99	30047	BraA03g049410.3C,BraA09g059990.3C,BraA09g049500.3C,BraA02g023950.3C,BraA02g005310.3C,BraA09g026160.3C,BraA04g001990.3C,BraA10g031760.3C,BraA09g042510.3C,BraA02g037090.3C,BraA06g043660.3C,BraA03g000980.3C,BraA06g011020.3C,BraA10g024290.3C,BraA03g044110.3C,BraA02g001000.3C,BraA03g005320.3C,BraA06g002030.3C,BraA05g003160.3C,BraA03g035180.3C,BraA01g006310.3C,BraA09g012590.3C,BraA06g028790.3C,BraA03g0…
GO:0044710	single-organism metabolic process	biological_process	0.016496	0.1915	1243	6512	5461	30047	BraA03g039230.3C,BraA08g010970.3C,BraA09g059930.3C,BraA01g010550.3C,BraA03g048370.3C,BraA03g037030.3C,BraA06g040590.3C,BraA08g015000.3C,BraA03g031080.3C,BraA02g009430.3C,BraA03g001470.3C,BraA01g030800.3C,BraA06g013770.3C,BraA08g016070.3C,BraA08g015290.3C,BraA06g014650.3C,BraA04g031410.3C,BraA03g033230.3C,BraA09g033460.3C,BraA03g029440.3C,BraA03g030180.3C,BraA01g011270.3C,BraA01g032050.3C,BraA09g0…
GO:0004527	exonuclease activity	molecular_function	0.016745	0.19391	43	6512	146	30047	BraA05g022860.3C,BraA09g018840.3C,BraA07g039030.3C,BraA07g006910.3C,BraA09g018510.3C,BraA03g010120.3C,BraA02g038000.3C,BraA05g009980.3C,BraA09g004960.3C,BraA07g028220.3C,BraA03g038080.3C,BraA10g005080.3C,BraA02g006710.3C,BraA05g042100.3C,BraA04g008250.3C,BraA02g023000.3C,BraA07g016790.3C,BraA05g038010.3C,BraA03g039230.3C,BraA02g010430.3C,BraA07g040950.3C,BraA03g034980.3C,BraA01g041510.3C,BraA01g0…
GO:0033365	protein localization to organelle	biological_process	0.016866	0.1943	69	6512	251	30047	BraA08g013310.3C,BraA01g018370.3C,BraA05g005460.3C,BraA03g016840.3C,BraA06g000150.3C,BraA06g025180.3C,BraA07g042100.3C,BraA05g021340.3C,BraA08g034610.3C,BraA07g031260.3C,BraA01g038090.3C,BraA02g017550.3C,BraA04g014700.3C,BraA08g033270.3C,BraA03g015620.3C,BraA05g036410.3C,BraA01g040290.3C,BraA02g037540.3C,BraA02g012100.3C,BraA07g042870.3C,BraA06g042140.3C,BraA09g060030.3C,BraA09g056980.3C,BraA03g0…
GO:0005576	extracellular region	cellular_component	0.01687	0.1943	250	6512	1023	30047	BraA10g031700.3C,BraA09g022170.3C,BraA07g017670.3C,BraA03g006520.3C,BraA01g020470.3C,BraA09g059140.3C,BraA05g001250.3C,BraA01g039030.3C,BraA03g013070.3C,BraA09g060620.3C,BraA08g021040.3C,BraA03g038060.3C,BraA03g028750.3C,BraA04g003740.3C,BraA07g001340.3C,BraA01g021920.3C,BraA04g023190.3C,BraA03g001800.3C,BraA06g005220.3C,BraA02g026110.3C,BraA07g040490.3C,BraA07g001960.3C,BraA07g008930.3C,BraA10g0…
GO:0034453	microtubule anchoring	biological_process	0.016943	0.1943	20	6512	58	30047	BraA06g014360.3C,BraA02g020620.3C,BraA07g023600.3C,BraA07g025790.3C,BraA05g006520.3C,BraA06g007480.3C,BraA05g009980.3C,BraA03g028750.3C,BraA10g012640.3C,BraA09g024050.3C,BraA07g027110.3C,BraA07g021930.3C,BraA07g027190.3C,BraA09g018080.3C,BraA01g006110.3C,BraA03g057200.3C,BraA08g017000.3C,BraA05g024770.3C,BraA04g007730.3C,BraA07g003870.3C
GO:0008380	RNA splicing	biological_process	0.016979	0.1943	48	6512	166	30047	BraA06g003550.3C,BraA02g023960.3C,BraA03g010870.3C,BraA09g012580.3C,BraA06g038960.3C,BraA07g042650.3C,BraA07g035630.3C,BraA05g006890.3C,BraA09g059640.3C,BraA03g018280.3C,BraA06g015100.3C,BraA03g044760.3C,BraA10g009710.3C,BraA02g033370.3C,BraA09g051210.3C,BraA10g022340.3C,BraA09g047730.3C,BraA08g011320.3C,BraA02g005780.3C,BraA07g040950.3C,BraA07g034210.3C,BraA03g003500.3C,BraA04g025120.3C,BraA03g0…
GO:0004673	protein histidine kinase activity	molecular_function	0.017027	0.1943	33	6512	107	30047	BraA03g018110.3C,BraA09g056980.3C,BraA09g060030.3C,BraA05g000380.3C,BraA05g000090.3C,BraA09g061530.3C,BraA03g016950.3C,BraA04g008090.3C,BraA01g004740.3C,BraA03g042000.3C,BraA07g000540.3C,BraA08g032560.3C,BraA09g012130.3C,BraA03g018460.3C,BraA06g003380.3C,BraA03g017590.3C,BraA09g018800.3C,BraA05g030370.3C,BraA01g008700.3C,BraA09g064300.3C,BraA06g043150.3C,BraA02g003630.3C,BraA05g013380.3C,BraA08g0…
GO:0016775	phosphotransferase activity, nitrogenous group as acceptor	molecular_function	0.017027	0.1943	33	6512	107	30047	BraA09g018800.3C,BraA05g030370.3C,BraA01g008700.3C,BraA09g064300.3C,BraA02g003630.3C,BraA06g043150.3C,BraA05g013380.3C,BraA08g034310.3C,BraA06g000030.3C,BraA07g003100.3C,BraA04g018020.3C,BraA04g009760.3C,BraA02g009510.3C,BraA03g059810.3C,BraA02g016630.3C,BraA03g012550.3C,BraA03g009370.3C,BraA03g018110.3C,BraA09g056980.3C,BraA09g060030.3C,BraA05g000380.3C,BraA05g000090.3C,BraA09g061530.3C,BraA03g0…
GO:0004832	valine-tRNA ligase activity	molecular_function	0.017287	0.19551	6	6512	11	30047	BraA09g058500.3C,BraA06g037310.3C,BraA06g010600.3C,BraA02g037900.3C,BraA04g001690.3C,BraA05g022780.3C
GO:0006438	valyl-tRNA aminoacylation	biological_process	0.017287	0.19551	6	6512	11	30047	BraA09g058500.3C,BraA06g037310.3C,BraA06g010600.3C,BraA02g037900.3C,BraA05g022780.3C,BraA04g001690.3C
GO:0031647	regulation of protein stability	biological_process	0.0173	0.19551	6	6512	11	30047	BraA02g006880.3C,BraA07g021990.3C,BraA03g043240.3C,BraA04g030040.3C,BraA05g003990.3C,BraA10g022210.3C
GO:0050821	protein stabilization	biological_process	0.0173	0.19551	6	6512	11	30047	BraA10g022210.3C,BraA05g003990.3C,BraA07g021990.3C,BraA03g043240.3C,BraA04g030040.3C,BraA02g006880.3C
GO:0007020	microtubule nucleation	biological_process	0.018018	0.19979	7	6512	14	30047	BraA02g026110.3C,BraA06g015390.3C,BraA06g011020.3C,BraA08g001190.3C,BraA10g029490.3C,BraA02g002170.3C,BraA04g025560.3C
GO:0010968	regulation of microtubule nucleation	biological_process	0.018018	0.19979	7	6512	14	30047	BraA08g001190.3C,BraA10g029490.3C,BraA04g025560.3C,BraA02g002170.3C,BraA06g015390.3C,BraA06g011020.3C,BraA02g026110.3C
GO:0031112	positive regulation of microtubule polymerization or depolymerization	biological_process	0.018018	0.19979	7	6512	14	30047	BraA06g011020.3C,BraA06g015390.3C,BraA10g029490.3C,BraA04g025560.3C,BraA02g002170.3C,BraA08g001190.3C,BraA02g026110.3C
GO:0031113	regulation of microtubule polymerization	biological_process	0.018018	0.19979	7	6512	14	30047	BraA08g001190.3C,BraA04g025560.3C,BraA10g029490.3C,BraA02g002170.3C,BraA06g015390.3C,BraA06g011020.3C,BraA02g026110.3C
GO:0031116	positive regulation of microtubule polymerization	biological_process	0.018018	0.19979	7	6512	14	30047	BraA02g026110.3C,BraA06g011020.3C,BraA06g015390.3C,BraA10g029490.3C,BraA02g002170.3C,BraA04g025560.3C,BraA08g001190.3C
GO:0046785	microtubule polymerization	biological_process	0.018018	0.19979	7	6512	14	30047	BraA02g026110.3C,BraA06g015390.3C,BraA06g011020.3C,BraA08g001190.3C,BraA02g002170.3C,BraA10g029490.3C,BraA04g025560.3C
GO:0090063	positive regulation of microtubule nucleation	biological_process	0.018018	0.19979	7	6512	14	30047	BraA02g026110.3C,BraA06g015390.3C,BraA06g011020.3C,BraA08g001190.3C,BraA04g025560.3C,BraA10g029490.3C,BraA02g002170.3C
GO:1901677	phosphate transmembrane transporter activity	molecular_function	0.01802	0.19979	7	6512	14	30047	BraA03g005130.3C,BraA06g011380.3C,BraA10g027520.3C,BraA04g012620.3C,BraA07g025700.3C,BraA03g054970.3C,BraA08g029390.3C
GO:0044262	cellular carbohydrate metabolic process	biological_process	0.018253	0.2019	70	6512	256	30047	BraA05g012790.3C,BraA10g005030.3C,BraA02g004690.3C,BraA01g041800.3C,BraA01g000710.3C,BraA01g027210.3C,BraA04g005620.3C,BraA10g019610.3C,BraA01g014610.3C,BraA03g019120.3C,BraA01g041280.3C,BraA02g008890.3C,BraA03g032140.3C,BraA08g008770.3C,BraA06g010510.3C,BraA07g001960.3C,BraA01g033870.3C,BraA10g001350.3C,BraA04g016350.3C,BraA05g016660.3C,BraA03g002060.3C,BraA04g019210.3C,BraA06g015140.3C,BraA05g0…
GO:0005102	receptor binding	molecular_function	0.018347	0.20223	96	6512	364	30047	BraAnng001580.3C,BraA04g029480.3C,BraA06g027380.3C,BraA07g024110.3C,BraA09g055300.3C,BraA07g017580.3C,BraA06g025980.3C,BraA04g006550.3C,BraA09g001650.3C,BraA07g019190.3C,BraA10g005080.3C,BraA03g034940.3C,BraA02g027970.3C,BraA10g015530.3C,BraAnng000140.3C,BraA09g056980.3C,BraA09g002400.3C,BraAnng002970.3C,BraA07g023600.3C,BraA02g017340.3C,BraA04g005310.3C,BraA08g033270.3C,BraA06g025030.3C,BraA07g0…
GO:0016891	endoribonuclease activity, producing 5'-phosphomonoesters	molecular_function	0.018368	0.20223	30	6512	96	30047	BraA10g000820.3C,BraA02g026190.3C,BraA05g028180.3C,BraA02g023210.3C,BraA08g019490.3C,BraA05g026850.3C,BraA04g008080.3C,BraA07g027470.3C,BraA04g013770.3C,BraA09g035280.3C,BraA02g024960.3C,BraA09g003030.3C,BraA01g001380.3C,BraA02g034800.3C,BraA02g037380.3C,BraA05g034120.3C,BraA05g041870.3C,BraA06g002900.3C,BraA08g023640.3C,BraA07g022620.3C,BraA03g046360.3C,BraA05g020120.3C,BraA02g040320.3C,BraA05g0…
GO:0005125	cytokine activity	molecular_function	0.018556	0.20381	14	6512	37	30047	BraA06g006240.3C,BraA01g012230.3C,BraA01g036390.3C,BraA06g026180.3C,BraA05g031170.3C,BraA08g025760.3C,BraA05g016970.3C,BraA02g004280.3C,BraA02g029040.3C,BraA05g032410.3C,BraA03g034940.3C,BraA08g013970.3C,BraA01g011150.3C,BraAnng002420.3C
GO:0034061	DNA polymerase activity	molecular_function	0.01886	0.20667	44	6512	151	30047	BraA07g004010.3C,BraA03g029250.3C,BraA07g010690.3C,BraA01g043830.3C,BraA05g028180.3C,BraA02g040590.3C,BraA02g024960.3C,BraA02g038020.3C,BraA05g034280.3C,BraA07g016790.3C,BraA06g026850.3C,BraA07g031590.3C,BraA01g005360.3C,BraA01g004190.3C,BraA01g035550.3C,BraA05g034120.3C,BraA03g046830.3C,BraA06g033950.3C,BraA09g019590.3C,BraA03g043570.3C,BraA08g031570.3C,BraA09g029380.3C,BraA06g027160.3C,BraA02g0…
GO:0051273	beta-glucan metabolic process	biological_process	0.019122	0.20905	26	6512	81	30047	BraA06g027920.3C,BraA01g014610.3C,BraA05g023600.3C,BraA05g004130.3C,BraA03g033230.3C,BraA05g016030.3C,BraA09g008400.3C,BraA09g024980.3C,BraA05g012090.3C,BraA05g037480.3C,BraA04g023460.3C,BraA10g025040.3C,BraA01g000390.3C,BraA07g023680.3C,BraA02g004690.3C,BraA10g005030.3C,BraA09g002720.3C,BraA01g041800.3C,BraA10g001350.3C,BraA05g038540.3C,BraA01g027210.3C,BraA05g016660.3C,BraA06g012940.3C,BraA05g0…
GO:0009523	photosystem II	cellular_component	0.019491	0.21259	33	6512	108	30047	BraA04g027930.3C,BraA03g043240.3C,BraA07g006770.3C,BraA03g029440.3C,BraA09g024650.3C,BraA09g065480.3C,BraA09g024750.3C,BraA10g022100.3C,BraA05g003990.3C,BraA08g009100.3C,BraA09g058880.3C,BraA09g051720.3C,BraA08g009060.3C,BraA02g010040.3C,BraA10g017300.3C,BraA09g033070.3C,BraA03g017180.3C,BraA07g039980.3C,BraA03g020890.3C,BraA10g022210.3C,BraA10g017310.3C,BraA07g038500.3C,BraA02g008540.3C,BraA10g0…
GO:0000922	spindle pole	cellular_component	0.01977	0.21486	11	6512	27	30047	BraA02g026110.3C,BraA04g025560.3C,BraA01g018370.3C,BraA06g015390.3C,BraA03g019840.3C,BraA07g005790.3C,BraA08g001190.3C,BraA10g029490.3C,BraA02g002170.3C,BraA07g001800.3C,BraA06g011020.3C
GO:0008417	fucosyltransferase activity	molecular_function	0.019791	0.21486	11	6512	27	30047	BraA07g005400.3C,BraA04g013810.3C,BraA08g029900.3C,BraA09g058940.3C,BraA03g040810.3C,BraA08g029890.3C,BraA09g058950.3C,BraA08g003460.3C,BraA06g039070.3C,BraA06g010030.3C,BraA06g037730.3C
GO:0019637	organophosphate metabolic process	biological_process	0.020202	0.21867	185	6512	745	30047	BraA06g000850.3C,BraA03g049130.3C,BraA05g016580.3C,BraA08g019520.3C,BraA05g034450.3C,BraA03g026010.3C,BraA04g023120.3C,BraA09g045970.3C,BraA04g030990.3C,BraA06g012090.3C,BraA09g060360.3C,BraA10g004690.3C,BraA03g031280.3C,BraA01g003710.3C,BraA07g041810.3C,BraA04g017280.3C,BraA05g008190.3C,BraA02g028450.3C,BraA06g034290.3C,BraA03g005780.3C,BraA01g004710.3C,BraA03g049440.3C,BraA04g028920.3C,BraA09g0…
GO:0046149	pigment catabolic process	biological_process	0.020235	0.21867	17	6512	48	30047	BraA04g000410.3C,BraA05g024640.3C,BraA06g024440.3C,BraA01g022650.3C,BraA03g051880.3C,BraA02g018870.3C,BraA03g046780.3C,BraA05g019630.3C,BraA03g045520.3C,BraA06g033820.3C,BraA10g021630.3C,BraA03g046750.3C,BraA06g014590.3C,BraA06g003660.3C,BraA06g003670.3C,BraA01g024160.3C,BraA04g014670.3C
GO:0016788	hydrolase activity, acting on ester bonds	molecular_function	0.020607	0.22172	319	6512	1330	30047	BraA01g041510.3C,BraA08g020700.3C,BraA02g010430.3C,BraA05g016580.3C,BraA06g002900.3C,BraA05g008190.3C,BraA02g018870.3C,BraA02g036220.3C,BraA04g030990.3C,BraA09g014670.3C,BraA10g032490.3C,BraA03g003220.3C,BraA08g030580.3C,BraA03g047780.3C,BraA08g006930.3C,BraA10g013070.3C,BraA09g054090.3C,BraA09g018510.3C,BraA09g014730.3C,BraA08g028490.3C,BraA03g005780.3C,BraA06g015510.3C,BraA02g024960.3C,BraA03g0…
GO:0051028	mRNA transport	biological_process	0.020871	0.22172	13	6512	34	30047	BraA02g039760.3C,BraA08g017350.3C,BraA02g008550.3C,BraA03g020410.3C,BraA09g059600.3C,BraA08g021070.3C,BraA03g047800.3C,BraA08g027550.3C,BraA01g018370.3C,BraA03g045910.3C,BraA06g015580.3C,BraA04g014630.3C,BraA03g036330.3C
GO:0042176	regulation of protein catabolic process	biological_process	0.020875	0.22172	13	6512	34	30047	BraA05g027420.3C,BraA01g024640.3C,BraA05g039620.3C,BraA07g023600.3C,BraA05g019380.3C,BraA06g000030.3C,BraA02g002510.3C,BraA06g018550.3C,BraA07g020860.3C,BraA03g039230.3C,BraA07g041230.3C,BraA10g005080.3C,BraA03g017030.3C
GO:0019087	transformation of host cell by virus	biological_process	0.020877	0.22172	13	6512	34	30047	BraA01g015210.3C,BraA01g009720.3C,BraA03g003820.3C,BraA10g000360.3C,BraA05g008650.3C,BraA09g004960.3C,BraA03g000010.3C,BraA01g012160.3C,BraA07g000200.3C,BraA08g026910.3C,BraA02g027500.3C,BraA04g012310.3C,BraA09g065480.3C
GO:0000778	condensed nuclear chromosome kinetochore	cellular_component	0.020896	0.22172	24	6512	74	30047	BraA02g020620.3C,BraA07g023600.3C,BraA06g014360.3C,BraA07g025790.3C,BraA06g039360.3C,BraA03g028750.3C,BraA05g009980.3C,BraA10g012640.3C,BraA06g007480.3C,BraA09g024050.3C,BraA07g027110.3C,BraA01g036390.3C,BraA09g018080.3C,BraA06g029980.3C,BraA07g027190.3C,BraA10g009770.3C,BraA09g052440.3C,BraA03g057200.3C,BraA01g006110.3C,BraA09g040170.3C,BraA07g003870.3C,BraA04g007730.3C,BraA08g017000.3C,BraA05g0…
GO:0000780	condensed nuclear chromosome, centromeric region	cellular_component	0.020896	0.22172	24	6512	74	30047	BraA07g027110.3C,BraA01g036390.3C,BraA09g018080.3C,BraA06g029980.3C,BraA07g027190.3C,BraA10g009770.3C,BraA03g057200.3C,BraA09g052440.3C,BraA01g006110.3C,BraA04g007730.3C,BraA09g040170.3C,BraA07g003870.3C,BraA05g024770.3C,BraA08g017000.3C,BraA07g023600.3C,BraA02g020620.3C,BraA06g014360.3C,BraA07g025790.3C,BraA06g039360.3C,BraA03g028750.3C,BraA05g009980.3C,BraA10g012640.3C,BraA06g007480.3C,BraA09g0…
GO:0000942	condensed nuclear chromosome outer kinetochore	cellular_component	0.020896	0.22172	24	6512	74	30047	BraA09g024050.3C,BraA06g007480.3C,BraA05g009980.3C,BraA03g028750.3C,BraA10g012640.3C,BraA06g039360.3C,BraA06g014360.3C,BraA02g020620.3C,BraA07g023600.3C,BraA07g025790.3C,BraA05g024770.3C,BraA08g017000.3C,BraA09g040170.3C,BraA07g003870.3C,BraA04g007730.3C,BraA01g006110.3C,BraA09g052440.3C,BraA03g057200.3C,BraA06g029980.3C,BraA10g009770.3C,BraA07g027190.3C,BraA01g036390.3C,BraA09g018080.3C,BraA07g0…
GO:0042729	DASH complex	cellular_component	0.020896	0.22172	24	6512	74	30047	BraA09g018080.3C,BraA01g036390.3C,BraA06g029980.3C,BraA10g009770.3C,BraA07g027190.3C,BraA07g027110.3C,BraA09g040170.3C,BraA04g007730.3C,BraA07g003870.3C,BraA05g024770.3C,BraA08g017000.3C,BraA03g057200.3C,BraA09g052440.3C,BraA01g006110.3C,BraA06g039360.3C,BraA02g020620.3C,BraA06g014360.3C,BraA07g023600.3C,BraA07g025790.3C,BraA09g024050.3C,BraA03g028750.3C,BraA05g009980.3C,BraA10g012640.3C,BraA06g0…
GO:0004540	ribonuclease activity	molecular_function	0.021083	0.22321	44	6512	152	30047	BraA08g006270.3C,BraA07g011250.3C,BraA02g038000.3C,BraA03g047780.3C,BraA03g010120.3C,BraA08g030580.3C,BraA06g030180.3C,BraA05g034120.3C,BraA10g017270.3C,BraA02g034800.3C,BraA03g018150.3C,BraA02g037380.3C,BraA03g046360.3C,BraA10g003050.3C,BraA08g023640.3C,BraA05g042100.3C,BraA05g022600.3C,BraA02g024960.3C,BraA02g023210.3C,BraA05g028180.3C,BraA10g000820.3C,BraA04g013770.3C,BraA07g027470.3C,BraA01g0…
GO:0098656	anion transmembrane transport	biological_process	0.021748	0.22662	21	6512	63	30047	BraA07g025800.3C,BraA03g047500.3C,BraA01g043700.3C,BraA06g039250.3C,BraA06g035880.3C,BraA02g025940.3C,BraA09g014010.3C,BraA07g019670.3C,BraA01g033760.3C,BraA02g039310.3C,BraA01g040290.3C,BraA09g004010.3C,BraA08g005140.3C,BraA05g033330.3C,BraA09g057260.3C,BraA03g053810.3C,BraA09g013820.3C,BraA02g035930.3C,BraA09g033000.3C,BraA03g064970.3C,BraA09g001280.3C
GO:0006825	copper ion transport	biological_process	0.021792	0.22662	10	6512	24	30047	BraA01g036880.3C,BraA10g016490.3C,BraA10g022890.3C,BraA02g040650.3C,BraA03g040550.3C,BraA02g025600.3C,BraA09g008760.3C,BraA01g029250.3C,BraA03g011410.3C,BraA06g028960.3C
GO:1902582	single-organism intracellular transport	biological_process	0.021823	0.22662	136	6512	536	30047	BraA09g009800.3C,BraA06g013350.3C,BraA04g030250.3C,BraA05g022840.3C,BraA09g020050.3C,BraA06g015580.3C,BraA06g039670.3C,BraA04g020090.3C,BraA01g038740.3C,BraA02g006080.3C,BraA02g043470.3C,BraA09g061800.3C,BraA05g029070.3C,BraA08g012240.3C,BraA07g025740.3C,BraA05g039620.3C,BraA04g023530.3C,BraA01g010540.3C,BraA04g020750.3C,BraA08g005520.3C,BraA09g049400.3C,BraA02g039760.3C,BraA06g002980.3C,BraA09g0…
GO:0031400	negative regulation of protein modification process	biological_process	0.021833	0.22662	10	6512	24	30047	BraA03g039230.3C,BraA07g041230.3C,BraA03g017030.3C,BraA10g005080.3C,BraA02g002510.3C,BraA06g000030.3C,BraA05g027420.3C,BraA07g023600.3C,BraA05g039620.3C,BraA05g019380.3C
GO:0051784	negative regulation of nuclear division	biological_process	0.021833	0.22662	10	6512	24	30047	BraA02g002510.3C,BraA03g039230.3C,BraA07g041230.3C,BraA03g017030.3C,BraA10g005080.3C,BraA05g027420.3C,BraA05g019380.3C,BraA07g023600.3C,BraA05g039620.3C,BraA06g000030.3C
GO:0009982	pseudouridine synthase activity	molecular_function	0.021834	0.22662	10	6512	24	30047	BraA09g034800.3C,BraA07g039340.3C,BraA07g039470.3C,BraA03g033120.3C,BraA02g016050.3C,BraA01g012370.3C,BraA10g017510.3C,BraA09g030820.3C,BraA07g041820.3C,BraA05g027860.3C
GO:0072686	mitotic spindle	cellular_component	0.021871	0.22662	18	6512	52	30047	BraA06g029980.3C,BraA10g009770.3C,BraA07g027190.3C,BraA09g018080.3C,BraA01g036390.3C,BraA05g024770.3C,BraA09g040170.3C,BraA07g003870.3C,BraA01g006110.3C,BraA09g052440.3C,BraA03g057200.3C,BraA06g039360.3C,BraA02g020620.3C,BraA07g023600.3C,BraA06g014360.3C,BraA07g025790.3C,BraA09g024050.3C,BraA03g028750.3C
GO:0012507	ER to Golgi transport vesicle membrane	cellular_component	0.021889	0.22662	18	6512	52	30047	BraA03g018150.3C,BraA05g033180.3C,BraA04g020750.3C,BraA09g023130.3C,BraA05g010520.3C,BraA09g002390.3C,BraA01g041830.3C,BraA02g035350.3C,BraA04g019940.3C,BraA08g012240.3C,BraA04g025560.3C,BraA06g039670.3C,BraA06g043270.3C,BraA09g061370.3C,BraA09g054690.3C,BraA10g017630.3C,BraA05g038610.3C,BraA06g039580.3C
GO:0030127	COPII vesicle coat	cellular_component	0.021889	0.22662	18	6512	52	30047	BraA09g054690.3C,BraA06g039580.3C,BraA05g038610.3C,BraA10g017630.3C,BraA06g043270.3C,BraA06g039670.3C,BraA04g025560.3C,BraA09g061370.3C,BraA08g012240.3C,BraA04g019940.3C,BraA02g035350.3C,BraA01g041830.3C,BraA04g020750.3C,BraA03g018150.3C,BraA05g033180.3C,BraA09g002390.3C,BraA05g010520.3C,BraA09g023130.3C
GO:0030134	ER to Golgi transport vesicle	cellular_component	0.021889	0.22662	18	6512	52	30047	BraA06g043270.3C,BraA06g039670.3C,BraA04g025560.3C,BraA09g061370.3C,BraA09g054690.3C,BraA05g038610.3C,BraA06g039580.3C,BraA10g017630.3C,BraA04g020750.3C,BraA05g033180.3C,BraA03g018150.3C,BraA09g002390.3C,BraA05g010520.3C,BraA09g023130.3C,BraA04g019940.3C,BraA08g012240.3C,BraA02g035350.3C,BraA01g041830.3C
GO:0004521	endoribonuclease activity	molecular_function	0.022536	0.2328	34	6512	113	30047	BraA05g041870.3C,BraA06g002900.3C,BraA05g000150.3C,BraA07g022620.3C,BraA05g020120.3C,BraA02g040320.3C,BraA01g009430.3C,BraA01g011560.3C,BraA03g030580.3C,BraA04g020480.3C,BraA02g026190.3C,BraA04g008080.3C,BraA09g058810.3C,BraA05g026850.3C,BraA08g019490.3C,BraA09g035280.3C,BraA03g010870.3C,BraA01g001380.3C,BraA09g003030.3C,BraA05g034120.3C,BraA10g017270.3C,BraA02g034800.3C,BraA02g037380.3C,BraA03g0…
GO:0019627	urea metabolic process	biological_process	0.022647	0.23293	4	6512	6	30047	BraA08g025800.3C,BraA03g006390.3C,BraA02g017780.3C,BraA06g017840.3C
GO:0043419	urea catabolic process	biological_process	0.022647	0.23293	4	6512	6	30047	BraA02g017780.3C,BraA06g017840.3C,BraA03g006390.3C,BraA08g025800.3C
GO:0009521	photosystem	cellular_component	0.023355	0.23968	48	6512	169	30047	BraA08g027660.3C,BraA07g021990.3C,BraA01g002310.3C,BraA03g007000.3C,BraA02g001160.3C,BraA08g007680.3C,BraA04g005710.3C,BraA10g000360.3C,BraA09g001440.3C,BraA02g006880.3C,BraA10g020070.3C,BraA09g062660.3C,BraA04g030040.3C,BraA08g012240.3C,BraA04g017090.3C,BraA06g010120.3C,BraA10g022210.3C,BraA01g002330.3C,BraA06g018630.3C,BraA02g008540.3C,BraA07g038500.3C,BraA10g017310.3C,BraA02g010040.3C,BraA03g0…
GO:0006368	transcription elongation from RNA polymerase II promoter	biological_process	0.023474	0.24038	12	6512	31	30047	BraA02g033370.3C,BraA06g035780.3C,BraA09g024520.3C,BraA03g000680.3C,BraA05g012950.3C,BraA10g032490.3C,BraA09g046090.3C,BraA08g027550.3C,BraA09g006880.3C,BraA06g015580.3C,BraA02g043070.3C,BraA08g004440.3C
GO:0072525	pyridine-containing compound biosynthetic process	biological_process	0.023643	0.2411	14	6512	38	30047	BraA07g001140.3C,BraA04g011800.3C,BraA07g004180.3C,BraA10g008370.3C,BraA04g014260.3C,BraA03g054400.3C,BraA05g026090.3C,BraA09g063180.3C,BraA10g014150.3C,BraA07g041550.3C,BraA09g019900.3C,BraA02g034700.3C,BraA01g016970.3C,BraA10g017620.3C
GO:0007031	peroxisome organization	biological_process	0.023647	0.2411	14	6512	38	30047	BraA03g007920.3C,BraA01g023740.3C,BraA06g000900.3C,BraA10g015380.3C,BraA04g012620.3C,BraA09g047660.3C,BraA09g014740.3C,BraA10g030000.3C,BraA10g022030.3C,BraA06g019340.3C,BraA10g001270.3C,BraA10g022910.3C,BraA04g001460.3C,BraA01g013010.3C
GO:0046486	glycerolipid metabolic process	biological_process	0.025345	0.25785	52	6512	186	30047	BraA05g038330.3C,BraA03g049130.3C,BraA05g041880.3C,BraA05g002070.3C,BraA01g003920.3C,BraA10g013810.3C,BraA08g020780.3C,BraA04g030540.3C,BraA10g021660.3C,BraA06g024690.3C,BraA03g014450.3C,BraA09g045970.3C,BraA06g041270.3C,BraA03g020580.3C,BraA04g030990.3C,BraA02g024370.3C,BraA03g031280.3C,BraA10g004690.3C,BraA03g033620.3C,BraA09g060360.3C,BraA02g014690.3C,BraA01g023870.3C,BraA03g051880.3C,BraA01g0…
GO:0008023	transcription elongation factor complex	cellular_component	0.025922	0.26315	8	6512	18	30047	BraA03g000680.3C,BraA10g032490.3C,BraA08g027550.3C,BraA06g015580.3C,BraA09g006880.3C,BraA02g043070.3C,BraA06g035780.3C,BraA09g003210.3C
GO:0043086	negative regulation of catalytic activity	biological_process	0.026094	0.26358	15	6512	42	30047	BraA08g020250.3C,BraA01g039010.3C,BraA06g000030.3C,BraA05g027420.3C,BraA05g039620.3C,BraA07g023600.3C,BraA05g019380.3C,BraA08g000190.3C,BraA02g018310.3C,BraA07g041230.3C,BraA03g039230.3C,BraA10g005080.3C,BraA03g017030.3C,BraA02g002510.3C,BraA08g006170.3C
GO:0044092	negative regulation of molecular function	biological_process	0.026094	0.26358	15	6512	42	30047	BraA02g002510.3C,BraA08g006170.3C,BraA08g000190.3C,BraA03g039230.3C,BraA07g041230.3C,BraA02g018310.3C,BraA10g005080.3C,BraA03g017030.3C,BraA05g027420.3C,BraA07g023600.3C,BraA05g039620.3C,BraA05g019380.3C,BraA08g020250.3C,BraA01g039010.3C,BraA06g000030.3C
GO:0003887	DNA-directed DNA polymerase activity	molecular_function	0.026267	0.26358	39	6512	134	30047	BraA05g028180.3C,BraA02g040590.3C,BraA03g029250.3C,BraA01g043830.3C,BraA07g010690.3C,BraA06g026850.3C,BraA07g031590.3C,BraA05g034280.3C,BraA07g016790.3C,BraA02g024960.3C,BraA05g034120.3C,BraA01g004190.3C,BraA01g035550.3C,BraA01g005360.3C,BraA06g033950.3C,BraA03g046830.3C,BraA02g036080.3C,BraA06g027160.3C,BraA09g029380.3C,BraA09g019590.3C,BraA06g038960.3C,BraA05g018720.3C,BraA03g044120.3C,BraA06g0…
GO:0072524	pyridine-containing compound metabolic process	biological_process	0.026278	0.26358	39	6512	134	30047	BraA06g026870.3C,BraA01g014550.3C,BraA03g040760.3C,BraA09g019900.3C,BraA05g041250.3C,BraA03g054400.3C,BraA04g014260.3C,BraA01g023620.3C,BraA10g017620.3C,BraA09g047010.3C,BraA02g034700.3C,BraA02g025430.3C,BraA10g013880.3C,BraA06g042680.3C,BraA07g041550.3C,BraA06g034290.3C,BraA01g004710.3C,BraA07g004180.3C,BraA10g008370.3C,BraA01g016970.3C,BraA08g002580.3C,BraA09g063180.3C,BraA06g012090.3C,BraA07g0…
GO:0007093	mitotic cell cycle checkpoint	biological_process	0.026335	0.26358	11	6512	28	30047	BraA06g000030.3C,BraA05g027420.3C,BraA07g023600.3C,BraA05g019380.3C,BraA05g039620.3C,BraA03g039230.3C,BraA07g041230.3C,BraA10g005080.3C,BraA01g044150.3C,BraA03g017030.3C,BraA02g002510.3C
GO:0045930	negative regulation of mitotic cell cycle	biological_process	0.026335	0.26358	11	6512	28	30047	BraA06g000030.3C,BraA05g027420.3C,BraA05g019380.3C,BraA07g023600.3C,BraA05g039620.3C,BraA07g041230.3C,BraA03g039230.3C,BraA01g044150.3C,BraA10g005080.3C,BraA03g017030.3C,BraA02g002510.3C
GO:0016307	phosphatidylinositol phosphate kinase activity	molecular_function	0.026358	0.26358	11	6512	28	30047	BraA01g004710.3C,BraA02g024370.3C,BraA03g036460.3C,BraA10g004670.3C,BraA09g052030.3C,BraA10g004650.3C,BraA05g002070.3C,BraA03g021870.3C,BraA10g004690.3C,BraA02g020210.3C,BraA03g033620.3C
GO:0000030	mannosyltransferase activity	molecular_function	0.027369	0.27266	5	6512	9	30047	BraA05g020270.3C,BraA09g045970.3C,BraA09g060360.3C,BraA10g020690.3C,BraA08g030900.3C
GO:0003883	CTP synthase activity	molecular_function	0.027383	0.27266	5	6512	9	30047	BraA02g026930.3C,BraA05g034450.3C,BraA01g011270.3C,BraA09g033800.3C,BraA03g049440.3C
GO:0005092	GDP-dissociation inhibitor activity	molecular_function	0.027524	0.27281	7	6512	15	30047	BraA05g029660.3C,BraA09g012450.3C,BraA03g061170.3C,BraA03g056150.3C,BraA03g063700.3C,BraA05g029640.3C,BraA09g015660.3C
GO:0005094	Rho GDP-dissociation inhibitor activity	molecular_function	0.027524	0.27281	7	6512	15	30047	BraA05g029640.3C,BraA09g015660.3C,BraA03g056150.3C,BraA03g063700.3C,BraA03g061170.3C,BraA05g029660.3C,BraA09g012450.3C
GO:0005253	anion channel activity	molecular_function	0.027572	0.27281	7	6512	15	30047	BraA04g015430.3C,BraA06g000470.3C,BraA03g026130.3C,BraA07g020310.3C,BraA02g016460.3C,BraA08g009320.3C,BraA06g032950.3C
GO:0008017	microtubule binding	molecular_function	0.027696	0.27327	53	6512	191	30047	BraA09g005330.3C,BraA08g022820.3C,BraAnng000140.3C,BraA08g022320.3C,BraA06g029580.3C,BraAnng002970.3C,BraA05g030590.3C,BraA09g009840.3C,BraA06g021480.3C,BraA09g003070.3C,BraA05g034920.3C,BraA09g014980.3C,BraA01g017880.3C,BraA03g004330.3C,BraA03g063690.3C,BraA10g018420.3C,BraA08g000590.3C,BraA07g017580.3C,BraA09g024640.3C,BraA09g065610.3C,BraA09g058340.3C,BraA09g045160.3C,BraA07g030890.3C,BraA04g0…
GO:0008233	peptidase activity	molecular_function	0.027913	0.27327	325	6512	1365	30047	BraA09g021640.3C,BraA10g011220.3C,BraA06g002390.3C,BraA06g008350.3C,BraA05g021670.3C,BraA08g014920.3C,BraA09g011280.3C,BraA04g017710.3C,BraA03g011440.3C,BraA09g023590.3C,BraA03g046670.3C,BraA06g022220.3C,BraA05g024650.3C,BraA06g006860.3C,BraA07g021290.3C,BraA10g005230.3C,BraA10g016070.3C,BraA02g028760.3C,BraA07g015270.3C,BraA01g026060.3C,BraA09g020140.3C,BraA10g014720.3C,BraA04g011080.3C,BraA07g0…
GO:0000723	telomere maintenance	biological_process	0.027931	0.27327	23	6512	72	30047	BraA07g007060.3C,BraA03g024790.3C,BraAnng002280.3C,BraA03g063030.3C,BraA02g022810.3C,BraA09g059540.3C,BraA03g049280.3C,BraA03g057910.3C,BraA10g011730.3C,BraA09g029510.3C,BraA06g030150.3C,BraA07g019360.3C,BraA09g059530.3C,BraA10g017380.3C,BraA02g021680.3C,BraA09g060030.3C,BraA09g057200.3C,BraA09g057100.3C,BraA08g030640.3C,BraA06g014650.3C,BraA01g037790.3C,BraA02g042560.3C,BraA10g019090.3C
GO:0032200	telomere organization	biological_process	0.027931	0.27327	23	6512	72	30047	BraA06g030150.3C,BraA09g059540.3C,BraA03g049280.3C,BraA09g029510.3C,BraA10g011730.3C,BraA03g057910.3C,BraA02g022810.3C,BraA03g063030.3C,BraA07g007060.3C,BraA03g024790.3C,BraAnng002280.3C,BraA02g042560.3C,BraA10g019090.3C,BraA01g037790.3C,BraA06g014650.3C,BraA08g030640.3C,BraA09g057100.3C,BraA09g060030.3C,BraA09g057200.3C,BraA02g021680.3C,BraA09g059530.3C,BraA10g017380.3C,BraA07g019360.3C
GO:0060249	anatomical structure homeostasis	biological_process	0.027931	0.27327	23	6512	72	30047	BraA03g024790.3C,BraA07g007060.3C,BraAnng002280.3C,BraA03g063030.3C,BraA02g022810.3C,BraA09g059540.3C,BraA03g049280.3C,BraA10g011730.3C,BraA09g029510.3C,BraA03g057910.3C,BraA06g030150.3C,BraA07g019360.3C,BraA09g059530.3C,BraA10g017380.3C,BraA02g021680.3C,BraA09g060030.3C,BraA09g057200.3C,BraA09g057100.3C,BraA08g030640.3C,BraA06g014650.3C,BraA01g037790.3C,BraA02g042560.3C,BraA10g019090.3C
GO:0035556	intracellular signal transduction	biological_process	0.027968	0.27327	161	6512	648	30047	BraA04g008590.3C,BraA08g021040.3C,BraA05g003390.3C,BraA08g028960.3C,BraA09g009830.3C,BraA03g053610.3C,BraA05g032580.3C,BraA01g028280.3C,BraA05g036810.3C,BraA02g013420.3C,BraA03g047740.3C,BraA09g054090.3C,BraA07g022240.3C,BraA01g035320.3C,BraA05g041700.3C,BraA07g028250.3C,BraA08g021060.3C,BraA04g012900.3C,BraA10g001940.3C,BraA07g000540.3C,BraA08g028460.3C,BraA10g025970.3C,BraA10g023820.3C,BraA09g0…
GO:0008408	3'-5' exonuclease activity	molecular_function	0.028141	0.27439	19	6512	57	30047	BraA09g018510.3C,BraA02g038000.3C,BraA01g021460.3C,BraA03g010120.3C,BraA05g022860.3C,BraA05g042100.3C,BraA03g044120.3C,BraA05g018720.3C,BraA07g016790.3C,BraA07g003100.3C,BraA04g008250.3C,BraA03g006390.3C,BraA06g005390.3C,BraA02g042350.3C,BraA07g031220.3C,BraA02g036080.3C,BraA06g027160.3C,BraA10g013250.3C,BraA10g014620.3C
GO:0000725	recombinational repair	biological_process	0.028351	0.27487	6	6512	12	30047	BraA09g054840.3C,BraA09g052790.3C,BraA05g015360.3C,BraA03g000190.3C,BraA02g032000.3C,BraA09g028850.3C
GO:0030570	pectate lyase activity	molecular_function	0.028362	0.27487	6	6512	12	30047	BraA08g029780.3C,BraA09g023320.3C,BraA03g006600.3C,BraA09g058630.3C,BraA10g023560.3C,BraA06g039370.3C
GO:0008484	sulfuric ester hydrolase activity	molecular_function	0.028366	0.27487	6	6512	12	30047	BraA09g054090.3C,BraA01g007930.3C,BraA06g018130.3C,BraA10g022070.3C,BraA08g018160.3C,BraA08g020660.3C
GO:0010948	negative regulation of cell cycle process	biological_process	0.029482	0.28509	10	6512	25	30047	BraA02g002510.3C,BraA03g039230.3C,BraA07g041230.3C,BraA03g017030.3C,BraA10g005080.3C,BraA05g027420.3C,BraA05g039620.3C,BraA05g019380.3C,BraA07g023600.3C,BraA06g000030.3C
GO:0006996	organelle organization	biological_process	0.029729	0.28689	301	6512	1261	30047	BraA01g039480.3C,BraA08g032110.3C,BraA10g025930.3C,BraA10g001350.3C,BraA09g047440.3C,BraA10g001270.3C,BraA10g004720.3C,BraA03g012440.3C,BraA01g017430.3C,BraA03g015310.3C,BraA10g016850.3C,BraA02g023510.3C,BraA09g052440.3C,BraA05g002430.3C,BraA03g020410.3C,BraA03g036540.3C,BraA02g026420.3C,BraA02g012640.3C,BraA05g039620.3C,BraA09g007880.3C,BraA09g006880.3C,BraA07g019360.3C,BraA05g009980.3C,BraA04g0…
GO:0045861	negative regulation of proteolysis	biological_process	0.03032	0.29089	12	6512	32	30047	BraA10g005080.3C,BraA03g017030.3C,BraA08g000190.3C,BraA07g041230.3C,BraA03g039230.3C,BraA02g002510.3C,BraA06g000030.3C,BraA08g020250.3C,BraA05g039620.3C,BraA05g019380.3C,BraA07g023600.3C,BraA05g027420.3C
GO:0003918	DNA topoisomerase type II (ATP-hydrolyzing) activity	molecular_function	0.03033	0.29089	12	6512	32	30047	BraA01g008480.3C,BraA01g017430.3C,BraA05g026410.3C,BraA09g057600.3C,BraA08g004010.3C,BraA05g036530.3C,BraA03g001470.3C,BraA02g013480.3C,BraA08g022670.3C,BraA03g054970.3C,BraA02g033410.3C,BraA10g030390.3C
GO:0061505	DNA topoisomerase II activity	molecular_function	0.03033	0.29089	12	6512	32	30047	BraA01g008480.3C,BraA01g017430.3C,BraA08g004010.3C,BraA09g057600.3C,BraA05g036530.3C,BraA05g026410.3C,BraA03g001470.3C,BraA08g022670.3C,BraA02g013480.3C,BraA03g054970.3C,BraA02g033410.3C,BraA10g030390.3C
GO:0015979	photosynthesis	biological_process	0.031294	0.29953	59	6512	217	30047	BraA07g006770.3C,BraA03g029440.3C,BraA09g024650.3C,BraA10g008370.3C,BraA06g015430.3C,BraA02g036660.3C,BraA04g027930.3C,BraA08g022230.3C,BraA03g043240.3C,BraA09g051720.3C,BraA09g057040.3C,BraA05g030820.3C,BraA09g065480.3C,BraA10g022100.3C,BraA09g024750.3C,BraA05g003990.3C,BraA08g009100.3C,BraA09g058880.3C,BraA01g016600.3C,BraA06g022790.3C,BraA03g054530.3C,BraA08g009060.3C,BraA10g017300.3C,BraA09g0…
GO:0090304	nucleic acid metabolic process	biological_process	0.032097	0.30659	1201	6512	5306	30047	BraA08g010850.3C,BraA09g015560.3C,BraA08g027910.3C,BraA03g024250.3C,BraA10g020110.3C,BraA07g013800.3C,BraA05g038550.3C,BraA01g025690.3C,BraA01g000940.3C,BraA03g052820.3C,BraA09g054840.3C,BraA01g016880.3C,BraA08g027660.3C,BraA03g017160.3C,BraA03g023480.3C,BraA01g039980.3C,BraA04g001690.3C,BraA09g051870.3C,BraA05g006340.3C,BraA09g041870.3C,BraA04g022820.3C,BraA02g038000.3C,BraA08g002580.3C,BraA03g0…
GO:0070887	cellular response to chemical stimulus	biological_process	0.032303	0.30793	15	6512	43	30047	BraA01g021460.3C,BraA09g063500.3C,BraA06g003690.3C,BraA06g005940.3C,BraA04g014970.3C,BraA03g035790.3C,BraA04g015640.3C,BraA03g053610.3C,BraA04g006550.3C,BraA02g038120.3C,BraA05g035140.3C,BraA09g054450.3C,BraA10g001550.3C,BraA03g032490.3C,BraA09g012560.3C
GO:0004674	protein serine/threonine kinase activity	molecular_function	0.032597	0.30871	63	6512	234	30047	BraA04g015460.3C,BraA02g000500.3C,BraA06g007860.3C,BraA10g002040.3C,BraA01g004900.3C,BraA03g048190.3C,BraA06g003840.3C,BraA03g019740.3C,BraA03g018930.3C,BraA02g017360.3C,BraA07g020540.3C,BraA03g053810.3C,BraA07g001430.3C,BraA08g024310.3C,BraA05g000620.3C,BraA03g034980.3C,BraA01g011330.3C,BraA09g007340.3C,BraA08g026320.3C,BraA06g024140.3C,BraA09g052390.3C,BraA09g016210.3C,BraA05g031130.3C,BraA06g0…
GO:0033043	regulation of organelle organization	biological_process	0.032626	0.30871	33	6512	112	30047	BraA09g025640.3C,BraA10g024650.3C,BraA06g000030.3C,BraA05g027420.3C,BraA09g010020.3C,BraA10g029490.3C,BraA02g002170.3C,BraA05g032590.3C,BraA05g027670.3C,BraA07g009740.3C,BraA04g025560.3C,BraA09g033750.3C,BraA04g013850.3C,BraA05g039620.3C,BraA06g011020.3C,BraA03g039230.3C,BraA04g017840.3C,BraA03g015310.3C,BraA06g018550.3C,BraA01g042250.3C,BraA07g023600.3C,BraA03g017030.3C,BraA10g005080.3C,BraA02g0…
GO:0008219	cell death	biological_process	0.032649	0.30871	23	6512	73	30047	BraA07g040990.3C,BraA07g026630.3C,BraA05g026500.3C,BraA09g038160.3C,BraA05g027610.3C,BraA01g012760.3C,BraA09g018260.3C,BraA03g056360.3C,BraA04g008370.3C,BraA09g034060.3C,BraA09g050700.3C,BraA09g012960.3C,BraA09g013210.3C,BraA06g042000.3C,BraA03g050900.3C,BraA10g002280.3C,BraA09g010020.3C,BraA05g027110.3C,BraA05g005130.3C,BraA08g009840.3C,BraA06g029700.3C,BraA07g017960.3C,BraA10g023740.3C
GO:0016265	death	biological_process	0.032649	0.30871	23	6512	73	30047	BraA07g040990.3C,BraA07g026630.3C,BraA05g026500.3C,BraA01g012760.3C,BraA09g038160.3C,BraA05g027610.3C,BraA09g018260.3C,BraA03g056360.3C,BraA09g034060.3C,BraA04g008370.3C,BraA09g050700.3C,BraA09g013210.3C,BraA09g012960.3C,BraA06g042000.3C,BraA03g050900.3C,BraA10g002280.3C,BraA09g010020.3C,BraA05g005130.3C,BraA05g027110.3C,BraA08g009840.3C,BraA07g017960.3C,BraA06g029700.3C,BraA10g023740.3C
GO:0019359	nicotinamide nucleotide biosynthetic process	biological_process	0.03288	0.30926	9	6512	22	30047	BraA09g019900.3C,BraA10g014150.3C,BraA09g063180.3C,BraA07g041550.3C,BraA10g008370.3C,BraA05g026090.3C,BraA03g054400.3C,BraA02g034700.3C,BraA01g016970.3C
GO:0008107	galactoside 2-alpha-L-fucosyltransferase activity	molecular_function	0.032905	0.30926	9	6512	22	30047	BraA06g037730.3C,BraA06g039070.3C,BraA06g010030.3C,BraA08g029890.3C,BraA09g058950.3C,BraA09g058940.3C,BraA08g029900.3C,BraA07g005400.3C,BraA04g013810.3C
GO:0031127	alpha-(1,2)-fucosyltransferase activity	molecular_function	0.032905	0.30926	9	6512	22	30047	BraA07g005400.3C,BraA04g013810.3C,BraA08g029900.3C,BraA09g058940.3C,BraA09g058950.3C,BraA08g029890.3C,BraA06g010030.3C,BraA06g039070.3C,BraA06g037730.3C
GO:0016043	cellular component organization	biological_process	0.033117	0.31064	498	6512	2139	30047	BraA03g016410.3C,BraA02g040700.3C,BraA02g004910.3C,BraA09g045160.3C,BraA05g019380.3C,BraA07g025520.3C,BraA08g001120.3C,BraA06g033970.3C,BraA07g021930.3C,BraA02g044530.3C,BraA09g040950.3C,BraA09g049650.3C,BraA09g026700.3C,BraA01g026140.3C,BraA04g017400.3C,BraA04g012620.3C,BraA06g035780.3C,BraA10g022910.3C,BraA06g015880.3C,BraA01g042250.3C,BraA06g007480.3C,BraA06g037520.3C,BraA06g001280.3C,BraA08g0…
GO:0015297	antiporter activity	molecular_function	0.033614	0.31421	52	6512	189	30047	BraA02g015410.3C,BraA07g037640.3C,BraA10g010450.3C,BraA05g018400.3C,BraA09g065540.3C,BraA09g013500.3C,BraA10g027520.3C,BraA06g011380.3C,BraA08g002700.3C,BraA01g043800.3C,BraA01g016340.3C,BraA09g044850.3C,BraA02g004250.3C,BraA02g010170.3C,BraA07g007610.3C,BraA07g032350.3C,BraA08g029540.3C,BraA06g011040.3C,BraA04g023140.3C,BraA07g025700.3C,BraA03g010430.3C,BraA03g011830.3C,BraA02g011680.3C,BraA06g0…
GO:0008198	ferrous iron binding	molecular_function	0.03403	0.31421	3	6512	4	30047	BraA05g015780.3C,BraA08g010960.3C,BraA05g015770.3C
GO:0000266	mitochondrial fission	biological_process	0.034067	0.31421	3	6512	4	30047	BraA04g006540.3C,BraA04g012730.3C,BraA03g005320.3C
GO:0035435	phosphate ion transmembrane transport	biological_process	0.0341	0.31421	3	6512	4	30047	BraA06g039250.3C,BraA03g053810.3C,BraA02g035930.3C
GO:0098661	inorganic anion transmembrane transport	biological_process	0.0341	0.31421	3	6512	4	30047	BraA03g053810.3C,BraA06g039250.3C,BraA02g035930.3C
GO:0001669	acrosomal vesicle	cellular_component	0.0341	0.31421	3	6512	4	30047	BraA09g015470.3C,BraA07g030890.3C,BraA07g033270.3C
GO:0003714	transcription corepressor activity	molecular_function	0.034101	0.31421	3	6512	4	30047	BraA01g000980.3C,BraA07g039510.3C,BraA01g000940.3C
GO:0008158	hedgehog receptor activity	molecular_function	0.034101	0.31421	3	6512	4	30047	BraA04g020230.3C,BraA08g022670.3C,BraA07g018430.3C
GO:0033925	mannosyl-glycoprotein endo-beta-N-acetylglucosaminidase activity	molecular_function	0.034101	0.31421	3	6512	4	30047	BraA03g002150.3C,BraA01g039960.3C,BraA01g039980.3C
GO:0042623	ATPase activity, coupled	molecular_function	0.03443	0.31662	71	6512	268	30047	BraA01g038520.3C,BraA01g038720.3C,BraA05g020300.3C,BraA09g051370.3C,BraA09g003500.3C,BraA05g036530.3C,BraA01g017430.3C,BraA03g048180.3C,BraA06g036820.3C,BraA09g039060.3C,BraA09g029550.3C,BraA07g011330.3C,BraA09g012210.3C,BraA07g013880.3C,BraA06g035810.3C,BraA03g046260.3C,BraA01g032490.3C,BraA07g024520.3C,BraA03g046270.3C,BraA10g030390.3C,BraA06g000760.3C,BraA01g016650.3C,BraA03g048220.3C,BraA09g0…
GO:1901360	organic cyclic compound metabolic process	biological_process	0.03496	0.32087	1431	6512	6356	30047	BraA01g044370.3C,BraA10g031080.3C,BraA02g004600.3C,BraA02g044490.3C,BraA10g003050.3C,BraA07g040010.3C,BraA03g016560.3C,BraA09g058340.3C,BraA05g030960.3C,BraA08g020240.3C,BraA02g021300.3C,BraA05g008080.3C,BraA05g033730.3C,BraA04g014260.3C,BraA10g002480.3C,BraA02g021680.3C,BraA03g036460.3C,BraA10g030130.3C,BraA10g011940.3C,BraA08g002290.3C,BraA02g026050.3C,BraA09g024050.3C,BraA03g031840.3C,BraA02g0…
GO:0004812	aminoacyl-tRNA ligase activity	molecular_function	0.03615	0.33114	42	6512	149	30047	BraA01g017410.3C,BraA03g050300.3C,BraA03g014940.3C,BraA06g010600.3C,BraA05g019410.3C,BraA01g017000.3C,BraA07g000890.3C,BraA03g013370.3C,BraA08g022700.3C,BraA07g027820.3C,BraA09g058500.3C,BraA04g011390.3C,BraA05g013380.3C,BraA05g038320.3C,BraA08g019500.3C,BraA09g037310.3C,BraA08g030910.3C,BraA04g001690.3C,BraA09g006510.3C,BraA01g044370.3C,BraA10g001790.3C,BraA03g028250.3C,BraA02g037900.3C,BraA09g0…
GO:0008608	attachment of spindle microtubules to kinetochore	biological_process	0.038228	0.34929	18	6512	55	30047	BraA07g027190.3C,BraA09g018080.3C,BraA07g027110.3C,BraA08g017000.3C,BraA05g024770.3C,BraA04g007730.3C,BraA07g003870.3C,BraA01g006110.3C,BraA03g057200.3C,BraA07g025790.3C,BraA06g014360.3C,BraA02g020620.3C,BraA07g023600.3C,BraA09g024050.3C,BraA06g007480.3C,BraA10g012640.3C,BraA03g028750.3C,BraA05g009980.3C
GO:0003008	system process	biological_process	0.03828	0.34929	18	6512	55	30047	BraAnng002510.3C,BraA05g039980.3C,BraA02g022770.3C,BraA05g037090.3C,BraA02g037390.3C,BraAnng003470.3C,BraA09g021100.3C,BraA03g008510.3C,BraA07g019190.3C,BraA02g024370.3C,BraA01g020480.3C,BraA05g020450.3C,BraA02g043060.3C,BraA09g003040.3C,BraA04g023120.3C,BraA04g009160.3C,BraAnng001670.3C,BraA04g011270.3C
GO:0005575	cellular_component	cellular_component	0.038495	0.3502	2684	6512	12096	30047	BraA01g040470.3C,BraA07g021990.3C,BraA02g036050.3C,BraA05g006270.3C,BraA02g041770.3C,BraA06g031910.3C,BraA09g004980.3C,BraA10g000100.3C,BraA02g035770.3C,BraA08g011070.3C,BraA09g010410.3C,BraA05g010850.3C,BraA08g004650.3C,BraA06g025180.3C,BraA02g006880.3C,BraA06g043590.3C,BraA03g022210.3C,BraA04g005540.3C,BraA05g035740.3C,BraA03g012550.3C,BraA10g015570.3C,BraA06g007520.3C,BraA03g030450.3C,BraA03g0…
raA10g000250.3C,BraA06g025210.3C,BraA05g008180.3C,BraA03g043570.3C,BraA09g006770.3C,BraA06g020420.3C,BraA09g008340.3C,BraA08g015270.3C,BraA04g010610.3C,BraA03g056070.3C,BraA05g042170.3C,BraA03g054680.3C,BraA10g018660.3C,BraA09g014460.3C,BraA06g018550.3C,BraA02g007800.3C,BraA01g011900.3C,BraA10g027680.3C,BraA02g000060.3C,BraA09g058720.3C,BraA02g029880.3C,BraA09g055970.3C,BraA07g006110.3C,BraA01g01…
GO:0009636	response to toxic substance	biological_process	0.03853	0.3502	12	6512	33	30047	BraA09g049400.3C,BraA09g047080.3C,BraA02g021350.3C,BraA01g039890.3C,BraA07g032490.3C,BraA04g022880.3C,BraA02g019750.3C,BraA01g011120.3C,BraA10g030540.3C,BraA06g006630.3C,BraA08g029200.3C,BraA01g021310.3C
GO:0005779	integral component of peroxisomal membrane	cellular_component	0.038847	0.35172	10	6512	26	30047	BraA01g013010.3C,BraA10g022910.3C,BraA06g019340.3C,BraA04g001460.3C,BraA09g047660.3C,BraA09g014740.3C,BraA04g012620.3C,BraA01g023740.3C,BraA06g000900.3C,BraA10g015380.3C
GO:0031231	intrinsic component of peroxisomal membrane	cellular_component	0.038847	0.35172	10	6512	26	30047	BraA06g000900.3C,BraA10g015380.3C,BraA01g023740.3C,BraA04g012620.3C,BraA09g047660.3C,BraA09g014740.3C,BraA04g001460.3C,BraA10g022910.3C,BraA06g019340.3C,BraA01g013010.3C
GO:0034357	photosynthetic membrane	cellular_component	0.039241	0.3546	54	6512	199	30047	BraA04g001040.3C,BraA04g005710.3C,BraA09g001440.3C,BraA06g010940.3C,BraA02g006880.3C,BraA10g000360.3C,BraA08g027660.3C,BraA07g021990.3C,BraA03g054170.3C,BraA03g007000.3C,BraA01g002310.3C,BraA05g006270.3C,BraA02g001160.3C,BraA08g007680.3C,BraA01g002330.3C,BraA10g022210.3C,BraA06g018630.3C,BraA02g008540.3C,BraA10g017310.3C,BraA07g038500.3C,BraA10g020070.3C,BraA04g030040.3C,BraA09g062660.3C,BraA04g0…
GO:0003746	translation elongation factor activity	molecular_function	0.039465	0.35595	15	6512	44	30047	BraA09g059810.3C,BraA09g027140.3C,BraA09g059140.3C,BraA02g038850.3C,BraA10g003430.3C,BraA02g017140.3C,BraA03g005620.3C,BraA03g009100.3C,BraA05g040000.3C,BraA04g020090.3C,BraA02g014840.3C,BraA09g012990.3C,BraA09g059640.3C,BraA04g029220.3C,BraA10g013400.3C
GO:0016709	oxidoreductase activity, acting on paired donors, with incorporation or reduction of molecular oxygen, NAD(P)H as one donor, and incorporation of one atom of oxygen	molecular_function	0.039756	0.35788	19	6512	59	30047	BraA04g017000.3C,BraA10g024120.3C,BraA09g015570.3C,BraA05g020100.3C,BraA03g040050.3C,BraA09g015560.3C,BraA02g042450.3C,BraA02g041690.3C,BraA03g044450.3C,BraA09g064040.3C,BraA03g044440.3C,BraA06g016710.3C,BraA01g005530.3C,BraA06g044440.3C,BraA04g025400.3C,BraA10g026130.3C,BraA08g016710.3C,BraA06g043160.3C,BraA09g006260.3C
GO:0006418	tRNA aminoacylation for protein translation	biological_process	0.039977	0.35918	42	6512	150	30047	BraA09g005410.3C,BraA05g022780.3C,BraA09g065610.3C,BraA09g010790.3C,BraA09g061500.3C,BraA04g022820.3C,BraA05g030650.3C,BraA04g011900.3C,BraA06g037310.3C,BraA04g001690.3C,BraA09g006510.3C,BraA01g044370.3C,BraA03g028250.3C,BraA10g001790.3C,BraA02g037900.3C,BraA09g005520.3C,BraA03g031180.3C,BraA06g006400.3C,BraA01g043220.3C,BraA03g001800.3C,BraA03g035020.3C,BraA03g053260.3C,BraA08g024000.3C,BraA03g0…
GO:0033178	proton-transporting two-sector ATPase complex, catalytic domain	cellular_component	0.040825	0.3661	29	6512	98	30047	BraA09g054420.3C,BraA09g044240.3C,BraA06g022780.3C,BraA07g041810.3C,BraA04g016240.3C,BraA08g002470.3C,BraA10g030210.3C,BraA03g017370.3C,BraA10g000100.3C,BraA07g026960.3C,BraA07g020860.3C,BraAnng005460.3C,BraA03g033640.3C,BraA01g004080.3C,BraA09g014440.3C,BraA03g003850.3C,BraA03g009040.3C,BraA03g003840.3C,BraA07g035670.3C,BraA03g018230.3C,BraA05g020060.3C,BraAnng000660.3C,BraA09g065680.3C,BraA05g0…
GO:0071949	FAD binding	molecular_function	0.041007	0.36703	37	6512	130	30047	BraA09g064040.3C,BraA10g024120.3C,BraA08g011650.3C,BraA07g012330.3C,BraA04g017000.3C,BraA07g023660.3C,BraA03g048930.3C,BraA04g007990.3C,BraA01g005530.3C,BraA09g020810.3C,BraA01g038030.3C,BraA03g044450.3C,BraA09g015560.3C,BraA02g041690.3C,BraA02g042450.3C,BraA09g018080.3C,BraA03g059690.3C,BraA05g038550.3C,BraA03g055340.3C,BraA10g003980.3C,BraA09g015570.3C,BraA06g043160.3C,BraA08g016710.3C,BraA09g0…
GO:0046700	heterocycle catabolic process	biological_process	0.041193	0.36799	35	6512	122	30047	BraA01g019930.3C,BraA01g024160.3C,BraA09g051370.3C,BraA09g050700.3C,BraA04g017840.3C,BraA05g004370.3C,BraA03g058920.3C,BraA02g018870.3C,BraA03g051880.3C,BraA03g046750.3C,BraA06g033820.3C,BraA01g006280.3C,BraA07g004880.3C,BraA06g024440.3C,BraA01g012170.3C,BraA01g022650.3C,BraA03g034250.3C,BraA06g008100.3C,BraA04g014670.3C,BraA06g009710.3C,BraA02g035480.3C,BraA03g010120.3C,BraA02g038000.3C,BraA06g0…
GO:0045786	negative regulation of cell cycle	biological_process	0.041715	0.37194	16	6512	48	30047	BraA09g041320.3C,BraA05g019380.3C,BraA05g039620.3C,BraA01g044150.3C,BraA03g045340.3C,BraA03g039230.3C,BraA07g041230.3C,BraA05g037030.3C,BraA02g002510.3C,BraA06g000030.3C,BraA07g023600.3C,BraA05g027420.3C,BraA10g005080.3C,BraA03g017030.3C,BraA07g017960.3C,BraA09g018610.3C
GO:0016051	carbohydrate biosynthetic process	biological_process	0.042492	0.37713	61	6512	229	30047	BraA03g042080.3C,BraA04g023460.3C,BraA10g025040.3C,BraA05g012790.3C,BraA10g005030.3C,BraA09g002720.3C,BraA02g004690.3C,BraA01g041800.3C,BraA07g030900.3C,BraA06g001350.3C,BraA01g023620.3C,BraA01g000710.3C,BraA02g023000.3C,BraA01g027210.3C,BraA03g038060.3C,BraA08g032180.3C,BraA05g032520.3C,BraA04g005620.3C,BraA05g037240.3C,BraA01g014610.3C,BraA03g053950.3C,BraA09g058940.3C,BraA05g023600.3C,BraA05g0…
GO:0009405	pathogenesis	biological_process	0.042886	0.37713	71	6512	271	30047	BraA09g005060.3C,BraA08g016930.3C,BraA06g031300.3C,BraA01g039240.3C,BraA05g039620.3C,BraA09g047550.3C,BraA09g058590.3C,BraA01g036290.3C,BraA06g040520.3C,BraA09g033650.3C,BraA02g043470.3C,BraA07g037350.3C,BraA04g003310.3C,BraA09g059990.3C,BraA09g053710.3C,BraA04g021050.3C,BraA04g017880.3C,BraA06g029510.3C,BraA03g037330.3C,BraA01g021920.3C,BraA08g015980.3C,BraA05g009980.3C,BraA02g026110.3C,BraA05g0…
GO:0016851	magnesium chelatase activity	molecular_function	0.043211	0.37713	6	6512	13	30047	BraA06g007640.3C,BraA08g031420.3C,BraA04g016100.3C,BraA01g028690.3C,BraA02g042560.3C,BraA03g005820.3C
GO:0051002	ligase activity, forming nitrogen-metal bonds	molecular_function	0.043211	0.37713	6	6512	13	30047	BraA03g005820.3C,BraA08g031420.3C,BraA01g028690.3C,BraA06g007640.3C,BraA04g016100.3C,BraA02g042560.3C
GO:0051003	ligase activity, forming nitrogen-metal bonds, forming coordination complexes	molecular_function	0.043211	0.37713	6	6512	13	30047	BraA04g016100.3C,BraA08g031420.3C,BraA06g007640.3C,BraA02g042560.3C,BraA01g028690.3C,BraA03g005820.3C
GO:0005777	peroxisome	cellular_component	0.043678	0.37713	17	6512	52	30047	BraA10g022910.3C,BraA10g001270.3C,BraA06g019340.3C,BraA05g008340.3C,BraA04g001460.3C,BraA01g019690.3C,BraA01g023740.3C,BraA03g007920.3C,BraA10g015380.3C,BraA09g047660.3C,BraA10g022030.3C,BraA01g013010.3C,BraA10g020070.3C,BraA06g000900.3C,BraA04g012620.3C,BraA09g014740.3C,BraA10g030000.3C
GO:0042579	microbody	cellular_component	0.043678	0.37713	17	6512	52	30047	BraA04g001460.3C,BraA05g008340.3C,BraA06g019340.3C,BraA10g001270.3C,BraA10g022910.3C,BraA01g019690.3C,BraA10g015380.3C,BraA03g007920.3C,BraA01g023740.3C,BraA09g047660.3C,BraA10g022030.3C,BraA10g020070.3C,BraA01g013010.3C,BraA06g000900.3C,BraA10g030000.3C,BraA04g012620.3C,BraA09g014740.3C
GO:0008201	heparin binding	molecular_function	0.043773	0.37713	4	6512	7	30047	BraA07g024720.3C,BraA02g009170.3C,BraA06g013230.3C,BraA07g021890.3C
GO:0090407	organophosphate biosynthetic process	biological_process	0.043776	0.37713	99	6512	390	30047	BraA01g016310.3C,BraA03g049440.3C,BraA02g028450.3C,BraA09g004940.3C,BraA03g018230.3C,BraA03g003840.3C,BraA03g048220.3C,BraA09g017620.3C,BraA03g054400.3C,BraA06g007480.3C,BraA04g003740.3C,BraA09g012590.3C,BraA04g016160.3C,BraA09g019900.3C,BraA04g029220.3C,BraA01g027730.3C,BraA03g000350.3C,BraA08g020850.3C,BraA10g030210.3C,BraA08g002470.3C,BraA10g013540.3C,BraA03g059150.3C,BraA03g017370.3C,BraA05g0…
GO:0005727	extrachromosomal circular DNA	cellular_component	0.043786	0.37713	4	6512	7	30047	BraA01g035550.3C,BraA05g034280.3C,BraA03g003010.3C,BraA03g003450.3C
GO:0046821	extrachromosomal DNA	cellular_component	0.043786	0.37713	4	6512	7	30047	BraA03g003010.3C,BraA03g003450.3C,BraA05g034280.3C,BraA01g035550.3C
GO:0004751	ribose-5-phosphate isomerase activity	molecular_function	0.043786	0.37713	4	6512	7	30047	BraA02g020280.3C,BraA06g034290.3C,BraA02g034660.3C,BraA06g042680.3C
GO:0009052	pentose-phosphate shunt, non-oxidative branch	biological_process	0.043786	0.37713	4	6512	7	30047	BraA02g020280.3C,BraA06g034290.3C,BraA06g042680.3C,BraA02g034660.3C
GO:0019229	regulation of vasoconstriction	biological_process	0.043815	0.37713	4	6512	7	30047	BraA04g009160.3C,BraA05g020450.3C,BraAnng003470.3C,BraA02g024370.3C
GO:0042310	vasoconstriction	biological_process	0.043815	0.37713	4	6512	7	30047	BraA04g009160.3C,BraAnng003470.3C,BraA05g020450.3C,BraA02g024370.3C
GO:0003885	D-arabinono-1,4-lactone oxidase activity	molecular_function	0.043853	0.37713	4	6512	7	30047	BraA05g001090.3C,BraA10g013940.3C,BraA02g012940.3C,BraA05g001100.3C
GO:0016899	oxidoreductase activity, acting on the CH-OH group of donors, oxygen as acceptor	molecular_function	0.043853	0.37713	4	6512	7	30047	BraA05g001090.3C,BraA05g001100.3C,BraA10g013940.3C,BraA02g012940.3C
GO:0030286	dynein complex	cellular_component	0.043853	0.37713	4	6512	7	30047	BraA09g056980.3C,BraA10g020750.3C,BraA02g017520.3C,BraA09g026160.3C
GO:0006536	glutamate metabolic process	biological_process	0.043867	0.37713	9	6512	23	30047	BraA03g036550.3C,BraA04g029220.3C,BraA05g032640.3C,BraA03g021920.3C,BraA03g036560.3C,BraA01g037460.3C,BraA03g048370.3C,BraA05g021510.3C,BraA08g006460.3C
GO:0019363	pyridine nucleotide biosynthetic process	biological_process	0.043905	0.37713	9	6512	23	30047	BraA01g016970.3C,BraA02g034700.3C,BraA03g054400.3C,BraA05g026090.3C,BraA10g008370.3C,BraA10g014150.3C,BraA09g019900.3C,BraA09g063180.3C,BraA07g041550.3C
GO:0009579	thylakoid	cellular_component	0.044147	0.37782	58	6512	217	30047	BraA10g017310.3C,BraA07g038500.3C,BraA06g018630.3C,BraA02g008540.3C,BraA01g002330.3C,BraA10g022210.3C,BraA09g022270.3C,BraA04g017090.3C,BraA08g012240.3C,BraA06g010120.3C,BraA09g022180.3C,BraA10g020070.3C,BraA09g062660.3C,BraA04g030040.3C,BraA02g006880.3C,BraA09g001440.3C,BraA06g010940.3C,BraA10g000360.3C,BraA04g001040.3C,BraA04g005710.3C,BraA05g006270.3C,BraA02g001160.3C,BraA08g007680.3C,BraA03g0…
GO:0044436	thylakoid part	cellular_component	0.044147	0.37782	58	6512	217	30047	BraA10g022210.3C,BraA01g002330.3C,BraA06g018630.3C,BraA02g008540.3C,BraA10g017310.3C,BraA07g038500.3C,BraA04g030040.3C,BraA10g020070.3C,BraA09g062660.3C,BraA09g022180.3C,BraA08g012240.3C,BraA04g017090.3C,BraA06g010120.3C,BraA09g022270.3C,BraA04g005710.3C,BraA04g001040.3C,BraA10g000360.3C,BraA09g001440.3C,BraA06g010940.3C,BraA02g006880.3C,BraA08g027660.3C,BraA07g021990.3C,BraA01g002310.3C,BraA04g0…
GO:0000724	double-strand break repair via homologous recombination	biological_process	0.045111	0.3825	5	6512	10	30047	BraA02g032000.3C,BraA09g028850.3C,BraA03g000190.3C,BraA09g052790.3C,BraA05g015360.3C
GO:0030623	U5 snRNA binding	molecular_function	0.045143	0.3825	5	6512	10	30047	BraA03g037500.3C,BraA09g040320.3C,BraA05g006890.3C,BraA02g013190.3C,BraA05g027590.3C
GO:0009341	beta-galactosidase complex	cellular_component	0.045162	0.3825	14	6512	41	30047	BraA09g009560.3C,BraA02g044440.3C,BraA06g044400.3C,BraA05g033250.3C,BraA07g018810.3C,BraA07g025560.3C,BraA04g023740.3C,BraA01g016860.3C,BraA07g017480.3C,BraA07g004380.3C,BraA04g005540.3C,BraA03g059390.3C,BraA01g003360.3C,BraA04g006770.3C
GO:0000226	microtubule cytoskeleton organization	biological_process	0.045719	0.3825	48	6512	176	30047	BraA05g024770.3C,BraA08g017000.3C,BraA04g007730.3C,BraA01g006110.3C,BraA03g009680.3C,BraA03g057200.3C,BraA07g021930.3C,BraA08g001190.3C,BraA07g006910.3C,BraA07g001800.3C,BraA09g005330.3C,BraA02g026110.3C,BraA09g024050.3C,BraA06g015390.3C,BraA06g007480.3C,BraA05g009980.3C,BraA03g028750.3C,BraA07g005790.3C,BraA10g014800.3C,BraA03g019840.3C,BraA07g023600.3C,BraA01g006340.3C,BraA10g012890.3C,BraA07g0…
GO:0004536	deoxyribonuclease activity	molecular_function	0.045742	0.3825	36	6512	127	30047	BraA04g012000.3C,BraA09g038550.3C,BraA03g051530.3C,BraA02g039720.3C,BraA06g038510.3C,BraA04g007770.3C,BraA04g020090.3C,BraA09g004210.3C,BraA05g000850.3C,BraA10g032490.3C,BraA09g014800.3C,BraA01g041510.3C,BraA06g017060.3C,BraA03g034980.3C,BraA02g002350.3C,BraA09g018500.3C,BraA07g040950.3C,BraA03g006960.3C,BraA02g010430.3C,BraA03g039230.3C,BraA05g038010.3C,BraA02g027140.3C,BraA10g006750.3C,BraA02g0…
GO:0005938	cell cortex	cellular_component	0.045765	0.3825	36	6512	127	30047	BraA09g049500.3C,BraA02g005310.3C,BraA10g030970.3C,BraA04g001990.3C,BraA06g011020.3C,BraA03g000980.3C,BraA03g035240.3C,BraA10g024290.3C,BraA06g002030.3C,BraA01g006310.3C,BraA02g013830.3C,BraA02g004560.3C,BraA06g028790.3C,BraA04g014630.3C,BraA04g004980.3C,BraA06g008640.3C,BraA02g017550.3C,BraA03g033410.3C,BraA04g007730.3C,BraA10g031760.3C,BraA03g009080.3C,BraA09g042510.3C,BraA06g043660.3C,BraA09g0…
GO:0019362	pyridine nucleotide metabolic process	biological_process	0.046079	0.3825	34	6512	119	30047	BraA01g016970.3C,BraA08g002580.3C,BraA10g008370.3C,BraA01g004710.3C,BraA07g041550.3C,BraA06g034290.3C,BraA10g013880.3C,BraA06g042680.3C,BraA02g034700.3C,BraA09g047010.3C,BraA01g023620.3C,BraA02g025430.3C,BraA03g054400.3C,BraA03g040760.3C,BraA06g026870.3C,BraA01g014550.3C,BraA05g041250.3C,BraA09g019900.3C,BraA07g042300.3C,BraA08g033010.3C,BraA02g034660.3C,BraA05g023230.3C,BraA10g030110.3C,BraA09g0…
GO:0046496	nicotinamide nucleotide metabolic process	biological_process	0.046079	0.3825	34	6512	119	30047	BraA05g023230.3C,BraA02g034660.3C,BraA08g033010.3C,BraA07g042300.3C,BraA10g014150.3C,BraA05g008710.3C,BraA09g007950.3C,BraA10g030110.3C,BraA05g017870.3C,BraA09g023590.3C,BraA01g023890.3C,BraA02g020280.3C,BraA09g063180.3C,BraA05g026090.3C,BraA06g012090.3C,BraA03g001300.3C,BraA08g002580.3C,BraA01g016970.3C,BraA07g041550.3C,BraA06g034290.3C,BraA01g004710.3C,BraA10g008370.3C,BraA02g025430.3C,BraA01g0…
GO:0006732	coenzyme metabolic process	biological_process	0.04653	0.3825	75	6512	289	30047	BraA02g025950.3C,BraA06g003200.3C,BraA05g016580.3C,BraA06g037150.3C,BraA08g033010.3C,BraA03g012910.3C,BraA04g011800.3C,BraA06g012090.3C,BraA01g001230.3C,BraA02g020280.3C,BraA08g016880.3C,BraA09g023590.3C,BraA05g008190.3C,BraA09g001240.3C,BraA02g028450.3C,BraA01g004710.3C,BraA06g034290.3C,BraA05g034640.3C,BraA05g008470.3C,BraA03g040760.3C,BraA01g014550.3C,BraA05g041250.3C,BraA04g016160.3C,BraA09g0…
GO:0043772	acyl-phosphate glycerol-3-phosphate acyltransferase activity	molecular_function	0.046848	0.3825	2	6512	2	30047	BraA02g016200.3C,BraA09g017620.3C
GO:0005993	trehalose catabolic process	biological_process	0.046889	0.3825	2	6512	2	30047	BraA01g033870.3C,BraA09g031680.3C
GO:0009313	oligosaccharide catabolic process	biological_process	0.046889	0.3825	2	6512	2	30047	BraA01g033870.3C,BraA09g031680.3C
GO:0046352	disaccharide catabolic process	biological_process	0.046889	0.3825	2	6512	2	30047	BraA01g033870.3C,BraA09g031680.3C
GO:0008987	quinolinate synthetase A activity	molecular_function	0.04691	0.3825	2	6512	2	30047	BraA10g008370.3C,BraA09g063180.3C
GO:0000446	nucleoplasmic THO complex	cellular_component	0.046946	0.3825	2	6512	2	30047	BraA08g027550.3C,BraA06g015580.3C
GO:0047396	glycosylphosphatidylinositol diacylglycerol-lyase activity	molecular_function	0.046957	0.3825	2	6512	2	30047	BraA07g020580.3C,BraA02g021130.3C
GO:0008376	acetylgalactosaminyltransferase activity	molecular_function	0.046966	0.3825	2	6512	2	30047	BraA09g024690.3C,BraA01g013810.3C
GO:0031985	Golgi cisterna	cellular_component	0.046966	0.3825	2	6512	2	30047	BraA01g013810.3C,BraA09g024690.3C
GO:0032580	Golgi cisterna membrane	cellular_component	0.046966	0.3825	2	6512	2	30047	BraA01g013810.3C,BraA09g024690.3C
GO:0031214	biomineral tissue development	biological_process	0.046969	0.3825	2	6512	2	30047	BraA04g025500.3C,BraA07g006110.3C
GO:0070167	regulation of biomineral tissue development	biological_process	0.046969	0.3825	2	6512	2	30047	BraA07g006110.3C,BraA04g025500.3C
GO:0008297	single-stranded DNA exodeoxyribonuclease activity	molecular_function	0.046975	0.3825	2	6512	2	30047	BraA02g010430.3C,BraA03g051530.3C
GO:0008409	5'-3' exonuclease activity	molecular_function	0.046975	0.3825	2	6512	2	30047	BraA02g010430.3C,BraA03g051530.3C
GO:0035312	5'-3' exodeoxyribonuclease activity	molecular_function	0.046975	0.3825	2	6512	2	30047	BraA02g010430.3C,BraA03g051530.3C
GO:0045145	single-stranded DNA 5'-3' exodeoxyribonuclease activity	molecular_function	0.046975	0.3825	2	6512	2	30047	BraA02g010430.3C,BraA03g051530.3C
GO:0045149	acetoin metabolic process	biological_process	0.046976	0.3825	2	6512	2	30047	BraA10g000820.3C,BraA07g004520.3C
GO:0045151	acetoin biosynthetic process	biological_process	0.046976	0.3825	2	6512	2	30047	BraA07g004520.3C,BraA10g000820.3C
GO:0047605	acetolactate decarboxylase activity	molecular_function	0.046976	0.3825	2	6512	2	30047	BraA07g004520.3C,BraA10g000820.3C
GO:0031090	organelle membrane	cellular_component	0.047387	0.38518	166	6512	681	30047	BraA08g015600.3C,BraA08g018360.3C,BraA01g021460.3C,BraA07g035670.3C,BraA09g061800.3C,BraA08g012240.3C,BraA05g037780.3C,BraA01g019720.3C,BraA02g026420.3C,BraA06g027280.3C,BraA10g001620.3C,BraA10g016850.3C,BraA09g048440.3C,BraA04g020750.3C,BraA06g040370.3C,BraA02g023510.3C,BraA07g015270.3C,BraA06g041270.3C,BraA05g017410.3C,BraA09g016100.3C,BraA06g039670.3C,BraA03g003840.3C,BraA03g009040.3C,BraA03g0…
GO:1901505	carbohydrate derivative transporter activity	molecular_function	0.047705	0.38586	15	6512	45	30047	BraA03g045720.3C,BraA08g029390.3C,BraA03g054970.3C,BraA08g021950.3C,BraA08g035110.3C,BraA07g025700.3C,BraA03g023060.3C,BraA06g043880.3C,BraA07g025340.3C,BraA10g027520.3C,BraA06g011380.3C,BraA09g012470.3C,BraA09g024710.3C,BraA07g015170.3C,BraA09g024750.3C
GO:0007346	regulation of mitotic cell cycle	biological_process	0.047717	0.38586	15	6512	45	30047	BraA05g027420.3C,BraA01g024640.3C,BraA07g023600.3C,BraA05g039620.3C,BraA05g019380.3C,BraA06g000030.3C,BraA06g018550.3C,BraA02g002510.3C,BraA07g020860.3C,BraA03g039230.3C,BraA07g041230.3C,BraA10g005080.3C,BraA03g015310.3C,BraA01g044150.3C,BraA03g017030.3C
GO:0010564	regulation of cell cycle process	biological_process	0.047719	0.38586	15	6512	45	30047	BraA06g000030.3C,BraA05g027420.3C,BraA01g024640.3C,BraA05g019380.3C,BraA07g023600.3C,BraA05g039620.3C,BraA07g041230.3C,BraA03g039230.3C,BraA08g009840.3C,BraA03g017030.3C,BraA03g015310.3C,BraA10g005080.3C,BraA07g020860.3C,BraA02g002510.3C,BraA06g018550.3C
GO:0015171	amino acid transmembrane transporter activity	molecular_function	0.048161	0.38877	12	6512	34	30047	BraA09g033000.3C,BraA09g014010.3C,BraA09g001280.3C,BraA01g033760.3C,BraA05g033330.3C,BraA04g030080.3C,BraA01g040290.3C,BraA01g043700.3C,BraA03g047500.3C,BraA09g013820.3C,BraA09g057260.3C,BraA08g022890.3C
GO:0019199	transmembrane receptor protein kinase activity	molecular_function	0.049531	0.39484	8	6512	20	30047	BraA06g003840.3C,BraA03g018930.3C,BraA09g037320.3C,BraA01g028180.3C,BraA05g020220.3C,BraA08g009630.3C,BraA06g025250.3C,BraA01g011330.3C
GO:0000375	RNA splicing, via transesterification reactions	biological_process	0.049745	0.39484	39	6512	140	30047	BraA03g061640.3C,BraA05g029630.3C,BraA08g016380.3C,BraA10g026200.3C,BraA01g024010.3C,BraA05g009980.3C,BraA09g059160.3C,BraA03g044630.3C,BraA09g002630.3C,BraA05g006950.3C,BraA09g046090.3C,BraA08g016220.3C,BraA06g035060.3C,BraA02g041830.3C,BraA08g000620.3C,BraA09g059770.3C,BraA07g022920.3C,BraA07g040490.3C,BraA09g059640.3C,BraA03g018280.3C,BraA05g006890.3C,BraA07g035630.3C,BraA06g015100.3C,BraA02g0…
GO:0070011	peptidase activity, acting on L-amino acid peptides	molecular_function	0.049794	0.39484	307	6512	1303	30047	BraA04g012310.3C,BraA05g000690.3C,BraA03g028830.3C,BraA07g010790.3C,BraA07g031980.3C,BraA04g022460.3C,BraA05g040970.3C,BraA02g028520.3C,BraA06g015660.3C,BraA03g042970.3C,BraA10g016320.3C,BraA07g008140.3C,BraA07g019270.3C,BraA04g015040.3C,BraA03g010560.3C,BraA06g011700.3C,BraA09g031910.3C,BraA04g032710.3C,BraA02g029120.3C,BraA08g031660.3C,BraA03g014260.3C,BraA10g029800.3C,BraA10g011120.3C,BraA02g0…
GO:0009036	Type II site-specific deoxyribonuclease activity	molecular_function	0.050061	0.39484	10	6512	27	30047	BraA04g031420.3C,BraA06g038510.3C,BraA03g015860.3C,BraA03g006960.3C,BraA09g018500.3C,BraA08g006930.3C,BraA02g035480.3C,BraA10g003270.3C,BraA02g027140.3C,BraA02g002350.3C
GO:0015666	restriction endodeoxyribonuclease activity	molecular_function	0.050061	0.39484	10	6512	27	30047	BraA03g006960.3C,BraA09g018500.3C,BraA08g006930.3C,BraA02g035480.3C,BraA10g003270.3C,BraA02g027140.3C,BraA02g002350.3C,BraA04g031420.3C,BraA06g038510.3C,BraA03g015860.3C
GO:0005778	peroxisomal membrane	cellular_component	0.050066	0.39484	10	6512	27	30047	BraA06g000900.3C,BraA10g015380.3C,BraA01g023740.3C,BraA09g047660.3C,BraA09g014740.3C,BraA04g012620.3C,BraA04g001460.3C,BraA10g022910.3C,BraA06g019340.3C,BraA01g013010.3C
GO:0031903	microbody membrane	cellular_component	0.050066	0.39484	10	6512	27	30047	BraA04g012620.3C,BraA09g047660.3C,BraA09g014740.3C,BraA01g023740.3C,BraA10g015380.3C,BraA06g000900.3C,BraA01g013010.3C,BraA06g019340.3C,BraA10g022910.3C,BraA04g001460.3C
GO:0044438	microbody part	cellular_component	0.050066	0.39484	10	6512	27	30047	BraA01g013010.3C,BraA06g019340.3C,BraA10g022910.3C,BraA04g001460.3C,BraA09g047660.3C,BraA04g012620.3C,BraA09g014740.3C,BraA01g023740.3C,BraA06g000900.3C,BraA10g015380.3C
GO:0044439	peroxisomal part	cellular_component	0.050066	0.39484	10	6512	27	30047	BraA01g013010.3C,BraA04g001460.3C,BraA10g022910.3C,BraA06g019340.3C,BraA09g047660.3C,BraA04g012620.3C,BraA09g014740.3C,BraA10g015380.3C,BraA06g000900.3C,BraA01g023740.3C
GO:0051049	regulation of transport	biological_process	0.050067	0.39484	10	6512	27	30047	BraA03g051080.3C,BraA01g037500.3C,BraA05g016030.3C,BraA06g031800.3C,BraA03g007020.3C,BraA05g029070.3C,BraA01g014850.3C,BraA07g037910.3C,BraA03g030410.3C,BraA09g045860.3C
GO:0031334	positive regulation of protein complex assembly	biological_process	0.050092	0.39484	10	6512	27	30047	BraA04g025560.3C,BraA06g015390.3C,BraA02g026110.3C,BraA07g009740.3C,BraA08g001190.3C,BraA01g003780.3C,BraA02g002170.3C,BraA10g029490.3C,BraA06g011020.3C,BraA09g033750.3C
GO:0032273	positive regulation of protein polymerization	biological_process	0.050092	0.39484	10	6512	27	30047	BraA07g009740.3C,BraA02g026110.3C,BraA04g025560.3C,BraA06g015390.3C,BraA09g033750.3C,BraA01g003780.3C,BraA08g001190.3C,BraA10g029490.3C,BraA02g002170.3C,BraA06g011020.3C
GO:0044089	positive regulation of cellular component biogenesis	biological_process	0.050092	0.39484	10	6512	27	30047	BraA02g026110.3C,BraA07g009740.3C,BraA04g025560.3C,BraA06g015390.3C,BraA09g033750.3C,BraA02g002170.3C,BraA10g029490.3C,BraA08g001190.3C,BraA01g003780.3C,BraA06g011020.3C
GO:0051495	positive regulation of cytoskeleton organization	biological_process	0.050092	0.39484	10	6512	27	30047	BraA06g011020.3C,BraA10g029490.3C,BraA02g002170.3C,BraA08g001190.3C,BraA01g003780.3C,BraA09g033750.3C,BraA06g015390.3C,BraA04g025560.3C,BraA07g009740.3C,BraA02g026110.3C
GO:0044255	cellular lipid metabolic process	biological_process	0.051351	0.40409	161	6512	661	30047	BraA10g010610.3C,BraA03g012180.3C,BraA08g022790.3C,BraA02g006920.3C,BraA10g021660.3C,BraA10g019360.3C,BraA08g020780.3C,BraA10g020070.3C,BraA09g015570.3C,BraA05g038550.3C,BraA02g042450.3C,BraA03g044450.3C,BraA08g001860.3C,BraA04g026830.3C,BraA03g043130.3C,BraA08g022590.3C,BraA01g019690.3C,BraA02g014690.3C,BraA02g016200.3C,BraA02g028190.3C,BraA03g030210.3C,BraA04g023110.3C,BraA09g058840.3C,BraA10g0…
GO:0006855	drug transmembrane transport	biological_process	0.051756	0.40591	32	6512	112	30047	BraA05g025800.3C,BraA09g026970.3C,BraA10g026760.3C,BraA09g000640.3C,BraA01g030600.3C,BraA05g007100.3C,BraA02g020310.3C,BraA09g031600.3C,BraA08g005120.3C,BraA08g031410.3C,BraA01g041330.3C,BraA08g030230.3C,BraA07g028510.3C,BraA07g029620.3C,BraA07g035740.3C,BraA09g058110.3C,BraA10g026740.3C,BraA03g052920.3C,BraA05g025520.3C,BraA06g022070.3C,BraA08g029540.3C,BraA06g011040.3C,BraA07g007610.3C,BraA07g0…
GO:0015893	drug transport	biological_process	0.051756	0.40591	32	6512	112	30047	BraA09g042860.3C,BraA05g018400.3C,BraA10g010450.3C,BraA07g037640.3C,BraA02g015410.3C,BraA01g016340.3C,BraA01g043800.3C,BraA08g002700.3C,BraA06g011040.3C,BraA08g029540.3C,BraA07g007610.3C,BraA07g032350.3C,BraA05g025520.3C,BraA06g022070.3C,BraA10g026740.3C,BraA09g058110.3C,BraA03g052920.3C,BraA07g028510.3C,BraA07g029620.3C,BraA07g035740.3C,BraA08g031410.3C,BraA08g030230.3C,BraA01g041330.3C,BraA09g0…
GO:0046903	secretion	biological_process	0.052763	0.41312	43	6512	157	30047	BraA08g026710.3C,BraA10g030130.3C,BraA07g036300.3C,BraA02g030480.3C,BraA07g014180.3C,BraA03g029750.3C,BraA09g012590.3C,BraA06g043400.3C,BraA06g006450.3C,BraA09g015470.3C,BraA09g002790.3C,BraA05g036440.3C,BraA10g031760.3C,BraA02g023950.3C,BraA09g001860.3C,BraA09g059990.3C,BraA03g035180.3C,BraA02g001000.3C,BraA03g044110.3C,BraA09g015850.3C,BraA09g042510.3C,BraA06g043660.3C,BraA02g037090.3C,BraA06g0…
GO:0030246	carbohydrate binding	molecular_function	0.053802	0.42056	70	6512	270	30047	BraA05g007810.3C,BraA06g004200.3C,BraA07g007470.3C,BraA04g023740.3C,BraA10g017300.3C,BraA03g010840.3C,BraA07g023700.3C,BraA05g013890.3C,BraA01g001060.3C,BraA04g002880.3C,BraA09g006210.3C,BraA01g003360.3C,BraA08g021510.3C,BraA03g034150.3C,BraA10g017320.3C,BraA05g037340.3C,BraA06g020690.3C,BraA02g020280.3C,BraA07g004380.3C,BraA02g019660.3C,BraA07g003470.3C,BraA07g034950.3C,BraA10g013390.3C,BraA08g0…
GO:1901565	organonitrogen compound catabolic process	biological_process	0.054766	0.42528	39	6512	141	30047	BraA10g001650.3C,BraA06g003660.3C,BraA06g003670.3C,BraA03g022970.3C,BraA06g014590.3C,BraA06g009710.3C,BraA10g024120.3C,BraA06g017840.3C,BraA04g014670.3C,BraA04g000410.3C,BraA05g024640.3C,BraA08g025800.3C,BraA10g021630.3C,BraA07g017720.3C,BraA05g021510.3C,BraA10g004430.3C,BraA05g019630.3C,BraA03g046780.3C,BraA01g039030.3C,BraA08g035180.3C,BraA03g045520.3C,BraA03g058920.3C,BraA03g035390.3C,BraA09g0…
GO:0071310	cellular response to organic substance	biological_process	0.055118	0.42528	11	6512	31	30047	BraA01g021460.3C,BraA06g003690.3C,BraA06g005940.3C,BraA04g014970.3C,BraA03g035790.3C,BraA04g015640.3C,BraA04g006550.3C,BraA03g053610.3C,BraA02g038120.3C,BraA09g054450.3C,BraA09g012560.3C
GO:0009539	photosystem II reaction center	cellular_component	0.055132	0.42528	11	6512	31	30047	BraA02g010040.3C,BraA10g022100.3C,BraA10g020070.3C,BraA03g020890.3C,BraA08g012240.3C,BraA10g017300.3C,BraA08g007680.3C,BraA04g027930.3C,BraA02g008540.3C,BraA03g029440.3C,BraA10g017310.3C
GO:0010638	positive regulation of organelle organization	biological_process	0.055157	0.42528	11	6512	31	30047	BraA10g029490.3C,BraA02g002170.3C,BraA08g001190.3C,BraA09g010020.3C,BraA01g003780.3C,BraA06g011020.3C,BraA09g033750.3C,BraA04g025560.3C,BraA06g015390.3C,BraA02g026110.3C,BraA07g009740.3C
GO:0006473	protein acetylation	biological_process	0.055615	0.42528	7	6512	17	30047	BraA02g024960.3C,BraA02g017580.3C,BraA06g023110.3C,BraA09g028600.3C,BraA06g012460.3C,BraA05g035470.3C,BraA03g035760.3C
GO:0006475	internal protein amino acid acetylation	biological_process	0.055615	0.42528	7	6512	17	30047	BraA02g017580.3C,BraA06g023110.3C,BraA02g024960.3C,BraA06g012460.3C,BraA09g028600.3C,BraA05g035470.3C,BraA03g035760.3C
GO:0018393	internal peptidyl-lysine acetylation	biological_process	0.055615	0.42528	7	6512	17	30047	BraA02g024960.3C,BraA02g017580.3C,BraA06g023110.3C,BraA03g035760.3C,BraA06g012460.3C,BraA09g028600.3C,BraA05g035470.3C
GO:0018394	peptidyl-lysine acetylation	biological_process	0.055615	0.42528	7	6512	17	30047	BraA03g035760.3C,BraA06g012460.3C,BraA09g028600.3C,BraA05g035470.3C,BraA02g024960.3C,BraA02g017580.3C,BraA06g023110.3C
GO:0043543	protein acylation	biological_process	0.055615	0.42528	7	6512	17	30047	BraA03g035760.3C,BraA09g028600.3C,BraA06g012460.3C,BraA05g035470.3C,BraA02g024960.3C,BraA06g023110.3C,BraA02g017580.3C
GO:0004435	phosphatidylinositol phospholipase C activity	molecular_function	0.05567	0.42528	7	6512	17	30047	BraA01g041300.3C,BraA04g028280.3C,BraA04g008590.3C,BraA06g044450.3C,BraA05g037790.3C,BraA10g015950.3C,BraA09g046090.3C
GO:0009581	detection of external stimulus	biological_process	0.05567	0.42528	7	6512	17	30047	BraA01g044360.3C,BraA09g061530.3C,BraA05g006270.3C,BraA05g030370.3C,BraA03g032140.3C,BraA05g015200.3C,BraA09g016210.3C
GO:0009582	detection of abiotic stimulus	biological_process	0.05567	0.42528	7	6512	17	30047	BraA09g016210.3C,BraA05g015200.3C,BraA03g032140.3C,BraA01g044360.3C,BraA05g030370.3C,BraA05g006270.3C,BraA09g061530.3C
GO:0009583	detection of light stimulus	biological_process	0.05567	0.42528	7	6512	17	30047	BraA01g044360.3C,BraA05g030370.3C,BraA05g006270.3C,BraA09g061530.3C,BraA09g016210.3C,BraA03g032140.3C,BraA05g015200.3C
GO:0042626	ATPase activity, coupled to transmembrane movement of substances	molecular_function	0.055766	0.42528	46	6512	170	30047	BraA07g025380.3C,BraA09g003480.3C,BraA09g065680.3C,BraA07g024110.3C,BraA03g053050.3C,BraA09g030120.3C,BraA04g001690.3C,BraA01g029150.3C,BraA01g016650.3C,BraA03g048220.3C,BraA03g046270.3C,BraA06g007460.3C,BraA05g034060.3C,BraA09g014440.3C,BraA09g021920.3C,BraA06g036490.3C,BraA07g020860.3C,BraA09g048560.3C,BraA06g022780.3C,BraA03g017370.3C,BraA03g020890.3C,BraA06g015880.3C,BraA08g002470.3C,BraA05g0…
GO:0043492	ATPase activity, coupled to movement of substances	molecular_function	0.055766	0.42528	46	6512	170	30047	BraA01g038720.3C,BraA05g020300.3C,BraA01g008800.3C,BraA01g038520.3C,BraA05g010400.3C,BraA10g015570.3C,BraAnng000660.3C,BraA02g028580.3C,BraA09g051370.3C,BraA09g003500.3C,BraA09g012210.3C,BraA07g013880.3C,BraA06g012320.3C,BraA06g035810.3C,BraA05g006520.3C,BraA03g048180.3C,BraA06g036820.3C,BraA09g039060.3C,BraA07g024520.3C,BraA01g032490.3C,BraA10g000100.3C,BraA10g020230.3C,BraA03g046260.3C,BraA03g0…
GO:0048285	organelle fission	biological_process	0.05619	0.42781	36	6512	129	30047	BraA02g002510.3C,BraA03g009080.3C,BraA07g041230.3C,BraA04g012620.3C,BraA01g024640.3C,BraA05g019380.3C,BraA05g012320.3C,BraA10g015380.3C,BraA07g020860.3C,BraA01g023740.3C,BraA10g005080.3C,BraA03g017030.3C,BraA04g006540.3C,BraA07g023600.3C,BraA02g044280.3C,BraA06g018550.3C,BraA09g052440.3C,BraA09g040170.3C,BraA03g039230.3C,BraA03g015310.3C,BraA04g012730.3C,BraA05g039620.3C,BraA03g020410.3C,BraA03g0…
GO:0000145	exocyst	cellular_component	0.057568	0.43628	23	6512	77	30047	BraA06g002030.3C,BraA01g006310.3C,BraA03g035180.3C,BraA02g001000.3C,BraA10g024290.3C,BraA03g044110.3C,BraA06g043660.3C,BraA09g042510.3C,BraA06g011020.3C,BraA03g000980.3C,BraA10g031760.3C,BraA02g005310.3C,BraA04g001990.3C,BraA09g049500.3C,BraA06g006450.3C,BraA09g015470.3C,BraA09g002790.3C,BraA04g004980.3C,BraA06g008640.3C,BraA05g036440.3C,BraA02g030480.3C,BraA09g012590.3C,BraA06g028790.3C
GO:0015238	drug transmembrane transporter activity	molecular_function	0.057675	0.43628	32	6512	113	30047	BraA05g018400.3C,BraA09g042860.3C,BraA02g015410.3C,BraA07g037640.3C,BraA10g010450.3C,BraA01g043800.3C,BraA01g016340.3C,BraA08g002700.3C,BraA07g007610.3C,BraA07g032350.3C,BraA08g029540.3C,BraA06g011040.3C,BraA06g022070.3C,BraA05g025520.3C,BraA03g052920.3C,BraA10g026740.3C,BraA09g058110.3C,BraA07g035740.3C,BraA07g028510.3C,BraA07g029620.3C,BraA01g041330.3C,BraA08g030230.3C,BraA08g031410.3C,BraA09g0…
GO:0042493	response to drug	biological_process	0.057675	0.43628	32	6512	113	30047	BraA01g030600.3C,BraA05g007100.3C,BraA02g020310.3C,BraA10g026760.3C,BraA09g026970.3C,BraA05g025800.3C,BraA09g000640.3C,BraA07g028510.3C,BraA07g029620.3C,BraA07g035740.3C,BraA09g058110.3C,BraA10g026740.3C,BraA03g052920.3C,BraA08g005120.3C,BraA09g031600.3C,BraA08g031410.3C,BraA08g030230.3C,BraA01g041330.3C,BraA07g007610.3C,BraA07g032350.3C,BraA08g029540.3C,BraA06g011040.3C,BraA05g025520.3C,BraA06g0…
GO:0090484	drug transporter activity	molecular_function	0.057675	0.43628	32	6512	113	30047	BraA08g031410.3C,BraA01g041330.3C,BraA08g030230.3C,BraA08g005120.3C,BraA09g031600.3C,BraA09g058110.3C,BraA10g026740.3C,BraA03g052920.3C,BraA07g028510.3C,BraA07g029620.3C,BraA07g035740.3C,BraA09g000640.3C,BraA05g025800.3C,BraA09g026970.3C,BraA10g026760.3C,BraA02g020310.3C,BraA01g030600.3C,BraA05g007100.3C,BraA01g016340.3C,BraA01g043800.3C,BraA08g002700.3C,BraA09g042860.3C,BraA05g018400.3C,BraA10g0…
GO:0007067	mitotic nuclear division	biological_process	0.058184	0.43923	25	6512	85	30047	BraA06g039360.3C,BraA02g044280.3C,BraA06g000030.3C,BraA05g027420.3C,BraA07g023600.3C,BraA06g005130.3C,BraA03g017030.3C,BraA05g027670.3C,BraA10g005080.3C,BraA07g020860.3C,BraA05g012320.3C,BraA03g020410.3C,BraA06g029980.3C,BraA04g013850.3C,BraA10g009770.3C,BraA01g024640.3C,BraA05g019380.3C,BraA05g039620.3C,BraA09g040170.3C,BraA03g039230.3C,BraA07g041230.3C,BraA03g015310.3C,BraA06g018550.3C,BraA09g0…
GO:0000940	condensed chromosome outer kinetochore	cellular_component	0.058299	0.43923	26	6512	89	30047	BraA05g027670.3C,BraA09g024050.3C,BraA06g007480.3C,BraA10g012640.3C,BraA05g009980.3C,BraA03g028750.3C,BraA06g039360.3C,BraA07g025790.3C,BraA02g020620.3C,BraA07g023600.3C,BraA06g014360.3C,BraA08g017000.3C,BraA05g024770.3C,BraA09g040170.3C,BraA04g007730.3C,BraA07g003870.3C,BraA01g006110.3C,BraA09g052440.3C,BraA03g057200.3C,BraA10g009770.3C,BraA07g027190.3C,BraA06g029980.3C,BraA04g013850.3C,BraA09g0…
GO:0015399	primary active transmembrane transporter activity	molecular_function	0.058439	0.43923	49	6512	183	30047	BraA07g024520.3C,BraA01g032490.3C,BraA10g020230.3C,BraA10g000100.3C,BraA03g046260.3C,BraA09g012210.3C,BraA07g013880.3C,BraA06g035810.3C,BraA06g012320.3C,BraA05g006520.3C,BraA03g048180.3C,BraA06g036820.3C,BraA09g039060.3C,BraA05g010400.3C,BraAnng000660.3C,BraA10g015570.3C,BraA09g051370.3C,BraA02g028580.3C,BraA09g003500.3C,BraA01g038720.3C,BraA05g020300.3C,BraA01g008800.3C,BraA01g038520.3C,BraA05g0…
GO:0015405	P-P-bond-hydrolysis-driven transmembrane transporter activity	molecular_function	0.058439	0.43923	49	6512	183	30047	BraA10g015570.3C,BraAnng000660.3C,BraA05g010400.3C,BraA09g003500.3C,BraA09g051370.3C,BraA02g028580.3C,BraA05g020300.3C,BraA01g038720.3C,BraA01g038520.3C,BraA01g008800.3C,BraA10g020230.3C,BraA10g000100.3C,BraA07g024520.3C,BraA01g032490.3C,BraA03g046260.3C,BraA06g035810.3C,BraA05g006520.3C,BraA06g012320.3C,BraA09g012210.3C,BraA07g013880.3C,BraA09g039060.3C,BraA06g036820.3C,BraA03g048180.3C,BraA09g0…
GO:0008194	UDP-glycosyltransferase activity	molecular_function	0.059104	0.44351	54	6512	204	30047	BraA06g032350.3C,BraA05g008280.3C,BraA01g000390.3C,BraA09g024690.3C,BraA07g023680.3C,BraA10g001350.3C,BraA03g000360.3C,BraA05g008480.3C,BraA03g053010.3C,BraA05g038540.3C,BraA09g010020.3C,BraA10g023900.3C,BraA06g012940.3C,BraA03g002060.3C,BraA07g001670.3C,BraA06g027920.3C,BraA05g004130.3C,BraA01g013810.3C,BraA05g012090.3C,BraA04g001820.3C,BraA10g002050.3C,BraA02g029040.3C,BraA03g042080.3C,BraA04g0…
GO:0006366	transcription from RNA polymerase II promoter	biological_process	0.061787	0.4587	61	6512	234	30047	BraA01g002240.3C,BraA01g002750.3C,BraA01g011240.3C,BraA09g034350.3C,BraA05g042170.3C,BraA06g010600.3C,BraA01g016040.3C,BraA09g048510.3C,BraA02g033370.3C,BraA08g008870.3C,BraA01g023330.3C,BraA03g062850.3C,BraA05g027990.3C,BraA01g004300.3C,BraA01g031680.3C,BraA09g048850.3C,BraA08g031010.3C,BraA10g032490.3C,BraA03g000680.3C,BraA03g030210.3C,BraA02g043550.3C,BraA03g065530.3C,BraA09g040250.3C,BraA06g0…
GO:0007059	chromosome segregation	biological_process	0.061997	0.4587	36	6512	130	30047	BraA01g024640.3C,BraA05g019380.3C,BraA07g041230.3C,BraA04g007730.3C,BraA08g017000.3C,BraA05g024770.3C,BraA03g057200.3C,BraA02g002510.3C,BraA01g006110.3C,BraA02g044280.3C,BraA10g030090.3C,BraA07g023600.3C,BraA03g017030.3C,BraA10g005080.3C,BraA09g024050.3C,BraA07g020860.3C,BraA03g028750.3C,BraA05g009980.3C,BraA05g012320.3C,BraA06g007480.3C,BraA09g018080.3C,BraA04g013850.3C,BraA07g027190.3C,BraA07g0…
GO:0009975	cyclase activity	molecular_function	0.06201	0.4587	6	6512	14	30047	BraA02g033380.3C,BraA02g021130.3C,BraA08g020850.3C,BraA09g004940.3C,BraA02g044250.3C,BraA07g020580.3C
GO:0003725	double-stranded RNA binding	molecular_function	0.062086	0.4587	6	6512	14	30047	BraA05g027260.3C,BraA10g017660.3C,BraA01g033330.3C,BraA04g023060.3C,BraA04g001540.3C,BraA03g030090.3C
GO:0016573	histone acetylation	biological_process	0.062091	0.4587	6	6512	14	30047	BraA03g035760.3C,BraA06g012460.3C,BraA05g035470.3C,BraA02g024960.3C,BraA02g017580.3C,BraA06g023110.3C
GO:0009584	detection of visible light	biological_process	0.062104	0.4587	6	6512	14	30047	BraA05g015200.3C,BraA03g032140.3C,BraA09g016210.3C,BraA01g044360.3C,BraA09g061530.3C,BraA05g030370.3C
GO:0007265	Ras protein signal transduction	biological_process	0.062105	0.4587	6	6512	14	30047	BraA06g009920.3C,BraA09g065620.3C,BraA05g000110.3C,BraA04g001570.3C,BraA04g012640.3C,BraA10g020070.3C
GO:0046578	regulation of Ras protein signal transduction	biological_process	0.062105	0.4587	6	6512	14	30047	BraA06g009920.3C,BraA09g065620.3C,BraA05g000110.3C,BraA04g001570.3C,BraA04g012640.3C,BraA10g020070.3C
GO:0051056	regulation of small GTPase mediated signal transduction	biological_process	0.062105	0.4587	6	6512	14	30047	BraA05g000110.3C,BraA04g001570.3C,BraA06g009920.3C,BraA09g065620.3C,BraA04g012640.3C,BraA10g020070.3C
GO:0000184	nuclear-transcribed mRNA catabolic process, nonsense-mediated decay	biological_process	0.062105	0.4587	6	6512	14	30047	BraA07g004880.3C,BraA08g022320.3C,BraA09g051370.3C,BraA06g008100.3C,BraA01g019930.3C,BraA03g034250.3C
GO:1901361	organic cyclic compound catabolic process	biological_process	0.062557	0.45939	35	6512	126	30047	BraA08g022320.3C,BraA04g000410.3C,BraA05g024640.3C,BraA07g017720.3C,BraA10g021630.3C,BraA03g046780.3C,BraA05g019630.3C,BraA03g045520.3C,BraA06g003670.3C,BraA06g003660.3C,BraA10g001650.3C,BraA06g014590.3C,BraA03g010120.3C,BraA02g038000.3C,BraA03g034250.3C,BraA04g014670.3C,BraA06g008100.3C,BraA06g009710.3C,BraA02g035480.3C,BraA01g012170.3C,BraA01g022650.3C,BraA06g024440.3C,BraA03g046750.3C,BraA06g0…
GO:0051338	regulation of transferase activity	biological_process	0.062629	0.45939	13	6512	39	30047	BraA02g002510.3C,BraA10g029030.3C,BraA03g039230.3C,BraA07g041230.3C,BraA03g017030.3C,BraA10g005080.3C,BraA05g027420.3C,BraA07g024280.3C,BraA07g023600.3C,BraA05g039620.3C,BraA05g004610.3C,BraA05g019380.3C,BraA06g000030.3C
GO:0005992	trehalose biosynthetic process	biological_process	0.062678	0.45939	13	6512	39	30047	BraA03g018650.3C,BraA03g047890.3C,BraA01g028140.3C,BraA04g016350.3C,BraA01g000670.3C,BraA07g030900.3C,BraA07g041090.3C,BraA03g061770.3C,BraA04g025560.3C,BraA03g053950.3C,BraA05g012790.3C,BraA08g021830.3C,BraA04g019210.3C
GO:0042277	peptide binding	molecular_function	0.063159	0.45939	10	6512	28	30047	BraA04g030270.3C,BraA07g019020.3C,BraA04g030250.3C,BraA05g001970.3C,BraA07g016030.3C,BraA06g015430.3C,BraA06g025180.3C,BraA06g000150.3C,BraA03g023010.3C,BraA02g043470.3C
GO:0006888	ER to Golgi vesicle-mediated transport	biological_process	0.063176	0.45939	19	6512	62	30047	BraA01g041830.3C,BraA08g012240.3C,BraA04g019940.3C,BraA02g035350.3C,BraA05g010520.3C,BraA09g002390.3C,BraA09g023130.3C,BraA05g033180.3C,BraA03g018150.3C,BraA04g020750.3C,BraA10g017630.3C,BraA05g038610.3C,BraA06g039580.3C,BraA09g054690.3C,BraA02g039740.3C,BraA09g061370.3C,BraA04g025560.3C,BraA06g043270.3C,BraA06g039670.3C
GO:0071840	cellular component organization or biogenesis	biological_process	0.063204	0.45939	539	6512	2349	30047	BraA09g028820.3C,BraA04g005590.3C,BraA10g009710.3C,BraA07g006190.3C,BraA09g061800.3C,BraA05g029070.3C,BraA07g025740.3C,BraA09g017990.3C,BraA10g030630.3C,BraA06g033480.3C,BraA06g032650.3C,BraA04g019210.3C,BraA10g030540.3C,BraA04g000580.3C,BraA01g002240.3C,BraA03g016870.3C,BraA06g000030.3C,BraA04g030250.3C,BraA03g008210.3C,BraA02g033800.3C,BraA06g033970.3C,BraA07g025520.3C,BraA05g019380.3C,BraA02g0…
GO:0009307	DNA restriction-modification system	biological_process	0.063245	0.45939	10	6512	28	30047	BraA02g027140.3C,BraA02g002350.3C,BraA03g006960.3C,BraA09g018500.3C,BraA08g006930.3C,BraA02g035480.3C,BraA10g003270.3C,BraA06g038510.3C,BraA03g015860.3C,BraA04g031420.3C
GO:0044355	clearance of foreign intracellular DNA	biological_process	0.063245	0.45939	10	6512	28	30047	BraA06g038510.3C,BraA03g015860.3C,BraA04g031420.3C,BraA02g027140.3C,BraA02g002350.3C,BraA03g006960.3C,BraA09g018500.3C,BraA08g006930.3C,BraA02g035480.3C,BraA10g003270.3C
GO:0004144	diacylglycerol O-acyltransferase activity	molecular_function	0.063251	0.45939	10	6512	28	30047	BraA05g041200.3C,BraA02g020780.3C,BraA04g015100.3C,BraA03g020580.3C,BraA01g023870.3C,BraA04g030540.3C,BraA06g024690.3C,BraA03g014450.3C,BraA05g006760.3C,BraA02g014690.3C
GO:0016411	acylglycerol O-acyltransferase activity	molecular_function	0.063251	0.45939	10	6512	28	30047	BraA05g041200.3C,BraA02g020780.3C,BraA04g015100.3C,BraA03g020580.3C,BraA01g023870.3C,BraA06g024690.3C,BraA04g030540.3C,BraA03g014450.3C,BraA05g006760.3C,BraA02g014690.3C
GO:0005337	nucleoside transmembrane transporter activity	molecular_function	0.063277	0.45939	10	6512	28	30047	BraA09g024710.3C,BraA09g012470.3C,BraA06g011380.3C,BraA10g027520.3C,BraA09g024750.3C,BraA03g023060.3C,BraA03g054970.3C,BraA08g029390.3C,BraA07g025700.3C,BraA08g035110.3C
GO:0016879	ligase activity, forming carbon-nitrogen bonds	molecular_function	0.064041	0.46422	32	6512	114	30047	BraA03g000350.3C,BraA09g048560.3C,BraA09g015740.3C,BraA03g061640.3C,BraA10g014260.3C,BraA09g048610.3C,BraA01g028630.3C,BraA03g034260.3C,BraA02g026930.3C,BraA05g024770.3C,BraA03g049440.3C,BraA09g034800.3C,BraA09g054830.3C,BraA01g011270.3C,BraA02g035480.3C,BraA06g033790.3C,BraA09g004980.3C,BraA09g014950.3C,BraA04g007560.3C,BraA03g037030.3C,BraA07g021050.3C,BraA09g001240.3C,BraA09g033800.3C,BraA04g0…
GO:0006777	Mo-molybdopterin cofactor biosynthetic process	biological_process	0.065296	0.47119	8	6512	21	30047	BraA05g000150.3C,BraA02g028450.3C,BraA03g016960.3C,BraA02g025950.3C,BraA09g048560.3C,BraA06g011500.3C,BraA05g008190.3C,BraA09g009160.3C
GO:0019720	Mo-molybdopterin cofactor metabolic process	biological_process	0.065296	0.47119	8	6512	21	30047	BraA02g028450.3C,BraA03g016960.3C,BraA02g025950.3C,BraA05g000150.3C,BraA09g048560.3C,BraA06g011500.3C,BraA09g009160.3C,BraA05g008190.3C
GO:0006367	transcription initiation from RNA polymerase II promoter	biological_process	0.065408	0.47119	23	6512	78	30047	BraA09g024520.3C,BraA05g027990.3C,BraA03g062850.3C,BraA09g048510.3C,BraA02g033370.3C,BraA06g000640.3C,BraA05g016280.3C,BraA05g042170.3C,BraA09g034350.3C,BraA01g011240.3C,BraA02g022870.3C,BraA09g046090.3C,BraA01g002240.3C,BraA05g012950.3C,BraA02g000250.3C,BraA10g022230.3C,BraA06g038960.3C,BraA04g001360.3C,BraA08g004440.3C,BraA02g025380.3C,BraA09g040250.3C,BraA07g027660.3C,BraA02g006850.3C
GO:0016881	acid-amino acid ligase activity	molecular_function	0.065409	0.47119	14	6512	43	30047	BraA03g034260.3C,BraA09g004980.3C,BraA04g007560.3C,BraA09g015740.3C,BraA09g048560.3C,BraA04g008680.3C,BraA03g037030.3C,BraA10g020380.3C,BraA10g014260.3C,BraA06g033790.3C,BraA09g034800.3C,BraA09g054830.3C,BraA01g028630.3C,BraA04g015870.3C
GO:0000777	condensed chromosome kinetochore	cellular_component	0.065656	0.47119	26	6512	90	30047	BraA09g040170.3C,BraA04g007730.3C,BraA07g003870.3C,BraA08g017000.3C,BraA05g024770.3C,BraA03g057200.3C,BraA09g052440.3C,BraA01g006110.3C,BraA09g018080.3C,BraA01g036390.3C,BraA10g009770.3C,BraA07g027190.3C,BraA04g013850.3C,BraA06g029980.3C,BraA07g027110.3C,BraA05g027670.3C,BraA09g024050.3C,BraA10g012640.3C,BraA05g009980.3C,BraA03g028750.3C,BraA06g007480.3C,BraA06g039360.3C,BraA07g025790.3C,BraA06g0…
GO:0000779	condensed chromosome, centromeric region	cellular_component	0.065656	0.47119	26	6512	90	30047	BraA06g014360.3C,BraA07g023600.3C,BraA02g020620.3C,BraA07g025790.3C,BraA06g039360.3C,BraA05g009980.3C,BraA03g028750.3C,BraA10g012640.3C,BraA06g007480.3C,BraA05g027670.3C,BraA09g024050.3C,BraA07g027110.3C,BraA09g018080.3C,BraA01g036390.3C,BraA04g013850.3C,BraA06g029980.3C,BraA07g027190.3C,BraA10g009770.3C,BraA03g057200.3C,BraA09g052440.3C,BraA01g006110.3C,BraA04g007730.3C,BraA09g040170.3C,BraA07g0…
GO:0009966	regulation of signal transduction	biological_process	0.065705	0.47119	25	6512	86	30047	BraA03g016870.3C,BraA04g014700.3C,BraA03g053610.3C,BraA09g010020.3C,BraA03g049760.3C,BraA08g015090.3C,BraA09g012180.3C,BraA06g030860.3C,BraA05g000110.3C,BraA04g001570.3C,BraA05g012910.3C,BraA09g034150.3C,BraA10g020070.3C,BraA06g039720.3C,BraA01g021460.3C,BraA10g011020.3C,BraA05g035000.3C,BraA07g029450.3C,BraA04g012640.3C,BraA10g029290.3C,BraA02g038120.3C,BraA06g009920.3C,BraA10g026480.3C,BraA06g0…
GO:0006820	anion transport	biological_process	0.066364	0.47519	61	6512	235	30047	BraA04g030080.3C,BraA07g025800.3C,BraA03g047500.3C,BraA01g043700.3C,BraA03g005130.3C,BraA02g017550.3C,BraA10g021110.3C,BraA08g032710.3C,BraA09g052290.3C,BraA09g037600.3C,BraA09g014010.3C,BraA07g027690.3C,BraA02g039310.3C,BraA03g032790.3C,BraA01g033760.3C,BraA01g040290.3C,BraA07g040980.3C,BraA05g033330.3C,BraA03g026130.3C,BraA09g057260.3C,BraA03g053810.3C,BraA09g013820.3C,BraA09g001520.3C,BraA06g0…
GO:0030162	regulation of proteolysis	biological_process	0.067639	0.48358	15	6512	47	30047	BraA05g019380.3C,BraA07g023600.3C,BraA05g039620.3C,BraA05g027420.3C,BraA01g024640.3C,BraA06g000030.3C,BraA08g020250.3C,BraA07g020860.3C,BraA02g002510.3C,BraA06g018550.3C,BraA03g017030.3C,BraA10g005080.3C,BraA07g041230.3C,BraA03g039230.3C,BraA08g000190.3C
GO:0033218	amide binding	molecular_function	0.068036	0.48567	11	6512	32	30047	BraA04g030250.3C,BraA05g001970.3C,BraA07g019020.3C,BraA04g030270.3C,BraA07g016030.3C,BraA10g001550.3C,BraA02g043470.3C,BraA06g015430.3C,BraA06g025180.3C,BraA03g023010.3C,BraA06g000150.3C
GO:0045116	protein neddylation	biological_process	0.068268	0.48626	5	6512	11	30047	BraA04g007560.3C,BraA10g020380.3C,BraA04g015870.3C,BraA09g054830.3C,BraA09g015740.3C
GO:0042147	retrograde transport, endosome to Golgi	biological_process	0.068326	0.48626	5	6512	11	30047	BraA07g003120.3C,BraA03g049000.3C,BraA06g002980.3C,BraA06g016490.3C,BraA01g010700.3C
GO:0032940	secretion by cell	biological_process	0.069641	0.49345	42	6512	156	30047	BraA03g044110.3C,BraA09g042510.3C,BraA02g037090.3C,BraA06g043660.3C,BraA03g035180.3C,BraA02g001000.3C,BraA02g023950.3C,BraA09g001860.3C,BraA09g059990.3C,BraA10g031760.3C,BraA09g002790.3C,BraA05g036440.3C,BraA06g006450.3C,BraA09g015470.3C,BraA09g012590.3C,BraA06g043400.3C,BraA02g030480.3C,BraA10g030130.3C,BraA07g036300.3C,BraA08g026710.3C,BraA03g029750.3C,BraA07g014180.3C,BraA10g024290.3C,BraA09g0…
GO:0016875	ligase activity, forming carbon-oxygen bonds	molecular_function	0.069651	0.49345	42	6512	156	30047	BraA03g013370.3C,BraA07g000890.3C,BraA01g017000.3C,BraA05g019410.3C,BraA06g010600.3C,BraA03g014940.3C,BraA03g050300.3C,BraA01g017410.3C,BraA08g030910.3C,BraA09g037310.3C,BraA08g019500.3C,BraA05g038320.3C,BraA05g013380.3C,BraA04g011390.3C,BraA07g027820.3C,BraA09g058500.3C,BraA08g022700.3C,BraA06g037310.3C,BraA04g011900.3C,BraA05g030650.3C,BraA09g061500.3C,BraA04g022820.3C,BraA09g010790.3C,BraA09g0…
GO:0016876	ligase activity, forming aminoacyl-tRNA and related compounds	molecular_function	0.069651	0.49345	42	6512	156	30047	BraA03g013370.3C,BraA07g000890.3C,BraA01g017000.3C,BraA05g019410.3C,BraA03g014940.3C,BraA03g050300.3C,BraA06g010600.3C,BraA01g017410.3C,BraA08g030910.3C,BraA09g037310.3C,BraA05g013380.3C,BraA05g038320.3C,BraA08g019500.3C,BraA09g058500.3C,BraA07g027820.3C,BraA04g011390.3C,BraA08g022700.3C,BraA04g011900.3C,BraA06g037310.3C,BraA05g030650.3C,BraA09g010790.3C,BraA09g061500.3C,BraA04g022820.3C,BraA05g0…
GO:0034219	carbohydrate transmembrane transport	biological_process	0.071542	0.49926	3	6512	5	30047	BraA09g023770.3C,BraA02g036250.3C,BraA09g023750.3C
GO:0004590	orotidine-5'-phosphate decarboxylase activity	molecular_function	0.071558	0.49926	3	6512	5	30047	BraA04g005520.3C,BraA07g021720.3C,BraA07g021700.3C
GO:0006207	'de novo' pyrimidine nucleobase biosynthetic process	biological_process	0.071558	0.49926	3	6512	5	30047	BraA07g021720.3C,BraA07g021700.3C,BraA04g005520.3C
GO:0004817	cysteine-tRNA ligase activity	molecular_function	0.071571	0.49926	3	6512	5	30047	BraA05g013380.3C,BraA04g011390.3C,BraA03g013370.3C
GO:0006423	cysteinyl-tRNA aminoacylation	biological_process	0.071571	0.49926	3	6512	5	30047	BraA05g013380.3C,BraA04g011390.3C,BraA03g013370.3C
GO:0006545	glycine biosynthetic process	biological_process	0.071573	0.49926	3	6512	5	30047	BraA03g059150.3C,BraA04g020960.3C,BraA01g003710.3C
GO:0097223	sperm part	cellular_component	0.071575	0.49926	3	6512	5	30047	BraA07g030890.3C,BraA07g033270.3C,BraA09g015470.3C
GO:0071229	cellular response to acid chemical	biological_process	0.071575	0.49926	3	6512	5	30047	BraA10g001550.3C,BraA01g021460.3C,BraA09g063500.3C
GO:0035257	nuclear hormone receptor binding	molecular_function	0.071575	0.49926	3	6512	5	30047	BraA03g046270.3C,BraA03g046260.3C,BraA09g049400.3C
GO:0051427	hormone receptor binding	molecular_function	0.071575	0.49926	3	6512	5	30047	BraA03g046260.3C,BraA03g046270.3C,BraA09g049400.3C
GO:0044723	single-organism carbohydrate metabolic process	biological_process	0.071642	0.49926	140	6512	577	30047	BraA07g041090.3C,BraA07g042300.3C,BraA10g024190.3C,BraA02g029040.3C,BraA05g023230.3C,BraA07g023680.3C,BraA04g025560.3C,BraA09g016980.3C,BraA03g001300.3C,BraA08g021830.3C,BraA01g000390.3C,BraA02g001160.3C,BraA01g030800.3C,BraA10g003640.3C,BraA01g023890.3C,BraA05g020270.3C,BraA09g058940.3C,BraA03g033230.3C,BraA05g016030.3C,BraA02g007780.3C,BraA07g030560.3C,BraA05g037480.3C,BraA01g032050.3C,BraA09g0…
GO:0003333	amino acid transmembrane transport	biological_process	0.07196	0.49966	18	6512	59	30047	BraA08g005140.3C,BraA05g033330.3C,BraA09g004010.3C,BraA01g040290.3C,BraA09g013820.3C,BraA09g057260.3C,BraA09g033000.3C,BraA03g064970.3C,BraA09g001280.3C,BraA01g043700.3C,BraA03g047500.3C,BraA07g025800.3C,BraA06g035880.3C,BraA02g025940.3C,BraA09g014010.3C,BraA07g019670.3C,BraA01g033760.3C,BraA02g039310.3C
GO:1903825	organic acid transmembrane transport	biological_process	0.07196	0.49966	18	6512	59	30047	BraA09g033000.3C,BraA03g064970.3C,BraA09g001280.3C,BraA08g005140.3C,BraA05g033330.3C,BraA09g004010.3C,BraA01g040290.3C,BraA09g013820.3C,BraA09g057260.3C,BraA09g014010.3C,BraA02g025940.3C,BraA07g019670.3C,BraA01g033760.3C,BraA02g039310.3C,BraA01g043700.3C,BraA03g047500.3C,BraA07g025800.3C,BraA06g035880.3C
GO:0006221	pyrimidine nucleotide biosynthetic process	biological_process	0.07202	0.49966	12	6512	36	30047	BraA05g034450.3C,BraA03g049440.3C,BraA10g026480.3C,BraA03g012450.3C,BraA03g049760.3C,BraA02g026930.3C,BraA01g011270.3C,BraA09g033800.3C,BraA03g059150.3C,BraA01g029650.3C,BraA06g020690.3C,BraA01g003710.3C
GO:0004743	pyruvate kinase activity	molecular_function	0.07275	0.50089	9	6512	25	30047	BraA10g013880.3C,BraA05g023230.3C,BraA09g047010.3C,BraA01g023890.3C,BraA10g030110.3C,BraA06g012090.3C,BraA09g007950.3C,BraA06g026870.3C,BraA03g040760.3C
GO:0008537	proteasome activator complex	cellular_component	0.072863	0.50089	4	6512	8	30047	BraA07g011090.3C,BraA05g017260.3C,BraA04g029220.3C,BraA06g009570.3C
GO:0022624	proteasome accessory complex	cellular_component	0.072863	0.50089	4	6512	8	30047	BraA05g017260.3C,BraA07g011090.3C,BraA06g009570.3C,BraA04g029220.3C
GO:0070588	calcium ion transmembrane transport	biological_process	0.072918	0.50089	4	6512	8	30047	BraA01g044710.3C,BraA01g031680.3C,BraA07g026960.3C,BraA10g000690.3C
GO:0032065	cortical protein anchoring	biological_process	0.072919	0.50089	4	6512	8	30047	BraA02g004560.3C,BraA03g009080.3C,BraA04g007730.3C,BraA10g025330.3C
GO:0008685	2-C-methyl-D-erythritol 2,4-cyclodiphosphate synthase activity	molecular_function	0.072919	0.50089	4	6512	8	30047	BraA02g041420.3C,BraA03g030210.3C,BraA10g020070.3C,BraA09g005540.3C
GO:0030695	GTPase regulator activity	molecular_function	0.072944	0.50089	28	6512	99	30047	BraA09g037180.3C,BraA03g061170.3C,BraA04g006050.3C,BraA03g028530.3C,BraA09g012450.3C,BraA01g011810.3C,BraA03g034980.3C,BraA03g063700.3C,BraA07g020540.3C,BraA03g056150.3C,BraA03g013550.3C,BraA09g028820.3C,BraA03g033610.3C,BraA01g005440.3C,BraA04g008870.3C,BraA05g029640.3C,BraA09g015660.3C,BraA05g037890.3C,BraA09g024560.3C,BraA02g000500.3C,BraA05g029660.3C,BraA05g023870.3C,BraA06g005720.3C,BraA10g0…
GO:0072527	pyrimidine-containing compound metabolic process	biological_process	0.073363	0.50303	27	6512	95	30047	BraA05g035370.3C,BraA05g032640.3C,BraA03g049760.3C,BraA03g012450.3C,BraA01g001230.3C,BraA03g036550.3C,BraA09g012590.3C,BraA09g001570.3C,BraA05g024800.3C,BraA01g003710.3C,BraA06g020690.3C,BraA03g059150.3C,BraA09g033800.3C,BraA01g037460.3C,BraA05g016580.3C,BraA02g026930.3C,BraA10g026480.3C,BraA03g049440.3C,BraA05g034450.3C,BraA03g048370.3C,BraA04g005520.3C,BraA01g029650.3C,BraA03g036560.3C,BraA07g0…
GO:0010646	regulation of cell communication	biological_process	0.073895	0.50481	25	6512	87	30047	BraA02g038120.3C,BraA10g029290.3C,BraA04g012640.3C,BraA06g025490.3C,BraA10g026480.3C,BraA09g065620.3C,BraA06g009920.3C,BraA01g021460.3C,BraA06g039720.3C,BraA10g020070.3C,BraA09g034150.3C,BraA05g035000.3C,BraA07g029450.3C,BraA10g011020.3C,BraA09g012180.3C,BraA08g015090.3C,BraA03g049760.3C,BraA05g012910.3C,BraA05g000110.3C,BraA04g001570.3C,BraA06g030860.3C,BraA04g014700.3C,BraA03g016870.3C,BraA09g0…
GO:0023051	regulation of signaling	biological_process	0.073895	0.50481	25	6512	87	30047	BraA05g012910.3C,BraA05g000110.3C,BraA04g001570.3C,BraA06g030860.3C,BraA09g012180.3C,BraA08g015090.3C,BraA03g049760.3C,BraA09g010020.3C,BraA03g053610.3C,BraA04g014700.3C,BraA03g016870.3C,BraA10g026480.3C,BraA06g025490.3C,BraA09g065620.3C,BraA06g009920.3C,BraA02g038120.3C,BraA04g012640.3C,BraA10g029290.3C,BraA07g029450.3C,BraA05g035000.3C,BraA10g011020.3C,BraA01g021460.3C,BraA10g020070.3C,BraA06g0…
GO:0006537	glutamate biosynthetic process	biological_process	0.074551	0.50481	7	6512	18	30047	BraA03g036550.3C,BraA01g037460.3C,BraA03g021920.3C,BraA03g036560.3C,BraA05g032640.3C,BraA04g029220.3C,BraA03g048370.3C
GO:0043650	dicarboxylic acid biosynthetic process	biological_process	0.074551	0.50481	7	6512	18	30047	BraA03g036550.3C,BraA01g037460.3C,BraA03g021920.3C,BraA03g036560.3C,BraA05g032640.3C,BraA04g029220.3C,BraA03g048370.3C
GO:0070569	uridylyltransferase activity	molecular_function	0.074583	0.50481	7	6512	18	30047	BraA03g027560.3C,BraA03g007900.3C,BraA09g046200.3C,BraA09g052440.3C,BraA03g016800.3C,BraA06g041560.3C,BraA02g016050.3C
GO:0003950	NAD+ ADP-ribosyltransferase activity	molecular_function	0.07459	0.50481	7	6512	18	30047	BraA08g008750.3C,BraA08g006200.3C,BraA10g032490.3C,BraA03g006520.3C,BraA03g029250.3C,BraA09g032490.3C,BraA05g013330.3C
GO:0004629	phospholipase C activity	molecular_function	0.074591	0.50481	7	6512	18	30047	BraA10g015950.3C,BraA09g046090.3C,BraA05g037790.3C,BraA04g008590.3C,BraA06g044450.3C,BraA04g028280.3C,BraA01g041300.3C
GO:0051606	detection of stimulus	biological_process	0.074591	0.50481	7	6512	18	30047	BraA09g016210.3C,BraA03g032140.3C,BraA05g015200.3C,BraA01g044360.3C,BraA05g030370.3C,BraA05g006270.3C,BraA09g061530.3C
GO:0006821	chloride transport	biological_process	0.074592	0.50481	7	6512	18	30047	BraA06g032950.3C,BraA08g009320.3C,BraA02g016460.3C,BraA03g026130.3C,BraA06g000470.3C,BraA04g015430.3C,BraA07g020310.3C
GO:0051188	cofactor biosynthetic process	biological_process	0.075028	0.50688	77	6512	305	30047	BraA06g010510.3C,BraA05g008470.3C,BraA08g011650.3C,BraA05g034640.3C,BraA02g028450.3C,BraA03g052450.3C,BraA09g064570.3C,BraA04g015390.3C,BraA04g026260.3C,BraA06g037090.3C,BraA05g032160.3C,BraA10g013540.3C,BraA10g017620.3C,BraA04g003740.3C,BraA09g012590.3C,BraA05g012320.3C,BraA03g054400.3C,BraA04g021100.3C,BraA04g016160.3C,BraA03g038020.3C,BraA09g019900.3C,BraA06g037150.3C,BraA03g059690.3C,BraA02g0…
GO:0016877	ligase activity, forming carbon-sulfur bonds	molecular_function	0.075113	0.50688	13	6512	40	30047	BraA09g061340.3C,BraA05g029640.3C,BraA10g003980.3C,BraA10g020380.3C,BraA10g028410.3C,BraA03g056150.3C,BraA08g033960.3C,BraA04g015870.3C,BraA05g029660.3C,BraA01g004780.3C,BraA10g012810.3C,BraA09g054830.3C,BraA05g012450.3C
GO:0061024	membrane organization	biological_process	0.077318	0.52101	60	6512	233	30047	BraA02g026420.3C,BraA06g027280.3C,BraA07g025740.3C,BraA05g029070.3C,BraA09g061800.3C,BraA02g037540.3C,BraA06g042140.3C,BraA07g042870.3C,BraA02g017520.3C,BraA04g005590.3C,BraA06g000900.3C,BraA08g005520.3C,BraA02g023510.3C,BraA03g049410.3C,BraA05g036410.3C,BraA01g010540.3C,BraA03g015620.3C,BraA10g023820.3C,BraA05g017980.3C,BraA06g025250.3C,BraA09g020050.3C,BraA05g022840.3C,BraA04g030250.3C,BraA01g0…
GO:0051782	negative regulation of cell division	biological_process	0.078469	0.528	10	6512	29	30047	BraA05g039620.3C,BraA05g019380.3C,BraA07g023600.3C,BraA05g027420.3C,BraA06g000030.3C,BraA02g002510.3C,BraA10g005080.3C,BraA03g017030.3C,BraA07g041230.3C,BraA03g039230.3C
GO:0000428	DNA-directed RNA polymerase complex	cellular_component	0.078992	0.52925	31	6512	112	30047	BraA02g043070.3C,BraA05g001820.3C,BraA09g034350.3C,BraA05g042170.3C,BraA02g022870.3C,BraA01g002750.3C,BraA05g012950.3C,BraA08g020240.3C,BraA09g059600.3C,BraA05g027990.3C,BraA03g062850.3C,BraA09g057040.3C,BraA05g016280.3C,BraA06g000640.3C,BraA09g048510.3C,BraA01g006250.3C,BraA04g020760.3C,BraA09g058460.3C,BraA02g025380.3C,BraA09g006880.3C,BraA07g027660.3C,BraA09g040250.3C,BraA06g043590.3C,BraA02g0…
GO:0030880	RNA polymerase complex	cellular_component	0.078992	0.52925	31	6512	112	30047	BraA08g020240.3C,BraA09g059600.3C,BraA09g057040.3C,BraA06g000640.3C,BraA05g016280.3C,BraA01g006250.3C,BraA09g048510.3C,BraA05g027990.3C,BraA03g062850.3C,BraA09g034350.3C,BraA05g042170.3C,BraA05g001820.3C,BraA02g043070.3C,BraA01g002750.3C,BraA05g012950.3C,BraA02g022870.3C,BraA10g022230.3C,BraA02g000250.3C,BraA04g001360.3C,BraA05g036650.3C,BraA06g038960.3C,BraA06g035780.3C,BraA07g027660.3C,BraA09g0…
GO:0055029	nuclear DNA-directed RNA polymerase complex	cellular_component	0.078992	0.52925	31	6512	112	30047	BraA05g042170.3C,BraA09g034350.3C,BraA05g001820.3C,BraA02g043070.3C,BraA05g012950.3C,BraA01g002750.3C,BraA02g022870.3C,BraA09g059600.3C,BraA08g020240.3C,BraA06g000640.3C,BraA09g057040.3C,BraA05g016280.3C,BraA01g006250.3C,BraA09g048510.3C,BraA05g027990.3C,BraA03g062850.3C,BraA09g006880.3C,BraA07g027660.3C,BraA09g040250.3C,BraA04g020760.3C,BraA09g058460.3C,BraA02g025380.3C,BraA06g007300.3C,BraA02g0…
GO:0006414	translational elongation	biological_process	0.079398	0.53121	15	6512	48	30047	BraA09g059810.3C,BraA09g059140.3C,BraA09g027140.3C,BraA02g038850.3C,BraA10g003430.3C,BraA02g017140.3C,BraA03g005620.3C,BraA03g009100.3C,BraA05g040000.3C,BraA04g020090.3C,BraA02g014840.3C,BraA09g059640.3C,BraA04g029220.3C,BraA09g012990.3C,BraA10g013400.3C
GO:0043038	amino acid activation	biological_process	0.082355	0.54942	42	6512	158	30047	BraA03g013370.3C,BraA07g000890.3C,BraA01g017000.3C,BraA05g019410.3C,BraA03g014940.3C,BraA03g050300.3C,BraA06g010600.3C,BraA01g017410.3C,BraA08g030910.3C,BraA09g037310.3C,BraA05g013380.3C,BraA05g038320.3C,BraA08g019500.3C,BraA07g027820.3C,BraA09g058500.3C,BraA04g011390.3C,BraA08g022700.3C,BraA04g011900.3C,BraA05g030650.3C,BraA06g037310.3C,BraA09g010790.3C,BraA09g061500.3C,BraA04g022820.3C,BraA05g0…
GO:0043039	tRNA aminoacylation	biological_process	0.082355	0.54942	42	6512	158	30047	BraA05g019410.3C,BraA01g017000.3C,BraA07g000890.3C,BraA03g013370.3C,BraA01g017410.3C,BraA06g010600.3C,BraA03g050300.3C,BraA03g014940.3C,BraA08g019500.3C,BraA05g038320.3C,BraA05g013380.3C,BraA09g037310.3C,BraA08g030910.3C,BraA08g022700.3C,BraA04g011390.3C,BraA09g058500.3C,BraA07g027820.3C,BraA09g065610.3C,BraA09g005410.3C,BraA05g022780.3C,BraA09g061500.3C,BraA04g022820.3C,BraA09g010790.3C,BraA06g0…
GO:0008094	DNA-dependent ATPase activity	molecular_function	0.082732	0.55116	18	6512	60	30047	BraA07g011330.3C,BraA08g022670.3C,BraA03g020630.3C,BraA01g008480.3C,BraA03g001470.3C,BraA02g035540.3C,BraA03g009370.3C,BraA10g030390.3C,BraA09g050730.3C,BraA06g012620.3C,BraA02g013480.3C,BraA02g033410.3C,BraA03g054970.3C,BraA01g017430.3C,BraA09g057600.3C,BraA08g004010.3C,BraA05g026410.3C,BraA05g036530.3C
GO:0015994	chlorophyll metabolic process	biological_process	0.083188	0.55244	19	6512	64	30047	BraA01g024160.3C,BraA04g014670.3C,BraA06g014590.3C,BraA03g052450.3C,BraA06g003670.3C,BraA06g003660.3C,BraA05g019630.3C,BraA03g046780.3C,BraA03g045520.3C,BraA02g018870.3C,BraA07g028440.3C,BraA03g051880.3C,BraA03g046750.3C,BraA06g033820.3C,BraA10g021630.3C,BraA06g024440.3C,BraA04g000410.3C,BraA05g024640.3C,BraA01g022650.3C
GO:0015698	inorganic anion transport	biological_process	0.083206	0.55244	24	6512	84	30047	BraA02g016460.3C,BraA05g014160.3C,BraA04g015430.3C,BraA03g026130.3C,BraA03g053810.3C,BraA09g001520.3C,BraA07g040990.3C,BraA08g009320.3C,BraA02g003450.3C,BraA07g040980.3C,BraA04g012620.3C,BraA01g007580.3C,BraA03g035420.3C,BraA02g035930.3C,BraA07g041580.3C,BraA06g032950.3C,BraA06g039250.3C,BraA04g007430.3C,BraA06g000470.3C,BraA07g020310.3C,BraA03g005130.3C,BraA02g024460.3C,BraA07g022340.3C,BraA09g0…
GO:0015074	DNA integration	biological_process	0.083278	0.55244	19	6512	64	30047	BraA04g015210.3C,BraA05g038830.3C,BraA03g062810.3C,BraA05g000230.3C,BraA05g039230.3C,BraA04g031860.3C,BraA07g017570.3C,BraA08g008270.3C,BraA03g013890.3C,BraA03g013920.3C,BraA01g024350.3C,BraA01g031210.3C,BraA09g030060.3C,BraA01g022140.3C,BraA03g049280.3C,BraA09g031880.3C,BraA05g020830.3C,BraA09g044710.3C,BraA03g030580.3C
GO:0006816	calcium ion transport	biological_process	0.083777	0.55441	8	6512	22	30047	BraA03g030410.3C,BraA01g019930.3C,BraA01g031680.3C,BraA07g037910.3C,BraA01g044710.3C,BraA10g000690.3C,BraA01g037500.3C,BraA07g026960.3C
GO:0071941	nitrogen cycle metabolic process	biological_process	0.083819	0.55441	8	6512	22	30047	BraA07g026850.3C,BraA06g017840.3C,BraA02g005780.3C,BraA02g017780.3C,BraA03g006390.3C,BraA01g004740.3C,BraA02g024390.3C,BraA08g025800.3C
GO:0009108	coenzyme biosynthetic process	biological_process	0.083929	0.55441	46	6512	175	30047	BraA07g001430.3C,BraA06g037150.3C,BraA06g012470.3C,BraA05g000150.3C,BraA06g003200.3C,BraA10g014150.3C,BraA01g035390.3C,BraA05g016580.3C,BraA02g025950.3C,BraA04g010620.3C,BraA08g016880.3C,BraA05g008190.3C,BraA09g001240.3C,BraA09g063180.3C,BraA03g012910.3C,BraA09g003270.3C,BraA03g016960.3C,BraA01g001230.3C,BraA05g026090.3C,BraA07g001140.3C,BraA04g011800.3C,BraA03g037030.3C,BraA05g034640.3C,BraA01g0…
GO:0016559	peroxisome fission	biological_process	0.085068	0.55972	6	6512	15	30047	BraA10g015380.3C,BraA04g001460.3C,BraA06g019340.3C,BraA01g023740.3C,BraA04g012620.3C,BraA09g047660.3C
GO:0048309	endoplasmic reticulum inheritance	biological_process	0.085072	0.55972	6	6512	15	30047	BraA02g008550.3C,BraA03g020410.3C,BraA04g014630.3C,BraA03g047800.3C,BraA01g018370.3C,BraA03g045910.3C
GO:0017069	snRNA binding	molecular_function	0.085091	0.55972	6	6512	15	30047	BraA09g040320.3C,BraA07g000840.3C,BraA03g037500.3C,BraA05g027590.3C,BraA05g006890.3C,BraA02g013190.3C
GO:0009165	nucleotide biosynthetic process	biological_process	0.085406	0.56021	62	6512	243	30047	BraA08g019520.3C,BraA10g014150.3C,BraAnng000660.3C,BraA06g040370.3C,BraA02g044250.3C,BraA01g011240.3C,BraA05g034450.3C,BraA10g017840.3C,BraA01g029650.3C,BraA03g026010.3C,BraA03g003850.3C,BraA08g015270.3C,BraA03g018650.3C,BraA07g034110.3C,BraA09g003270.3C,BraA09g063180.3C,BraA09g014950.3C,BraA05g026090.3C,BraA05g010060.3C,BraA04g025560.3C,BraA04g020960.3C,BraA08g016880.3C,BraA06g020690.3C,BraA04g0…
GO:1901293	nucleoside phosphate biosynthetic process	biological_process	0.085406	0.56021	62	6512	243	30047	BraA09g033800.3C,BraA08g016880.3C,BraA04g020960.3C,BraA01g003710.3C,BraA06g012320.3C,BraA06g020690.3C,BraA04g024340.3C,BraA05g010060.3C,BraA05g026090.3C,BraA04g025560.3C,BraA09g003270.3C,BraA09g063180.3C,BraA09g014950.3C,BraA03g018650.3C,BraA07g034110.3C,BraA03g003850.3C,BraA08g015270.3C,BraA03g026010.3C,BraA01g029650.3C,BraA02g044250.3C,BraA01g011240.3C,BraA06g040370.3C,BraA10g017840.3C,BraA05g0…
GO:0015291	secondary active transmembrane transporter activity	molecular_function	0.085658	0.56108	58	6512	226	30047	BraA04g020850.3C,BraA02g006850.3C,BraA10g026760.3C,BraA09g026970.3C,BraA05g025800.3C,BraA04g006040.3C,BraA03g045990.3C,BraA09g000640.3C,BraA05g007100.3C,BraA07g006280.3C,BraA01g025890.3C,BraA01g030600.3C,BraA02g020310.3C,BraA03g016030.3C,BraA08g005120.3C,BraA09g031600.3C,BraA08g029390.3C,BraA03g054970.3C,BraA08g030230.3C,BraA01g041330.3C,BraA04g012620.3C,BraA07g035740.3C,BraA07g028510.3C,BraA07g0…
GO:0006081	cellular aldehyde metabolic process	biological_process	0.086354	0.56485	12	6512	37	30047	BraA04g014260.3C,BraA04g011800.3C,BraA07g001140.3C,BraA06g034290.3C,BraA05g041250.3C,BraA06g042680.3C,BraA02g034660.3C,BraA01g019790.3C,BraA02g001160.3C,BraA10g017620.3C,BraA02g020280.3C,BraA03g032140.3C
GO:0006778	porphyrin-containing compound metabolic process	biological_process	0.087863	0.57392	43	6512	163	30047	BraA06g014590.3C,BraA06g003670.3C,BraA09g064570.3C,BraA03g052450.3C,BraA06g003660.3C,BraA04g014670.3C,BraA08g011650.3C,BraA10g024120.3C,BraA06g009710.3C,BraA09g054830.3C,BraA06g010510.3C,BraA04g028760.3C,BraA05g024640.3C,BraA04g000410.3C,BraA03g045520.3C,BraA03g046780.3C,BraA06g037090.3C,BraA05g032160.3C,BraA05g019630.3C,BraA09g033070.3C,BraA07g017720.3C,BraA10g021630.3C,BraA03g007130.3C,BraA02g0…
GO:0016591	DNA-directed RNA polymerase II, holoenzyme	cellular_component	0.088971	0.5792	29	6512	105	30047	BraA05g036650.3C,BraA04g001360.3C,BraA06g038960.3C,BraA06g035780.3C,BraA10g022230.3C,BraA02g000250.3C,BraA06g007300.3C,BraA02g006850.3C,BraA06g043590.3C,BraA07g027660.3C,BraA09g006880.3C,BraA09g040250.3C,BraA04g020760.3C,BraA09g058460.3C,BraA02g025380.3C,BraA09g057040.3C,BraA06g000640.3C,BraA05g016280.3C,BraA09g048510.3C,BraA05g027990.3C,BraA03g062850.3C,BraA09g059600.3C,BraA08g020240.3C,BraA05g0…
GO:0005342	organic acid transmembrane transporter activity	molecular_function	0.089041	0.5792	13	6512	41	30047	BraA09g013820.3C,BraA09g057260.3C,BraA08g022890.3C,BraA05g033330.3C,BraA01g040290.3C,BraA04g030080.3C,BraA03g047500.3C,BraA01g043700.3C,BraA09g001280.3C,BraA01g033760.3C,BraA09g033000.3C,BraA02g006850.3C,BraA09g014010.3C
GO:0046943	carboxylic acid transmembrane transporter activity	molecular_function	0.089041	0.5792	13	6512	41	30047	BraA05g033330.3C,BraA04g030080.3C,BraA01g040290.3C,BraA03g047500.3C,BraA01g043700.3C,BraA09g013820.3C,BraA09g057260.3C,BraA08g022890.3C,BraA09g033000.3C,BraA02g006850.3C,BraA09g014010.3C,BraA09g001280.3C,BraA01g033760.3C
GO:0005048	signal sequence binding	molecular_function	0.090548	0.58741	9	6512	26	30047	BraA07g016030.3C,BraA02g043470.3C,BraA03g023010.3C,BraA06g025180.3C,BraA06g015430.3C,BraA06g000150.3C,BraA05g001970.3C,BraA04g030250.3C,BraA04g030270.3C
GO:0032324	molybdopterin cofactor biosynthetic process	biological_process	0.090679	0.58741	9	6512	26	30047	BraA09g048560.3C,BraA03g016960.3C,BraA02g025950.3C,BraA02g028450.3C,BraA05g000150.3C,BraA05g008190.3C,BraA09g009160.3C,BraA05g040670.3C,BraA06g011500.3C
GO:0043545	molybdopterin cofactor metabolic process	biological_process	0.090679	0.58741	9	6512	26	30047	BraA09g048560.3C,BraA02g028450.3C,BraA02g025950.3C,BraA03g016960.3C,BraA05g000150.3C,BraA05g040670.3C,BraA05g008190.3C,BraA09g009160.3C,BraA06g011500.3C
GO:0000776	kinetochore	cellular_component	0.09084	0.58764	35	6512	130	30047	BraA09g052440.3C,BraA03g006660.3C,BraA08g033270.3C,BraA09g040170.3C,BraA07g003870.3C,BraA07g018360.3C,BraA07g027110.3C,BraA05g002430.3C,BraA09g018080.3C,BraA01g036390.3C,BraA07g027190.3C,BraA10g009770.3C,BraA04g013850.3C,BraA06g029980.3C,BraA10g012640.3C,BraA05g027670.3C,BraA07g025790.3C,BraA02g020620.3C,BraA06g014360.3C,BraA02g017550.3C,BraA06g039360.3C,BraA01g040470.3C,BraA03g057200.3C,BraA01g0…
GO:0043234	protein complex	cellular_component	0.092597	0.59818	586	6512	2579	30047	BraA05g010730.3C,BraA06g041030.3C,BraA09g010020.3C,BraA06g022030.3C,BraA09g036530.3C,BraA03g030210.3C,BraA04g017620.3C,BraA06g011020.3C,BraA10g024290.3C,BraA09g062660.3C,BraA10g032190.3C,BraA02g010270.3C,BraA02g041740.3C,BraA09g002790.3C,BraA07g005790.3C,BraA06g016490.3C,BraA06g040500.3C,BraA06g001550.3C,BraA10g025040.3C,BraA06g043660.3C,BraA03g049630.3C,BraA02g015560.3C,BraA10g018420.3C,BraA03g0…
GO:0008083	growth factor activity	molecular_function	0.093383	0.60243	16	6512	53	30047	BraA06g007690.3C,BraA07g028430.3C,BraA10g031700.3C,BraA06g006240.3C,BraA10g019510.3C,BraA07g005780.3C,BraA01g011150.3C,BraAnng002420.3C,BraA01g023490.3C,BraAnng001580.3C,BraA02g037300.3C,BraA02g038380.3C,BraA08g010440.3C,BraA01g012930.3C,BraA01g008190.3C,BraA10g009770.3C
GO:0006650	glycerophospholipid metabolic process	biological_process	0.095042	0.61229	43	6512	164	30047	BraA03g051880.3C,BraA03g033620.3C,BraA10g004690.3C,BraA09g060360.3C,BraA03g031280.3C,BraA04g030990.3C,BraA02g024370.3C,BraA06g041270.3C,BraA09g045970.3C,BraA10g021660.3C,BraA10g013810.3C,BraA08g020780.3C,BraA01g003920.3C,BraA05g002070.3C,BraA05g041880.3C,BraA03g049130.3C,BraA05g038330.3C,BraA05g038520.3C,BraA07g020580.3C,BraA10g021630.3C,BraA03g045280.3C,BraA01g040040.3C,BraA02g007280.3C,BraA02g0…
GO:0016055	Wnt signaling pathway	biological_process	0.095739	0.61513	10	6512	30	30047	BraA05g009410.3C,BraA06g030860.3C,BraA09g016320.3C,BraA03g038520.3C,BraA03g011750.3C,BraA07g025520.3C,BraA02g017340.3C,BraA09g014180.3C,BraA05g018720.3C,BraA06g025980.3C
GO:0006739	NADP metabolic process	biological_process	0.095745	0.61513	10	6512	30	30047	BraA02g020280.3C,BraA01g016970.3C,BraA06g042680.3C,BraA02g034660.3C,BraA06g034290.3C,BraA10g014150.3C,BraA07g041550.3C,BraA05g041250.3C,BraA05g026090.3C,BraA03g054400.3C
GO:0048519	negative regulation of biological process	biological_process	0.095887	0.6152	59	6512	232	30047	BraA09g018610.3C,BraA03g017030.3C,BraA02g010050.3C,BraA10g005080.3C,BraA01g007570.3C,BraA03g053610.3C,BraA07g023600.3C,BraA06g039010.3C,BraA01g042250.3C,BraA10g018620.3C,BraA01g004940.3C,BraA02g002510.3C,BraA05g016030.3C,BraA05g037030.3C,BraA07g041230.3C,BraA02g038120.3C,BraA01g044150.3C,BraA07g008930.3C,BraA09g028840.3C,BraA05g027610.3C,BraA09g064670.3C,BraA05g019380.3C,BraA10g016600.3C,BraA09g0…
GO:0006359	regulation of transcription from RNA polymerase III promoter	biological_process	0.096716	0.61707	7	6512	19	30047	BraA02g040590.3C,BraA04g025280.3C,BraA06g026850.3C,BraA09g064580.3C,BraA03g002420.3C,BraA03g003800.3C,BraA10g030130.3C
GO:0015930	glutamate synthase activity	molecular_function	0.096777	0.61707	7	6512	19	30047	BraA01g037460.3C,BraA03g036550.3C,BraA03g021920.3C,BraA03g036560.3C,BraA05g032640.3C,BraA03g048370.3C,BraA04g029220.3C
GO:0006098	pentose-phosphate shunt	biological_process	0.096778	0.61707	5	6512	12	30047	BraA02g034660.3C,BraA06g042680.3C,BraA05g041250.3C,BraA06g034290.3C,BraA02g020280.3C
GO:0004506	squalene monooxygenase activity	molecular_function	0.096785	0.61707	7	6512	19	30047	BraA02g042450.3C,BraA04g017000.3C,BraA03g040050.3C,BraA09g006260.3C,BraA06g044440.3C,BraA05g020100.3C,BraA04g025400.3C
GO:0043605	cellular amide catabolic process	biological_process	0.096864	0.61707	5	6512	12	30047	BraA10g001650.3C,BraA08g025800.3C,BraA03g006390.3C,BraA06g017840.3C,BraA02g017780.3C
GO:0019079	viral genome replication	biological_process	0.096968	0.61707	30	6512	110	30047	BraA09g043640.3C,BraA01g018790.3C,BraA03g027480.3C,BraA09g006510.3C,BraA05g036680.3C,BraA05g006950.3C,BraA09g001590.3C,BraA10g001570.3C,BraA06g043660.3C,BraA03g027780.3C,BraA03g051600.3C,BraA06g000760.3C,BraA09g052160.3C,BraA05g004820.3C,BraA02g008720.3C,BraA02g022810.3C,BraA05g016730.3C,BraA03g025250.3C,BraA05g006380.3C,BraA09g043710.3C,BraA03g009330.3C,BraA02g039740.3C,BraA04g014150.3C,BraA02g0…
GO:0006576	cellular biogenic amine metabolic process	biological_process	0.098087	0.62227	29	6512	106	30047	BraA01g010400.3C,BraA03g058920.3C,BraA02g044940.3C,BraA07g024110.3C,BraA08g012350.3C,BraA09g038700.3C,BraA08g002170.3C,BraA03g047740.3C,BraA01g026200.3C,BraA09g022300.3C,BraA02g017520.3C,BraA09g033600.3C,BraA03g046270.3C,BraA10g024190.3C,BraA10g023320.3C,BraA08g034610.3C,BraA09g008440.3C,BraA05g008180.3C,BraA09g029540.3C,BraA03g046260.3C,BraA09g001570.3C,BraA09g043710.3C,BraA02g006080.3C,BraA03g0…
GO:0044106	cellular amine metabolic process	biological_process	0.098087	0.62227	29	6512	106	30047	BraA03g046260.3C,BraA09g029540.3C,BraA02g006080.3C,BraA09g043710.3C,BraA09g001570.3C,BraA08g034610.3C,BraA10g023320.3C,BraA09g008440.3C,BraA05g008180.3C,BraA04g026480.3C,BraA05g008190.3C,BraA05g017870.3C,BraA03g027150.3C,BraA09g020050.3C,BraA06g035810.3C,BraA07g024110.3C,BraA02g044940.3C,BraA09g038700.3C,BraA08g012350.3C,BraA08g002170.3C,BraA01g010400.3C,BraA03g058920.3C,BraA03g046270.3C,BraA09g0…
GO:0012505	endomembrane system	cellular_component	0.098184	0.62227	141	6512	589	30047	BraA07g000310.3C,BraA09g054870.3C,BraA03g029750.3C,BraA09g059510.3C,BraA04g019790.3C,BraA01g004080.3C,BraA07g001820.3C,BraA02g037390.3C,BraA06g013710.3C,BraA09g002390.3C,BraA05g010520.3C,BraA08g032840.3C,BraA09g023130.3C,BraA07g040010.3C,BraA08g029260.3C,BraA05g016030.3C,BraA03g033700.3C,BraA01g003780.3C,BraA01g041830.3C,BraA09g054760.3C,BraA09g062950.3C,BraA03g016940.3C,BraA04g025560.3C,BraA07g0…
GO:0009117	nucleotide metabolic process	biological_process	0.098615	0.62416	104	6512	427	30047	BraA01g023890.3C,BraA05g017870.3C,BraA04g020960.3C,BraA06g012320.3C,BraA04g024340.3C,BraA09g054840.3C,BraA09g033800.3C,BraA09g003270.3C,BraA09g063180.3C,BraA09g014950.3C,BraA02g008750.3C,BraA05g026090.3C,BraA04g025560.3C,BraA03g001300.3C,BraA08g015270.3C,BraA03g003850.3C,BraA03g034980.3C,BraA01g029650.3C,BraA05g023230.3C,BraA02g034660.3C,BraA07g042300.3C,BraA07g034110.3C,BraA10g014150.3C,BraA05g0…
GO:0051189	prosthetic group metabolic process	biological_process	0.099598	0.62953	11	6512	34	30047	BraA02g028450.3C,BraA08g030460.3C,BraA03g016960.3C,BraA02g025950.3C,BraA05g000150.3C,BraA09g048560.3C,BraA06g011500.3C,BraA01g024650.3C,BraA05g040670.3C,BraA05g008190.3C,BraA09g009160.3C
GO:0005578	proteinaceous extracellular matrix	cellular_component	0.10127	0.63924	48	6512	186	30047	BraA05g021770.3C,BraA06g034240.3C,BraA03g051530.3C,BraA05g036160.3C,BraA06g014000.3C,BraA03g045880.3C,BraA04g030520.3C,BraA01g017160.3C,BraA03g057870.3C,BraA09g001070.3C,BraA03g027080.3C,BraA05g017260.3C,BraA10g020200.3C,BraA02g042610.3C,BraA10g019270.3C,BraA09g056520.3C,BraA02g004470.3C,BraA03g053380.3C,BraA02g013160.3C,BraA06g001470.3C,BraA05g013180.3C,BraA09g063460.3C,BraA03g001800.3C,BraA05g0…
GO:0006633	fatty acid biosynthetic process	biological_process	0.10205	0.64328	33	6512	123	30047	BraA03g003990.3C,BraA07g004510.3C,BraA10g030680.3C,BraA07g036200.3C,BraA09g055930.3C,BraA03g019650.3C,BraA01g003470.3C,BraA09g015550.3C,BraA04g018400.3C,BraA08g015520.3C,BraA10g030980.3C,BraA10g024320.3C,BraA02g018530.3C,BraA09g012510.3C,BraA02g039900.3C,BraA08g015290.3C,BraA10g015280.3C,BraA03g041570.3C,BraA04g020670.3C,BraA03g043130.3C,BraA04g026830.3C,BraA04g026850.3C,BraA09g010410.3C,BraA01g0…
GO:0016888	endodeoxyribonuclease activity, producing 5'-phosphomonoesters	molecular_function	0.10236	0.6444	12	6512	38	30047	BraA02g027140.3C,BraA02g002350.3C,BraA01g043850.3C,BraA03g006960.3C,BraA09g018500.3C,BraA08g006930.3C,BraA02g035480.3C,BraA10g003270.3C,BraA06g038510.3C,BraA03g015860.3C,BraA04g031420.3C,BraA10g032490.3C
GO:0044448	cell cortex part	cellular_component	0.10351	0.65073	32	6512	119	30047	BraA03g033410.3C,BraA10g031760.3C,BraA03g044110.3C,BraA09g064670.3C,BraA06g043660.3C,BraA09g042510.3C,BraA01g017880.3C,BraA03g035180.3C,BraA02g001000.3C,BraA09g012590.3C,BraA02g030480.3C,BraA02g039740.3C,BraA09g002790.3C,BraA05g036440.3C,BraA06g006450.3C,BraA09g015470.3C,BraA09g049500.3C,BraA02g005310.3C,BraA04g001990.3C,BraA10g030970.3C,BraA10g024290.3C,BraA03g035240.3C,BraA03g000980.3C,BraA06g0…
GO:0007049	cell cycle	biological_process	0.10432	0.655	147	6512	617	30047	BraA01g040470.3C,BraA02g040930.3C,BraA06g039360.3C,BraA03g015360.3C,BraA08g028150.3C,BraA06g014360.3C,BraA03g025860.3C,BraA07g024280.3C,BraA01g002090.3C,BraA10g023540.3C,BraA09g062950.3C,BraA08g022380.3C,BraA09g054760.3C,BraA05g039930.3C,BraA04g003980.3C,BraA10g012640.3C,BraA06g004570.3C,BraA10g009770.3C,BraA07g027190.3C,BraA06g029980.3C,BraA01g036390.3C,BraA06g007520.3C,BraA08g033270.3C,BraA03g0…
GO:0005516	calmodulin binding	molecular_function	0.10451	0.65528	23	6512	82	30047	BraA09g038690.3C,BraA03g012440.3C,BraA06g005600.3C,BraA10g026050.3C,BraA10g015060.3C,BraA02g012260.3C,BraA09g053810.3C,BraA04g029440.3C,BraA09g057040.3C,BraA03g044410.3C,BraA06g013950.3C,BraA06g031920.3C,BraA02g012610.3C,BraA04g017990.3C,BraA09g004960.3C,BraA10g029540.3C,BraA03g027890.3C,BraA10g010900.3C,BraA01g007760.3C,BraA01g026150.3C,BraA03g055540.3C,BraA06g033310.3C,BraA09g027100.3C
GO:0071804	cellular potassium ion transport	biological_process	0.1051	0.65721	8	6512	23	30047	BraA02g005780.3C,BraA01g004520.3C,BraA09g027010.3C,BraA01g011030.3C,BraA05g010060.3C,BraA03g003910.3C,BraA07g021830.3C,BraA01g014240.3C
GO:0071805	potassium ion transmembrane transport	biological_process	0.1051	0.65721	8	6512	23	30047	BraA01g011030.3C,BraA09g027010.3C,BraA01g004520.3C,BraA02g005780.3C,BraA07g021830.3C,BraA01g014240.3C,BraA05g010060.3C,BraA03g003910.3C
GO:0004565	beta-galactosidase activity	molecular_function	0.10586	0.6611	14	6512	46	30047	BraA04g006770.3C,BraA01g003360.3C,BraA03g059390.3C,BraA04g005540.3C,BraA07g004380.3C,BraA07g017480.3C,BraA07g025560.3C,BraA07g018810.3C,BraA04g023740.3C,BraA01g016860.3C,BraA05g033250.3C,BraA06g044400.3C,BraA02g044440.3C,BraA09g009560.3C
GO:0015988	energy coupled proton transmembrane transport, against electrochemical gradient	biological_process	0.10664	0.66225	45	6512	174	30047	BraA03g003840.3C,BraA02g006970.3C,BraA03g009040.3C,BraA05g020060.3C,BraA09g004940.3C,BraA08g022300.3C,BraA09g065680.3C,BraA05g029080.3C,BraA09g030120.3C,BraA07g015780.3C,BraA07g015830.3C,BraA06g027380.3C,BraA03g019840.3C,BraA03g055660.3C,BraA08g006870.3C,BraA01g024130.3C,BraA09g054860.3C,BraA09g044240.3C,BraA06g022780.3C,BraA06g035880.3C,BraA10g030210.3C,BraA10g030600.3C,BraA06g012850.3C,BraA03g0…
GO:0015991	ATP hydrolysis coupled proton transport	biological_process	0.10664	0.66225	45	6512	174	30047	BraA01g030800.3C,BraA04g016240.3C,BraA09g054420.3C,BraA07g041810.3C,BraA05g041770.3C,BraA02g039310.3C,BraA07g026960.3C,BraA10g000100.3C,BraA09g054760.3C,BraA07g035670.3C,BraA03g003850.3C,BraA02g028580.3C,BraA03g006660.3C,BraA03g035740.3C,BraAnng000660.3C,BraA10g030600.3C,BraA10g030210.3C,BraA06g012850.3C,BraA08g006870.3C,BraA01g024130.3C,BraA03g055660.3C,BraA03g019840.3C,BraA09g054860.3C,BraA06g0…
GO:0004520	endodeoxyribonuclease activity	molecular_function	0.10669	0.66225	15	6512	50	30047	BraA03g015860.3C,BraA06g038510.3C,BraA04g031420.3C,BraA10g032490.3C,BraA09g014800.3C,BraA02g027140.3C,BraA06g017060.3C,BraA02g002350.3C,BraA01g043850.3C,BraA09g018500.3C,BraA03g006960.3C,BraA10g006750.3C,BraA10g003270.3C,BraA02g035480.3C,BraA08g006930.3C
GO:0010639	negative regulation of organelle organization	biological_process	0.10673	0.66225	15	6512	50	30047	BraA07g023600.3C,BraA09g064670.3C,BraA05g019380.3C,BraA05g039620.3C,BraA05g027420.3C,BraA06g000030.3C,BraA10g024650.3C,BraA01g042250.3C,BraA02g002510.3C,BraA10g005080.3C,BraA04g017840.3C,BraA03g017030.3C,BraA05g032590.3C,BraA07g041230.3C,BraA03g039230.3C
GO:0046351	disaccharide biosynthetic process	biological_process	0.10675	0.66225	15	6512	50	30047	BraA05g031480.3C,BraA04g005620.3C,BraA03g018650.3C,BraA04g016350.3C,BraA01g000670.3C,BraA01g028140.3C,BraA03g047890.3C,BraA03g053950.3C,BraA04g025560.3C,BraA03g061770.3C,BraA07g030900.3C,BraA07g041090.3C,BraA04g019210.3C,BraA08g021830.3C,BraA05g012790.3C
GO:0009372	quorum sensing	biological_process	0.10921	0.6643	4	6512	9	30047	BraA08g015980.3C,BraA04g017880.3C,BraA01g041830.3C,BraA03g009850.3C
GO:0048872	homeostasis of number of cells	biological_process	0.10921	0.6643	4	6512	9	30047	BraA08g015980.3C,BraA04g017880.3C,BraA01g041830.3C,BraA03g009850.3C
GO:0048874	homeostasis of number of cells in a free-living population	biological_process	0.10921	0.6643	4	6512	9	30047	BraA01g041830.3C,BraA04g017880.3C,BraA08g015980.3C,BraA03g009850.3C
GO:0005956	protein kinase CK2 complex	cellular_component	0.10924	0.6643	4	6512	9	30047	BraA03g023520.3C,BraA05g004550.3C,BraA03g047780.3C,BraA09g049470.3C
GO:0045300	acyl-[acyl-carrier-protein] desaturase activity	molecular_function	0.10931	0.6643	4	6512	9	30047	BraA03g031160.3C,BraA09g046980.3C,BraA05g003750.3C,BraA03g023060.3C
GO:0006406	mRNA export from nucleus	biological_process	0.10932	0.6643	4	6512	9	30047	BraA08g027550.3C,BraA02g039760.3C,BraA09g059600.3C,BraA06g015580.3C
GO:0071166	ribonucleoprotein complex localization	biological_process	0.10932	0.6643	4	6512	9	30047	BraA02g039760.3C,BraA08g027550.3C,BraA06g015580.3C,BraA09g059600.3C
GO:0071426	ribonucleoprotein complex export from nucleus	biological_process	0.10932	0.6643	4	6512	9	30047	BraA06g015580.3C,BraA09g059600.3C,BraA02g039760.3C,BraA08g027550.3C
GO:0071427	mRNA-containing ribonucleoprotein complex export from nucleus	biological_process	0.10932	0.6643	4	6512	9	30047	BraA09g059600.3C,BraA06g015580.3C,BraA08g027550.3C,BraA02g039760.3C
GO:0004347	glucose-6-phosphate isomerase activity	molecular_function	0.10933	0.6643	4	6512	9	30047	BraA09g018000.3C,BraA08g033010.3C,BraA10g012470.3C,BraA01g023620.3C
GO:0004363	glutathione synthase activity	molecular_function	0.10934	0.6643	4	6512	9	30047	BraA09g048560.3C,BraA06g033790.3C,BraA09g004980.3C,BraA10g014260.3C
GO:0007268	synaptic transmission	biological_process	0.10934	0.6643	4	6512	9	30047	BraA02g027970.3C,BraA09g015470.3C,BraA04g011390.3C,BraA10g015690.3C
GO:0004348	glucosylceramidase activity	molecular_function	0.10935	0.6643	4	6512	9	30047	BraA09g031160.3C,BraA06g039100.3C,BraA03g026150.3C,BraA01g030550.3C
GO:0005086	ARF guanyl-nucleotide exchange factor activity	molecular_function	0.10935	0.6643	4	6512	9	30047	BraA06g009920.3C,BraA09g065620.3C,BraA04g001570.3C,BraA10g020070.3C
GO:0032011	ARF protein signal transduction	biological_process	0.10935	0.6643	4	6512	9	30047	BraA04g001570.3C,BraA06g009920.3C,BraA09g065620.3C,BraA10g020070.3C
GO:0032012	regulation of ARF protein signal transduction	biological_process	0.10935	0.6643	4	6512	9	30047	BraA10g020070.3C,BraA04g001570.3C,BraA09g065620.3C,BraA06g009920.3C
GO:0019439	aromatic compound catabolic process	biological_process	0.10951	0.66445	34	6512	128	30047	BraA01g006280.3C,BraA07g004880.3C,BraA06g033820.3C,BraA03g046750.3C,BraA03g051880.3C,BraA02g018870.3C,BraA01g022650.3C,BraA01g012170.3C,BraA06g024440.3C,BraA01g024160.3C,BraA01g019930.3C,BraA03g058920.3C,BraA05g004370.3C,BraA04g017840.3C,BraA09g050700.3C,BraA09g051370.3C,BraA10g021630.3C,BraA07g017720.3C,BraA03g045520.3C,BraA05g019630.3C,BraA03g046780.3C,BraA05g024640.3C,BraA04g000410.3C,BraA08g0…
GO:0005179	hormone activity	molecular_function	0.11075	0.66882	27	6512	99	30047	BraA03g045170.3C,BraA10g015530.3C,BraA05g038650.3C,BraA03g057120.3C,BraA10g000250.3C,BraA07g019190.3C,BraA04g032050.3C,BraA05g017410.3C,BraA08g000190.3C,BraA09g059140.3C,BraA02g022770.3C,BraA09g002400.3C,BraA03g016310.3C,BraA09g017700.3C,BraA07g024110.3C,BraA06g034250.3C,BraA04g008680.3C,BraA06g025030.3C,BraA04g029480.3C,BraA08g033270.3C,BraA05g025630.3C,BraA05g038720.3C,BraA04g006550.3C,BraA10g0…
GO:0016703	oxidoreductase activity, acting on single donors with incorporation of molecular oxygen, incorporation of one atom of oxygen (internal monooxygenases or internal mixed function oxidases)	molecular_function	0.11092	0.66882	9	6512	27	30047	BraA05g032640.3C,BraA09g001570.3C,BraA06g017010.3C,BraA03g036550.3C,BraA06g012090.3C,BraA10g007590.3C,BraA03g048370.3C,BraA01g037460.3C,BraA03g036560.3C
GO:0033865	nucleoside bisphosphate metabolic process	biological_process	0.11095	0.66882	9	6512	27	30047	BraA10g013540.3C,BraA08g016880.3C,BraA03g038060.3C,BraA01g005820.3C,BraA04g003740.3C,BraA09g003270.3C,BraA07g040010.3C,BraA04g016160.3C,BraA06g000850.3C
GO:0033875	ribonucleoside bisphosphate metabolic process	biological_process	0.11095	0.66882	9	6512	27	30047	BraA09g003270.3C,BraA07g040010.3C,BraA04g016160.3C,BraA06g000850.3C,BraA01g005820.3C,BraA04g003740.3C,BraA08g016880.3C,BraA03g038060.3C,BraA10g013540.3C
GO:0034032	purine nucleoside bisphosphate metabolic process	biological_process	0.11095	0.66882	9	6512	27	30047	BraA04g003740.3C,BraA01g005820.3C,BraA06g000850.3C,BraA09g003270.3C,BraA07g040010.3C,BraA04g016160.3C,BraA10g013540.3C,BraA08g016880.3C,BraA03g038060.3C
GO:0048583	regulation of response to stimulus	biological_process	0.11122	0.66917	33	6512	124	30047	BraA02g035080.3C,BraA07g029450.3C,BraA10g020070.3C,BraA06g039720.3C,BraA09g034150.3C,BraA07g001840.3C,BraA01g021460.3C,BraA02g029940.3C,BraA01g019060.3C,BraA04g012640.3C,BraA10g029290.3C,BraA09g010020.3C,BraA06g027880.3C,BraA09g025360.3C,BraA03g016870.3C,BraA04g014700.3C,BraA05g000110.3C,BraA06g030860.3C,BraA05g012910.3C,BraA09g012180.3C,BraA05g035000.3C,BraA10g011020.3C,BraA09g065620.3C,BraA10g0…
GO:0042030	ATPase inhibitor activity	molecular_function	0.11198	0.66917	6	6512	16	30047	BraA07g032630.3C,BraA08g006170.3C,BraA01g019930.3C,BraA05g039740.3C,BraA02g018310.3C,BraA01g039010.3C
GO:0019682	glyceraldehyde-3-phosphate metabolic process	biological_process	0.11209	0.66917	6	6512	16	30047	BraA06g034290.3C,BraA05g041250.3C,BraA02g020280.3C,BraA06g042680.3C,BraA02g034660.3C,BraA01g019790.3C
GO:0048308	organelle inheritance	biological_process	0.11211	0.66917	6	6512	16	30047	BraA04g014630.3C,BraA03g020410.3C,BraA02g008550.3C,BraA03g045910.3C,BraA01g018370.3C,BraA03g047800.3C
GO:0004675	transmembrane receptor protein serine/threonine kinase activity	molecular_function	0.11215	0.66917	6	6512	16	30047	BraA06g003840.3C,BraA03g018930.3C,BraA01g028180.3C,BraA01g011330.3C,BraA05g020220.3C,BraA09g037320.3C
GO:0042710	biofilm formation	biological_process	0.11218	0.66917	6	6512	16	30047	BraA03g004950.3C,BraA10g001550.3C,BraA09g063500.3C,BraA03g016460.3C,BraA02g000110.3C,BraA02g001700.3C
GO:0031625	ubiquitin protein ligase binding	molecular_function	0.11218	0.66917	6	6512	16	30047	BraA10g001550.3C,BraA09g001610.3C,BraA06g004730.3C,BraA08g025550.3C,BraA03g029160.3C,BraA04g012640.3C
GO:0044389	ubiquitin-like protein ligase binding	molecular_function	0.11218	0.66917	6	6512	16	30047	BraA04g012640.3C,BraA03g029160.3C,BraA10g001550.3C,BraA09g001610.3C,BraA08g025550.3C,BraA06g004730.3C
GO:0033013	tetrapyrrole metabolic process	biological_process	0.1135	0.66917	60	6512	239	30047	BraA03g059690.3C,BraA06g032790.3C,BraA10g003980.3C,BraA09g051950.3C,BraA01g024160.3C,BraA09g040360.3C,BraA03g044450.3C,BraA09g061340.3C,BraA03g054680.3C,BraA02g041690.3C,BraA03g007130.3C,BraA06g033820.3C,BraA10g016230.3C,BraA09g052650.3C,BraA03g046750.3C,BraA07g028440.3C,BraA03g051880.3C,BraA02g018870.3C,BraA06g016710.3C,BraA09g055900.3C,BraA04g015870.3C,BraA03g044440.3C,BraA10g029310.3C,BraA01g0…
GO:0046488	phosphatidylinositol metabolic process	biological_process	0.1143	0.66917	41	6512	158	30047	BraA05g038520.3C,BraA03g045280.3C,BraA10g021630.3C,BraA10g004670.3C,BraA03g021870.3C,BraA10g004400.3C,BraA02g007280.3C,BraA02g020210.3C,BraA01g040040.3C,BraA09g058160.3C,BraA05g041550.3C,BraA03g036460.3C,BraA09g034330.3C,BraA01g010980.3C,BraA03g029910.3C,BraA05g004820.3C,BraA10g004650.3C,BraA09g052030.3C,BraA08g030900.3C,BraA09g033460.3C,BraA08g029260.3C,BraA03g005780.3C,BraA01g004710.3C,BraA02g0…
GO:0006383	transcription from RNA polymerase III promoter	biological_process	0.11506	0.66917	10	6512	31	30047	BraA09g064580.3C,BraA01g006250.3C,BraA06g026850.3C,BraA10g030130.3C,BraA10g027430.3C,BraA03g003800.3C,BraA05g001820.3C,BraA03g002420.3C,BraA04g025280.3C,BraA02g040590.3C
GO:0007166	cell surface receptor signaling pathway	biological_process	0.11604	0.66917	23	6512	83	30047	BraA02g017340.3C,BraA09g014180.3C,BraA05g018720.3C,BraA03g053610.3C,BraA08g000400.3C,BraA03g011750.3C,BraA01g039410.3C,BraA08g009630.3C,BraA03g038520.3C,BraA06g025250.3C,BraA05g029880.3C,BraA06g030860.3C,BraA03g049760.3C,BraA09g042670.3C,BraA05g009410.3C,BraA03g027780.3C,BraA06g007460.3C,BraA06g025980.3C,BraA07g025520.3C,BraA10g026480.3C,BraA09g016320.3C,BraA02g038120.3C,BraA01g019060.3C
GO:0044264	cellular polysaccharide metabolic process	biological_process	0.11623	0.66917	40	6512	154	30047	BraA04g023460.3C,BraA10g025040.3C,BraA02g004690.3C,BraA10g005030.3C,BraA09g002720.3C,BraA06g001350.3C,BraA01g041800.3C,BraA02g023000.3C,BraA01g027210.3C,BraA05g032520.3C,BraA01g014610.3C,BraA05g023600.3C,BraA03g033230.3C,BraA03g019120.3C,BraA05g016030.3C,BraA09g008400.3C,BraA01g032050.3C,BraA09g024980.3C,BraA08g008770.3C,BraA07g001960.3C,BraA07g021720.3C,BraA05g037480.3C,BraA01g000390.3C,BraA07g0…
GO:0032269	negative regulation of cellular protein metabolic process	biological_process	0.12002	0.66917	12	6512	39	30047	BraA05g027420.3C,BraA07g023600.3C,BraA05g019380.3C,BraA05g039620.3C,BraA08g020250.3C,BraA06g000030.3C,BraA02g002510.3C,BraA08g000190.3C,BraA03g039230.3C,BraA07g041230.3C,BraA10g005080.3C,BraA03g017030.3C
GO:0051248	negative regulation of protein metabolic process	biological_process	0.12002	0.66917	12	6512	39	30047	BraA05g039620.3C,BraA05g019380.3C,BraA07g023600.3C,BraA05g027420.3C,BraA06g000030.3C,BraA08g020250.3C,BraA02g002510.3C,BraA10g005080.3C,BraA03g017030.3C,BraA08g000190.3C,BraA03g039230.3C,BraA07g041230.3C
GO:0006220	pyrimidine nucleotide metabolic process	biological_process	0.12005	0.66917	12	6512	39	30047	BraA05g034450.3C,BraA03g049440.3C,BraA10g026480.3C,BraA03g012450.3C,BraA03g049760.3C,BraA02g026930.3C,BraA01g011270.3C,BraA09g033800.3C,BraA03g059150.3C,BraA06g020690.3C,BraA01g029650.3C,BraA01g003710.3C
GO:0060589	nucleoside-triphosphatase regulator activity	molecular_function	0.12023	0.66917	38	6512	146	30047	BraA01g041390.3C,BraA05g035370.3C,BraA10g022080.3C,BraA06g005720.3C,BraA05g023870.3C,BraA09g044240.3C,BraA05g029660.3C,BraA05g037890.3C,BraA09g024560.3C,BraA04g007730.3C,BraA09g015660.3C,BraA04g008870.3C,BraA01g005440.3C,BraA07g032630.3C,BraA03g033610.3C,BraA03g013550.3C,BraA01g011810.3C,BraA04g006050.3C,BraA03g061170.3C,BraA09g054760.3C,BraA05g039740.3C,BraA01g035100.3C,BraA10g024780.3C,BraA01g0…
GO:0043189	H4/H2A histone acetyltransferase complex	cellular_component	0.12036	0.66917	3	6512	6	30047	BraA08g033270.3C,BraA09g039580.3C,BraA07g020470.3C
GO:1902562	H4 histone acetyltransferase complex	cellular_component	0.12036	0.66917	3	6512	6	30047	BraA07g020470.3C,BraA08g033270.3C,BraA09g039580.3C
GO:0032007	negative regulation of TOR signaling	biological_process	0.12041	0.66917	2	6512	3	30047	BraA03g053610.3C,BraA02g038120.3C
GO:0038179	neurotrophin signaling pathway	biological_process	0.12041	0.66917	2	6512	3	30047	BraA02g038120.3C,BraA03g053610.3C
GO:0048011	neurotrophin TRK receptor signaling pathway	biological_process	0.12041	0.66917	2	6512	3	30047	BraA02g038120.3C,BraA03g053610.3C
GO:0070848	response to growth factor	biological_process	0.12041	0.66917	2	6512	3	30047	BraA03g053610.3C,BraA02g038120.3C
GO:0071363	cellular response to growth factor stimulus	biological_process	0.12041	0.66917	2	6512	3	30047	BraA03g053610.3C,BraA02g038120.3C
GO:1902532	negative regulation of intracellular signal transduction	biological_process	0.12041	0.66917	2	6512	3	30047	BraA02g038120.3C,BraA03g053610.3C
GO:0004852	uroporphyrinogen-III synthase activity	molecular_function	0.12041	0.66917	3	6512	6	30047	BraA09g054450.3C,BraA07g009570.3C,BraA09g052650.3C
GO:0004359	glutaminase activity	molecular_function	0.12045	0.66917	3	6512	6	30047	BraA10g017620.3C,BraA04g014260.3C,BraA04g011800.3C
GO:0004373	glycogen (starch) synthase activity	molecular_function	0.12047	0.66917	2	6512	3	30047	BraA04g001820.3C,BraA07g021720.3C
GO:0051276	chromosome organization	biological_process	0.12047	0.66917	133	6512	559	30047	BraA01g001730.3C,BraA03g001730.3C,BraA03g017000.3C,BraA02g017550.3C,BraA03g056710.3C,BraA07g038380.3C,BraA06g005130.3C,BraA10g011730.3C,BraA09g059540.3C,BraA08g000070.3C,BraA02g017580.3C,BraA03g004740.3C,BraA07g032320.3C,BraA03g025350.3C,BraA04g016830.3C,BraA06g018550.3C,BraA02g033410.3C,BraA03g024250.3C,BraA07g007060.3C,BraA05g026410.3C,BraA09g057600.3C,BraA07g026310.3C,BraA07g023600.3C,BraA09g0…
GO:0008703	5-amino-6-(5-phosphoribosylamino)uracil reductase activity	molecular_function	0.12048	0.66917	3	6512	6	30047	BraA09g032800.3C,BraA06g019380.3C,BraA01g026700.3C
GO:0008277	regulation of G-protein coupled receptor protein signaling pathway	biological_process	0.12048	0.66917	3	6512	6	30047	BraA09g012180.3C,BraA09g034150.3C,BraA05g035000.3C
GO:0004325	ferrochelatase activity	molecular_function	0.12049	0.66917	3	6512	6	30047	BraA06g010510.3C,BraA09g051950.3C,BraA06g032790.3C
GO:0016852	sirohydrochlorin cobaltochelatase activity	molecular_function	0.12049	0.66917	2	6512	3	30047	BraA09g051950.3C,BraA09g001570.3C
GO:0030904	retromer complex	cellular_component	0.12049	0.66917	3	6512	6	30047	BraA07g003120.3C,BraA06g016490.3C,BraA06g002980.3C
GO:0004146	dihydrofolate reductase activity	molecular_function	0.1205	0.66917	3	6512	6	30047	BraA04g020960.3C,BraA01g003710.3C,BraA03g059150.3C
GO:0015296	anion:cation symporter activity	molecular_function	0.1205	0.66917	3	6512	6	30047	BraA04g030080.3C,BraA02g006850.3C,BraA08g022890.3C
GO:0000702	oxidized base lesion DNA N-glycosylase activity	molecular_function	0.1205	0.66917	2	6512	3	30047	BraA06g017060.3C,BraA10g006750.3C
GO:0008534	oxidized purine nucleobase lesion DNA N-glycosylase activity	molecular_function	0.1205	0.66917	2	6512	3	30047	BraA06g017060.3C,BraA10g006750.3C
GO:0009424	bacterial-type flagellum hook	cellular_component	0.12052	0.66917	2	6512	3	30047	BraA05g008640.3C,BraA05g023000.3C
GO:0004514	nicotinate-nucleotide diphosphorylase (carboxylating) activity	molecular_function	0.12052	0.66917	2	6512	3	30047	BraA09g019900.3C,BraA02g034700.3C
GO:0008217	regulation of blood pressure	biological_process	0.12054	0.66917	2	6512	3	30047	BraA07g019190.3C,BraA02g022770.3C
GO:0042311	vasodilation	biological_process	0.12054	0.66917	2	6512	3	30047	BraA02g022770.3C,BraA07g019190.3C
GO:0042312	regulation of vasodilation	biological_process	0.12054	0.66917	2	6512	3	30047	BraA07g019190.3C,BraA02g022770.3C
GO:0017013	protein flavinylation	biological_process	0.12055	0.66917	2	6512	3	30047	BraA06g038060.3C,BraA03g023340.3C
GO:0035299	inositol pentakisphosphate 2-kinase activity	molecular_function	0.12055	0.66917	2	6512	3	30047	BraA09g019220.3C,BraA04g000040.3C
GO:0003012	muscle system process	biological_process	0.12056	0.66917	2	6512	3	30047	BraA09g021100.3C,BraA01g020480.3C
GO:0006936	muscle contraction	biological_process	0.12056	0.66917	2	6512	3	30047	BraA01g020480.3C,BraA09g021100.3C
GO:0006937	regulation of muscle contraction	biological_process	0.12056	0.66917	2	6512	3	30047	BraA01g020480.3C,BraA09g021100.3C
GO:0006939	smooth muscle contraction	biological_process	0.12056	0.66917	2	6512	3	30047	BraA09g021100.3C,BraA01g020480.3C
GO:0006940	regulation of smooth muscle contraction	biological_process	0.12056	0.66917	2	6512	3	30047	BraA01g020480.3C,BraA09g021100.3C
GO:0090257	regulation of muscle system process	biological_process	0.12056	0.66917	2	6512	3	30047	BraA09g021100.3C,BraA01g020480.3C
GO:0008962	phosphatidylglycerophosphatase activity	molecular_function	0.12056	0.66917	2	6512	3	30047	BraA07g042420.3C,BraA06g032070.3C
GO:0046870	cadmium ion binding	molecular_function	0.12056	0.66917	2	6512	3	30047	BraA01g019350.3C,BraA08g012110.3C
GO:0016973	poly(A)+ mRNA export from nucleus	biological_process	0.12056	0.66917	2	6512	3	30047	BraA09g059600.3C,BraA02g039760.3C
GO:0034593	phosphatidylinositol bisphosphate phosphatase activity	molecular_function	0.12056	0.66917	2	6512	3	30047	BraA03g029910.3C,BraA03g005780.3C
GO:0034596	phosphatidylinositol phosphate 4-phosphatase activity	molecular_function	0.12056	0.66917	2	6512	3	30047	BraA03g029910.3C,BraA03g005780.3C
GO:0034597	phosphatidylinositol-4,5-bisphosphate 4-phosphatase activity	molecular_function	0.12056	0.66917	2	6512	3	30047	BraA03g005780.3C,BraA03g029910.3C
GO:0046839	phospholipid dephosphorylation	biological_process	0.12056	0.66917	2	6512	3	30047	BraA03g029910.3C,BraA03g005780.3C
GO:0046856	phosphatidylinositol dephosphorylation	biological_process	0.12056	0.66917	2	6512	3	30047	BraA03g005780.3C,BraA03g029910.3C
GO:0052866	phosphatidylinositol phosphate phosphatase activity	molecular_function	0.12056	0.66917	2	6512	3	30047	BraA03g029910.3C,BraA03g005780.3C
GO:0008657	DNA topoisomerase (ATP-hydrolyzing) inhibitor activity	molecular_function	0.12056	0.66917	2	6512	3	30047	BraA05g039740.3C,BraA07g032630.3C
GO:0072586	DNA topoisomerase (ATP-hydrolyzing) regulator activity	molecular_function	0.12056	0.66917	2	6512	3	30047	BraA05g039740.3C,BraA07g032630.3C
GO:0008907	integrase activity	molecular_function	0.12057	0.66917	2	6512	3	30047	BraA09g044710.3C,BraA01g022140.3C
GO:0034464	BBSome	cellular_component	0.12057	0.66917	2	6512	3	30047	BraA03g051600.3C,BraA01g024560.3C
GO:0007530	sex determination	biological_process	0.12057	0.66917	2	6512	3	30047	BraA06g013750.3C,BraA07g022340.3C
GO:0007531	mating type determination	biological_process	0.12057	0.66917	2	6512	3	30047	BraA06g013750.3C,BraA07g022340.3C
GO:0045165	cell fate commitment	biological_process	0.12057	0.66917	2	6512	3	30047	BraA06g013750.3C,BraA07g022340.3C
GO:0043169	cation binding	molecular_function	0.12121	0.6715	981	6512	4388	30047	BraA07g034060.3C,BraAnng001670.3C,BraA03g022750.3C,BraA03g018150.3C,BraA01g026800.3C,BraA09g052030.3C,BraA10g000690.3C,BraA08g028940.3C,BraA07g004160.3C,BraA03g033470.3C,BraA08g011420.3C,BraA07g019630.3C,BraA07g033860.3C,BraA07g010690.3C,BraA10g020220.3C,BraA08g001000.3C,BraA08g025800.3C,BraA05g038130.3C,BraA06g026770.3C,BraA01g016700.3C,BraA08g034120.3C,BraA10g018710.3C,BraA03g036650.3C,BraA06g0…
GO:0016569	covalent chromatin modification	biological_process	0.12186	0.6715	17	6512	59	30047	BraA05g042570.3C,BraA05g035470.3C,BraA08g011650.3C,BraA02g001560.3C,BraA02g017580.3C,BraA06g023110.3C,BraA04g016830.3C,BraA03g035760.3C,BraA03g024250.3C,BraA02g043070.3C,BraA10g030630.3C,BraA07g037220.3C,BraA06g012460.3C,BraA06g035780.3C,BraA02g024960.3C,BraA05g011090.3C,BraA09g006880.3C
GO:0016570	histone modification	biological_process	0.12186	0.6715	17	6512	59	30047	BraA02g024960.3C,BraA06g012460.3C,BraA06g035780.3C,BraA09g006880.3C,BraA05g011090.3C,BraA02g001560.3C,BraA02g017580.3C,BraA06g023110.3C,BraA05g042570.3C,BraA05g035470.3C,BraA08g011650.3C,BraA03g024250.3C,BraA02g043070.3C,BraA07g037220.3C,BraA10g030630.3C,BraA04g016830.3C,BraA03g035760.3C
GO:0031012	extracellular matrix	cellular_component	0.12208	0.6715	49	6512	193	30047	BraA05g021770.3C,BraA06g034240.3C,BraA05g036160.3C,BraA03g051530.3C,BraA06g014000.3C,BraA09g001070.3C,BraA03g057870.3C,BraA03g027080.3C,BraA04g030520.3C,BraA03g045880.3C,BraA01g017160.3C,BraA05g017260.3C,BraA07g029980.3C,BraA10g020200.3C,BraA10g019270.3C,BraA02g042610.3C,BraA09g056520.3C,BraA02g004470.3C,BraA03g053380.3C,BraA06g001470.3C,BraA05g013180.3C,BraA09g063460.3C,BraA02g013160.3C,BraA09g0…
GO:0017053	transcriptional repressor complex	cellular_component	0.1222	0.6715	7	6512	20	30047	BraA01g042880.3C,BraA02g040930.3C,BraA02g012100.3C,BraA09g016070.3C,BraA06g033610.3C,BraA05g039930.3C,BraA09g063910.3C
GO:0000394	RNA splicing, via endonucleolytic cleavage and ligation	biological_process	0.12222	0.6715	7	6512	20	30047	BraA06g005080.3C,BraA10g017270.3C,BraA03g033640.3C,BraA10g019660.3C,BraA07g019630.3C,BraA09g044240.3C,BraA03g010870.3C
GO:0006388	tRNA splicing, via endonucleolytic cleavage and ligation	biological_process	0.12222	0.6715	7	6512	20	30047	BraA06g005080.3C,BraA10g017270.3C,BraA03g033640.3C,BraA07g019630.3C,BraA10g019660.3C,BraA09g044240.3C,BraA03g010870.3C
GO:0000956	nuclear-transcribed mRNA catabolic process	biological_process	0.12227	0.6715	7	6512	20	30047	BraA01g019930.3C,BraA03g034250.3C,BraA09g051370.3C,BraA08g022320.3C,BraA06g008100.3C,BraA05g004370.3C,BraA07g004880.3C
GO:0051302	regulation of cell division	biological_process	0.12227	0.6715	15	6512	51	30047	BraA06g000030.3C,BraA05g027420.3C,BraA01g024640.3C,BraA07g023600.3C,BraA05g039620.3C,BraA05g019380.3C,BraA08g009840.3C,BraA03g039230.3C,BraA07g041230.3C,BraA03g015310.3C,BraA10g005080.3C,BraA03g017030.3C,BraA02g002510.3C,BraA06g018550.3C,BraA07g020860.3C
GO:0006753	nucleoside phosphate metabolic process	biological_process	0.12344	0.67709	104	6512	432	30047	BraA06g026870.3C,BraA03g049760.3C,BraA08g004440.3C,BraA03g012450.3C,BraA03g061640.3C,BraA01g023620.3C,BraA02g034700.3C,BraA06g022780.3C,BraA02g025430.3C,BraA06g038140.3C,BraA10g013880.3C,BraA02g026930.3C,BraA07g041550.3C,BraA07g040010.3C,BraA01g005820.3C,BraA10g026480.3C,BraA07g015780.3C,BraA10g008370.3C,BraA09g030120.3C,BraA01g016970.3C,BraA08g002580.3C,BraA02g033380.3C,BraA01g011270.3C,BraA09g0…
GO:0006644	phospholipid metabolic process	biological_process	0.12431	0.68112	55	6512	219	30047	BraA02g024370.3C,BraA04g030990.3C,BraA06g041270.3C,BraA09g060360.3C,BraA03g033620.3C,BraA10g004690.3C,BraA03g031280.3C,BraA04g023110.3C,BraA08g022590.3C,BraA02g016200.3C,BraA03g051880.3C,BraA03g049130.3C,BraA05g041880.3C,BraA05g038330.3C,BraA01g003920.3C,BraA05g002070.3C,BraA08g020780.3C,BraA10g013810.3C,BraA04g023120.3C,BraA01g019790.3C,BraA09g045970.3C,BraA02g006920.3C,BraA10g021660.3C,BraA03g0…
GO:0006733	oxidoreduction coenzyme metabolic process	biological_process	0.12455	0.68163	36	6512	138	30047	BraA06g042680.3C,BraA10g013880.3C,BraA02g025430.3C,BraA09g047010.3C,BraA02g034700.3C,BraA01g023620.3C,BraA03g054400.3C,BraA05g012320.3C,BraA05g041250.3C,BraA09g019900.3C,BraA03g040760.3C,BraA01g014550.3C,BraA06g026870.3C,BraA08g002580.3C,BraA01g016970.3C,BraA10g008370.3C,BraA01g004710.3C,BraA07g041550.3C,BraA06g034290.3C,BraA09g023590.3C,BraA05g017870.3C,BraA01g023890.3C,BraA02g020280.3C,BraA05g0…
GO:0009311	oligosaccharide metabolic process	biological_process	0.125	0.68325	31	6512	117	30047	BraA05g012790.3C,BraA08g021830.3C,BraA03g042080.3C,BraA01g033870.3C,BraA07g030900.3C,BraA06g032320.3C,BraA09g031680.3C,BraA04g025560.3C,BraA03g009800.3C,BraA03g038060.3C,BraA04g016350.3C,BraA10g019610.3C,BraA03g052820.3C,BraA05g031480.3C,BraA08g032180.3C,BraA04g005620.3C,BraA03g051820.3C,BraA04g019210.3C,BraA07g041090.3C,BraA03g061770.3C,BraA03g053950.3C,BraA09g058940.3C,BraA03g047890.3C,BraA01g0…
GO:0046872	metal ion binding	molecular_function	0.12834	0.70074	972	6512	4351	30047	BraA05g007820.3C,BraA08g003500.3C,BraA03g023450.3C,BraA06g042270.3C,BraA09g023200.3C,BraA09g045600.3C,BraA05g012860.3C,BraA07g038980.3C,BraA08g026320.3C,BraA03g010940.3C,BraA09g058850.3C,BraA02g006930.3C,BraA10g026560.3C,BraA07g035670.3C,BraA08g006200.3C,BraA06g015790.3C,BraA08g028800.3C,BraA09g044670.3C,BraA09g064460.3C,BraA05g021040.3C,BraA09g039700.3C,BraAnng001050.3C,BraA09g043070.3C,BraA01g0…
GO:0030269	tetrahydromethanopterin S-methyltransferase activity	molecular_function	0.129	0.70266	8	6512	24	30047	BraA03g058080.3C,BraA09g028200.3C,BraA03g003760.3C,BraA02g043070.3C,BraA01g004650.3C,BraA03g025900.3C,BraA03g017880.3C,BraA04g019490.3C
GO:0042086	5-methyl-5,6,7,8-tetrahydromethanopterin-dependent methyltransferase activity	molecular_function	0.129	0.70266	8	6512	24	30047	BraA03g025900.3C,BraA01g004650.3C,BraA02g043070.3C,BraA04g019490.3C,BraA03g017880.3C,BraA03g058080.3C,BraA03g003760.3C,BraA09g028200.3C
GO:0005184	neuropeptide hormone activity	molecular_function	0.13035	0.70625	5	6512	13	30047	BraA03g045170.3C,BraA04g006550.3C,BraA05g038650.3C,BraA05g017410.3C,BraA04g029480.3C
GO:0051262	protein tetramerization	biological_process	0.13036	0.70625	5	6512	13	30047	BraA09g026700.3C,BraA03g058020.3C,BraA01g004740.3C,BraA02g016630.3C,BraA02g012100.3C
GO:0051168	nuclear export	biological_process	0.13039	0.70625	5	6512	13	30047	BraA06g015580.3C,BraA09g059600.3C,BraA01g039410.3C,BraA02g039760.3C,BraA08g027550.3C
GO:0019239	deaminase activity	molecular_function	0.1304	0.70625	5	6512	13	30047	BraA05g036440.3C,BraA03g008190.3C,BraA10g000250.3C,BraA03g043160.3C,BraA08g033280.3C
GO:0019904	protein domain specific binding	molecular_function	0.13041	0.70625	5	6512	13	30047	BraA06g042460.3C,BraA04g024180.3C,BraA02g027130.3C,BraA03g035020.3C,BraA06g037730.3C
GO:0016866	intramolecular transferase activity	molecular_function	0.13174	0.71263	21	6512	76	30047	BraA01g012370.3C,BraA04g025560.3C,BraA05g027860.3C,BraA04g024750.3C,BraA07g039470.3C,BraA06g014000.3C,BraA08g026190.3C,BraA03g033120.3C,BraA09g039580.3C,BraA10g016230.3C,BraA02g016050.3C,BraA05g037760.3C,BraA09g030820.3C,BraA07g041820.3C,BraA09g056520.3C,BraA10g017510.3C,BraA05g037480.3C,BraA03g018650.3C,BraA07g039340.3C,BraA09g034800.3C,BraA03g008300.3C
GO:0006865	amino acid transport	biological_process	0.13336	0.72056	20	6512	72	30047	BraA02g025940.3C,BraA09g014010.3C,BraA02g039310.3C,BraA01g033760.3C,BraA07g019670.3C,BraA04g030080.3C,BraA07g025800.3C,BraA03g047500.3C,BraA01g043700.3C,BraA06g035880.3C,BraA09g033000.3C,BraA09g001280.3C,BraA03g064970.3C,BraA09g004010.3C,BraA01g040290.3C,BraA05g033330.3C,BraA08g005140.3C,BraA09g057260.3C,BraA09g013820.3C,BraA08g022890.3C
GO:0008237	metallopeptidase activity	molecular_function	0.13353	0.72065	32	6512	122	30047	BraA07g031140.3C,BraA01g013640.3C,BraA01g004890.3C,BraA10g022580.3C,BraA06g027770.3C,BraA05g042530.3C,BraA07g020100.3C,BraA08g031660.3C,BraA10g011220.3C,BraA09g052160.3C,BraA08g028330.3C,BraA06g019560.3C,BraA04g019340.3C,BraA08g000040.3C,BraA07g029980.3C,BraA02g014840.3C,BraA06g037570.3C,BraA04g019210.3C,BraA08g014920.3C,BraA10g016070.3C,BraA10g005230.3C,BraA07g003120.3C,BraA08g033460.3C,BraA03g0…
GO:0051536	iron-sulfur cluster binding	molecular_function	0.13385	0.72072	44	6512	173	30047	BraA10g030950.3C,BraA09g017080.3C,BraA01g002840.3C,BraA02g006610.3C,BraA09g005000.3C,BraA01g028280.3C,BraA03g003660.3C,BraA01g023620.3C,BraA03g003600.3C,BraA05g042420.3C,BraA03g004890.3C,BraA10g008170.3C,BraA03g008520.3C,BraA10g008370.3C,BraA07g036470.3C,BraA05g000370.3C,BraA02g028450.3C,BraA08g031410.3C,BraA02g009340.3C,BraA06g019190.3C,BraA09g055300.3C,BraA03g040630.3C,BraA01g025090.3C,BraA06g0…
GO:0051540	metal cluster binding	molecular_function	0.13385	0.72072	44	6512	173	30047	BraA03g003660.3C,BraA03g003600.3C,BraA05g042420.3C,BraA01g023620.3C,BraA03g004890.3C,BraA10g030950.3C,BraA01g002840.3C,BraA09g017080.3C,BraA02g006610.3C,BraA09g005000.3C,BraA01g028280.3C,BraA09g055300.3C,BraA06g019190.3C,BraA10g008170.3C,BraA03g008520.3C,BraA07g036470.3C,BraA10g008370.3C,BraA05g000370.3C,BraA02g028450.3C,BraA08g031410.3C,BraA02g009340.3C,BraA03g054170.3C,BraA04g016870.3C,BraA03g0…
GO:0043648	dicarboxylic acid metabolic process	biological_process	0.13467	0.72432	19	6512	68	30047	BraA04g029220.3C,BraA05g032640.3C,BraA08g027550.3C,BraA03g036550.3C,BraA05g021510.3C,BraA09g015090.3C,BraA09g059340.3C,BraA02g022730.3C,BraA02g025390.3C,BraA10g025070.3C,BraA01g037460.3C,BraA09g061340.3C,BraA06g009570.3C,BraA06g012200.3C,BraA03g048370.3C,BraA08g006460.3C,BraA03g021920.3C,BraA03g036560.3C,BraA03g015070.3C
GO:0034212	peptide N-acetyltransferase activity	molecular_function	0.13645	0.73103	10	6512	32	30047	BraA06g012460.3C,BraA09g028600.3C,BraA05g035470.3C,BraA06g018370.3C,BraA06g023110.3C,BraA02g017580.3C,BraA10g014220.3C,BraA02g024960.3C,BraA02g020780.3C,BraA03g035760.3C
GO:0061733	peptide-lysine-N-acetyltransferase activity	molecular_function	0.13645	0.73103	10	6512	32	30047	BraA06g012460.3C,BraA09g028600.3C,BraA05g035470.3C,BraA06g018370.3C,BraA06g023110.3C,BraA02g017580.3C,BraA02g024960.3C,BraA10g014220.3C,BraA03g035760.3C,BraA02g020780.3C
GO:0030118	clathrin coat	cellular_component	0.13652	0.73103	10	6512	32	30047	BraA08g017160.3C,BraA03g033700.3C,BraA05g037780.3C,BraA05g035740.3C,BraA03g056890.3C,BraA07g008870.3C,BraA03g004720.3C,BraA03g000680.3C,BraA03g051280.3C,BraA01g006340.3C
GO:0005643	nuclear pore	cellular_component	0.13654	0.73103	10	6512	32	30047	BraA03g037370.3C,BraA02g039760.3C,BraA01g037680.3C,BraA07g025870.3C,BraA09g013820.3C,BraA09g059600.3C,BraA06g044360.3C,BraA09g059510.3C,BraA01g009600.3C,BraA01g010540.3C
GO:0031399	regulation of protein modification process	biological_process	0.13722	0.73382	17	6512	60	30047	BraA02g002510.3C,BraA06g013710.3C,BraA03g039230.3C,BraA07g041230.3C,BraA05g039620.3C,BraA05g019380.3C,BraA01g021460.3C,BraA10g029030.3C,BraA10g005080.3C,BraA03g017030.3C,BraA07g024280.3C,BraA05g027420.3C,BraA01g039030.3C,BraA05g004610.3C,BraA07g023600.3C,BraA07g023320.3C,BraA06g000030.3C
GO:0000794	condensed nuclear chromosome	cellular_component	0.13743	0.73408	25	6512	93	30047	BraA08g017000.3C,BraA05g024770.3C,BraA03g009080.3C,BraA04g007730.3C,BraA09g040170.3C,BraA07g003870.3C,BraA01g006110.3C,BraA03g057200.3C,BraA09g052440.3C,BraA10g009770.3C,BraA07g027190.3C,BraA06g029980.3C,BraA01g036390.3C,BraA09g018080.3C,BraA07g027110.3C,BraA09g024050.3C,BraA06g007480.3C,BraA10g012640.3C,BraA05g009980.3C,BraA03g028750.3C,BraA06g039360.3C,BraA07g025790.3C,BraA02g020620.3C,BraA07g0…
GO:0022892	substrate-specific transporter activity	molecular_function	0.13802	0.73641	325	6512	1421	30047	BraA10g030600.3C,BraA01g025890.3C,BraA09g053970.3C,BraA07g006040.3C,BraA04g007430.3C,BraA06g016490.3C,BraA10g014220.3C,BraA03g003910.3C,BraA02g040530.3C,BraA07g007440.3C,BraA03g011130.3C,BraA03g024980.3C,BraA09g054330.3C,BraA02g039730.3C,BraA09g032610.3C,BraA03g045990.3C,BraA09g027010.3C,BraA03g002230.3C,BraA03g020320.3C,BraA03g057650.3C,BraA04g019230.3C,BraA01g030320.3C,BraA03g011410.3C,BraA03g0…
GO:0004499	N,N-dimethylaniline monooxygenase activity	molecular_function	0.13932	0.74018	12	6512	40	30047	BraA09g015570.3C,BraA10g026130.3C,BraA01g005530.3C,BraA03g044440.3C,BraA10g024120.3C,BraA06g016710.3C,BraA08g016710.3C,BraA03g044450.3C,BraA09g064040.3C,BraA06g043160.3C,BraA02g041690.3C,BraA09g015560.3C
GO:0051239	regulation of multicellular organismal process	biological_process	0.13954	0.74018	14	6512	48	30047	BraA02g024370.3C,BraA07g019190.3C,BraA09g021100.3C,BraA04g009160.3C,BraAnng003470.3C,BraA02g041620.3C,BraA02g035080.3C,BraA02g022770.3C,BraA07g006110.3C,BraA09g025360.3C,BraA05g020450.3C,BraA02g043060.3C,BraA04g025500.3C,BraA01g020480.3C
GO:0070008	serine-type exopeptidase activity	molecular_function	0.13964	0.74018	24	6512	89	30047	BraA03g010560.3C,BraA04g025500.3C,BraA08g031390.3C,BraA10g022230.3C,BraA03g010540.3C,BraA07g016790.3C,BraA03g000190.3C,BraA06g007690.3C,BraA02g010200.3C,BraA08g016610.3C,BraA06g033600.3C,BraA03g034400.3C,BraA05g036420.3C,BraA04g012310.3C,BraA10g029800.3C,BraA06g015760.3C,BraA02g042740.3C,BraA08g002980.3C,BraA03g010500.3C,BraA01g009720.3C,BraA04g012800.3C,BraA02g033900.3C,BraA03g010520.3C,BraA07g0…
GO:0015886	heme transport	biological_process	0.13967	0.74018	13	6512	44	30047	BraA10g029310.3C,BraA03g059960.3C,BraA07g019440.3C,BraA07g030560.3C,BraA05g033910.3C,BraA02g035480.3C,BraA07g003100.3C,BraA07g010550.3C,BraA08g014720.3C,BraA04g027050.3C,BraA02g035810.3C,BraA03g004790.3C,BraA06g032650.3C
GO:0051181	cofactor transport	biological_process	0.13967	0.74018	13	6512	44	30047	BraA02g035810.3C,BraA04g027050.3C,BraA08g014720.3C,BraA07g010550.3C,BraA07g003100.3C,BraA07g030560.3C,BraA05g033910.3C,BraA02g035480.3C,BraA10g029310.3C,BraA03g059960.3C,BraA07g019440.3C,BraA06g032650.3C,BraA03g004790.3C
GO:1901678	iron coordination entity transport	biological_process	0.13967	0.74018	13	6512	44	30047	BraA07g030560.3C,BraA02g035480.3C,BraA05g033910.3C,BraA03g059960.3C,BraA10g029310.3C,BraA07g019440.3C,BraA02g035810.3C,BraA04g027050.3C,BraA08g014720.3C,BraA07g010550.3C,BraA07g003100.3C,BraA03g004790.3C,BraA06g032650.3C
GO:0016798	hydrolase activity, acting on glycosyl bonds	molecular_function	0.14036	0.74297	178	6512	763	30047	BraA10g022430.3C,BraA05g005510.3C,BraA02g035540.3C,BraA04g020290.3C,BraA05g003520.3C,BraA03g002150.3C,BraA04g004810.3C,BraA03g055870.3C,BraA07g031540.3C,BraA03g040960.3C,BraA06g024320.3C,BraA03g033630.3C,BraA03g035390.3C,BraA08g000600.3C,BraA07g039040.3C,BraA01g030550.3C,BraA03g039730.3C,BraA04g005540.3C,BraA07g035410.3C,BraA03g059390.3C,BraA07g032490.3C,BraA06g039100.3C,BraA03g023120.3C,BraA05g0…
GO:0008170	N-methyltransferase activity	molecular_function	0.14176	0.74955	23	6512	85	30047	BraA09g046270.3C,BraA05g011090.3C,BraA02g007280.3C,BraA05g026590.3C,BraA01g033050.3C,BraA10g023090.3C,BraA08g014490.3C,BraA09g023700.3C,BraA03g024250.3C,BraA10g030630.3C,BraA03g007070.3C,BraA07g037220.3C,BraA04g016830.3C,BraA03g032300.3C,BraA02g001560.3C,BraA03g026010.3C,BraA02g045990.3C,BraA03g054880.3C,BraA01g018050.3C,BraA01g044660.3C,BraA03g021170.3C,BraA08g011650.3C,BraA05g042570.3C
GO:0016872	intramolecular lyase activity	molecular_function	0.14284	0.75212	6	6512	17	30047	BraA09g045540.3C,BraA10g027480.3C,BraA02g036740.3C,BraA09g051800.3C,BraA01g000710.3C,BraA04g008410.3C
GO:0000275	mitochondrial proton-transporting ATP synthase complex, catalytic core F(1)	cellular_component	0.14291	0.75212	6	6512	17	30047	BraA03g003840.3C,BraA03g003850.3C,BraA08g002470.3C,BraA10g030210.3C,BraA06g040370.3C,BraA03g018230.3C
GO:0005549	odorant binding	molecular_function	0.14297	0.75212	6	6512	17	30047	BraA03g008510.3C,BraAnng001670.3C,BraA02g009920.3C,BraAnng002510.3C,BraA05g039980.3C,BraA03g033700.3C
GO:0018298	protein-chromophore linkage	biological_process	0.143	0.75212	6	6512	17	30047	BraA09g061530.3C,BraA05g030370.3C,BraA01g044360.3C,BraA03g032140.3C,BraA05g015200.3C,BraA09g016210.3C
GO:0004222	metalloendopeptidase activity	molecular_function	0.14305	0.75212	28	6512	106	30047	BraA06g028790.3C,BraA07g021630.3C,BraA01g011260.3C,BraA09g020020.3C,BraA08g031660.3C,BraA10g014720.3C,BraA10g016070.3C,BraA05g042530.3C,BraA06g027770.3C,BraA03g015360.3C,BraA08g033460.3C,BraA07g003120.3C,BraA05g013650.3C,BraA07g020100.3C,BraA01g026570.3C,BraA06g019560.3C,BraA04g019340.3C,BraA08g000040.3C,BraA06g037570.3C,BraA07g029980.3C,BraA02g014840.3C,BraA04g019210.3C,BraA08g014920.3C,BraA07g0…
GO:0004529	exodeoxyribonuclease activity	molecular_function	0.14592	0.76551	21	6512	77	30047	BraA07g040950.3C,BraA07g006910.3C,BraA01g041510.3C,BraA03g034980.3C,BraA05g038010.3C,BraA02g010430.3C,BraA03g039230.3C,BraA04g012000.3C,BraA09g038550.3C,BraA02g006710.3C,BraA04g020090.3C,BraA09g004210.3C,BraA05g000850.3C,BraA05g009980.3C,BraA10g005080.3C,BraA03g051530.3C,BraA03g038080.3C,BraA02g039720.3C,BraA09g004960.3C,BraA07g028220.3C,BraA04g007770.3C
GO:0016895	exodeoxyribonuclease activity, producing 5'-phosphomonoesters	molecular_function	0.14592	0.76551	21	6512	77	30047	BraA01g041510.3C,BraA03g034980.3C,BraA07g040950.3C,BraA07g006910.3C,BraA02g010430.3C,BraA03g039230.3C,BraA05g038010.3C,BraA04g012000.3C,BraA09g038550.3C,BraA02g006710.3C,BraA10g005080.3C,BraA03g051530.3C,BraA03g038080.3C,BraA04g007770.3C,BraA09g004960.3C,BraA02g039720.3C,BraA07g028220.3C,BraA09g004210.3C,BraA04g020090.3C,BraA05g009980.3C,BraA05g000850.3C
GO:0004553	hydrolase activity, hydrolyzing O-glycosyl compounds	molecular_function	0.14777	0.77433	170	6512	729	30047	BraA07g004380.3C,BraA07g016060.3C,BraA07g005780.3C,BraA06g024410.3C,BraA02g031870.3C,BraA05g003880.3C,BraA01g016860.3C,BraA07g017480.3C,BraA05g021900.3C,BraA03g035460.3C,BraA02g044790.3C,BraA03g033290.3C,BraA04g006770.3C,BraA06g020940.3C,BraA09g031160.3C,BraA02g039100.3C,BraA10g031140.3C,BraA01g019060.3C,BraA06g017690.3C,BraA03g051680.3C,BraA05g004340.3C,BraA02g019750.3C,BraA03g037780.3C,BraA10g0…
GO:0006790	sulfur compound metabolic process	biological_process	0.14984	0.78189	45	6512	179	30047	BraA05g008470.3C,BraA06g033790.3C,BraA03g036560.3C,BraA10g024120.3C,BraA06g007460.3C,BraA04g010010.3C,BraA01g016650.3C,BraA04g031410.3C,BraA03g053050.3C,BraA09g014730.3C,BraA04g026260.3C,BraA01g037460.3C,BraA06g043880.3C,BraA03g020890.3C,BraA10g002510.3C,BraA01g017700.3C,BraA10g014260.3C,BraA09g048560.3C,BraA09g012590.3C,BraA03g036550.3C,BraA06g036490.3C,BraA01g000540.3C,BraA10g031010.3C,BraA05g0…
GO:0003968	RNA-directed RNA polymerase activity	molecular_function	0.14994	0.78189	19	6512	69	30047	BraA06g010760.3C,BraA01g038590.3C,BraA07g000890.3C,BraA01g022120.3C,BraA02g045990.3C,BraA09g021640.3C,BraA07g025480.3C,BraA05g004820.3C,BraA08g004520.3C,BraA07g027150.3C,BraA09g057610.3C,BraA07g035820.3C,BraA03g007000.3C,BraA05g006440.3C,BraA10g016320.3C,BraA09g015740.3C,BraA06g007620.3C,BraA02g011350.3C,BraA01g038290.3C
GO:0009308	amine metabolic process	biological_process	0.15028	0.78189	34	6512	132	30047	BraA03g022360.3C,BraA09g038700.3C,BraA08g002170.3C,BraA01g010400.3C,BraA03g058920.3C,BraA09g033600.3C,BraA10g024190.3C,BraA01g026200.3C,BraA09g022300.3C,BraA02g017520.3C,BraA03g046260.3C,BraA09g001570.3C,BraA02g006080.3C,BraA08g034610.3C,BraA10g023320.3C,BraA05g008180.3C,BraA02g028060.3C,BraA03g055370.3C,BraA05g008190.3C,BraA04g026480.3C,BraA03g027150.3C,BraA05g017870.3C,BraA06g035810.3C,BraA09g0…
GO:0030488	tRNA methylation	biological_process	0.15065	0.78189	7	6512	21	30047	BraA08g026100.3C,BraA07g042650.3C,BraA10g032840.3C,BraA04g031810.3C,BraA06g033920.3C,BraA01g016330.3C,BraA03g024030.3C
GO:0018580	nitronate monooxygenase activity	molecular_function	0.15068	0.78189	7	6512	21	30047	BraA01g037460.3C,BraA06g012090.3C,BraA03g036550.3C,BraA09g001570.3C,BraA03g036560.3C,BraA05g032640.3C,BraA03g048370.3C
GO:0006305	DNA alkylation	biological_process	0.15069	0.78189	7	6512	21	30047	BraA05g026590.3C,BraA09g023700.3C,BraA01g033050.3C,BraA03g032300.3C,BraA03g054880.3C,BraA09g046270.3C,BraA01g018050.3C
GO:0006306	DNA methylation	biological_process	0.15069	0.78189	7	6512	21	30047	BraA05g026590.3C,BraA03g032300.3C,BraA01g033050.3C,BraA09g023700.3C,BraA03g054880.3C,BraA09g046270.3C,BraA01g018050.3C
GO:0044728	DNA methylation or demethylation	biological_process	0.15069	0.78189	7	6512	21	30047	BraA05g026590.3C,BraA01g033050.3C,BraA03g032300.3C,BraA09g023700.3C,BraA09g046270.3C,BraA03g054880.3C,BraA01g018050.3C
GO:0003684	damaged DNA binding	molecular_function	0.15071	0.78189	7	6512	21	30047	BraA06g017060.3C,BraA04g028760.3C,BraA03g031080.3C,BraA04g002180.3C,BraA06g042460.3C,BraA07g019500.3C,BraA10g006750.3C
GO:0009190	cyclic nucleotide biosynthetic process	biological_process	0.15195	0.78329	4	6512	10	30047	BraA02g033380.3C,BraA08g020850.3C,BraA09g004940.3C,BraA02g044250.3C
GO:0052652	cyclic purine nucleotide metabolic process	biological_process	0.15195	0.78329	4	6512	10	30047	BraA02g044250.3C,BraA09g004940.3C,BraA08g020850.3C,BraA02g033380.3C
GO:0006405	RNA export from nucleus	biological_process	0.15212	0.78329	4	6512	10	30047	BraA06g015580.3C,BraA09g059600.3C,BraA02g039760.3C,BraA08g027550.3C
GO:0006206	pyrimidine nucleobase metabolic process	biological_process	0.15213	0.78329	4	6512	10	30047	BraA05g024800.3C,BraA07g021720.3C,BraA07g021700.3C,BraA04g005520.3C
GO:0019856	pyrimidine nucleobase biosynthetic process	biological_process	0.15213	0.78329	4	6512	10	30047	BraA05g024800.3C,BraA07g021720.3C,BraA07g021700.3C,BraA04g005520.3C
GO:0007267	cell-cell signaling	biological_process	0.15215	0.78329	4	6512	10	30047	BraA09g015470.3C,BraA02g027970.3C,BraA04g011390.3C,BraA10g015690.3C
GO:0031419	cobalamin binding	molecular_function	0.15215	0.78329	4	6512	10	30047	BraA10g021080.3C,BraA09g034800.3C,BraA07g020530.3C,BraA03g016750.3C
GO:0042440	pigment metabolic process	biological_process	0.15412	0.79259	56	6512	227	30047	BraA04g000410.3C,BraA05g024640.3C,BraA07g017720.3C,BraA10g021630.3C,BraA06g037090.3C,BraA05g019630.3C,BraA03g046780.3C,BraA01g038030.3C,BraA03g045520.3C,BraA03g052450.3C,BraA06g003670.3C,BraA06g003660.3C,BraA09g064040.3C,BraA06g014590.3C,BraA10g024120.3C,BraA07g012330.3C,BraA08g011650.3C,BraA04g014670.3C,BraA07g023660.3C,BraA04g017000.3C,BraA09g054830.3C,BraA06g010510.3C,BraA06g009710.3C,BraA09g0…
GO:0016021	integral component of membrane	cellular_component	0.1546	0.79415	716	6512	3198	30047	BraA09g010220.3C,BraA04g012620.3C,BraA05g027440.3C,BraA01g022310.3C,BraA01g029400.3C,BraA03g048220.3C,BraA07g003300.3C,BraA04g012310.3C,BraA03g028830.3C,BraA04g020850.3C,BraA05g034060.3C,BraA03g042080.3C,BraA10g031010.3C,BraA08g015090.3C,BraA10g022910.3C,BraA06g015880.3C,BraA06g010020.3C,BraA07g019270.3C,BraA07g025750.3C,BraA09g045310.3C,BraA09g023580.3C,BraA03g042170.3C,BraA06g032650.3C,BraA02g0…
GO:0016197	endosomal transport	biological_process	0.15547	0.79416	8	6512	25	30047	BraA09g052790.3C,BraA03g049000.3C,BraA07g003120.3C,BraA01g010700.3C,BraA06g016490.3C,BraA07g000310.3C,BraA09g028850.3C,BraA06g002980.3C
GO:0016485	protein processing	biological_process	0.15548	0.79416	16	6512	57	30047	BraA09g063500.3C,BraA02g037390.3C,BraA07g015270.3C,BraA07g026260.3C,BraA06g033600.3C,BraA01g024010.3C,BraA06g023090.3C,BraA03g017800.3C,BraA06g021240.3C,BraA04g006860.3C,BraA01g012760.3C,BraA04g008210.3C,BraA06g025790.3C,BraA06g025820.3C,BraA05g016030.3C,BraA07g041580.3C
GO:0051604	protein maturation	biological_process	0.15548	0.79416	16	6512	57	30047	BraA01g024010.3C,BraA06g023090.3C,BraA06g033600.3C,BraA07g026260.3C,BraA07g015270.3C,BraA02g037390.3C,BraA09g063500.3C,BraA07g041580.3C,BraA05g016030.3C,BraA06g025820.3C,BraA06g025790.3C,BraA04g008210.3C,BraA01g012760.3C,BraA04g006860.3C,BraA06g021240.3C,BraA03g017800.3C
GO:0032784	regulation of DNA-templated transcription, elongation	biological_process	0.15552	0.79416	8	6512	25	30047	BraA06g018050.3C,BraA08g004440.3C,BraA05g012950.3C,BraA09g046090.3C,BraA08g013320.3C,BraA09g024520.3C,BraA10g012810.3C,BraA02g033370.3C
GO:0006073	cellular glucan metabolic process	biological_process	0.15561	0.79416	36	6512	141	30047	BraA01g000390.3C,BraA07g023680.3C,BraA10g001350.3C,BraA05g038540.3C,BraA05g008480.3C,BraA04g026250.3C,BraA03g055870.3C,BraA06g012940.3C,BraA05g016660.3C,BraA09g010020.3C,BraA03g002060.3C,BraA06g027920.3C,BraA05g004130.3C,BraA05g012090.3C,BraA04g001820.3C,BraA06g020940.3C,BraA03g042240.3C,BraA04g023460.3C,BraA10g025040.3C,BraA02g004690.3C,BraA10g005030.3C,BraA09g002720.3C,BraA01g041800.3C,BraA01g0…
GO:0044042	glucan metabolic process	biological_process	0.15561	0.79416	36	6512	141	30047	BraA09g008400.3C,BraA09g024980.3C,BraA07g021720.3C,BraA08g008770.3C,BraA07g001960.3C,BraA05g037480.3C,BraA01g014610.3C,BraA05g023600.3C,BraA03g019120.3C,BraA03g033230.3C,BraA05g016030.3C,BraA01g027210.3C,BraA05g032520.3C,BraA04g023460.3C,BraA10g025040.3C,BraA02g004690.3C,BraA09g002720.3C,BraA10g005030.3C,BraA01g041800.3C,BraA05g012090.3C,BraA04g001820.3C,BraA06g020940.3C,BraA03g042240.3C,BraA06g0…
GO:0031300	intrinsic component of organelle membrane	cellular_component	0.15822	0.8008	27	6512	103	30047	BraA01g023740.3C,BraA06g044100.3C,BraA02g030670.3C,BraA01g037500.3C,BraA10g015380.3C,BraA09g047660.3C,BraA03g030410.3C,BraA10g022910.3C,BraA06g019340.3C,BraA04g001460.3C,BraA10g031700.3C,BraA05g038520.3C,BraA06g025250.3C,BraA03g021580.3C,BraA03g006660.3C,BraA06g000900.3C,BraA10g016850.3C,BraA07g040010.3C,BraA04g016570.3C,BraA08g032840.3C,BraA09g014740.3C,BraA04g012620.3C,BraA06g027280.3C,BraA02g0…
GO:0031301	integral component of organelle membrane	cellular_component	0.15822	0.8008	27	6512	103	30047	BraA10g022910.3C,BraA03g030410.3C,BraA06g019340.3C,BraA05g038520.3C,BraA10g031700.3C,BraA04g001460.3C,BraA06g025250.3C,BraA01g023740.3C,BraA06g044100.3C,BraA01g037500.3C,BraA02g030670.3C,BraA10g015380.3C,BraA09g047660.3C,BraA06g027280.3C,BraA02g026420.3C,BraA07g037910.3C,BraA01g013010.3C,BraA09g061800.3C,BraA03g021580.3C,BraA03g006660.3C,BraA06g000900.3C,BraA10g016850.3C,BraA04g016570.3C,BraA07g0…
GO:0006006	glucose metabolic process	biological_process	0.15832	0.8008	9	6512	29	30047	BraA01g023620.3C,BraA05g028270.3C,BraA08g008980.3C,BraA10g024190.3C,BraA08g033010.3C,BraA05g037240.3C,BraA05g037760.3C,BraA03g005560.3C,BraA10g024950.3C
GO:0004402	histone acetyltransferase activity	molecular_function	0.15833	0.8008	9	6512	29	30047	BraA02g020780.3C,BraA03g035760.3C,BraA06g018370.3C,BraA05g035470.3C,BraA06g012460.3C,BraA02g024960.3C,BraA10g014220.3C,BraA02g017580.3C,BraA06g023110.3C
GO:0044724	single-organism carbohydrate catabolic process	biological_process	0.15834	0.8008	27	6512	103	30047	BraA09g031680.3C,BraA06g012090.3C,BraA03g001300.3C,BraA06g026870.3C,BraA01g014550.3C,BraA03g040760.3C,BraA01g033870.3C,BraA01g030800.3C,BraA10g013880.3C,BraA09g023590.3C,BraA02g025430.3C,BraA01g023890.3C,BraA05g017870.3C,BraA01g023620.3C,BraA09g047010.3C,BraA09g007950.3C,BraA10g030110.3C,BraA10g014150.3C,BraA05g037760.3C,BraA01g004710.3C,BraA05g008710.3C,BraA05g023230.3C,BraA08g033010.3C,BraA07g0…
GO:0005985	sucrose metabolic process	biological_process	0.15835	0.8008	9	6512	29	30047	BraA04g005620.3C,BraA02g029040.3C,BraA05g031480.3C,BraA03g018650.3C,BraA10g019610.3C,BraA02g008890.3C,BraA03g009800.3C,BraA04g025560.3C,BraA06g032320.3C
GO:0005789	endoplasmic reticulum membrane	cellular_component	0.1586	0.8008	42	6512	167	30047	BraA09g061800.3C,BraA10g013810.3C,BraA07g037910.3C,BraA06g027280.3C,BraA06g034450.3C,BraA04g008210.3C,BraA09g057600.3C,BraA03g032490.3C,BraA07g041580.3C,BraA09g063630.3C,BraA06g025250.3C,BraA09g063500.3C,BraA06g038960.3C,BraA03g000730.3C,BraA03g030410.3C,BraA07g015270.3C,BraA05g035140.3C,BraA06g041270.3C,BraA02g030670.3C,BraA05g003990.3C,BraA01g012760.3C,BraA01g006250.3C,BraA03g049630.3C,BraA04g0…
GO:0061695	transferase complex, transferring phosphorus-containing groups	cellular_component	0.15861	0.8008	35	6512	137	30047	BraA01g010220.3C,BraA09g034350.3C,BraA05g042170.3C,BraA05g001820.3C,BraA01g002750.3C,BraA09g029870.3C,BraA09g021180.3C,BraA09g048510.3C,BraA03g062850.3C,BraA05g027990.3C,BraA07g027660.3C,BraA09g040250.3C,BraA04g020760.3C,BraA06g007300.3C,BraA06g043590.3C,BraA03g052260.3C,BraA02g000250.3C,BraA04g001360.3C,BraA06g038960.3C,BraA02g043070.3C,BraA05g012950.3C,BraA02g022870.3C,BraA09g059600.3C,BraA08g0…
GO:0036442	hydrogen-exporting ATPase activity	molecular_function	0.1597	0.8008	10	6512	33	30047	BraA03g017370.3C,BraA08g002470.3C,BraA06g022780.3C,BraA09g014440.3C,BraA02g028580.3C,BraA09g030120.3C,BraA07g020860.3C,BraAnng000660.3C,BraA09g065680.3C,BraA10g000100.3C
GO:0046961	proton-transporting ATPase activity, rotational mechanism	molecular_function	0.1597	0.8008	10	6512	33	30047	BraAnng000660.3C,BraA09g065680.3C,BraA10g000100.3C,BraA07g020860.3C,BraA09g030120.3C,BraA09g014440.3C,BraA02g028580.3C,BraA06g022780.3C,BraA08g002470.3C,BraA03g017370.3C
GO:0007218	neuropeptide signaling pathway	biological_process	0.15972	0.8008	10	6512	33	30047	BraA07g019250.3C,BraA01g029170.3C,BraA09g032710.3C,BraA03g033550.3C,BraA09g060130.3C,BraA01g021660.3C,BraA10g020000.3C,BraA05g038650.3C,BraA04g018540.3C,BraA07g007770.3C
GO:0045261	proton-transporting ATP synthase complex, catalytic core F(1)	cellular_component	0.15976	0.8008	10	6512	33	30047	BraA06g040370.3C,BraA09g030120.3C,BraAnng000660.3C,BraA03g018230.3C,BraA03g017370.3C,BraA10g030210.3C,BraA08g002470.3C,BraA03g003850.3C,BraA06g022780.3C,BraA03g003840.3C
GO:0032507	maintenance of protein location in cell	biological_process	0.15979	0.8008	10	6512	33	30047	BraA01g013640.3C,BraA05g001970.3C,BraA03g034410.3C,BraA02g004560.3C,BraA06g000150.3C,BraA06g015430.3C,BraA03g009080.3C,BraA04g007730.3C,BraA07g016030.3C,BraA10g025330.3C
GO:0045185	maintenance of protein location	biological_process	0.15979	0.8008	10	6512	33	30047	BraA05g001970.3C,BraA03g034410.3C,BraA01g013640.3C,BraA04g007730.3C,BraA03g009080.3C,BraA07g016030.3C,BraA10g025330.3C,BraA02g004560.3C,BraA06g015430.3C,BraA06g000150.3C
GO:0051651	maintenance of location in cell	biological_process	0.15979	0.8008	10	6512	33	30047	BraA04g007730.3C,BraA03g009080.3C,BraA07g016030.3C,BraA10g025330.3C,BraA02g004560.3C,BraA06g015430.3C,BraA06g000150.3C,BraA05g001970.3C,BraA03g034410.3C,BraA01g013640.3C
GO:0031109	microtubule polymerization or depolymerization	biological_process	0.15982	0.8008	10	6512	33	30047	BraA06g011020.3C,BraA10g029490.3C,BraA02g002170.3C,BraA08g001190.3C,BraA04g013850.3C,BraA09g025640.3C,BraA06g015390.3C,BraA04g025560.3C,BraA02g026110.3C,BraA05g027670.3C
GO:0031110	regulation of microtubule polymerization or depolymerization	biological_process	0.15982	0.8008	10	6512	33	30047	BraA04g013850.3C,BraA09g025640.3C,BraA06g011020.3C,BraA08g001190.3C,BraA10g029490.3C,BraA02g002170.3C,BraA02g026110.3C,BraA05g027670.3C,BraA06g015390.3C,BraA04g025560.3C
GO:0030170	pyridoxal phosphate binding	molecular_function	0.16061	0.80388	38	6512	150	30047	BraA08g028910.3C,BraA01g001230.3C,BraA09g012180.3C,BraA02g020630.3C,BraA08g007580.3C,BraA08g016130.3C,BraA03g057360.3C,BraA01g014200.3C,BraA03g004750.3C,BraA06g041700.3C,BraA04g001840.3C,BraA09g018500.3C,BraA10g020110.3C,BraA06g024520.3C,BraA08g008120.3C,BraA01g004440.3C,BraA02g016490.3C,BraA09g023070.3C,BraA03g007920.3C,BraA09g008750.3C,BraA03g007910.3C,BraA08g021310.3C,BraA03g020080.3C,BraA01g0…
GO:0005509	calcium ion binding	molecular_function	0.16082	0.80411	103	6512	434	30047	BraA05g007040.3C,BraA09g006510.3C,BraA01g026800.3C,BraA10g018620.3C,BraA03g022750.3C,BraA09g024650.3C,BraA02g002370.3C,BraA07g015080.3C,BraA03g042720.3C,BraA10g014700.3C,BraA08g001690.3C,BraA04g022820.3C,BraA03g048260.3C,BraA03g026150.3C,BraA09g004730.3C,BraA09g031680.3C,BraA02g027660.3C,BraA03g044170.3C,BraA07g039980.3C,BraA09g010060.3C,BraA03g020530.3C,BraA03g042480.3C,BraA01g014250.3C,BraA03g0…
GO:0098797	plasma membrane protein complex	cellular_component	0.16132	0.80574	26	6512	99	30047	BraA02g029590.3C,BraA03g033230.3C,BraA05g012090.3C,BraA09g024980.3C,BraA01g000190.3C,BraA01g031680.3C,BraA05g035740.3C,BraA01g019930.3C,BraA01g013640.3C,BraA05g037780.3C,BraA03g033700.3C,BraA02g009200.3C,BraA10g025040.3C,BraA01g041800.3C,BraA10g005030.3C,BraA09g002720.3C,BraA03g000680.3C,BraA04g011800.3C,BraA07g023680.3C,BraA07g008870.3C,BraA02g004690.3C,BraA01g044710.3C,BraA03g034410.3C,BraA05g0…
GO:0005654	nucleoplasm	cellular_component	0.1631	0.81288	67	6512	276	30047	BraA05g036650.3C,BraA03g009480.3C,BraA06g035780.3C,BraA10g022230.3C,BraA03g010960.3C,BraA05g009980.3C,BraA08g027550.3C,BraA02g006850.3C,BraA09g006880.3C,BraA02g025380.3C,BraA09g058460.3C,BraA09g057040.3C,BraA05g016280.3C,BraA06g000640.3C,BraA01g006250.3C,BraA09g044710.3C,BraA09g059600.3C,BraA05g012950.3C,BraA09g000570.3C,BraA03g008440.3C,BraA04g001360.3C,BraA05g040470.3C,BraA06g038960.3C,BraA01g0…
GO:0044451	nucleoplasm part	cellular_component	0.1631	0.81288	67	6512	276	30047	BraA05g027990.3C,BraA03g062850.3C,BraA08g008870.3C,BraA09g048850.3C,BraA01g031680.3C,BraA06g010600.3C,BraA09g034350.3C,BraA05g040470.3C,BraA06g038960.3C,BraA04g001360.3C,BraA02g000250.3C,BraA07g004880.3C,BraA01g009240.3C,BraA02g043550.3C,BraA03g000680.3C,BraA10g032490.3C,BraA04g020760.3C,BraA07g027660.3C,BraA06g015580.3C,BraA05g016280.3C,BraA09g057040.3C,BraA06g000640.3C,BraA01g006250.3C,BraA09g0…
GO:1901575	organic substance catabolic process	biological_process	0.16477	0.82035	158	6512	679	30047	BraA03g058360.3C,BraA06g024440.3C,BraA01g022650.3C,BraA06g034370.3C,BraA04g018010.3C,BraA06g033820.3C,BraA01g019690.3C,BraA05g017870.3C,BraA03g046750.3C,BraA06g018550.3C,BraA10g030110.3C,BraA07g003350.3C,BraA02g042450.3C,BraA10g018660.3C,BraA03g035410.3C,BraA09g007950.3C,BraA05g008710.3C,BraA10g014150.3C,BraA09g034150.3C,BraA10g020070.3C,BraA09g015570.3C,BraA06g017070.3C,BraA05g024640.3C,BraA06g0…
GO:0042175	nuclear outer membrane-endoplasmic reticulum membrane network	cellular_component	0.16576	0.82439	43	6512	172	30047	BraA04g011180.3C,BraA01g006250.3C,BraA01g012760.3C,BraA03g049630.3C,BraA05g003990.3C,BraA06g026010.3C,BraA05g016030.3C,BraA08g029260.3C,BraA03g021580.3C,BraA07g017220.3C,BraA07g040010.3C,BraA08g032840.3C,BraA06g013710.3C,BraA07g004450.3C,BraA10g031700.3C,BraA05g038520.3C,BraA02g037390.3C,BraA09g065300.3C,BraA01g037500.3C,BraA06g044100.3C,BraA04g019790.3C,BraA01g040040.3C,BraA07g026260.3C,BraA04g0…
GO:0016747	transferase activity, transferring acyl groups other than amino-acyl groups	molecular_function	0.16627	0.82503	101	6512	426	30047	BraA02g038980.3C,BraA10g002510.3C,BraA02g024960.3C,BraA05g029550.3C,BraA05g006760.3C,BraA03g045280.3C,BraA09g064380.3C,BraA02g020780.3C,BraA02g002570.3C,BraA06g014710.3C,BraA02g034310.3C,BraA05g034060.3C,BraA07g016750.3C,BraA09g035670.3C,BraA04g018400.3C,BraA09g028600.3C,BraA09g017620.3C,BraA02g006970.3C,BraA01g003470.3C,BraA09g015550.3C,BraA09g012510.3C,BraA10g030980.3C,BraA01g023870.3C,BraA01g0…
GO:0003676	nucleic acid binding	molecular_function	0.16685	0.82503	1271	6512	5737	30047	BraA02g043060.3C,BraA02g006170.3C,BraA09g021000.3C,BraA03g010250.3C,BraA09g035880.3C,BraA02g029940.3C,BraA04g011760.3C,BraA05g036310.3C,BraA01g021430.3C,BraA03g043160.3C,BraA02g015800.3C,BraA09g032800.3C,BraA03g001730.3C,BraA08g032050.3C,BraA04g023350.3C,BraA07g031220.3C,BraA09g021900.3C,BraA07g038380.3C,BraA03g016110.3C,BraA10g020270.3C,BraA07g031570.3C,BraA09g048120.3C,BraA05g005570.3C,BraA04g0…
GO:0008374	O-acyltransferase activity	molecular_function	0.16726	0.82503	24	6512	91	30047	BraA05g004820.3C,BraA03g029280.3C,BraA06g024690.3C,BraA01g010980.3C,BraA04g030540.3C,BraA10g011220.3C,BraA03g014450.3C,BraA03g049130.3C,BraA05g041880.3C,BraA05g041200.3C,BraA01g003920.3C,BraA05g006760.3C,BraA02g014690.3C,BraA03g045280.3C,BraA01g023870.3C,BraA10g002510.3C,BraA05g034060.3C,BraA03g020580.3C,BraA02g002570.3C,BraA04g030990.3C,BraA08g000190.3C,BraA02g020780.3C,BraA09g064380.3C,BraA04g0…
GO:0051156	glucose 6-phosphate metabolic process	biological_process	0.16823	0.82503	5	6512	14	30047	BraA02g020280.3C,BraA05g041250.3C,BraA06g034290.3C,BraA02g034660.3C,BraA06g042680.3C
GO:0045087	innate immune response	biological_process	0.16827	0.82503	5	6512	14	30047	BraA08g011070.3C,BraA08g021040.3C,BraA07g005920.3C,BraA02g041620.3C,BraA02g035080.3C
GO:0004525	ribonuclease III activity	molecular_function	0.1683	0.82503	5	6512	14	30047	BraA01g001380.3C,BraA03g046360.3C,BraA05g026850.3C,BraA05g041870.3C,BraA10g000820.3C
GO:0032296	double-stranded RNA-specific ribonuclease activity	molecular_function	0.1683	0.82503	5	6512	14	30047	BraA05g041870.3C,BraA10g000820.3C,BraA01g001380.3C,BraA05g026850.3C,BraA03g046360.3C
GO:0003880	protein C-terminal carboxyl O-methyltransferase activity	molecular_function	0.16832	0.82503	5	6512	14	30047	BraA02g021910.3C,BraA10g004150.3C,BraA04g017000.3C,BraA07g025950.3C,BraA06g013720.3C
GO:0004671	protein C-terminal S-isoprenylcysteine carboxyl O-methyltransferase activity	molecular_function	0.16832	0.82503	5	6512	14	30047	BraA02g021910.3C,BraA04g017000.3C,BraA07g025950.3C,BraA10g004150.3C,BraA06g013720.3C
GO:0006481	C-terminal protein methylation	biological_process	0.16832	0.82503	5	6512	14	30047	BraA02g021910.3C,BraA07g025950.3C,BraA04g017000.3C,BraA10g004150.3C,BraA06g013720.3C
GO:0018410	C-terminal protein amino acid modification	biological_process	0.16832	0.82503	5	6512	14	30047	BraA06g013720.3C,BraA07g025950.3C,BraA04g017000.3C,BraA10g004150.3C,BraA02g021910.3C
GO:0043687	post-translational protein modification	biological_process	0.16832	0.82503	5	6512	14	30047	BraA02g021910.3C,BraA10g004150.3C,BraA04g017000.3C,BraA07g025950.3C,BraA06g013720.3C
GO:0019184	nonribosomal peptide biosynthetic process	biological_process	0.16834	0.82503	5	6512	14	30047	BraA06g033790.3C,BraA09g048560.3C,BraA10g014260.3C,BraA03g020320.3C,BraA09g004980.3C
GO:0016157	sucrose synthase activity	molecular_function	0.16835	0.82503	5	6512	14	30047	BraA02g008890.3C,BraA03g009800.3C,BraA02g029040.3C,BraA06g032320.3C,BraA10g019610.3C
GO:0006629	lipid metabolic process	biological_process	0.16853	0.82503	258	6512	1128	30047	BraA01g024790.3C,BraA08g015520.3C,BraA01g032050.3C,BraA09g033460.3C,BraA10g024320.3C,BraA03g027560.3C,BraA03g030180.3C,BraA07g004510.3C,BraA02g020210.3C,BraA06g001350.3C,BraA03g036460.3C,BraA06g009680.3C,BraA09g058160.3C,BraA06g039100.3C,BraA10g013810.3C,BraA03g055340.3C,BraA05g003750.3C,BraA05g038330.3C,BraA10g000770.3C,BraA01g006130.3C,BraA06g013770.3C,BraA08g015290.3C,BraA04g030820.3C,BraA01g0…
GO:0004252	serine-type endopeptidase activity	molecular_function	0.16928	0.82786	54	6512	220	30047	BraA05g030000.3C,BraA06g030690.3C,BraA02g029040.3C,BraA06g009960.3C,BraA06g007390.3C,BraA04g021620.3C,BraA04g012800.3C,BraA03g049690.3C,BraA03g011440.3C,BraA01g017070.3C,BraA09g034060.3C,BraA03g049820.3C,BraA02g000970.3C,BraA02g028760.3C,BraA07g035820.3C,BraA02g010850.3C,BraA02g011290.3C,BraA06g015560.3C,BraA03g032790.3C,BraA01g033050.3C,BraA03g008210.3C,BraA02g004300.3C,BraA09g004210.3C,BraA06g0…
GO:0031224	intrinsic component of membrane	cellular_component	0.17171	0.82985	725	6512	3246	30047	BraA10g016070.3C,BraA07g015270.3C,BraA06g032070.3C,BraA05g017410.3C,BraA09g016250.3C,BraA04g022960.3C,BraA08g001160.3C,BraA05g014040.3C,BraA03g010430.3C,BraA05g011670.3C,BraA07g040600.3C,BraA07g023820.3C,BraA09g049520.3C,BraA10g011220.3C,BraA09g001610.3C,BraA03g000980.3C,BraA04g024710.3C,BraA10g016850.3C,BraA05g038660.3C,BraA09g008380.3C,BraA02g023510.3C,BraA03g040050.3C,BraA02g019750.3C,BraA03g0…
GO:0090575	RNA polymerase II transcription factor complex	cellular_component	0.17336	0.82985	22	6512	83	30047	BraA02g022870.3C,BraA09g034350.3C,BraA05g042170.3C,BraA03g062850.3C,BraA05g027990.3C,BraA09g048510.3C,BraA05g016280.3C,BraA09g057040.3C,BraA06g000640.3C,BraA09g059600.3C,BraA02g006850.3C,BraA06g043590.3C,BraA09g058460.3C,BraA02g025380.3C,BraA04g020760.3C,BraA09g040250.3C,BraA07g027660.3C,BraA06g038960.3C,BraA04g001360.3C,BraA05g036650.3C,BraA02g000250.3C,BraA10g022230.3C
GO:0004180	carboxypeptidase activity	molecular_function	0.17381	0.82985	16	6512	58	30047	BraA03g010500.3C,BraA02g033900.3C,BraA03g010520.3C,BraA10g022580.3C,BraA05g036420.3C,BraA10g029800.3C,BraA02g042740.3C,BraA06g007690.3C,BraA03g000190.3C,BraA02g010200.3C,BraA08g016610.3C,BraA03g034400.3C,BraA03g010560.3C,BraA04g025500.3C,BraA08g031390.3C,BraA03g010540.3C
GO:0010941	regulation of cell death	biological_process	0.17382	0.82985	16	6512	58	30047	BraA03g056360.3C,BraA09g018260.3C,BraA05g026500.3C,BraA05g027610.3C,BraA07g040990.3C,BraA07g026630.3C,BraA06g029700.3C,BraA10g023740.3C,BraA05g027110.3C,BraA05g005130.3C,BraA10g002280.3C,BraA09g010020.3C,BraA09g012960.3C,BraA09g013210.3C,BraA03g050900.3C,BraA06g042000.3C
GO:0042981	regulation of apoptotic process	biological_process	0.17382	0.82985	16	6512	58	30047	BraA09g018260.3C,BraA03g056360.3C,BraA05g026500.3C,BraA05g027610.3C,BraA07g040990.3C,BraA07g026630.3C,BraA06g029700.3C,BraA10g023740.3C,BraA05g005130.3C,BraA05g027110.3C,BraA10g002280.3C,BraA09g010020.3C,BraA09g013210.3C,BraA09g012960.3C,BraA06g042000.3C,BraA03g050900.3C
GO:0043067	regulation of programmed cell death	biological_process	0.17382	0.82985	16	6512	58	30047	BraA09g013210.3C,BraA09g012960.3C,BraA03g050900.3C,BraA06g042000.3C,BraA10g002280.3C,BraA09g010020.3C,BraA05g005130.3C,BraA05g027110.3C,BraA06g029700.3C,BraA10g023740.3C,BraA07g026630.3C,BraA07g040990.3C,BraA05g026500.3C,BraA05g027610.3C,BraA03g056360.3C,BraA09g018260.3C
GO:0008677	2-dehydropantoate 2-reductase activity	molecular_function	0.17616	0.82985	15	6512	54	30047	BraA04g017000.3C,BraA06g016710.3C,BraA09g015570.3C,BraA10g003980.3C,BraA07g008290.3C,BraA05g038550.3C,BraA04g028920.3C,BraA02g042450.3C,BraA03g048930.3C,BraA05g042170.3C,BraA09g048650.3C,BraA06g043160.3C,BraA09g064040.3C,BraA09g006260.3C,BraA09g061340.3C
GO:0031515	tRNA (m1A) methyltransferase complex	cellular_component	0.17707	0.82985	6	6512	18	30047	BraA06g033920.3C,BraA04g031810.3C,BraA01g016330.3C,BraA03g024030.3C,BraA07g042650.3C,BraA08g026100.3C
GO:0034708	methyltransferase complex	cellular_component	0.17707	0.82985	6	6512	18	30047	BraA01g016330.3C,BraA03g024030.3C,BraA04g031810.3C,BraA06g033920.3C,BraA08g026100.3C,BraA07g042650.3C
GO:0043527	tRNA methyltransferase complex	cellular_component	0.17707	0.82985	6	6512	18	30047	BraA06g033920.3C,BraA04g031810.3C,BraA03g024030.3C,BraA01g016330.3C,BraA08g026100.3C,BraA07g042650.3C
GO:0004789	thiamine-phosphate diphosphorylase activity	molecular_function	0.1771	0.82985	6	6512	18	30047	BraA01g037460.3C,BraA03g036550.3C,BraA09g001570.3C,BraA03g036560.3C,BraA05g032640.3C,BraA03g048370.3C
GO:0010496	intercellular transport	biological_process	0.17713	0.82985	6	6512	18	30047	BraA02g017520.3C,BraA03g000080.3C,BraA08g015090.3C,BraA10g025520.3C,BraA05g024500.3C,BraA10g002280.3C
GO:0044000	movement in host	biological_process	0.17713	0.82985	6	6512	18	30047	BraA10g002280.3C,BraA10g025520.3C,BraA05g024500.3C,BraA08g015090.3C,BraA02g017520.3C,BraA03g000080.3C
GO:0046739	transport of virus in multicellular host	biological_process	0.17713	0.82985	6	6512	18	30047	BraA02g017520.3C,BraA03g000080.3C,BraA08g015090.3C,BraA05g024500.3C,BraA10g025520.3C,BraA10g002280.3C
GO:0046740	transport of virus in host, cell to cell	biological_process	0.17713	0.82985	6	6512	18	30047	BraA10g002280.3C,BraA10g025520.3C,BraA05g024500.3C,BraA02g017520.3C,BraA03g000080.3C,BraA08g015090.3C
GO:0051814	movement in other organism involved in symbiotic interaction	biological_process	0.17713	0.82985	6	6512	18	30047	BraA10g025520.3C,BraA05g024500.3C,BraA10g002280.3C,BraA08g015090.3C,BraA03g000080.3C,BraA02g017520.3C
GO:1902586	multi-organism intercellular transport	biological_process	0.17713	0.82985	6	6512	18	30047	BraA02g017520.3C,BraA03g000080.3C,BraA08g015090.3C,BraA10g025520.3C,BraA05g024500.3C,BraA10g002280.3C
GO:0016717	oxidoreductase activity, acting on paired donors, with oxidation of a pair of donors resulting in the reduction of molecular oxygen to two molecules of water	molecular_function	0.17713	0.82985	6	6512	18	30047	BraA05g003750.3C,BraA03g031160.3C,BraA09g046980.3C,BraA03g023060.3C,BraA02g001870.3C,BraA04g028900.3C
GO:0000772	mating pheromone activity	molecular_function	0.17714	0.82985	6	6512	18	30047	BraA01g024010.3C,BraAnng000140.3C,BraA07g040490.3C,BraA07g017580.3C,BraAnng002970.3C,BraA01g023920.3C
GO:0006817	phosphate ion transport	biological_process	0.1772	0.82985	6	6512	18	30047	BraA06g039250.3C,BraA04g012620.3C,BraA03g005130.3C,BraA03g053810.3C,BraA07g022340.3C,BraA02g035930.3C
GO:0031929	TOR signaling	biological_process	0.17786	0.82985	3	6512	7	30047	BraA02g038120.3C,BraA01g021460.3C,BraA03g053610.3C
GO:0032006	regulation of TOR signaling	biological_process	0.17786	0.82985	3	6512	7	30047	BraA01g021460.3C,BraA02g038120.3C,BraA03g053610.3C
GO:0006112	energy reserve metabolic process	biological_process	0.17787	0.82985	3	6512	7	30047	BraA04g002500.3C,BraA07g021720.3C,BraA04g001820.3C
GO:0003972	RNA ligase (ATP) activity	molecular_function	0.17793	0.82985	3	6512	7	30047	BraA06g005080.3C,BraA07g019630.3C,BraA10g019660.3C
GO:0008452	RNA ligase activity	molecular_function	0.17793	0.82985	3	6512	7	30047	BraA06g005080.3C,BraA10g019660.3C,BraA07g019630.3C
GO:0002253	activation of immune response	biological_process	0.17795	0.82985	3	6512	7	30047	BraA02g041620.3C,BraA02g035080.3C,BraA01g019060.3C
GO:0002684	positive regulation of immune system process	biological_process	0.17795	0.82985	3	6512	7	30047	BraA02g035080.3C,BraA02g041620.3C,BraA01g019060.3C
GO:0050778	positive regulation of immune response	biological_process	0.17795	0.82985	3	6512	7	30047	BraA02g035080.3C,BraA02g041620.3C,BraA01g019060.3C
GO:0005795	Golgi stack	cellular_component	0.17796	0.82985	3	6512	7	30047	BraA03g042080.3C,BraA09g024690.3C,BraA01g013810.3C
GO:0016756	glutathione gamma-glutamylcysteinyltransferase activity	molecular_function	0.17796	0.82985	3	6512	7	30047	BraA06g043000.3C,BraA09g064410.3C,BraA05g008710.3C
GO:0046937	phytochelatin metabolic process	biological_process	0.17796	0.82985	3	6512	7	30047	BraA05g008710.3C,BraA09g064410.3C,BraA06g043000.3C
GO:0046938	phytochelatin biosynthetic process	biological_process	0.17796	0.82985	3	6512	7	30047	BraA05g008710.3C,BraA09g064410.3C,BraA06g043000.3C
GO:0033588	Elongator holoenzyme complex	cellular_component	0.17797	0.82985	3	6512	7	30047	BraA07g002360.3C,BraA02g023560.3C,BraA03g005170.3C
GO:0030284	estrogen receptor activity	molecular_function	0.17797	0.82985	3	6512	7	30047	BraA03g035790.3C,BraA04g015640.3C,BraA09g012560.3C
GO:0004799	thymidylate synthase activity	molecular_function	0.17798	0.82985	3	6512	7	30047	BraA01g003710.3C,BraA06g020690.3C,BraA03g059150.3C
GO:0004476	mannose-6-phosphate isomerase activity	molecular_function	0.17798	0.82985	3	6512	7	30047	BraA09g018000.3C,BraA10g012470.3C,BraA10g004150.3C
GO:0030141	secretory granule	cellular_component	0.17798	0.82985	3	6512	7	30047	BraA09g015470.3C,BraA07g030890.3C,BraA07g033270.3C
GO:0050661	NADP binding	molecular_function	0.17995	0.82985	20	6512	75	30047	BraA09g015560.3C,BraA03g005560.3C,BraA04g028920.3C,BraA02g041690.3C,BraA09g064040.3C,BraA03g044450.3C,BraA09g061340.3C,BraA10g024120.3C,BraA09g015570.3C,BraA01g010920.3C,BraA10g024950.3C,BraA06g043160.3C,BraA08g016710.3C,BraA05g041250.3C,BraA09g033410.3C,BraA08g008980.3C,BraA06g016710.3C,BraA03g044440.3C,BraA01g005530.3C,BraA10g026130.3C
GO:0030029	actin filament-based process	biological_process	0.17995	0.82985	20	6512	75	30047	BraA10g025930.3C,BraA01g034130.3C,BraA02g033800.3C,BraA10g001350.3C,BraA05g032590.3C,BraA07g026960.3C,BraA07g009740.3C,BraA10g014620.3C,BraA08g020750.3C,BraA05g029430.3C,BraA10g024650.3C,BraA01g042250.3C,BraA09g054420.3C,BraA02g023960.3C,BraA01g002240.3C,BraA10g007040.3C,BraA08g020660.3C,BraA01g003780.3C,BraA09g064670.3C,BraA09g033750.3C
GO:0030036	actin cytoskeleton organization	biological_process	0.17995	0.82985	20	6512	75	30047	BraA01g003780.3C,BraA09g064670.3C,BraA09g033750.3C,BraA01g002240.3C,BraA10g007040.3C,BraA08g020660.3C,BraA08g020750.3C,BraA05g029430.3C,BraA10g024650.3C,BraA01g042250.3C,BraA09g054420.3C,BraA02g023960.3C,BraA10g025930.3C,BraA01g034130.3C,BraA02g033800.3C,BraA10g001350.3C,BraA07g026960.3C,BraA05g032590.3C,BraA07g009740.3C,BraA10g014620.3C
GO:0000075	cell cycle checkpoint	biological_process	0.18054	0.82985	13	6512	46	30047	BraA05g019380.3C,BraA07g023600.3C,BraA05g039620.3C,BraA09g064580.3C,BraA05g027420.3C,BraA06g000030.3C,BraA02g002510.3C,BraA10g005080.3C,BraA01g044150.3C,BraA03g017030.3C,BraA01g004190.3C,BraA07g041230.3C,BraA03g039230.3C
GO:0006631	fatty acid metabolic process	biological_process	0.18123	0.82985	56	6512	230	30047	BraA03g043130.3C,BraA06g013770.3C,BraA04g026830.3C,BraA04g020670.3C,BraA10g015280.3C,BraA03g041570.3C,BraA02g022380.3C,BraA01g019690.3C,BraA08g015290.3C,BraA04g003190.3C,BraA09g037530.3C,BraA09g006260.3C,BraA01g016400.3C,BraA08g022710.3C,BraA04g026850.3C,BraA09g010410.3C,BraA10g019360.3C,BraA10g010610.3C,BraA06g014840.3C,BraA08g022790.3C,BraA03g012180.3C,BraA05g040670.3C,BraA05g038550.3C,BraA09g0…
GO:0006772	thiamine metabolic process	biological_process	0.18191	0.82985	7	6512	22	30047	BraA03g048370.3C,BraA05g035370.3C,BraA05g032640.3C,BraA03g036560.3C,BraA03g036550.3C,BraA01g037460.3C,BraA09g001570.3C
GO:0009228	thiamine biosynthetic process	biological_process	0.18191	0.82985	7	6512	22	30047	BraA01g037460.3C,BraA03g036550.3C,BraA09g001570.3C,BraA03g036560.3C,BraA05g035370.3C,BraA05g032640.3C,BraA03g048370.3C
GO:0042723	thiamine-containing compound metabolic process	biological_process	0.18191	0.82985	7	6512	22	30047	BraA03g036560.3C,BraA03g036550.3C,BraA01g037460.3C,BraA09g001570.3C,BraA03g048370.3C,BraA05g035370.3C,BraA05g032640.3C
GO:0042724	thiamine-containing compound biosynthetic process	biological_process	0.18191	0.82985	7	6512	22	30047	BraA05g035370.3C,BraA05g032640.3C,BraA03g048370.3C,BraA01g037460.3C,BraA03g036550.3C,BraA09g001570.3C,BraA03g036560.3C
GO:0015936	coenzyme A metabolic process	biological_process	0.18194	0.82985	7	6512	22	30047	BraA09g003270.3C,BraA08g016880.3C,BraA07g040010.3C,BraA04g016160.3C,BraA10g013540.3C,BraA01g005820.3C,BraA04g003740.3C
GO:0000775	chromosome, centromeric region	cellular_component	0.18325	0.82985	47	6512	191	30047	BraA05g027670.3C,BraA10g001350.3C,BraA10g012640.3C,BraA05g018460.3C,BraA04g007970.3C,BraA01g040470.3C,BraA06g039360.3C,BraA02g017550.3C,BraA02g020620.3C,BraA06g014360.3C,BraA07g025790.3C,BraA07g018360.3C,BraA07g003870.3C,BraA09g040170.3C,BraA08g033270.3C,BraA03g006660.3C,BraA09g052440.3C,BraA06g029980.3C,BraA04g013850.3C,BraA10g009770.3C,BraA09g006050.3C,BraA07g027190.3C,BraA09g018080.3C,BraA03g0…
GO:0030955	potassium ion binding	molecular_function	0.18394	0.82985	11	6512	38	30047	BraA09g007950.3C,BraA06g012090.3C,BraA10g030110.3C,BraA03g040760.3C,BraA06g026870.3C,BraA01g040400.3C,BraA05g023230.3C,BraA09g052160.3C,BraA10g013880.3C,BraA01g023890.3C,BraA09g047010.3C
GO:0031420	alkali metal ion binding	molecular_function	0.18394	0.82985	11	6512	38	30047	BraA01g023890.3C,BraA09g047010.3C,BraA05g023230.3C,BraA10g013880.3C,BraA09g052160.3C,BraA03g040760.3C,BraA01g040400.3C,BraA06g026870.3C,BraA09g007950.3C,BraA10g030110.3C,BraA06g012090.3C
GO:0003896	DNA primase activity	molecular_function	0.18424	0.82985	8	6512	26	30047	BraA07g020680.3C,BraA03g009480.3C,BraA10g026560.3C,BraA03g022270.3C,BraA02g015190.3C,BraA09g027150.3C,BraA04g002610.3C,BraA09g040120.3C
GO:0051220	cytoplasmic sequestering of protein	biological_process	0.18433	0.82985	8	6512	26	30047	BraA04g007730.3C,BraA03g009080.3C,BraA10g025330.3C,BraA07g016030.3C,BraA02g004560.3C,BraA06g000150.3C,BraA06g015430.3C,BraA05g001970.3C
GO:2001070	starch binding	molecular_function	0.18437	0.82985	8	6512	26	30047	BraA09g005580.3C,BraA07g007470.3C,BraA02g041390.3C,BraA06g008150.3C,BraA09g060740.3C,BraA08g033290.3C,BraA09g062760.3C,BraA08g030990.3C
GO:0032886	regulation of microtubule-based process	biological_process	0.1849	0.82985	10	6512	34	30047	BraA04g025560.3C,BraA06g015390.3C,BraA05g027670.3C,BraA02g026110.3C,BraA08g001190.3C,BraA10g029490.3C,BraA02g002170.3C,BraA06g011020.3C,BraA09g025640.3C,BraA04g013850.3C
GO:0070507	regulation of microtubule cytoskeleton organization	biological_process	0.1849	0.82985	10	6512	34	30047	BraA08g001190.3C,BraA02g002170.3C,BraA10g029490.3C,BraA06g011020.3C,BraA09g025640.3C,BraA04g013850.3C,BraA04g025560.3C,BraA06g015390.3C,BraA05g027670.3C,BraA02g026110.3C
GO:0004549	tRNA-specific ribonuclease activity	molecular_function	0.18492	0.82985	9	6512	30	30047	BraA07g027470.3C,BraA04g008080.3C,BraA08g023640.3C,BraA02g023210.3C,BraA10g017270.3C,BraA02g026190.3C,BraA03g010870.3C,BraA07g011250.3C,BraA09g035280.3C
GO:0009892	negative regulation of metabolic process	biological_process	0.18601	0.82985	34	6512	135	30047	BraA09g039670.3C,BraA10g016600.3C,BraA05g019380.3C,BraA07g008930.3C,BraA07g041230.3C,BraA01g004940.3C,BraA02g002510.3C,BraA10g018620.3C,BraA06g039010.3C,BraA07g023600.3C,BraA10g005080.3C,BraA01g007570.3C,BraA02g010050.3C,BraA03g017030.3C,BraA08g031710.3C,BraA06g018110.3C,BraA09g019770.3C,BraA02g036190.3C,BraA05g039620.3C,BraA02g006170.3C,BraA02g038940.3C,BraA03g039230.3C,BraA02g018310.3C,BraA08g0…
GO:0044798	nuclear transcription factor complex	cellular_component	0.1893	0.82985	22	6512	84	30047	BraA09g059600.3C,BraA05g027990.3C,BraA03g062850.3C,BraA09g057040.3C,BraA06g000640.3C,BraA05g016280.3C,BraA09g048510.3C,BraA09g034350.3C,BraA05g042170.3C,BraA02g022870.3C,BraA02g000250.3C,BraA10g022230.3C,BraA06g038960.3C,BraA04g001360.3C,BraA05g036650.3C,BraA04g020760.3C,BraA02g025380.3C,BraA09g058460.3C,BraA07g027660.3C,BraA09g040250.3C,BraA06g043590.3C,BraA02g006850.3C
GO:0042393	histone binding	molecular_function	0.18968	0.82985	17	6512	63	30047	BraA10g030630.3C,BraA07g037220.3C,BraA04g016830.3C,BraA05g035700.3C,BraA01g042380.3C,BraA02g001560.3C,BraA02g034750.3C,BraA06g010510.3C,BraA09g020530.3C,BraA08g029770.3C,BraA03g034780.3C,BraA02g024410.3C,BraA03g020630.3C,BraA02g033800.3C,BraA07g016330.3C,BraA06g040970.3C,BraA01g039890.3C
GO:0016052	carbohydrate catabolic process	biological_process	0.18998	0.82985	33	6512	131	30047	BraA05g005510.3C,BraA01g033870.3C,BraA06g012090.3C,BraA03g001300.3C,BraA09g023590.3C,BraA05g017870.3C,BraA01g023890.3C,BraA02g031870.3C,BraA01g030800.3C,BraA05g008710.3C,BraA10g014150.3C,BraA10g030110.3C,BraA01g019420.3C,BraA02g019750.3C,BraA09g007950.3C,BraA07g042300.3C,BraA05g023230.3C,BraA08g033010.3C,BraA01g014550.3C,BraA06g026870.3C,BraA03g040760.3C,BraA06g017010.3C,BraA09g031680.3C,BraA01g0…
GO:0050660	flavin adenine dinucleotide binding	molecular_function	0.1937	0.82985	63	6512	262	30047	BraA05g020100.3C,BraA10g013940.3C,BraA10g024120.3C,BraA08g011650.3C,BraA01g011750.3C,BraA07g012330.3C,BraA04g017000.3C,BraA07g023660.3C,BraA09g020320.3C,BraA03g049520.3C,BraA09g064040.3C,BraA05g010240.3C,BraA02g012940.3C,BraA02g038040.3C,BraA05g002240.3C,BraA01g005530.3C,BraA01g038030.3C,BraA06g037090.3C,BraA09g020810.3C,BraA05g001090.3C,BraA03g048930.3C,BraA04g007990.3C,BraA01g011440.3C,BraA05g0…
GO:0018205	peptidyl-lysine modification	biological_process	0.19647	0.82985	15	6512	55	30047	BraA03g035760.3C,BraA05g011090.3C,BraA04g016830.3C,BraA07g037220.3C,BraA10g030630.3C,BraA03g024250.3C,BraA08g011650.3C,BraA09g028600.3C,BraA06g012460.3C,BraA05g042570.3C,BraA05g035470.3C,BraA06g023110.3C,BraA02g017580.3C,BraA02g024960.3C,BraA02g001560.3C
GO:0004185	serine-type carboxypeptidase activity	molecular_function	0.19648	0.82985	15	6512	55	30047	BraA08g016610.3C,BraA02g010200.3C,BraA03g010500.3C,BraA06g007690.3C,BraA03g000190.3C,BraA02g033900.3C,BraA03g034400.3C,BraA03g010520.3C,BraA03g010560.3C,BraA05g036420.3C,BraA08g031390.3C,BraA04g025500.3C,BraA10g029800.3C,BraA03g010540.3C,BraA02g042740.3C
GO:0005976	polysaccharide metabolic process	biological_process	0.19787	0.82985	46	6512	188	30047	BraA07g008770.3C,BraA02g023000.3C,BraA01g027210.3C,BraA05g032520.3C,BraA04g023460.3C,BraA10g025040.3C,BraA02g004690.3C,BraA10g005030.3C,BraA09g002720.3C,BraA06g017010.3C,BraA06g001350.3C,BraA01g041800.3C,BraA09g008400.3C,BraA01g032050.3C,BraA09g024980.3C,BraA08g008770.3C,BraA07g021720.3C,BraA07g001960.3C,BraA05g037480.3C,BraA01g014610.3C,BraA05g023600.3C,BraA03g033230.3C,BraA03g019120.3C,BraA05g0…
GO:0032271	regulation of protein polymerization	biological_process	0.1998	0.82985	14	6512	51	30047	BraA04g025560.3C,BraA06g015390.3C,BraA05g032590.3C,BraA07g009740.3C,BraA02g026110.3C,BraA10g029490.3C,BraA02g002170.3C,BraA08g001190.3C,BraA01g003780.3C,BraA06g011020.3C,BraA09g064670.3C,BraA01g042250.3C,BraA10g024650.3C,BraA09g033750.3C
GO:0043254	regulation of protein complex assembly	biological_process	0.1998	0.82985	14	6512	51	30047	BraA06g011020.3C,BraA09g064670.3C,BraA02g002170.3C,BraA10g029490.3C,BraA08g001190.3C,BraA01g003780.3C,BraA10g024650.3C,BraA01g042250.3C,BraA09g033750.3C,BraA06g015390.3C,BraA04g025560.3C,BraA02g026110.3C,BraA07g009740.3C,BraA05g032590.3C
GO:0050518	2-C-methyl-D-erythritol 4-phosphate cytidylyltransferase activity	molecular_function	0.19994	0.82985	4	6512	11	30047	BraA04g028060.3C,BraA08g001860.3C,BraA05g006290.3C,BraA05g017480.3C
GO:0006879	cellular iron ion homeostasis	biological_process	0.19995	0.82985	4	6512	11	30047	BraA03g023060.3C,BraA07g022160.3C,BraA03g031160.3C,BraA05g003750.3C
GO:0046916	cellular transition metal ion homeostasis	biological_process	0.19995	0.82985	4	6512	11	30047	BraA03g023060.3C,BraA05g003750.3C,BraA07g022160.3C,BraA03g031160.3C
GO:0055072	iron ion homeostasis	biological_process	0.19995	0.82985	4	6512	11	30047	BraA03g023060.3C,BraA03g031160.3C,BraA07g022160.3C,BraA05g003750.3C
GO:0006528	asparagine metabolic process	biological_process	0.19995	0.82985	4	6512	11	30047	BraA03g004230.3C,BraA06g038870.3C,BraA05g024770.3C,BraA09g014950.3C
GO:0006529	asparagine biosynthetic process	biological_process	0.19995	0.82985	4	6512	11	30047	BraA05g024770.3C,BraA09g014950.3C,BraA03g004230.3C,BraA06g038870.3C
GO:0030337	DNA polymerase processivity factor activity	molecular_function	0.19997	0.82985	4	6512	11	30047	BraA03g027780.3C,BraA03g027480.3C,BraA09g001590.3C,BraA05g036680.3C
GO:0004478	methionine adenosyltransferase activity	molecular_function	0.19998	0.82985	4	6512	11	30047	BraA01g035390.3C,BraA03g038020.3C,BraA04g026260.3C,BraA05g008470.3C
GO:0006556	S-adenosylmethionine biosynthetic process	biological_process	0.19998	0.82985	4	6512	11	30047	BraA03g038020.3C,BraA01g035390.3C,BraA05g008470.3C,BraA04g026260.3C
GO:0046500	S-adenosylmethionine metabolic process	biological_process	0.19998	0.82985	4	6512	11	30047	BraA04g026260.3C,BraA05g008470.3C,BraA03g038020.3C,BraA01g035390.3C
GO:0009620	response to fungus	biological_process	0.19999	0.82985	4	6512	11	30047	BraA06g016960.3C,BraA08g025040.3C,BraA04g017900.3C,BraA01g011000.3C
GO:0050832	defense response to fungus	biological_process	0.19999	0.82985	4	6512	11	30047	BraA01g011000.3C,BraA04g017900.3C,BraA08g025040.3C,BraA06g016960.3C
GO:0009129	pyrimidine nucleoside monophosphate metabolic process	biological_process	0.2	0.82985	4	6512	11	30047	BraA03g012450.3C,BraA03g059150.3C,BraA06g020690.3C,BraA01g003710.3C
GO:0009130	pyrimidine nucleoside monophosphate biosynthetic process	biological_process	0.2	0.82985	4	6512	11	30047	BraA03g059150.3C,BraA03g012450.3C,BraA01g003710.3C,BraA06g020690.3C
GO:0009157	deoxyribonucleoside monophosphate biosynthetic process	biological_process	0.2	0.82985	4	6512	11	30047	BraA01g003710.3C,BraA06g020690.3C,BraA03g059150.3C,BraA03g012450.3C
GO:0009162	deoxyribonucleoside monophosphate metabolic process	biological_process	0.2	0.82985	4	6512	11	30047	BraA03g059150.3C,BraA03g012450.3C,BraA06g020690.3C,BraA01g003710.3C
GO:0009176	pyrimidine deoxyribonucleoside monophosphate metabolic process	biological_process	0.2	0.82985	4	6512	11	30047	BraA03g012450.3C,BraA03g059150.3C,BraA06g020690.3C,BraA01g003710.3C
GO:0009177	pyrimidine deoxyribonucleoside monophosphate biosynthetic process	biological_process	0.2	0.82985	4	6512	11	30047	BraA03g059150.3C,BraA03g012450.3C,BraA06g020690.3C,BraA01g003710.3C
GO:0009221	pyrimidine deoxyribonucleotide biosynthetic process	biological_process	0.2	0.82985	4	6512	11	30047	BraA01g003710.3C,BraA06g020690.3C,BraA03g012450.3C,BraA03g059150.3C
GO:0009263	deoxyribonucleotide biosynthetic process	biological_process	0.2	0.82985	4	6512	11	30047	BraA03g059150.3C,BraA03g012450.3C,BraA06g020690.3C,BraA01g003710.3C
GO:0009265	2'-deoxyribonucleotide biosynthetic process	biological_process	0.2	0.82985	4	6512	11	30047	BraA03g059150.3C,BraA03g012450.3C,BraA06g020690.3C,BraA01g003710.3C
GO:0046385	deoxyribose phosphate biosynthetic process	biological_process	0.2	0.82985	4	6512	11	30047	BraA03g059150.3C,BraA03g012450.3C,BraA06g020690.3C,BraA01g003710.3C
GO:0016929	SUMO-specific protease activity	molecular_function	0.2	0.82985	4	6512	11	30047	BraA09g061880.3C,BraA01g016330.3C,BraA03g052140.3C,BraA08g002430.3C
GO:0032183	SUMO binding	molecular_function	0.2	0.82985	4	6512	11	30047	BraA08g002430.3C,BraA01g016330.3C,BraA03g052140.3C,BraA09g061880.3C
GO:0070122	isopeptidase activity	molecular_function	0.2	0.82985	4	6512	11	30047	BraA03g052140.3C,BraA01g016330.3C,BraA08g002430.3C,BraA09g061880.3C
GO:0070138	ubiquitin-like protein-specific isopeptidase activity	molecular_function	0.2	0.82985	4	6512	11	30047	BraA09g061880.3C,BraA08g002430.3C,BraA01g016330.3C,BraA03g052140.3C
GO:0070140	SUMO-specific isopeptidase activity	molecular_function	0.2	0.82985	4	6512	11	30047	BraA08g002430.3C,BraA03g052140.3C,BraA01g016330.3C,BraA09g061880.3C
GO:0006750	glutathione biosynthetic process	biological_process	0.20004	0.82985	4	6512	11	30047	BraA06g033790.3C,BraA09g048560.3C,BraA10g014260.3C,BraA09g004980.3C
GO:0006276	plasmid maintenance	biological_process	0.20004	0.82985	4	6512	11	30047	BraA08g015860.3C,BraA07g032630.3C,BraA04g011510.3C,BraA05g039740.3C
GO:0043566	structure-specific DNA binding	molecular_function	0.20228	0.82985	30	6512	119	30047	BraA05g006340.3C,BraA02g016560.3C,BraA03g033720.3C,BraA10g013370.3C,BraA02g029940.3C,BraA03g029440.3C,BraA07g041830.3C,BraA02g027130.3C,BraA09g029510.3C,BraA06g013750.3C,BraA03g038500.3C,BraA09g001320.3C,BraA08g032990.3C,BraA03g050040.3C,BraA03g011120.3C,BraA02g002220.3C,BraA03g019160.3C,BraA01g039480.3C,BraA03g046090.3C,BraA05g028410.3C,BraA04g020090.3C,BraA05g010450.3C,BraA03g002620.3C,BraA09g0…
GO:0004523	RNA-DNA hybrid ribonuclease activity	molecular_function	0.20278	0.82985	13	6512	47	30047	BraA02g034800.3C,BraA06g002900.3C,BraA05g034120.3C,BraA05g028180.3C,BraA05g020120.3C,BraA07g022620.3C,BraA02g040320.3C,BraA08g019490.3C,BraA05g000150.3C,BraA08g006270.3C,BraA08g030580.3C,BraA02g024960.3C,BraA03g030580.3C
GO:0030176	integral component of endoplasmic reticulum membrane	cellular_component	0.2028	0.82985	13	6512	47	30047	BraA06g044100.3C,BraA01g037500.3C,BraA02g030670.3C,BraA03g021580.3C,BraA08g032840.3C,BraA07g040010.3C,BraA03g030410.3C,BraA10g031700.3C,BraA05g038520.3C,BraA06g027280.3C,BraA07g037910.3C,BraA06g025250.3C,BraA09g061800.3C
GO:0031227	intrinsic component of endoplasmic reticulum membrane	cellular_component	0.2028	0.82985	13	6512	47	30047	BraA03g021580.3C,BraA06g044100.3C,BraA02g030670.3C,BraA01g037500.3C,BraA07g040010.3C,BraA08g032840.3C,BraA06g027280.3C,BraA05g038520.3C,BraA10g031700.3C,BraA03g030410.3C,BraA09g061800.3C,BraA06g025250.3C,BraA07g037910.3C
GO:0090066	regulation of anatomical structure size	biological_process	0.20298	0.82985	13	6512	47	30047	BraA07g009740.3C,BraA07g019190.3C,BraA02g024370.3C,BraA05g032590.3C,BraAnng003470.3C,BraA04g009160.3C,BraA10g024650.3C,BraA01g042250.3C,BraA09g033750.3C,BraA05g020450.3C,BraA09g064670.3C,BraA02g022770.3C,BraA01g003780.3C
GO:1902531	regulation of intracellular signal transduction	biological_process	0.206	0.82985	12	6512	43	30047	BraA02g038120.3C,BraA04g012640.3C,BraA06g009920.3C,BraA09g065620.3C,BraA05g012910.3C,BraA04g001570.3C,BraA05g000110.3C,BraA01g021460.3C,BraA03g016870.3C,BraA06g039720.3C,BraA10g020070.3C,BraA03g053610.3C
GO:0009064	glutamine family amino acid metabolic process	biological_process	0.20608	0.82985	22	6512	85	30047	BraA03g048370.3C,BraA02g019310.3C,BraA08g006460.3C,BraA09g034150.3C,BraA03g036560.3C,BraA03g021920.3C,BraA01g011270.3C,BraA02g026930.3C,BraA04g026640.3C,BraA05g034450.3C,BraA03g049440.3C,BraA08g029240.3C,BraA05g021510.3C,BraA07g021050.3C,BraA09g033800.3C,BraA01g037460.3C,BraA07g027820.3C,BraA04g029220.3C,BraA09g014950.3C,BraA05g032640.3C,BraA04g011800.3C,BraA03g036550.3C
GO:0051235	maintenance of location	biological_process	0.20608	0.82985	12	6512	43	30047	BraA05g001970.3C,BraA03g034410.3C,BraA01g013640.3C,BraA02g043060.3C,BraA04g007730.3C,BraA03g009080.3C,BraA10g025330.3C,BraA07g016030.3C,BraA02g004560.3C,BraA06g000150.3C,BraA06g015430.3C,BraA06g026010.3C
GO:0000390	spliceosomal complex disassembly	biological_process	0.20677	0.82985	2	6512	4	30047	BraA09g047730.3C,BraA07g035630.3C
GO:0005684	U2-type spliceosomal complex	cellular_component	0.20677	0.82985	2	6512	4	30047	BraA07g035630.3C,BraA09g047730.3C
GO:0032988	ribonucleoprotein complex disassembly	biological_process	0.20677	0.82985	2	6512	4	30047	BraA09g047730.3C,BraA07g035630.3C
GO:0071008	U2-type post-mRNA release spliceosomal complex	cellular_component	0.20677	0.82985	2	6512	4	30047	BraA07g035630.3C,BraA09g047730.3C
GO:0071014	post-mRNA release spliceosomal complex	cellular_component	0.20677	0.82985	2	6512	4	30047	BraA09g047730.3C,BraA07g035630.3C
GO:0009968	negative regulation of signal transduction	biological_process	0.20684	0.82985	2	6512	4	30047	BraA03g053610.3C,BraA02g038120.3C
GO:0010648	negative regulation of cell communication	biological_process	0.20684	0.82985	2	6512	4	30047	BraA02g038120.3C,BraA03g053610.3C
GO:0023057	negative regulation of signaling	biological_process	0.20684	0.82985	2	6512	4	30047	BraA03g053610.3C,BraA02g038120.3C
GO:0004383	guanylate cyclase activity	molecular_function	0.20686	0.82985	2	6512	4	30047	BraA08g020850.3C,BraA09g004940.3C
GO:0006182	cGMP biosynthetic process	biological_process	0.20686	0.82985	2	6512	4	30047	BraA08g020850.3C,BraA09g004940.3C
GO:0046068	cGMP metabolic process	biological_process	0.20686	0.82985	2	6512	4	30047	BraA09g004940.3C,BraA08g020850.3C
GO:0006928	movement of cell or subcellular component	biological_process	0.20688	0.82985	62	6512	259	30047	BraA10g005080.3C,BraA08g022820.3C,BraA09g005330.3C,BraA08g022320.3C,BraA02g040530.3C,BraA09g056980.3C,BraAnng000140.3C,BraA09g003610.3C,BraA05g030590.3C,BraAnng002970.3C,BraA06g028590.3C,BraA07g023600.3C,BraA05g039990.3C,BraA03g019280.3C,BraA06g021480.3C,BraA09g009840.3C,BraA05g034920.3C,BraA08g025550.3C,BraA09g024640.3C,BraA08g000590.3C,BraA07g017580.3C,BraA03g010890.3C,BraA03g004330.3C,BraA07g0…
GO:0000213	tRNA-intron endonuclease activity	molecular_function	0.20693	0.82985	2	6512	4	30047	BraA03g010870.3C,BraA10g017270.3C
GO:0043752	adenosylcobinamide kinase activity	molecular_function	0.20696	0.82985	2	6512	4	30047	BraA08g032990.3C,BraA09g055900.3C
GO:0048478	replication fork protection	biological_process	0.20697	0.82985	2	6512	4	30047	BraA09g019770.3C,BraA01g007570.3C
GO:0004714	transmembrane receptor protein tyrosine kinase activity	molecular_function	0.20698	0.82985	2	6512	4	30047	BraA08g009630.3C,BraA06g025250.3C
GO:0005135	interleukin-3 receptor binding	molecular_function	0.20698	0.82985	2	6512	4	30047	BraA07g005780.3C,BraA02g038380.3C
GO:0002218	activation of innate immune response	biological_process	0.20699	0.82985	2	6512	4	30047	BraA02g035080.3C,BraA02g041620.3C
GO:0031349	positive regulation of defense response	biological_process	0.20699	0.82985	2	6512	4	30047	BraA02g041620.3C,BraA02g035080.3C
GO:0032479	regulation of type I interferon production	biological_process	0.20699	0.82985	2	6512	4	30047	BraA02g035080.3C,BraA02g041620.3C
GO:0032481	positive regulation of type I interferon production	biological_process	0.20699	0.82985	2	6512	4	30047	BraA02g041620.3C,BraA02g035080.3C
GO:0032606	type I interferon production	biological_process	0.20699	0.82985	2	6512	4	30047	BraA02g035080.3C,BraA02g041620.3C
GO:0045089	positive regulation of innate immune response	biological_process	0.20699	0.82985	2	6512	4	30047	BraA02g035080.3C,BraA02g041620.3C
GO:0051499	D-aminoacyl-tRNA deacylase activity	molecular_function	0.20699	0.82985	2	6512	4	30047	BraA02g036400.3C,BraA03g047450.3C
GO:0030158	protein xylosyltransferase activity	molecular_function	0.20701	0.82985	2	6512	4	30047	BraA03g000360.3C,BraA01g014250.3C
GO:0035252	UDP-xylosyltransferase activity	molecular_function	0.20701	0.82985	2	6512	4	30047	BraA03g000360.3C,BraA01g014250.3C
GO:0042285	xylosyltransferase activity	molecular_function	0.20701	0.82985	2	6512	4	30047	BraA01g014250.3C,BraA03g000360.3C
GO:0009007	site-specific DNA-methyltransferase (adenine-specific) activity	molecular_function	0.20702	0.82985	2	6512	4	30047	BraA01g018050.3C,BraA09g046270.3C
GO:0009008	DNA-methyltransferase activity	molecular_function	0.20702	0.82985	2	6512	4	30047	BraA09g046270.3C,BraA01g018050.3C
GO:0032775	DNA methylation on adenine	biological_process	0.20702	0.82985	2	6512	4	30047	BraA01g018050.3C,BraA09g046270.3C
GO:0005283	sodium:amino acid symporter activity	molecular_function	0.20702	0.82985	2	6512	4	30047	BraA08g022890.3C,BraA04g030080.3C
GO:0005294	neutral L-amino acid secondary active transmembrane transporter activity	molecular_function	0.20702	0.82985	2	6512	4	30047	BraA04g030080.3C,BraA08g022890.3C
GO:0005416	cation:amino acid symporter activity	molecular_function	0.20702	0.82985	2	6512	4	30047	BraA04g030080.3C,BraA08g022890.3C
GO:0015175	neutral amino acid transmembrane transporter activity	molecular_function	0.20702	0.82985	2	6512	4	30047	BraA08g022890.3C,BraA04g030080.3C
GO:0015655	alanine:sodium symporter activity	molecular_function	0.20702	0.82985	2	6512	4	30047	BraA08g022890.3C,BraA04g030080.3C
GO:0015804	neutral amino acid transport	biological_process	0.20702	0.82985	2	6512	4	30047	BraA04g030080.3C,BraA08g022890.3C
GO:0022858	alanine transmembrane transporter activity	molecular_function	0.20702	0.82985	2	6512	4	30047	BraA04g030080.3C,BraA08g022890.3C
GO:0032328	alanine transport	biological_process	0.20702	0.82985	2	6512	4	30047	BraA04g030080.3C,BraA08g022890.3C
GO:0003922	GMP synthase (glutamine-hydrolyzing) activity	molecular_function	0.20702	0.82985	2	6512	4	30047	BraA03g061640.3C,BraA09g014950.3C
GO:0006177	GMP biosynthetic process	biological_process	0.20702	0.82985	2	6512	4	30047	BraA03g061640.3C,BraA09g014950.3C
GO:0046037	GMP metabolic process	biological_process	0.20702	0.82985	2	6512	4	30047	BraA03g061640.3C,BraA09g014950.3C
GO:0008810	cellulase activity	molecular_function	0.20703	0.82985	2	6512	4	30047	BraA02g039100.3C,BraA04g015640.3C
GO:0032994	protein-lipid complex	cellular_component	0.20703	0.82985	2	6512	4	30047	BraA05g039460.3C,BraA01g004190.3C
GO:0034358	plasma lipoprotein particle	cellular_component	0.20703	0.82985	2	6512	4	30047	BraA01g004190.3C,BraA05g039460.3C
GO:0042627	chylomicron	cellular_component	0.20703	0.82985	2	6512	4	30047	BraA05g039460.3C,BraA01g004190.3C
GO:1990777	lipoprotein particle	cellular_component	0.20703	0.82985	2	6512	4	30047	BraA05g039460.3C,BraA01g004190.3C
GO:0009233	menaquinone metabolic process	biological_process	0.20703	0.82985	2	6512	4	30047	BraA04g015390.3C,BraA04g010620.3C
GO:0009234	menaquinone biosynthetic process	biological_process	0.20703	0.82985	2	6512	4	30047	BraA04g015390.3C,BraA04g010620.3C
GO:0009758	carbohydrate utilization	biological_process	0.20703	0.82985	2	6512	4	30047	BraA10g004540.3C,BraA08g025550.3C
GO:0050053	levansucrase activity	molecular_function	0.20703	0.82985	2	6512	4	30047	BraA10g004540.3C,BraA08g025550.3C
GO:0022891	substrate-specific transmembrane transporter activity	molecular_function	0.20897	0.82985	292	6512	1291	30047	BraA08g019520.3C,BraA03g006660.3C,BraA01g030720.3C,BraA02g036250.3C,BraA06g018630.3C,BraA09g065710.3C,BraA01g031680.3C,BraA07g040980.3C,BraA01g019930.3C,BraAnng005150.3C,BraA02g005780.3C,BraA04g021040.3C,BraA01g033700.3C,BraA05g001350.3C,BraA05g027670.3C,BraA10g010900.3C,BraA09g052290.3C,BraA10g025970.3C,BraA04g030080.3C,BraA02g010170.3C,BraA05g030600.3C,BraA09g027870.3C,BraA02g010260.3C,BraA08g0…
GO:0006401	RNA catabolic process	biological_process	0.20901	0.82985	11	6512	39	30047	BraA07g004880.3C,BraA03g010120.3C,BraA02g038000.3C,BraA02g035480.3C,BraA01g019930.3C,BraA03g034250.3C,BraA06g008100.3C,BraA05g004370.3C,BraA04g017840.3C,BraA08g022320.3C,BraA09g051370.3C
GO:0043414	macromolecule methylation	biological_process	0.20907	0.82985	46	6512	189	30047	BraA07g042650.3C,BraA02g021910.3C,BraA04g031810.3C,BraA03g024030.3C,BraA07g006400.3C,BraA09g045750.3C,BraA01g033050.3C,BraA07g006660.3C,BraA01g002600.3C,BraA06g013720.3C,BraA07g025950.3C,BraA02g001560.3C,BraA03g054880.3C,BraA03g014030.3C,BraA01g018050.3C,BraA07g018800.3C,BraA06g042720.3C,BraA04g016830.3C,BraA09g015170.3C,BraA03g032300.3C,BraA03g024250.3C,BraA06g033920.3C,BraA09g020340.3C,BraA10g0…
GO:0008113	peptide-methionine (S)-S-oxide reductase activity	molecular_function	0.20973	0.82985	5	6512	15	30047	BraA03g003050.3C,BraA03g003070.3C,BraA02g007430.3C,BraA03g003040.3C,BraA03g003060.3C
GO:0009187	cyclic nucleotide metabolic process	biological_process	0.20977	0.82985	5	6512	15	30047	BraA02g033380.3C,BraA01g006280.3C,BraA09g004940.3C,BraA08g020850.3C,BraA02g044250.3C
GO:0008982	protein-N(PI)-phosphohistidine-sugar phosphotransferase activity	molecular_function	0.20991	0.82985	5	6512	15	30047	BraA07g040100.3C,BraA09g015070.3C,BraA03g011130.3C,BraA01g030720.3C,BraA03g016950.3C
GO:0042816	vitamin B6 metabolic process	biological_process	0.20992	0.82985	5	6512	15	30047	BraA10g017620.3C,BraA04g014260.3C,BraA07g001140.3C,BraA04g011800.3C,BraA07g004180.3C
GO:0042819	vitamin B6 biosynthetic process	biological_process	0.20992	0.82985	5	6512	15	30047	BraA10g017620.3C,BraA07g004180.3C,BraA07g001140.3C,BraA04g011800.3C,BraA04g014260.3C
GO:0009070	serine family amino acid biosynthetic process	biological_process	0.20994	0.82985	5	6512	15	30047	BraA03g059150.3C,BraA01g003710.3C,BraA08g000190.3C,BraA05g034060.3C,BraA04g020960.3C
GO:0009856	pollination	biological_process	0.21059	0.82985	21	6512	81	30047	BraA01g029150.3C,BraA03g065130.3C,BraA06g007860.3C,BraA02g039110.3C,BraA04g029630.3C,BraA09g060580.3C,BraA01g029400.3C,BraA03g053810.3C,BraA09g060570.3C,BraA06g013630.3C,BraA06g002420.3C,BraA09g018870.3C,BraA09g052390.3C,BraA09g000640.3C,BraA01g005710.3C,BraA09g016210.3C,BraA01g029220.3C,BraA04g028470.3C,BraA09g060590.3C,BraA01g018000.3C,BraA07g032280.3C
GO:0009875	pollen-pistil interaction	biological_process	0.21059	0.82985	21	6512	81	30047	BraA06g013630.3C,BraA09g018870.3C,BraA06g002420.3C,BraA09g052390.3C,BraA09g000640.3C,BraA01g005710.3C,BraA09g016210.3C,BraA01g029220.3C,BraA09g060590.3C,BraA04g028470.3C,BraA01g018000.3C,BraA07g032280.3C,BraA01g029150.3C,BraA03g065130.3C,BraA06g007860.3C,BraA02g039110.3C,BraA04g029630.3C,BraA01g029400.3C,BraA09g060580.3C,BraA03g053810.3C,BraA09g060570.3C
GO:0048544	recognition of pollen	biological_process	0.21059	0.82985	21	6512	81	30047	BraA09g052390.3C,BraA01g005710.3C,BraA09g000640.3C,BraA09g016210.3C,BraA01g029220.3C,BraA06g002420.3C,BraA09g018870.3C,BraA06g013630.3C,BraA07g032280.3C,BraA01g018000.3C,BraA04g028470.3C,BraA09g060590.3C,BraA06g007860.3C,BraA02g039110.3C,BraA01g029150.3C,BraA03g065130.3C,BraA03g053810.3C,BraA09g060570.3C,BraA01g029400.3C,BraA09g060580.3C,BraA04g029630.3C
GO:0005244	voltage-gated ion channel activity	molecular_function	0.21352	0.82985	16	6512	60	30047	BraA03g048260.3C,BraA10g004800.3C,BraA06g000470.3C,BraA07g020310.3C,BraA01g044710.3C,BraA01g040400.3C,BraA06g032950.3C,BraA04g015430.3C,BraA01g009560.3C,BraA03g026130.3C,BraA01g030320.3C,BraA02g016460.3C,BraA01g031680.3C,BraA01g021540.3C,BraA08g009320.3C,BraA09g052160.3C
GO:0022832	voltage-gated channel activity	molecular_function	0.21352	0.82985	16	6512	60	30047	BraA02g016460.3C,BraA01g021540.3C,BraA01g031680.3C,BraA04g015430.3C,BraA03g026130.3C,BraA01g009560.3C,BraA01g030320.3C,BraA08g009320.3C,BraA09g052160.3C,BraA01g040400.3C,BraA06g032950.3C,BraA01g044710.3C,BraA06g000470.3C,BraA07g020310.3C,BraA10g004800.3C,BraA03g048260.3C
GO:0042886	amide transport	biological_process	0.21422	0.82985	6	6512	19	30047	BraA04g001980.3C,BraA10g002640.3C,BraA03g038960.3C,BraA09g049520.3C,BraA09g032420.3C,BraA03g035240.3C
GO:0015937	coenzyme A biosynthetic process	biological_process	0.21423	0.82985	6	6512	19	30047	BraA04g016160.3C,BraA08g016880.3C,BraA09g003270.3C,BraA10g013540.3C,BraA01g005820.3C,BraA04g003740.3C
GO:0033866	nucleoside bisphosphate biosynthetic process	biological_process	0.21423	0.82985	6	6512	19	30047	BraA09g003270.3C,BraA08g016880.3C,BraA04g016160.3C,BraA04g003740.3C,BraA01g005820.3C,BraA10g013540.3C
GO:0034030	ribonucleoside bisphosphate biosynthetic process	biological_process	0.21423	0.82985	6	6512	19	30047	BraA04g003740.3C,BraA10g013540.3C,BraA01g005820.3C,BraA09g003270.3C,BraA08g016880.3C,BraA04g016160.3C
GO:0034033	purine nucleoside bisphosphate biosynthetic process	biological_process	0.21423	0.82985	6	6512	19	30047	BraA10g013540.3C,BraA01g005820.3C,BraA04g003740.3C,BraA04g016160.3C,BraA08g016880.3C,BraA09g003270.3C
GO:0071495	cellular response to endogenous stimulus	biological_process	0.21425	0.82985	6	6512	19	30047	BraA03g035790.3C,BraA04g006550.3C,BraA09g012560.3C,BraA04g015640.3C,BraA01g021460.3C,BraA06g003690.3C
GO:0098589	membrane region	cellular_component	0.21425	0.82985	6	6512	19	30047	BraA01g021460.3C,BraA07g008870.3C,BraA03g033700.3C,BraA03g000680.3C,BraA05g037780.3C,BraA05g035740.3C
GO:0050664	oxidoreductase activity, acting on NAD(P)H, oxygen as acceptor	molecular_function	0.2143	0.82985	6	6512	19	30047	BraA06g035640.3C,BraA02g026930.3C,BraA09g056050.3C,BraA04g025650.3C,BraA09g061670.3C,BraA06g014680.3C
GO:0005787	signal peptidase complex	cellular_component	0.21519	0.82985	8	6512	27	30047	BraA07g015270.3C,BraA02g037390.3C,BraA01g012760.3C,BraA09g063500.3C,BraA05g016030.3C,BraA07g041580.3C,BraA07g026260.3C,BraA04g008210.3C
GO:0006465	signal peptide processing	biological_process	0.21519	0.82985	8	6512	27	30047	BraA04g008210.3C,BraA07g026260.3C,BraA07g041580.3C,BraA05g016030.3C,BraA09g063500.3C,BraA01g012760.3C,BraA02g037390.3C,BraA07g015270.3C
GO:0004620	phospholipase activity	molecular_function	0.21521	0.82985	8	6512	27	30047	BraA06g044450.3C,BraA04g028280.3C,BraA09g046090.3C,BraA04g008590.3C,BraA08g018260.3C,BraA01g041300.3C,BraA10g015950.3C,BraA05g037790.3C
GO:0007029	endoplasmic reticulum organization	biological_process	0.21554	0.82985	7	6512	23	30047	BraA01g018370.3C,BraA09g013990.3C,BraA03g045910.3C,BraA03g047800.3C,BraA04g014630.3C,BraA03g020410.3C,BraA02g008550.3C
GO:0040029	regulation of gene expression, epigenetic	biological_process	0.21557	0.82985	7	6512	23	30047	BraA01g018050.3C,BraA09g046270.3C,BraA03g054880.3C,BraA09g023700.3C,BraA01g033050.3C,BraA03g032300.3C,BraA05g026590.3C
GO:0030119	AP-type membrane coat adaptor complex	cellular_component	0.21559	0.82985	7	6512	23	30047	BraA01g006340.3C,BraA09g028850.3C,BraA03g056890.3C,BraA03g051280.3C,BraA08g017160.3C,BraA09g052790.3C,BraA03g004720.3C
GO:1901617	organic hydroxy compound biosynthetic process	biological_process	0.2156	0.82985	7	6512	23	30047	BraA01g000710.3C,BraA08g000040.3C,BraA10g017620.3C,BraA04g014260.3C,BraA07g001140.3C,BraA04g011800.3C,BraA07g004180.3C
GO:0097351	toxin-antitoxin pair type II binding	molecular_function	0.21618	0.82985	1	6512	1	30047	BraA10g018430.3C
GO:0015109	chromate transmembrane transporter activity	molecular_function	0.21663	0.82985	1	6512	1	30047	BraA05g014160.3C
GO:0015703	chromate transport	biological_process	0.21663	0.82985	1	6512	1	30047	BraA05g014160.3C
GO:0035792	other organism postsynaptic membrane	cellular_component	0.21664	0.82985	1	6512	1	30047	BraA03g026940.3C
GO:0034641	cellular nitrogen compound metabolic process	biological_process	0.21665	0.82985	1580	6512	7178	30047	BraA10g004470.3C,BraA03g032310.3C,BraA09g013190.3C,BraA01g016930.3C,BraA04g001860.3C,BraA02g011980.3C,BraA09g052030.3C,BraA10g009990.3C,BraA07g008290.3C,BraA09g054830.3C,BraA05g005570.3C,BraA01g012760.3C,BraA09g048120.3C,BraA07g019630.3C,BraA10g021650.3C,BraA03g019590.3C,BraA10g020220.3C,BraA04g025280.3C,BraA05g016730.3C,BraA02g034700.3C,BraA09g059160.3C,BraA02g017140.3C,BraA07g016790.3C,BraA08g0…
GO:0015066	alpha-amylase inhibitor activity	molecular_function	0.21667	0.82985	1	6512	1	30047	BraA04g012480.3C
GO:0046417	chorismate metabolic process	biological_process	0.21668	0.82985	1	6512	1	30047	BraA08g027550.3C
GO:0000229	cytoplasmic chromosome	cellular_component	0.2167	0.82985	1	6512	1	30047	BraA06g017840.3C
GO:0000262	mitochondrial chromosome	cellular_component	0.2167	0.82985	1	6512	1	30047	BraA06g017840.3C
GO:0042645	mitochondrial nucleoid	cellular_component	0.2167	0.82985	1	6512	1	30047	BraA06g017840.3C
GO:0017134	fibroblast growth factor binding	molecular_function	0.21671	0.82985	1	6512	1	30047	BraA03g058360.3C
GO:0050852	T cell receptor signaling pathway	biological_process	0.21671	0.82985	1	6512	1	30047	BraA01g019060.3C
GO:0009887	organ morphogenesis	biological_process	0.21672	0.82985	1	6512	1	30047	BraA04g025500.3C
GO:0034505	tooth mineralization	biological_process	0.21672	0.82985	1	6512	1	30047	BraA04g025500.3C
GO:0042475	odontogenesis of dentin-containing tooth	biological_process	0.21672	0.82985	1	6512	1	30047	BraA04g025500.3C
GO:0042476	odontogenesis	biological_process	0.21672	0.82985	1	6512	1	30047	BraA04g025500.3C
GO:0042481	regulation of odontogenesis	biological_process	0.21672	0.82985	1	6512	1	30047	BraA04g025500.3C
GO:0042482	positive regulation of odontogenesis	biological_process	0.21672	0.82985	1	6512	1	30047	BraA04g025500.3C
GO:0042487	regulation of odontogenesis of dentin-containing tooth	biological_process	0.21672	0.82985	1	6512	1	30047	BraA04g025500.3C
GO:0042488	positive regulation of odontogenesis of dentin-containing tooth	biological_process	0.21672	0.82985	1	6512	1	30047	BraA04g025500.3C
GO:0070166	enamel mineralization	biological_process	0.21672	0.82985	1	6512	1	30047	BraA04g025500.3C
GO:0070169	positive regulation of biomineral tissue development	biological_process	0.21672	0.82985	1	6512	1	30047	BraA04g025500.3C
GO:0070170	regulation of tooth mineralization	biological_process	0.21672	0.82985	1	6512	1	30047	BraA04g025500.3C
GO:0070172	positive regulation of tooth mineralization	biological_process	0.21672	0.82985	1	6512	1	30047	BraA04g025500.3C
GO:0070173	regulation of enamel mineralization	biological_process	0.21672	0.82985	1	6512	1	30047	BraA04g025500.3C
GO:0070175	positive regulation of enamel mineralization	biological_process	0.21672	0.82985	1	6512	1	30047	BraA04g025500.3C
GO:0097186	amelogenesis	biological_process	0.21672	0.82985	1	6512	1	30047	BraA04g025500.3C
GO:2000027	regulation of organ morphogenesis	biological_process	0.21672	0.82985	1	6512	1	30047	BraA04g025500.3C
GO:0000012	single strand break repair	biological_process	0.21672	0.82985	1	6512	1	30047	BraA04g002180.3C
GO:0019700	organic phosphonate catabolic process	biological_process	0.21674	0.82985	1	6512	1	30047	BraA03g007870.3C
GO:0042916	alkylphosphonate transport	biological_process	0.21674	0.82985	1	6512	1	30047	BraA03g007870.3C
GO:0004560	alpha-L-fucosidase activity	molecular_function	0.21674	0.82985	1	6512	1	30047	BraA04g020290.3C
GO:0015928	fucosidase activity	molecular_function	0.21674	0.82985	1	6512	1	30047	BraA04g020290.3C
GO:0016999	antibiotic metabolic process	biological_process	0.21674	0.82985	1	6512	1	30047	BraA02g020530.3C
GO:0017000	antibiotic biosynthetic process	biological_process	0.21674	0.82985	1	6512	1	30047	BraA02g020530.3C
GO:0017144	drug metabolic process	biological_process	0.21674	0.82985	1	6512	1	30047	BraA02g020530.3C
GO:0008488	gamma-glutamyl carboxylase activity	molecular_function	0.21674	0.82985	1	6512	1	30047	BraA07g004240.3C
GO:0017187	peptidyl-glutamic acid carboxylation	biological_process	0.21674	0.82985	1	6512	1	30047	BraA07g004240.3C
GO:0018200	peptidyl-glutamic acid modification	biological_process	0.21674	0.82985	1	6512	1	30047	BraA07g004240.3C
GO:0018214	protein carboxylation	biological_process	0.21674	0.82985	1	6512	1	30047	BraA07g004240.3C
GO:0031341	regulation of cell killing	biological_process	0.21675	0.82985	1	6512	1	30047	BraA02g021350.3C
GO:0031342	negative regulation of cell killing	biological_process	0.21675	0.82985	1	6512	1	30047	BraA02g021350.3C
GO:0040001	establishment of mitotic spindle localization	biological_process	0.21675	0.82985	1	6512	1	30047	BraA06g022030.3C
GO:0051293	establishment of spindle localization	biological_process	0.21675	0.82985	1	6512	1	30047	BraA06g022030.3C
GO:0051653	spindle localization	biological_process	0.21675	0.82985	1	6512	1	30047	BraA06g022030.3C
GO:0030282	bone mineralization	biological_process	0.21675	0.82985	1	6512	1	30047	BraA07g006110.3C
GO:0030500	regulation of bone mineralization	biological_process	0.21675	0.82985	1	6512	1	30047	BraA07g006110.3C
GO:0046848	hydroxyapatite binding	molecular_function	0.21675	0.82985	1	6512	1	30047	BraA07g006110.3C
GO:0008028	monocarboxylic acid transmembrane transporter activity	molecular_function	0.21675	0.82985	1	6512	1	30047	BraA02g006850.3C
GO:0015128	gluconate transmembrane transporter activity	molecular_function	0.21675	0.82985	1	6512	1	30047	BraA02g006850.3C
GO:0015649	2-keto-3-deoxygluconate:proton symporter activity	molecular_function	0.21675	0.82985	1	6512	1	30047	BraA02g006850.3C
GO:0042752	regulation of circadian rhythm	biological_process	0.21675	0.82985	1	6512	1	30047	BraA10g010290.3C
GO:0042754	negative regulation of circadian rhythm	biological_process	0.21675	0.82985	1	6512	1	30047	BraA10g010290.3C
GO:0042873	aldonate transport	biological_process	0.21675	0.82985	1	6512	1	30047	BraA02g006850.3C
GO:0042879	aldonate transmembrane transporter activity	molecular_function	0.21675	0.82985	1	6512	1	30047	BraA02g006850.3C
GO:0046411	2-keto-3-deoxygluconate transport	biological_process	0.21675	0.82985	1	6512	1	30047	BraA02g006850.3C
GO:0009913	epidermal cell differentiation	biological_process	0.21675	0.82985	1	6512	1	30047	BraA07g004990.3C
GO:0030216	keratinocyte differentiation	biological_process	0.21675	0.82985	1	6512	1	30047	BraA07g004990.3C
GO:0043588	skin development	biological_process	0.21675	0.82985	1	6512	1	30047	BraA07g004990.3C
GO:0006516	glycoprotein catabolic process	biological_process	0.21675	0.82985	1	6512	1	30047	BraA06g034370.3C
GO:0000737	DNA catabolic process, endonucleolytic	biological_process	0.21675	0.82985	1	6512	1	30047	BraA09g050700.3C
GO:0006309	apoptotic DNA fragmentation	biological_process	0.21675	0.82985	1	6512	1	30047	BraA09g050700.3C
GO:0006921	cellular component disassembly involved in execution phase of apoptosis	biological_process	0.21675	0.82985	1	6512	1	30047	BraA09g050700.3C
GO:0030262	apoptotic nuclear changes	biological_process	0.21675	0.82985	1	6512	1	30047	BraA09g050700.3C
GO:0097194	execution phase of apoptosis	biological_process	0.21675	0.82985	1	6512	1	30047	BraA09g050700.3C
GO:0008658	penicillin binding	molecular_function	0.21675	0.82985	1	6512	1	30047	BraA10g001550.3C
GO:0033293	monocarboxylic acid binding	molecular_function	0.21675	0.82985	1	6512	1	30047	BraA10g001550.3C
GO:0043487	regulation of RNA stability	biological_process	0.21675	0.82985	1	6512	1	30047	BraA05g038890.3C
GO:0043488	regulation of mRNA stability	biological_process	0.21675	0.82985	1	6512	1	30047	BraA05g038890.3C
GO:0043489	RNA stabilization	biological_process	0.21675	0.82985	1	6512	1	30047	BraA05g038890.3C
GO:0048255	mRNA stabilization	biological_process	0.21675	0.82985	1	6512	1	30047	BraA05g038890.3C
GO:0008285	negative regulation of cell proliferation	biological_process	0.21675	0.82985	1	6512	1	30047	BraA07g017960.3C
GO:0004448	isocitrate dehydrogenase activity	molecular_function	0.21675	0.82985	1	6512	1	30047	BraA02g017650.3C
GO:0004450	isocitrate dehydrogenase (NADP+) activity	molecular_function	0.21675	0.82985	1	6512	1	30047	BraA02g017650.3C
GO:0019911	structural constituent of myelin sheath	molecular_function	0.21675	0.82985	1	6512	1	30047	BraA09g056660.3C
GO:0050795	regulation of behavior	biological_process	0.21675	0.82985	1	6512	1	30047	BraA02g029940.3C
GO:0050920	regulation of chemotaxis	biological_process	0.21675	0.82985	1	6512	1	30047	BraA02g029940.3C
GO:0002143	tRNA wobble position uridine thiolation	biological_process	0.21675	0.82985	1	6512	1	30047	BraA09g063500.3C
GO:0003980	UDP-glucose:glycoprotein glucosyltransferase activity	molecular_function	0.21675	0.82985	1	6512	1	30047	BraA07g035790.3C
GO:0005540	hyaluronic acid binding	molecular_function	0.21675	0.82985	1	6512	1	30047	BraA07g025380.3C
GO:0007532	regulation of mating-type specific transcription, DNA-templated	biological_process	0.21675	0.82985	1	6512	1	30047	BraA07g022340.3C
GO:0008301	DNA binding, bending	molecular_function	0.21675	0.82985	1	6512	1	30047	BraA07g022340.3C
GO:0008772	[isocitrate dehydrogenase (NADP+)] kinase activity	molecular_function	0.21675	0.82985	1	6512	1	30047	BraA05g028270.3C
GO:0045895	positive regulation of mating-type specific transcription, DNA-templated	biological_process	0.21675	0.82985	1	6512	1	30047	BraA07g022340.3C
GO:0005753	mitochondrial proton-transporting ATP synthase complex	cellular_component	0.21768	0.83272	15	6512	56	30047	BraA03g003840.3C,BraA08g015270.3C,BraA03g003850.3C,BraA04g024340.3C,BraA08g002470.3C,BraA10g030210.3C,BraA03g018230.3C,BraA07g034110.3C,BraA04g029220.3C,BraA08g004440.3C,BraA08g019520.3C,BraA01g027730.3C,BraA06g040370.3C,BraA10g017840.3C,BraA01g016310.3C
GO:0008236	serine-type peptidase activity	molecular_function	0.21881	0.83569	98	6512	420	30047	BraA08g002980.3C,BraA06g009990.3C,BraA06g002810.3C,BraA03g010520.3C,BraA04g019670.3C,BraA09g003210.3C,BraA02g042740.3C,BraA03g045110.3C,BraA04g013830.3C,BraA10g002550.3C,BraA10g029210.3C,BraA05g033010.3C,BraA06g009680.3C,BraA09g058160.3C,BraA09g051500.3C,BraA09g027960.3C,BraA03g064010.3C,BraA09g042220.3C,BraA05g019630.3C,BraA05g006440.3C,BraA08g025230.3C,BraA07g016790.3C,BraA09g034060.3C,BraA03g0…
[truncated: 2,514 more rows]
