# Supplementary material for: Transcriptome and Small RNA Combined Sequencing Analysis of Cold Tolerance in Non-heading Chinese Cabbage
Source: Front Genet. 2021 Jul 21;12:605292. doi: 10.3389/fgene.2021.605292 (PMC8334874; doi:10.3389/fgene.2021.605292)
Supplement: Supplementary Figure 1 — Classification diagram of KEGG pathway types. (A) KEGG pathway types from C2 vs. C1. (B) KEGG pathway types from C4 vs. C3. (C) KEGG pathway types from C3 vs. C1. (D) KEGG pathway types from C4 vs. C2. X-axis, the number of genes in this pathway and their ratio to the total number of genes; Y-axis, the name of the KEGG metabolic pathway. C1: BcL.1-25, C2: BcL.1-4, C3: BcL.2-25, C4: BcL.2-4. [file Data_Sheet_1.zip › 2021-04-30ú1⁄4Additional files, Article Manuscript ID 605292, Proof/TABLE S26.xls]

## Sheet: 16.4 KEGG enrichment analysis o
TABLE S26. KEGG enrichment analysis of differential miRNA target genes between C4 and C2 groups.
pathway_term	rich_factor	qvalue	gene_number
Mismatch repair	1	0.000441675	39
Homologous recombination	0.839286	0.000585511	47
DNA replication	0.8	0.0036329	40
Plant-pathogen interaction	0.52439	0.0410763	86
Nucleotide excision repair	0.623188	0.052077	43
Inositol phosphate metabolism	0.6	0.108787	39
mRNA surveillance pathway	0.491228	0.369911	56
Circadian rhythm - plant	0.611111	0.391825	22
Phosphatidylinositol signaling system	0.530303	0.391825	35
Endocytosis	0.470085	0.47417	55
Ribosome biogenesis in eukaryotes	0.475248	0.500394	48
RNA degradation	0.45045	0.708822	50
Glucosinolate biosynthesis	0.631579	0.708822	12
ABC transporters	0.583333	0.708822	14
Lipoic acid metabolism	1	0.708822	5
Starch and sucrose metabolism	0.414894	0.781138	78
Biotin metabolism	0.642857	0.803361	9
Alanine, aspartate and glutamate metabolism	0.479167	0.859254	23
2-Oxocarboxylic acid metabolism	0.445946	0.862163	33
Pyrimidine metabolism	0.422414	0.862163	49
