# Supplementary material for: Transcriptome and Small RNA Combined Sequencing Analysis of Cold Tolerance in Non-heading Chinese Cabbage
Source: Front Genet. 2021 Jul 21;12:605292. doi: 10.3389/fgene.2021.605292 (PMC8334874; doi:10.3389/fgene.2021.605292)
Supplement: Supplementary Figure 1 — Classification diagram of KEGG pathway types. (A) KEGG pathway types from C2 vs. C1. (B) KEGG pathway types from C4 vs. C3. (C) KEGG pathway types from C3 vs. C1. (D) KEGG pathway types from C4 vs. C2. X-axis, the number of genes in this pathway and their ratio to the total number of genes; Y-axis, the name of the KEGG metabolic pathway. C1: BcL.1-25, C2: BcL.1-4, C3: BcL.2-25, C4: BcL.2-4. [file Data_Sheet_1.zip › 2021-04-30ú1⁄4Additional files, Article Manuscript ID 605292, Proof/TABLE S3.xls]

## Sheet: 3. KEGG enrichment analysis of 
TABLE S3. KEGG enrichment analysis of differentially expressed genes between C2 and C1 groups.
#Kegg_pathway	ko_id	Cluster_frequency	Genome_frequency	P-value	Corrected_P-value	rich_factor
Ribosome biogenesis in eukaryotes	ko03008	74 out of 1586 4.66582597730139%	170 out of 9044 1.8796992481203%	1.0667e-12	1.28004e-10	2.48222
Ribosome	ko03010	287 out of 1586 18.0958385876419%	651 out of 9044 7.19814241486068%	1.84819e-12	2.21783e-10	2.51396
Other glycan degradation	ko00511	13 out of 1586 0.819672131147541%	23 out of 9044 0.254312251216276%	2.81464e-05	0.00337757	3.22309
Glycosphingolipid biosynthesis - ganglio series	ko00604	5 out of 1586 0.315258511979823%	5 out of 9044 0.0552852720035383%	0.000164988	0.0197986	5.7024
Glycosaminoglycan degradation	ko00531	7 out of 1586 0.441361916771753%	11 out of 9044 0.121627598407784%	0.000859925	0.103191	3.6288
Flavone and flavonol biosynthesis	ko00944	1 out of 1586 0.0630517023959647%	2 out of 9044 0.0221141088014153%	0.319993	1	2.8512
Glycosphingolipid biosynthesis - globo series	ko00603	6 out of 1586 0.378310214375788%	17 out of 9044 0.18796992481203%	0.0622177	1	2.01261
Monobactam biosynthesis	ko00261	8 out of 1586 0.504413619167718%	23 out of 9044 0.254312251216276%	0.0361226	1	1.98344
Flavonoid biosynthesis	ko00941	16 out of 1586 1.00882723833544%	51 out of 9044 0.56390977443609%	0.0113008	1	1.78899
Vitamin B6 metabolism	ko00750	8 out of 1586 0.504413619167718%	26 out of 9044 0.287483414418399%	0.0710987	1	1.75458
Ascorbate and aldarate metabolism	ko00053	19 out of 1586 1.19798234552333%	65 out of 9044 0.718708536045997%	0.0136438	1	1.66685
Monoterpenoid biosynthesis	ko00902	2 out of 1586 0.126103404791929%	7 out of 9044 0.0773993808049536%	0.354668	1	1.62926
Linoleic acid metabolism	ko00591	6 out of 1586 0.378310214375788%	21 out of 9044 0.232198142414861%	0.148014	1	1.62926
Arachidonic acid metabolism	ko00590	9 out of 1586 0.567465321563682%	32 out of 9044 0.353825740822645%	0.0940257	1	1.6038
Sphingolipid metabolism	ko00600	11 out of 1586 0.693568726355612%	41 out of 9044 0.453339230429014%	0.0910144	1	1.52991
Galactose metabolism	ko00052	26 out of 1586 1.63934426229508%	97 out of 9044 1.07253427686864%	0.0144908	1	1.52848
Alanine, aspartate and glutamate metabolism	ko00250	26 out of 1586 1.63934426229508%	102 out of 9044 1.12781954887218%	0.02704	1	1.45355
Fatty acid elongation	ko00062	14 out of 1586 0.882723833543506%	55 out of 9044 0.608137992038921%	0.089263	1	1.45152
beta-Alanine metabolism	ko00410	20 out of 1586 1.26103404791929%	79 out of 9044 0.873507297655905%	0.0513958	1	1.44364
alpha-Linolenic acid metabolism	ko00592	21 out of 1586 1.32408575031526%	83 out of 9044 0.917735515258735%	0.0470089	1	1.44277
Riboflavin metabolism	ko00740	3 out of 1586 0.189155107187894%	12 out of 9044 0.132684652808492%	0.353595	1	1.4256
Histidine metabolism	ko00340	9 out of 1586 0.567465321563682%	38 out of 9044 0.420168067226891%	0.210915	1	1.35057
Ether lipid metabolism	ko00565	11 out of 1586 0.693568726355612%	47 out of 9044 0.51968155683326%	0.189535	1	1.3346
Sulfur metabolism	ko00920	18 out of 1586 1.13493064312736%	77 out of 9044 0.851393188854489%	0.116627	1	1.33303
Selenocompound metabolism	ko00450	8 out of 1586 0.504413619167718%	35 out of 9044 0.386996904024768%	0.262169	1	1.3034
Purine metabolism	ko00230	66 out of 1586 4.16141235813367%	290 out of 9044 3.20654577620522%	0.0125761	1	1.29779
Glutathione metabolism	ko00480	37 out of 1586 2.33291298865069%	164 out of 9044 1.81335692171605%	0.0576619	1	1.28652
Biosynthesis of unsaturated fatty acids	ko01040	12 out of 1586 0.756620428751576%	54 out of 9044 0.597080937638213%	0.22756	1	1.2672
Lysine biosynthesis	ko00300	6 out of 1586 0.378310214375788%	27 out of 9044 0.298540468819107%	0.332252	1	1.2672
Cutin, suberine and wax biosynthesis	ko00073	13 out of 1586 0.819672131147541%	59 out of 9044 0.652366209641751%	0.22468	1	1.25646
Carbon fixation in photosynthetic organisms	ko00710	31 out of 1586 1.95460277427491%	141 out of 9044 1.55904467049978%	0.101032	1	1.25372
Nitrogen metabolism	ko00910	19 out of 1586 1.19798234552333%	87 out of 9044 0.961963732861566%	0.177655	1	1.24535
Fatty acid degradation	ko00071	19 out of 1586 1.19798234552333%	88 out of 9044 0.973020787262273%	0.191508	1	1.2312
Glycine, serine and threonine metabolism	ko00260	30 out of 1586 1.89155107187894%	139 out of 9044 1.53693056169836%	0.125955	1	1.23073
Carbon metabolism	ko01200	111 out of 1586 6.99873896595208%	520 out of 9044 5.74966828836798%	0.0122252	1	1.21724
One carbon pool by folate	ko00670	9 out of 1586 0.567465321563682%	43 out of 9044 0.475453339230429%	0.336548	1	1.19352
Glyoxylate and dicarboxylate metabolism	ko00630	32 out of 1586 2.01765447667087%	153 out of 9044 1.69172932330827%	0.158207	1	1.19266
Tryptophan metabolism	ko00380	20 out of 1586 1.26103404791929%	97 out of 9044 1.07253427686864%	0.246995	1	1.17575
Cyanoamino acid metabolism	ko00460	23 out of 1586 1.45018915510719%	112 out of 9044 1.23839009287926%	0.233371	1	1.17103
Amino sugar and nucleotide sugar metabolism	ko00520	57 out of 1586 3.59394703656999%	278 out of 9044 3.07386112339673%	0.108681	1	1.1692
Glycolysis / Gluconeogenesis	ko00010	48 out of 1586 3.02648171500631%	238 out of 9044 2.63157894736842%	0.159585	1	1.15006
RNA degradation	ko03018	45 out of 1586 2.83732660781841%	226 out of 9044 2.49889429455993%	0.192931	1	1.13543
Fructose and mannose metabolism	ko00051	24 out of 1586 1.51324085750315%	121 out of 9044 1.33790358248563%	0.285545	1	1.13105
Plant hormone signal transduction	ko04075	114 out of 1586 7.18789407313997%	585 out of 9044 6.46837682441398%	0.110896	1	1.11124
Nicotinate and nicotinamide metabolism	ko00760	6 out of 1586 0.378310214375788%	31 out of 9044 0.342768686421937%	0.467319	1	1.10369
Circadian rhythm - plant	ko04712	15 out of 1586 0.94577553593947%	78 out of 9044 0.862450243255197%	0.391504	1	1.09661
Limonene and pinene degradation	ko00903	15 out of 1586 0.94577553593947%	78 out of 9044 0.862450243255197%	0.391504	1	1.09661
Pyruvate metabolism	ko00620	32 out of 1586 2.01765447667087%	169 out of 9044 1.86864219371959%	0.345129	1	1.07974
Citrate cycle (TCA cycle)	ko00020	21 out of 1586 1.32408575031526%	112 out of 9044 1.23839009287926%	0.405214	1	1.0692
Stilbenoid, diarylheptanoid and gingerol biosynthesis	ko00945	17 out of 1586 1.0718789407314%	91 out of 9044 1.0061919504644%	0.429042	1	1.06528
Phenylalanine metabolism	ko00360	17 out of 1586 1.0718789407314%	91 out of 9044 1.0061919504644%	0.429042	1	1.06528
Protein processing in endoplasmic reticulum	ko04141	72 out of 1586 4.53972257250946%	398 out of 9044 4.40070765148165%	0.404247	1	1.03159
Tropane, piperidine and pyridine alkaloid biosynthesis	ko00960	13 out of 1586 0.819672131147541%	73 out of 9044 0.807164971251659%	0.523932	1	1.0155
Biosynthesis of amino acids	ko01230	87 out of 1586 5.48549810844893%	489 out of 9044 5.40689960194604%	0.458991	1	1.01454
Pentose phosphate pathway	ko00030	19 out of 1586 1.19798234552333%	108 out of 9044 1.19416187527643%	0.533843	1	1.0032
Sesquiterpenoid and triterpenoid biosynthesis	ko00909	7 out of 1586 0.441361916771753%	41 out of 9044 0.453339230429014%	0.595396	1	0.97358
Photosynthesis	ko00195	17 out of 1586 1.0718789407314%	100 out of 9044 1.10570544007077%	0.597763	1	0.969407
Glycerolipid metabolism	ko00561	20 out of 1586 1.26103404791929%	118 out of 9044 1.3047324192835%	0.605138	1	0.966508
Other types of O-glycan biosynthesis	ko00514	1 out of 1586 0.0630517023959647%	6 out of 9044 0.0663423264042459%	0.685647	1	0.950399
Brassinosteroid biosynthesis	ko00905	3 out of 1586 0.189155107187894%	18 out of 9044 0.199026979212738%	0.634935	1	0.950399
Starch and sucrose metabolism	ko00500	70 out of 1586 4.41361916771753%	421 out of 9044 4.65501990269792%	0.712019	1	0.948142
Propanoate metabolism	ko00640	10 out of 1586 0.630517023959647%	61 out of 9044 0.674480318443167%	0.645409	1	0.934819
Valine, leucine and isoleucine degradation	ko00280	15 out of 1586 0.94577553593947%	92 out of 9044 1.0172490048651%	0.664959	1	0.929738
Arginine biosynthesis	ko00220	11 out of 1586 0.693568726355612%	68 out of 9044 0.75187969924812%	0.665623	1	0.922446
RNA polymerase	ko03020	13 out of 1586 0.819672131147541%	81 out of 9044 0.89562140645732%	0.682944	1	0.915199
Cysteine and methionine metabolism	ko00270	32 out of 1586 2.01765447667087%	203 out of 9044 2.24458204334365%	0.775507	1	0.8989
Spliceosome	ko03040	55 out of 1586 3.46784363177806%	353 out of 9044 3.9031402034498%	0.85524	1	0.888475
Lysine degradation	ko00310	9 out of 1586 0.567465321563682%	58 out of 9044 0.641309155241044%	0.709849	1	0.884855
Carotenoid biosynthesis	ko00906	9 out of 1586 0.567465321563682%	59 out of 9044 0.652366209641751%	0.729443	1	0.869857
Phenylpropanoid biosynthesis	ko00940	50 out of 1586 3.15258511979823%	328 out of 9044 3.62671384343211%	0.883567	1	0.869268
Tyrosine metabolism	ko00350	12 out of 1586 0.756620428751576%	79 out of 9044 0.873507297655905%	0.752606	1	0.866187
Plant-pathogen interaction	ko04626	51 out of 1586 3.2156368221942%	338 out of 9044 3.73728438743919%	0.901372	1	0.860421
RNA transport	ko03013	51 out of 1586 3.2156368221942%	338 out of 9044 3.73728438743919%	0.901372	1	0.860421
Pyrimidine metabolism	ko00240	34 out of 1586 2.1437578814628%	228 out of 9044 2.52100840336134%	0.874964	1	0.850357
Arginine and proline metabolism	ko00330	15 out of 1586 0.94577553593947%	103 out of 9044 1.13887660327289%	0.822556	1	0.830446
Fatty acid metabolism	ko01212	20 out of 1586 1.26103404791929%	138 out of 9044 1.52587350729766%	0.856425	1	0.826434
Thiamine metabolism	ko00730	2 out of 1586 0.126103404791929%	14 out of 9044 0.154798761609907%	0.732773	1	0.814628
Taurine and hypotaurine metabolism	ko00430	5 out of 1586 0.315258511979823%	35 out of 9044 0.386996904024768%	0.759679	1	0.814628
Phosphatidylinositol signaling system	ko04070	19 out of 1586 1.19798234552333%	134 out of 9044 1.48164528969483%	0.875612	1	0.808549
Peroxisome	ko04146	24 out of 1586 1.51324085750315%	171 out of 9044 1.89075630252101%	0.909113	1	0.800336
Glycerophospholipid metabolism	ko00564	23 out of 1586 1.45018915510719%	168 out of 9044 1.85758513931889%	0.926677	1	0.780685
Protein export	ko03060	15 out of 1586 0.94577553593947%	110 out of 9044 1.21627598407784%	0.889445	1	0.777599
Ubiquinone and other terpenoid-quinone biosynthesis	ko00130	11 out of 1586 0.693568726355612%	82 out of 9044 0.906678460858027%	0.873572	1	0.764956
Pentose and glucuronate interconversions	ko00040	25 out of 1586 1.57629255989912%	189 out of 9044 2.08978328173375%	0.956654	1	0.754285
Inositol phosphate metabolism	ko00562	17 out of 1586 1.0718789407314%	130 out of 9044 1.43741707209199%	0.932732	1	0.745698
2-Oxocarboxylic acid metabolism	ko01210	19 out of 1586 1.19798234552333%	146 out of 9044 1.61432994250332%	0.944949	1	0.742093
Pantothenate and CoA biosynthesis	ko00770	7 out of 1586 0.441361916771753%	55 out of 9044 0.608137992038921%	0.871224	1	0.725759
Steroid biosynthesis	ko00100	10 out of 1586 0.630517023959647%	79 out of 9044 0.873507297655905%	0.906724	1	0.721822
Isoquinoline alkaloid biosynthesis	ko00950	6 out of 1586 0.378310214375788%	48 out of 9044 0.530738611233967%	0.869546	1	0.712799
Endocytosis	ko04144	36 out of 1586 2.26986128625473%	310 out of 9044 3.42768686421937%	0.998655	1	0.662214
Regulation of autophagy	ko04140	8 out of 1586 0.504413619167718%	69 out of 9044 0.762936753648828%	0.934711	1	0.661147
Base excision repair	ko03410	7 out of 1586 0.441361916771753%	61 out of 9044 0.674480318443167%	0.928672	1	0.654373
Terpenoid backbone biosynthesis	ko00900	11 out of 1586 0.693568726355612%	97 out of 9044 1.07253427686864%	0.965762	1	0.646663
C5-Branched dibasic acid metabolism	ko00660	2 out of 1586 0.126103404791929%	18 out of 9044 0.199026979212738%	0.85014	1	0.6336
AGE-RAGE signaling pathway in diabetic complications	ko04933	5 out of 1586 0.315258511979823%	45 out of 9044 0.497567448031844%	0.915863	1	0.6336
Ubiquitin mediated proteolysis	ko04120	26 out of 1586 1.63934426229508%	254 out of 9044 2.80849181777974%	0.999647	1	0.58371
ABC transporters	ko02010	6 out of 1586 0.378310214375788%	59 out of 9044 0.652366209641751%	0.960199	1	0.579905
Porphyrin and chlorophyll metabolism	ko00860	8 out of 1586 0.504413619167718%	79 out of 9044 0.873507297655905%	0.977041	1	0.577458
Valine, leucine and isoleucine biosynthesis	ko00290	5 out of 1586 0.315258511979823%	50 out of 9044 0.552852720035383%	0.95319	1	0.57024
Fatty acid biosynthesis	ko00061	8 out of 1586 0.504413619167718%	82 out of 9044 0.906678460858027%	0.983557	1	0.556331
SNARE interactions in vesicular transport	ko04130	7 out of 1586 0.441361916771753%	74 out of 9044 0.818222025652366%	0.983006	1	0.539416
Phenylalanine, tyrosine and tryptophan biosynthesis	ko00400	9 out of 1586 0.567465321563682%	97 out of 9044 1.07253427686864%	0.992809	1	0.529088
Phagosome	ko04145	17 out of 1586 1.0718789407314%	189 out of 9044 2.08978328173375%	0.999739	1	0.512914
Glucosinolate biosynthesis	ko00966	2 out of 1586 0.126103404791929%	23 out of 9044 0.254312251216276%	0.930386	1	0.495861
Biotin metabolism	ko00780	3 out of 1586 0.189155107187894%	37 out of 9044 0.409111012826183%	0.969154	1	0.462356
Diterpenoid biosynthesis	ko00904	4 out of 1586 0.252206809583859%	50 out of 9044 0.552852720035383%	0.9836	1	0.456192
mRNA surveillance pathway	ko03015	21 out of 1586 1.32408575031526%	269 out of 9044 2.97434763379036%	0.999999	1	0.445168
Nucleotide excision repair	ko03420	16 out of 1586 1.00882723833544%	207 out of 9044 2.28881026094648%	0.999988	1	0.440765
Aminoacyl-tRNA biosynthesis	ko00970	9 out of 1586 0.567465321563682%	123 out of 9044 1.36001769128704%	0.99971	1	0.417248
Butanoate metabolism	ko00650	3 out of 1586 0.189155107187894%	41 out of 9044 0.453339230429014%	0.982921	1	0.417248
Mismatch repair	ko03430	12 out of 1586 0.756620428751576%	166 out of 9044 1.83547103051747%	0.999969	1	0.412221
Zeatin biosynthesis	ko00908	2 out of 1586 0.126103404791929%	30 out of 9044 0.33171163202123%	0.977463	1	0.38016
Oxidative phosphorylation	ko00190	17 out of 1586 1.0718789407314%	257 out of 9044 2.84166298098187%	1	1	0.377201
DNA replication	ko03030	12 out of 1586 0.756620428751576%	185 out of 9044 2.04555506413092%	0.999998	1	0.369885
Folate biosynthesis	ko00790	2 out of 1586 0.126103404791929%	32 out of 9044 0.353825740822645%	0.98381	1	0.3564
Homologous recombination	ko03440	10 out of 1586 0.630517023959647%	189 out of 9044 2.08978328173375%	1	1	0.301714
Photosynthesis - antenna proteins	ko00196	2 out of 1586 0.126103404791929%	38 out of 9044 0.420168067226891%	0.994101	1	0.300126
Proteasome	ko03050	6 out of 1586 0.378310214375788%	120 out of 9044 1.32684652808492%	0.999992	1	0.28512
N-Glycan biosynthesis	ko00510	4 out of 1586 0.252206809583859%	80 out of 9044 0.884564352056612%	0.999819	1	0.28512
Basal transcription factors	ko03022	3 out of 1586 0.189155107187894%	89 out of 9044 0.984077841662981%	0.999994	1	0.192216
