# Supplementary material for: Transcriptome and Small RNA Combined Sequencing Analysis of Cold Tolerance in Non-heading Chinese Cabbage
Source: Front Genet. 2021 Jul 21;12:605292. doi: 10.3389/fgene.2021.605292 (PMC8334874; doi:10.3389/fgene.2021.605292)
Supplement: Supplementary Figure 1 — Classification diagram of KEGG pathway types. (A) KEGG pathway types from C2 vs. C1. (B) KEGG pathway types from C4 vs. C3. (C) KEGG pathway types from C3 vs. C1. (D) KEGG pathway types from C4 vs. C2. X-axis, the number of genes in this pathway and their ratio to the total number of genes; Y-axis, the name of the KEGG metabolic pathway. C1: BcL.1-25, C2: BcL.1-4, C3: BcL.2-25, C4: BcL.2-4. [file Data_Sheet_1.zip › 2021-04-30ú1⁄4Additional files, Article Manuscript ID 605292, Proof/TABLE S4.xls]

## Sheet: 4. GO_class
TABLE S4. GO enrichment analysis of differentially expressed genes between C4 and C3 groups.
#Total_gene	38689	869
#GO_classify1	GO_classify2	GO_ID	AllGene_number	Selected_gene_number	Selected_gene_ID
biological process	cellular process	GO:0009987	22139	552	evm.TU.BraA08001892;evm.TU.BraA02001980;evm.TU.BraA09001995;evm.TU.BraA03002732;evm.TU.BraA03000538;evm.TU.BraA07002386;evm.TU.BraA01004346;evm.TU.BraA10001413;evm.TU.BraA06002731;evm.TU.BraA01000952;evm.TU.BraA09000043;evm.TU.BraA08002128;evm.TU.BraA05000266;evm.TU.BraA10000605;evm.TU.BraA06001729;evm.TU.BraA09001723;evm.TU.BraA08002463;evm.TU.BraA10001141;evm.TU.BraA02000324;evm.TU.BraA03000165…
biological process	metabolic process	GO:0008152	20482	534	evm.TU.BraA07001663;evm.TU.BraA05003912;evm.TU.BraA05004658;evm.TU.BraA03001480;evm.TU.BraA03002429;evm.TU.BraA01004415;evm.TU.BraA09000647;evm.TU.BraA09006082;evm.TU.BraA03003082;evm.TU.BraA05001347;evm.TU.BraA03000922;evm.TU.BraA03005988;evm.TU.BraA03000072;evm.TU.BraA06001977;evm.TU.BraA03005619;evm.TU.BraA10002793;evm.TU.BraA02000662;evm.TU.BraA01002002;evm.TU.BraA06001790;evm.TU.BraA09002055…
biological process	single-organism process	GO:0044699	19857	518	evm.TU.BraA08001778;evm.TU.BraA02004243;evm.TU.BraA03004411;evm.TU.BraA08000867;evm.TU.BraA01000006;evm.TU.BraA07002467;evm.TU.BraA08003348;evm.TU.BraA06004437;evm.TU.BraA09003744;evm.TU.BraA09002044;evm.TU.BraA03003191;evm.TU.BraA07000249;evm.TU.BraA01002074;Brassica_rapa_newGene_4079;evm.TU.BraA09001497;evm.TU.BraA09000731;evm.TU.BraA05001097;evm.TU.BraA09000766;evm.TU.BraA09000187;evm.TU.BraA0…
biological process	response to stimulus	GO:0050896	13560	406	evm.TU.BraA02000004;evm.TU.BraA09006122;evm.TU.BraA02002017;evm.TU.BraA03004553;evm.TU.BraA05004697;evm.TU.BraA04000032;evm.TU.BraA04002213;evm.TU.BraA02001672;evm.TU.BraA03000738;evm.TU.BraA04002856;evm.TU.BraA09001657;evm.TU.BraA06003250;evm.TU.BraA06002737;evm.TU.BraA05004269;evm.TU.BraA03005351;evm.TU.BraA04002667;evm.TU.BraA07003931;evm.TU.BraA06003724;evm.TU.BraA10000294;evm.TU.BraA07004167…
biological process	biological regulation	GO:0065007	12828	274	evm.TU.BraA01003185;evm.TU.BraA01002304;evm.TU.BraA05002485;evm.TU.BraA05000991;evm.TU.BraA09005771;evm.TU.BraA03000838;evm.TU.BraA07001611;evm.TU.BraA03001710;evm.TU.BraA07003530;evm.TU.BraA09000730;evm.TU.BraA07003172;evm.TU.BraA01003574;evm.TU.BraA07001554;evm.TU.BraA05002429;evm.TU.BraA10000605;evm.TU.BraA03003246;evm.TU.BraA10002276;evm.TU.BraA06001490;evm.TU.BraA02000611;evm.TU.BraA09000043…
biological process	developmental process	GO:0032502	7897	173	evm.TU.BraA02002017;evm.TU.BraA02000004;evm.TU.BraA10003174;evm.TU.BraA10003038;evm.TU.BraA06001385;evm.TU.BraA01000082;evm.TU.BraA09001553;evm.TU.BraA04000032;evm.TU.BraA02004332;evm.TU.BraA04002856;evm.TU.BraA03000738;evm.TU.BraA04002213;evm.TU.BraA03004553;evm.TU.BraA07004087;evm.TU.BraA09001021;evm.TU.BraA03005794;evm.TU.BraA05004269;evm.TU.BraA05002040;evm.TU.BraA05001640;evm.TU.BraA06003250…
biological process	localization	GO:0051179	7879	210	evm.TU.BraA07001554;evm.TU.BraA05002429;evm.TU.BraA09002240;evm.TU.BraA06001280;evm.TU.BraA09000730;evm.TU.BraA10000041;evm.TU.BraA09004086;evm.TU.BraA03003246;evm.TU.BraA10002276;evm.TU.BraA03006026;evm.TU.BraA04002378;evm.TU.BraA06002057;evm.TU.BraA07003754;evm.TU.BraA04002527;evm.TU.BraA02001931;evm.TU.BraA03003159;evm.TU.BraA05000977;evm.TU.BraA09001549;evm.TU.BraA03003001;evm.TU.BraA08002858…
biological process	cellular component organization or biogenesis	GO:0071840	7275	167	evm.TU.BraA05002618;evm.TU.BraA02003930;evm.TU.BraA06003389;evm.TU.BraA05002672;evm.TU.BraA05001605;evm.TU.BraA06000723;evm.TU.BraA05003879;evm.TU.BraA02000395;evm.TU.BraA03003662;evm.TU.BraA02004342;evm.TU.BraA05002460;evm.TU.BraA10000217;evm.TU.BraA04000603;evm.TU.BraA05001518;evm.TU.BraA08002213;evm.TU.BraA06002590;evm.TU.BraA05000580;evm.TU.BraA05001414;evm.TU.BraA09005693;evm.TU.BraA01002251…
biological process	multicellular organismal process	GO:0032501	5364	115	evm.TU.BraSca001014;evm.TU.BraA07003150;evm.TU.BraA09001183;evm.TU.BraA01002726;evm.TU.BraA10002024;evm.TU.BraA08003681;evm.TU.BraA10002321;evm.TU.BraA02002689;evm.TU.BraA02002917;evm.TU.BraA01000234;evm.TU.BraA05003912;evm.TU.BraA03006026;evm.TU.BraA05004658;evm.TU.BraA06003807;evm.TU.BraA01002304;evm.TU.BraA01003185;evm.TU.BraA03002350;evm.TU.BraA03004323;evm.TU.BraA08003400;evm.TU.BraA03003001…
biological process	reproduction	GO:0000003	4800	93	evm.TU.BraA06001279;evm.TU.BraA10002692;evm.TU.BraA01001899;evm.TU.BraA03006322;evm.TU.BraA09004924;evm.TU.BraA05003365;evm.TU.BraA05004356;evm.TU.BraA02004049;evm.TU.BraA02002063;evm.TU.BraA07002065;evm.TU.BraA10002261;evm.TU.BraA04002765;evm.TU.BraA03000026;evm.TU.BraA04000045;evm.TU.BraA08001342;evm.TU.BraA01000355;evm.TU.BraA06001278;evm.TU.BraA08002434;evm.TU.BraA03003530;evm.TU.BraA04001357…
biological process	reproductive process	GO:0022414	4791	93	evm.TU.BraA01002304;evm.TU.BraA01003185;evm.TU.BraA10000640;evm.TU.BraA03003001;Brassica_rapa_newGene_1815;evm.TU.BraA09001549;evm.TU.BraA09002007;evm.TU.BraA03001099;evm.TU.BraA03000838;evm.TU.BraA03005988;evm.TU.BraA07000066;evm.TU.BraA03005619;evm.TU.BraA06001158;evm.TU.BraA09004086;evm.TU.BraA09000730;evm.TU.BraA01002726;evm.TU.BraA01002128;evm.TU.BraA10002024;evm.TU.BraA02002689;evm.TU.BraA0…
biological process	signaling	GO:0023052	3656	76	evm.TU.BraA04000397;evm.TU.BraA02003930;evm.TU.BraA02001417;evm.TU.BraA08000867;evm.TU.BraA07002467;evm.TU.BraSca000724;evm.TU.BraA09004176;evm.TU.BraA03001747;evm.TU.BraA05003396;evm.TU.BraA06000723;evm.TU.BraA05002460;evm.TU.BraA02004542;evm.TU.BraA06001282;evm.TU.BraA05001414;evm.TU.BraA09000766;evm.TU.BraA05004716;evm.TU.BraA08001342;evm.TU.BraA06001278;evm.TU.BraA02000682;evm.TU.BraA03001260…
biological process	multi-organism process	GO:0051704	3341	109	evm.TU.BraA08000867;evm.TU.BraA03004554;evm.TU.BraA02001417;evm.TU.BraA03003794;evm.TU.BraA04000397;evm.TU.BraA01000006;evm.TU.BraA07002467;evm.TU.BraA05003753;evm.TU.BraA03000416;evm.TU.BraA06000723;evm.TU.BraA06004204;evm.TU.BraA05003396;evm.TU.BraSca000724;evm.TU.BraSca000233;evm.TU.BraA09002274;evm.TU.BraA08000284;evm.TU.BraA08003123;evm.TU.BraA05003585;evm.TU.BraA06001282;evm.TU.BraA05004623…
biological process	growth	GO:0040007	1700	36	evm.TU.BraA04001469;evm.TU.BraA03005794;evm.TU.BraA05000580;evm.TU.BraA05001414;evm.TU.BraA01002074;evm.TU.BraA09001211;evm.TU.BraA05002460;evm.TU.BraA06004481;evm.TU.BraA09005843;evm.TU.BraA06004437;evm.TU.BraA03002264;evm.TU.BraA09004914;evm.TU.BraA06002205;evm.TU.BraA06000723;evm.TU.BraA06002204;evm.TU.BraA01000006;evm.TU.BraA05000266;evm.TU.BraA09000043;evm.TU.BraA04002213;evm.TU.BraA05003745…
biological process	immune system process	GO:0002376	1511	30	evm.TU.BraA04000397;evm.TU.BraA06000701;evm.TU.BraA05004716;evm.TU.BraA02001417;evm.TU.BraA08002301;evm.TU.BraA09004103;evm.TU.BraA05003753;evm.TU.BraA10001986;evm.TU.BraA01004096;evm.TU.BraA10000365;evm.TU.BraA10003111;evm.TU.BraA05001478;evm.TU.BraA03000072;evm.TU.BraA09005733;evm.TU.BraA09001726;evm.TU.BraA08003123;evm.TU.BraA08000284;evm.TU.BraA09004346;evm.TU.BraA07001554;evm.TU.BraA05003181…
biological process	detoxification	GO:0098754	716	17	evm.TU.BraA10001298;evm.TU.BraA03002607;evm.TU.BraA03002709;evm.TU.BraA03006504;evm.TU.BraA07001554;evm.TU.BraA04000800;evm.TU.BraSca001004;evm.TU.BraA09006121;evm.TU.BraA09006122;evm.TU.BraA06001158;evm.TU.BraA06001385;Brassica_rapa_newGene_3257;evm.TU.BraA06004155;evm.TU.BraA09006671;evm.TU.BraA09005814;evm.TU.BraA01000355;evm.TU.BraA03004027
biological process	rhythmic process	GO:0048511	256	9	evm.TU.BraA03000838;evm.TU.BraA06000723;evm.TU.BraA06001279;evm.TU.BraA05001641;evm.TU.BraA01002304;evm.TU.BraA06001282;evm.TU.BraA06001278;evm.TU.BraA10000294;evm.TU.BraA08003426
biological process	biological adhesion	GO:0022610	222	0
biological process	biological phase	GO:0044848	171	5	evm.TU.BraA10002024;evm.TU.BraA02004342;evm.TU.BraA10003037;evm.TU.BraA10003038;evm.TU.BraA08002213
biological process	locomotion	GO:0040011	52	1	evm.TU.BraA05003365
biological process	cell killing	GO:0001906	13	0
biological process	behavior	GO:0007610	4	1	evm.TU.BraA09001183
cellular component	cell part	GO:0044464	32832	741	evm.TU.BraA03003014;evm.TU.BraA02000004;evm.TU.BraA02002017;evm.TU.BraA04003187;evm.TU.BraA07000794;evm.TU.BraA06004930;evm.TU.BraA05004697;evm.TU.BraA10001773;evm.TU.BraA03004553;evm.TU.BraA03000738;evm.TU.BraA04002856;evm.TU.BraA04002213;evm.TU.BraA02001672;evm.TU.BraA04000879;evm.TU.BraA06002737;evm.TU.BraA09001657;evm.TU.BraA06003250;evm.TU.BraA01002297;evm.TU.BraA09003769;evm.TU.BraA03005810…
cellular component	cell	GO:0005623	32816	741	evm.TU.BraA05002669;evm.TU.BraA07001407;evm.TU.BraA05000581;evm.TU.BraA05001370;evm.TU.BraA03000172;evm.TU.BraA02000742;evm.TU.BraA03001657;evm.TU.BraA05001678;evm.TU.BraA03006018;evm.TU.BraA06000822;evm.TU.BraA05000475;evm.TU.BraA07001019;evm.TU.BraA07003686;Brassica_rapa_newGene_4277;evm.TU.BraA05000399;evm.TU.BraA03004554;evm.TU.BraA07001188;evm.TU.BraA07000352;evm.TU.BraA04000397;evm.TU.BraA0…
cellular component	organelle	GO:0043226	26331	552	evm.TU.BraA05004658;evm.TU.BraA05003912;evm.TU.BraA03001480;evm.TU.BraA07001663;evm.TU.BraA09000999;evm.TU.BraA10000341;evm.TU.BraA09000647;evm.TU.BraA07002517;evm.TU.BraA01004415;evm.TU.BraA03005619;evm.TU.BraA02000662;evm.TU.BraA03002351;evm.TU.BraA06001977;evm.TU.BraA05001347;evm.TU.BraA03000922;evm.TU.BraA03005988;evm.TU.BraA03000072;evm.TU.BraA09002055;evm.TU.BraA06001790;Brassica_rapa_newGe…
cellular component	membrane	GO:0016020	11595	327	evm.TU.BraA03000949;evm.TU.BraA08002213;evm.TU.BraA06002590;evm.TU.BraA03000116;evm.TU.BraA08003146;evm.TU.BraA05003536;evm.TU.BraA05003585;evm.TU.BraA05002672;evm.TU.BraA05001959;evm.TU.BraA02002146;Brassica_rapa_newGene_3129;evm.TU.BraA09003280;evm.TU.BraA05002618;evm.TU.BraA02001417;evm.TU.BraA03003794;evm.TU.BraA09003453;evm.TU.BraA05000783;evm.TU.BraA03002411;evm.TU.BraA01004567;evm.TU.BraA0…
cellular component	organelle part	GO:0044422	7053	183	evm.TU.BraA05003460;evm.TU.BraA05003695;evm.TU.BraA03005378;evm.TU.BraA06001158;evm.TU.BraA03001710;evm.TU.BraA01003185;evm.TU.BraA08003400;evm.TU.BraA09001549;evm.TU.BraA05002485;evm.TU.BraA03003001;evm.TU.BraA09000515;evm.TU.BraA10001141;evm.TU.BraA08002463;evm.TU.BraA08000208;evm.TU.BraA06002057;evm.TU.BraA01001424;evm.TU.BraA03003246;evm.TU.BraA09001194;evm.TU.BraA10002276;evm.TU.BraA02000324…
cellular component	membrane part	GO:0044425	4388	108	evm.TU.BraA09005705;evm.TU.BraA02001839;Brassica_rapa_newGene_5352;evm.TU.BraA07004144;evm.TU.BraA03005810;evm.TU.BraA06002737;evm.TU.BraA01002297;evm.TU.BraA09004891;evm.TU.BraA05000941;evm.TU.BraA03003783;evm.TU.BraA03000590;evm.TU.BraA04002667;evm.TU.BraA08003496;evm.TU.BraA02002237;evm.TU.BraA06003176;evm.TU.BraA06004930;evm.TU.BraA04002837;evm.TU.BraA05003496;evm.TU.BraA10003174;evm.TU.BraA1…
cellular component	extracellular region	GO:0005576	3996	140	evm.TU.BraA02002880;evm.TU.BraA05003695;evm.TU.BraA03006540;evm.TU.BraA09005771;evm.TU.BraA10002799;evm.TU.BraA04000471;Brassica_rapa_newGene_5023;evm.TU.BraA06001124;evm.TU.BraA02001089;evm.TU.BraA03006504;evm.TU.BraA10002489;evm.TU.BraA07001554;evm.TU.BraA01002128;evm.TU.BraA05002429;Brassica_rapa_newGene_5403;evm.TU.BraA08003681;evm.TU.BraA07003172;evm.TU.BraA01004212;evm.TU.BraA06004390;evm.T…
cellular component	macromolecular complex	GO:0032991	3794	79	evm.TU.BraA09001194;evm.TU.BraA05004658;evm.TU.BraA10000535;evm.TU.BraA07001554;evm.TU.BraA10000041;evm.TU.BraA01002726;evm.TU.BraA02000662;evm.TU.BraA02000716;evm.TU.BraA03003281;evm.TU.BraA05003695;evm.TU.BraA09001549;Brassica_rapa_newGene_868;evm.TU.BraA09002007;evm.TU.BraA03003001;evm.TU.BraA03003901;Brassica_rapa_newGene_1815;evm.TU.BraA06001790;evm.TU.BraA08003400;evm.TU.BraA04001487;evm.TU…
cellular component	cell junction	GO:0030054	2362	93	evm.TU.BraA03004692;evm.TU.BraA06004204;evm.TU.BraA05001605;evm.TU.BraA07001996;evm.TU.BraA01000006;evm.TU.BraA05000399;evm.TU.BraA02001417;evm.TU.BraA04001469;evm.TU.BraA08000011;evm.TU.BraA09000766;evm.TU.BraA02004464;evm.TU.BraA06000822;evm.TU.BraA05000580;evm.TU.BraA06001282;evm.TU.BraA01002074;Brassica_rapa_newGene_4079;evm.TU.BraSca000846;evm.TU.BraA10000217;evm.TU.BraA06004481;evm.TU.BraA0…
cellular component	membrane-enclosed lumen	GO:0031974	542	9	evm.TU.BraA03000055;evm.TU.BraA02000324;evm.TU.BraA02001391;evm.TU.BraA08002213;evm.TU.BraA03004356;evm.TU.BraA03000416;evm.TU.BraA09003005;Brassica_rapa_newGene_1815;evm.TU.BraA08002406
cellular component	supramolecular complex	GO:0099080	268	3	evm.TU.BraA05001605;evm.TU.BraA01002726;evm.TU.BraA09006254
cellular component	extracellular region part	GO:0044421	106	3	evm.TU.BraA06003250;Brassica_rapa_newGene_5403;evm.TU.BraA09004176
cellular component	nucleoid	GO:0009295	46	3	evm.TU.BraA06004204;evm.TU.BraA06003807;evm.TU.BraA02004049
cellular component	virion	GO:0019012	1	0
cellular component	virion part	GO:0044423	1	0
molecular function	binding	GO:0005488	17993	429	evm.TU.BraA06001294;evm.TU.BraA08001761;evm.TU.BraA09004094;evm.TU.BraA06004355;evm.TU.BraA01003904;evm.TU.BraA03001864;evm.TU.BraA01001469;evm.TU.BraA03004027;evm.TU.BraA10002487;evm.TU.BraA05003396;evm.TU.BraA06001620;evm.TU.BraA03001747;evm.TU.BraA03001194;evm.TU.BraA04000679;evm.TU.BraA03000088;evm.TU.BraA02004542;evm.TU.BraA06001282;evm.TU.BraA10002743;evm.TU.BraA08003123;evm.TU.BraA02002469…
molecular function	catalytic activity	GO:0003824	15106	433	evm.TU.BraA03006439;evm.TU.BraA03005496;evm.TU.BraA09005513;evm.TU.BraA02002880;evm.TU.BraA03005621;evm.TU.BraA06001158;evm.TU.BraA08003453;evm.TU.BraA09006613;Brassica_rapa_newGene_5023;evm.TU.BraA04001487;evm.TU.BraA05000977;evm.TU.BraA09001549;evm.TU.BraA06001124;evm.TU.BraA04002527;evm.TU.BraA03006026;evm.TU.BraSca000558;evm.TU.BraSca001014;evm.TU.BraA10000041;evm.TU.BraA07003150;evm.TU.BraA0…
molecular function	nucleic acid binding transcription factor activity	GO:0001071	3024	50	evm.TU.BraA06003421;evm.TU.BraA07001611;evm.TU.BraA07000066;evm.TU.BraA04001357;evm.TU.BraA05001478;evm.TU.BraA07002933;evm.TU.BraA08003116;evm.TU.BraA03000838;evm.TU.BraA08001342;evm.TU.BraA01004293;evm.TU.BraA08003426;evm.TU.BraA03006354;evm.TU.BraA03004323;evm.TU.BraA06004632;evm.TU.BraA03004750;evm.TU.BraA03002709;evm.TU.BraA02002917;evm.TU.BraA10000341;evm.TU.BraA10002692;evm.TU.BraA09002477…
molecular function	transporter activity	GO:0005215	2523	66	evm.TU.BraA09006483;evm.TU.BraA09003280;evm.TU.BraA07002579;evm.TU.BraA09002274;evm.TU.BraA05003396;evm.TU.BraA09000675;Brassica_rapa_newGene_4079;evm.TU.BraA06002248;evm.TU.BraA10000021;evm.TU.BraA05004623;evm.TU.BraA02002742;evm.TU.BraA03003826;evm.TU.BraA06003314;evm.TU.BraA06003582;evm.TU.BraA03005827;evm.TU.BraA09001162;evm.TU.BraA03000979;Brassica_rapa_newGene_5324;evm.TU.BraA09002287;Brass…
molecular function	structural molecule activity	GO:0005198	929	10	evm.TU.BraA02004034;evm.TU.BraA09000654;evm.TU.BraA08000225;Brassica_rapa_newGene_868;evm.TU.BraA08001674;evm.TU.BraA06004204;evm.TU.BraA05001605;evm.TU.BraA05000484;evm.TU.BraA03003610;evm.TU.BraA03004692
molecular function	electron carrier activity	GO:0009055	746	31	evm.TU.BraA04002667;evm.TU.BraA09006486;evm.TU.BraA05001526;evm.TU.BraA10000041;evm.TU.BraA08003123;evm.TU.BraA03005908;evm.TU.BraA01001424;evm.TU.BraA05000413;evm.TU.BraA03004184;evm.TU.BraA08003487;evm.TU.BraA06001726;evm.TU.BraA06003412;evm.TU.BraA01000258;evm.TU.BraA03002503;evm.TU.BraA06001225;evm.TU.BraA01004714;evm.TU.BraA01003904;evm.TU.BraA03004408;evm.TU.BraA04000045;evm.TU.BraA04002213…
molecular function	signal transducer activity	GO:0004871	540	13	evm.TU.BraA02002063;evm.TU.BraA08002647;evm.TU.BraA04002973;evm.TU.BraA06002731;evm.TU.BraA06002737;evm.TU.BraA01003989;evm.TU.BraA01002726;evm.TU.BraA03001712;evm.TU.BraA01003574;evm.TU.BraA02001279;evm.TU.BraA10000294;evm.TU.BraA02003367;evm.TU.BraA03001260
molecular function	molecular function regulator	GO:0098772	534	13	evm.TU.BraA03002208;evm.TU.BraA05001070;evm.TU.BraA10000558;evm.TU.BraA06004481;evm.TU.BraA07003530;evm.TU.BraA01004714;evm.TU.BraA02003356;evm.TU.BraA09000187;evm.TU.BraA04003097;evm.TU.BraA09000780;evm.TU.BraA06000723;evm.TU.BraA04000259;evm.TU.BraA04003129
molecular function	molecular transducer activity	GO:0060089	256	12	evm.TU.BraA05004623;evm.TU.BraA02001279;evm.TU.BraA03001260;evm.TU.BraA10000294;evm.TU.BraA01002726;evm.TU.BraA09002287;evm.TU.BraA06002731;evm.TU.BraA06002737;evm.TU.BraA02000955;evm.TU.BraA09005705;evm.TU.BraA02002063;evm.TU.BraA08002647
molecular function	antioxidant activity	GO:0016209	253	8	evm.TU.BraA09006671;evm.TU.BraA03006504;evm.TU.BraA06001158;Brassica_rapa_newGene_3257;evm.TU.BraSca001004;evm.TU.BraA07001554;evm.TU.BraA01000355;evm.TU.BraA09005814
molecular function	transcription factor activity, protein binding	GO:0000988	138	1	evm.TU.BraA06003389
molecular function	nutrient reservoir activity	GO:0045735	101	5	evm.TU.BraA06001282;evm.TU.BraA06003724;evm.TU.BraA02004103;evm.TU.BraA06001278;evm.TU.BraA06001279
molecular function	metallochaperone activity	GO:0016530	10	0
molecular function	protein tag	GO:0031386	7	0
molecular function	translation regulator activity	GO:0045182	6	0
