# Supplementary material for: Transcriptome and Small RNA Combined Sequencing Analysis of Cold Tolerance in Non-heading Chinese Cabbage
Source: Front Genet. 2021 Jul 21;12:605292. doi: 10.3389/fgene.2021.605292 (PMC8334874; doi:10.3389/fgene.2021.605292)
Supplement: Supplementary Figure 1 — Classification diagram of KEGG pathway types. (A) KEGG pathway types from C2 vs. C1. (B) KEGG pathway types from C4 vs. C3. (C) KEGG pathway types from C3 vs. C1. (D) KEGG pathway types from C4 vs. C2. X-axis, the number of genes in this pathway and their ratio to the total number of genes; Y-axis, the name of the KEGG metabolic pathway. C1: BcL.1-25, C2: BcL.1-4, C3: BcL.2-25, C4: BcL.2-4. [file Data_Sheet_1.zip › 2021-04-30ú1⁄4Additional files, Article Manuscript ID 605292, Proof/TABLE S5.xls]

## Sheet: 4. KEGG_enrichment
TABLE S5. KEGG enrichment analysis of differentially expressed genes between C4 and C3 groups.
#Kegg_pathway	ko_id	Cluster_frequency	Genome_frequency	P-value	Corrected_P-value	rich_factor
Flavonoid biosynthesis	ko00941	11 out of 251 4.38247011952191%	51 out of 9044 0.56390977443609%	1.07837e-07	9.27398e-06	7.77158
Protein processing in endoplasmic reticulum	ko04141	26 out of 251 10.3585657370518%	398 out of 9044 4.40070765148165%	4.09674e-05	0.00352319	2.35384
Ribosome biogenesis in eukaryotes	ko03008	14 out of 251 5.57768924302789%	170 out of 9044 1.8796992481203%	0.000263663	0.022675	2.96733
Phenylpropanoid biosynthesis	ko00940	21 out of 251 8.36653386454183%	328 out of 9044 3.62671384343211%	0.000304059	0.0261491	2.30692
Glycine, serine and threonine metabolism	ko00260	11 out of 251 4.38247011952191%	139 out of 9044 1.53693056169836%	0.00164716	0.141656	2.85144
Anthocyanin biosynthesis	ko00942	2 out of 251 0.796812749003984%	3 out of 9044 0.033171163202123%	0.00225951	0.194318	24.0212
Amino sugar and nucleotide sugar metabolism	ko00520	15 out of 251 5.97609561752988%	278 out of 9044 3.07386112339673%	0.0105593	0.908103	1.94417
Monoterpenoid biosynthesis	ko00902	1 out of 251 0.398406374501992%	7 out of 9044 0.0773993808049536%	0.17888	1	5.14741
Indole alkaloid biosynthesis	ko00901	1 out of 251 0.398406374501992%	7 out of 9044 0.0773993808049536%	0.17888	1	5.14741
Lipoic acid metabolism	ko00785	1 out of 251 0.398406374501992%	7 out of 9044 0.0773993808049536%	0.17888	1	5.14741
Arachidonic acid metabolism	ko00590	3 out of 251 1.19521912350598%	32 out of 9044 0.353825740822645%	0.0580288	1	3.37799
Glycosaminoglycan degradation	ko00531	1 out of 251 0.398406374501992%	11 out of 9044 0.121627598407784%	0.266388	1	3.27562
Phenylalanine metabolism	ko00360	7 out of 251 2.78884462151394%	91 out of 9044 1.0061919504644%	0.0130599	1	2.77168
Cutin, suberine and wax biosynthesis	ko00073	4 out of 251 1.59362549800797%	59 out of 9044 0.652366209641751%	0.0806701	1	2.44284
Stilbenoid, diarylheptanoid and gingerol biosynthesis	ko00945	6 out of 251 2.39043824701195%	91 out of 9044 1.0061919504644%	0.040538	1	2.37573
Circadian rhythm - plant	ko04712	5 out of 251 1.99203187250996%	78 out of 9044 0.862450243255197%	0.065189	1	2.30974
Cyanoamino acid metabolism	ko00460	7 out of 251 2.78884462151394%	112 out of 9044 1.23839009287926%	0.0360319	1	2.25199
Ascorbate and aldarate metabolism	ko00053	4 out of 251 1.59362549800797%	65 out of 9044 0.718708536045997%	0.1059	1	2.21735
Glutathione metabolism	ko00480	10 out of 251 3.98406374501992%	164 out of 9044 1.81335692171605%	0.015896	1	2.19707
Glyoxylate and dicarboxylate metabolism	ko00630	9 out of 251 3.58565737051793%	153 out of 9044 1.69172932330827%	0.0265274	1	2.11952
Nitrogen metabolism	ko00910	5 out of 251 1.99203187250996%	87 out of 9044 0.961963732861566%	0.0938784	1	2.0708
Galactose metabolism	ko00052	5 out of 251 1.99203187250996%	97 out of 9044 1.07253427686864%	0.132091	1	1.85731
Tyrosine metabolism	ko00350	4 out of 251 1.59362549800797%	79 out of 9044 0.873507297655905%	0.176192	1	1.8244
Alanine, aspartate and glutamate metabolism	ko00250	5 out of 251 1.99203187250996%	102 out of 9044 1.12781954887218%	0.153458	1	1.76627
Ubiquinone and other terpenoid-quinone biosynthesis	ko00130	4 out of 251 1.59362549800797%	82 out of 9044 0.906678460858027%	0.192959	1	1.75765
Sesquiterpenoid and triterpenoid biosynthesis	ko00909	2 out of 251 0.796812749003984%	41 out of 9044 0.453339230429014%	0.315598	1	1.75765
Linoleic acid metabolism	ko00591	1 out of 251 0.398406374501992%	21 out of 9044 0.232198142414861%	0.446626	1	1.7158
Carbon metabolism	ko01200	23 out of 251 9.16334661354582%	520 out of 9044 5.74966828836798%	0.0178761	1	1.59372
Glucosinolate biosynthesis	ko00966	1 out of 251 0.398406374501992%	23 out of 9044 0.254312251216276%	0.476987	1	1.5666
Starch and sucrose metabolism	ko00500	18 out of 251 7.17131474103586%	421 out of 9044 4.65501990269792%	0.0450867	1	1.54056
Carbon fixation in photosynthetic organisms	ko00710	6 out of 251 2.39043824701195%	141 out of 9044 1.55904467049978%	0.19774	1	1.53327
Isoquinoline alkaloid biosynthesis	ko00950	2 out of 251 0.796812749003984%	48 out of 9044 0.530738611233967%	0.38645	1	1.50133
Purine metabolism	ko00230	12 out of 251 4.7808764940239%	290 out of 9044 3.20654577620522%	0.10884	1	1.49097
Fructose and mannose metabolism	ko00051	5 out of 251 1.99203187250996%	121 out of 9044 1.33790358248563%	0.245532	1	1.48892
Tropane, piperidine and pyridine alkaloid biosynthesis	ko00960	3 out of 251 1.19521912350598%	73 out of 9044 0.807164971251659%	0.330435	1	1.48076
Diterpenoid biosynthesis	ko00904	2 out of 251 0.796812749003984%	50 out of 9044 0.552852720035383%	0.406135	1	1.44127
Arginine and proline metabolism	ko00330	4 out of 251 1.59362549800797%	103 out of 9044 1.13887660327289%	0.320435	1	1.3993
Vitamin B6 metabolism	ko00750	1 out of 251 0.398406374501992%	26 out of 9044 0.287483414418399%	0.519445	1	1.38584
Steroid biosynthesis	ko00100	3 out of 251 1.19521912350598%	79 out of 9044 0.873507297655905%	0.376187	1	1.3683
Glycolysis / Gluconeogenesis	ko00010	9 out of 251 3.58565737051793%	238 out of 9044 2.63157894736842%	0.216331	1	1.36255
Spliceosome	ko03040	13 out of 251 5.1792828685259%	353 out of 9044 3.9031402034498%	0.182678	1	1.32695
Fatty acid elongation	ko00062	2 out of 251 0.796812749003984%	55 out of 9044 0.608137992038921%	0.453948	1	1.31025
alpha-Linolenic acid metabolism	ko00592	3 out of 251 1.19521912350598%	83 out of 9044 0.917735515258735%	0.406359	1	1.30236
Endocytosis	ko04144	11 out of 251 4.38247011952191%	310 out of 9044 3.42768686421937%	0.243089	1	1.27855
Peroxisome	ko04146	6 out of 251 2.39043824701195%	171 out of 9044 1.89075630252101%	0.338411	1	1.26428
Biosynthesis of amino acids	ko01230	17 out of 251 6.77290836653386%	489 out of 9044 5.40689960194604%	0.199786	1	1.25264
Carotenoid biosynthesis	ko00906	2 out of 251 0.796812749003984%	59 out of 9044 0.652366209641751%	0.49058	1	1.22142
Glycerolipid metabolism	ko00561	4 out of 251 1.59362549800797%	118 out of 9044 1.3047324192835%	0.415318	1	1.22142
Zeatin biosynthesis	ko00908	1 out of 251 0.398406374501992%	30 out of 9044 0.33171163202123%	0.570762	1	1.20106
Pentose and glucuronate interconversions	ko00040	6 out of 251 2.39043824701195%	189 out of 9044 2.08978328173375%	0.428006	1	1.14387
Folate biosynthesis	ko00790	1 out of 251 0.398406374501992%	32 out of 9044 0.353825740822645%	0.594335	1	1.126
RNA degradation	ko03018	7 out of 251 2.78884462151394%	226 out of 9044 2.49889429455993%	0.438437	1	1.11603
Phenylalanine, tyrosine and tryptophan biosynthesis	ko00400	3 out of 251 1.19521912350598%	97 out of 9044 1.07253427686864%	0.507713	1	1.11439
Arginine biosynthesis	ko00220	2 out of 251 0.796812749003984%	68 out of 9044 0.75187969924812%	0.567119	1	1.05976
Selenocompound metabolism	ko00450	1 out of 251 0.398406374501992%	35 out of 9044 0.386996904024768%	0.627299	1	1.02948
Taurine and hypotaurine metabolism	ko00430	1 out of 251 0.398406374501992%	35 out of 9044 0.386996904024768%	0.627299	1	1.02948
Pentose phosphate pathway	ko00030	3 out of 251 1.19521912350598%	108 out of 9044 1.19416187527643%	0.58069	1	1.00089
Plant-pathogen interaction	ko04626	9 out of 251 3.58565737051793%	338 out of 9044 3.73728438743919%	0.599061	1	0.959429
Histidine metabolism	ko00340	1 out of 251 0.398406374501992%	38 out of 9044 0.420168067226891%	0.657594	1	0.948207
Sulfur metabolism	ko00920	2 out of 251 0.796812749003984%	77 out of 9044 0.851393188854489%	0.635052	1	0.935893
RNA polymerase	ko03020	2 out of 251 0.796812749003984%	81 out of 9044 0.89562140645732%	0.662465	1	0.889676
Cysteine and methionine metabolism	ko00270	5 out of 251 1.99203187250996%	203 out of 9044 2.24458204334365%	0.669185	1	0.887485
Glycerophospholipid metabolism	ko00564	4 out of 251 1.59362549800797%	168 out of 9044 1.85758513931889%	0.690585	1	0.857902
Fatty acid degradation	ko00071	2 out of 251 0.796812749003984%	88 out of 9044 0.973020787262273%	0.706438	1	0.818906
Plant hormone signal transduction	ko04075	13 out of 251 5.1792828685259%	585 out of 9044 6.46837682441398%	0.834436	1	0.800708
Valine, leucine and isoleucine degradation	ko00280	2 out of 251 0.796812749003984%	92 out of 9044 1.0172490048651%	0.729362	1	0.783302
Ether lipid metabolism	ko00565	1 out of 251 0.398406374501992%	47 out of 9044 0.51968155683326%	0.734534	1	0.766636
Terpenoid backbone biosynthesis	ko00900	2 out of 251 0.796812749003984%	97 out of 9044 1.07253427686864%	0.755872	1	0.742925
Tryptophan metabolism	ko00380	2 out of 251 0.796812749003984%	97 out of 9044 1.07253427686864%	0.755872	1	0.742925
Valine, leucine and isoleucine biosynthesis	ko00290	1 out of 251 0.398406374501992%	50 out of 9044 0.552852720035383%	0.75614	1	0.720637
Biosynthesis of unsaturated fatty acids	ko01040	1 out of 251 0.398406374501992%	54 out of 9044 0.597080937638213%	0.782248	1	0.667257
Lysine degradation	ko00310	1 out of 251 0.398406374501992%	58 out of 9044 0.641309155241044%	0.80557	1	0.621239
Aminoacyl-tRNA biosynthesis	ko00970	2 out of 251 0.796812749003984%	123 out of 9044 1.36001769128704%	0.860317	1	0.585884
Inositol phosphate metabolism	ko00562	2 out of 251 0.796812749003984%	130 out of 9044 1.43741707209199%	0.880461	1	0.554337
2-Oxocarboxylic acid metabolism	ko01210	2 out of 251 0.796812749003984%	146 out of 9044 1.61432994250332%	0.916857	1	0.493587
Limonene and pinene degradation	ko00903	1 out of 251 0.398406374501992%	78 out of 9044 0.862450243255197%	0.889737	1	0.461947
Ubiquitin mediated proteolysis	ko04120	3 out of 251 1.19521912350598%	254 out of 9044 2.80849181777974%	0.974418	1	0.425573
Oxidative phosphorylation	ko00190	3 out of 251 1.19521912350598%	257 out of 9044 2.84166298098187%	0.976048	1	0.420606
Phagosome	ko04145	2 out of 251 0.796812749003984%	189 out of 9044 2.08978328173375%	0.969881	1	0.38129
Photosynthesis	ko00195	1 out of 251 0.398406374501992%	100 out of 9044 1.10570544007077%	0.941005	1	0.360319
Ribosome	ko03010	6 out of 251 2.39043824701195%	651 out of 9044 7.19814241486068%	0.999816	1	0.332091
Pyrimidine metabolism	ko00240	2 out of 251 0.796812749003984%	228 out of 9044 2.52100840336134%	0.988456	1	0.316069
mRNA surveillance pathway	ko03015	2 out of 251 0.796812749003984%	269 out of 9044 2.97434763379036%	0.995909	1	0.267895
Fatty acid metabolism	ko01212	1 out of 251 0.398406374501992%	138 out of 9044 1.52587350729766%	0.980044	1	0.261101
Pyruvate metabolism	ko00620	1 out of 251 0.398406374501992%	169 out of 9044 1.86864219371959%	0.991787	1	0.213206
RNA transport	ko03013	2 out of 251 0.796812749003984%	338 out of 9044 3.73728438743919%	0.999322	1	0.213206
