# Supplementary material for: Transcriptome and Small RNA Combined Sequencing Analysis of Cold Tolerance in Non-heading Chinese Cabbage
Source: Front Genet. 2021 Jul 21;12:605292. doi: 10.3389/fgene.2021.605292 (PMC8334874; doi:10.3389/fgene.2021.605292)
Supplement: Supplementary Figure 1 — Classification diagram of KEGG pathway types. (A) KEGG pathway types from C2 vs. C1. (B) KEGG pathway types from C4 vs. C3. (C) KEGG pathway types from C3 vs. C1. (D) KEGG pathway types from C4 vs. C2. X-axis, the number of genes in this pathway and their ratio to the total number of genes; Y-axis, the name of the KEGG metabolic pathway. C1: BcL.1-25, C2: BcL.1-4, C3: BcL.2-25, C4: BcL.2-4. [file Data_Sheet_1.zip › 2021-04-30ú1⁄4Additional files, Article Manuscript ID 605292, Proof/TABLE S6.xls]

## Sheet: 5. GO enrichment analysis of di
TABLE S6. GO enrichment analysis of differentially expressed genes between C3 and C1 groups.
#Total_gene	38689	1149
#GO_classify1	GO_classify2	GO_ID	AllGene_number	Selected_gene_number	Selected_gene_ID
biological process	cellular process	GO:0009987	22139	729	evm.TU.BraA01001498;evm.TU.BraA03005639;Brassica_rapa_newGene_2562;evm.TU.BraA02004368;evm.TU.BraA02001385;evm.TU.BraA09003227;evm.TU.BraA03001855;evm.TU.BraA08003734;evm.TU.BraA09000869;Brassica_rapa_newGene_5162;evm.TU.BraA01003783;evm.TU.BraA02002466;evm.TU.BraA06000269;evm.TU.BraA02003918;evm.TU.BraA07003386;evm.TU.BraA08003178;evm.TU.BraA01000159;evm.TU.BraA04001996;evm.TU.BraA04000717;evm.T…
biological process	metabolic process	GO:0008152	20482	695	evm.TU.BraA09002566;evm.TU.BraA06002131;evm.TU.BraA01004497;evm.TU.BraA03001942;evm.TU.BraA04000119;evm.TU.BraA06002283;evm.TU.BraA04000603;evm.TU.BraA03004456;evm.TU.BraA06004148;evm.TU.BraA02001957;Brassica_rapa_newGene_4903;evm.TU.BraA07002758;evm.TU.BraA02002731;Brassica_rapa_newGene_3955;evm.TU.BraA06003808;evm.TU.BraA02004136;evm.TU.BraA01003360;evm.TU.BraA03003303;evm.TU.BraA01003781;evm.T…
biological process	single-organism process	GO:0044699	19857	604	evm.TU.BraA02002468;evm.TU.BraA05004580;evm.TU.BraA07001516;evm.TU.BraA03000353;evm.TU.BraA06001935;evm.TU.BraA01003832;evm.TU.BraA05001417;evm.TU.BraA02001012;evm.TU.BraA10001413;evm.TU.BraSca000799;evm.TU.BraA05002364;evm.TU.BraA10001355;evm.TU.BraA03004343;evm.TU.BraA02003782;evm.TU.BraA09002287;evm.TU.BraA06000723;evm.TU.BraA02000277;evm.TU.BraA06003844;evm.TU.BraA10003038;evm.TU.BraA05003949…
biological process	response to stimulus	GO:0050896	13560	464	evm.TU.BraA09006789;evm.TU.BraA04002746;Brassica_rapa_newGene_4403;evm.TU.BraA09006082;evm.TU.BraA09002906;evm.TU.BraA01003072;evm.TU.BraA01003185;evm.TU.BraA09002905;evm.TU.BraA10003127;evm.TU.BraA06000881;evm.TU.BraA10002673;evm.TU.BraA06000512;evm.TU.BraA05002231;evm.TU.BraA08002590;evm.TU.BraA08001363;evm.TU.BraA08003317;evm.TU.BraA08002492;evm.TU.BraA03001657;evm.TU.BraA01001438;evm.TU.BraA0…
biological process	biological regulation	GO:0065007	12828	381	evm.TU.BraA08001778;evm.TU.BraA03006093;evm.TU.BraA03002936;evm.TU.BraA09000128;evm.TU.BraA09000373;evm.TU.BraA05001703;evm.TU.BraA03005914;evm.TU.BraA02002797;evm.TU.BraA04001756;evm.TU.BraA04001722;evm.TU.BraA02000683;evm.TU.BraA04000229;Brassica_rapa_newGene_2300;evm.TU.BraA05001790;evm.TU.BraA01002631;evm.TU.BraA03002475;evm.TU.BraA07003117;evm.TU.BraA03003892;evm.TU.BraA09002480;evm.TU.BraA0…
biological process	developmental process	GO:0032502	7897	217	evm.TU.BraA07002254;Brassica_rapa_newGene_2967;evm.TU.BraA08002492;evm.TU.BraA07002862;evm.TU.BraA08000450;evm.TU.BraA08001992;evm.TU.BraA06001944;evm.TU.BraA08002590;evm.TU.BraA02004078;evm.TU.BraA02002731;evm.TU.BraA07002758;evm.TU.BraA06004547;evm.TU.BraA06002102;evm.TU.BraA02001914;evm.TU.BraA10000621;evm.TU.BraA04000119;evm.TU.BraA09006789;evm.TU.BraA09005534;evm.TU.BraA06000377;evm.TU.BraA0…
biological process	localization	GO:0051179	7879	256	evm.TU.BraA03005112;evm.TU.BraA06004547;evm.TU.BraA02002287;evm.TU.BraA07004024;evm.TU.BraA06002102;evm.TU.BraA08003317;evm.TU.BraA08001363;evm.TU.BraA08002590;evm.TU.BraA01001438;evm.TU.BraA08002492;evm.TU.BraA10002673;evm.TU.BraA06000881;evm.TU.BraA09003055;evm.TU.BraA06000512;evm.TU.BraA03000223;evm.TU.BraA09006789;evm.TU.BraA01003185;evm.TU.BraA09000076;evm.TU.BraA07000083;evm.TU.BraA03004660…
biological process	cellular component organization or biogenesis	GO:0071840	7275	226	evm.TU.BraA06001280;evm.TU.BraA03000427;evm.TU.BraA03004266;evm.TU.BraA09005855;evm.TU.BraA09005368;evm.TU.BraA08002887;evm.TU.BraA10001819;Brassica_rapa_newGene_1120;evm.TU.BraA06001928;evm.TU.BraA03004420;evm.TU.BraA06002943;evm.TU.BraA02002570;evm.TU.BraA08001772;evm.TU.BraA05002623;evm.TU.BraA09005042;evm.TU.BraA05001848;evm.TU.BraA06001891;evm.TU.BraA10002102;evm.TU.BraA08002999;evm.TU.BraA0…
biological process	multicellular organismal process	GO:0032501	5364	155	evm.TU.BraA06000195;evm.TU.BraA06005020;evm.TU.BraA05000790;evm.TU.BraA09000661;evm.TU.BraA06002835;evm.TU.BraA06002295;Brassica_rapa_newGene_978;evm.TU.BraA10003038;evm.TU.BraA03004343;evm.TU.BraA10001355;evm.TU.BraA04002749;evm.TU.BraA03001940;evm.TU.BraA03001099;evm.TU.BraA06000723;evm.TU.BraA02002468;evm.TU.BraA05004580;evm.TU.BraA05002040;evm.TU.BraA03001569;evm.TU.BraA06002233;evm.TU.BraA07…
biological process	reproduction	GO:0000003	4800	141	evm.TU.BraA09006671;evm.TU.BraA03005791;evm.TU.BraSca000376;evm.TU.BraA05002147;evm.TU.BraA05000373;evm.TU.BraA09003034;evm.TU.BraA06001665;evm.TU.BraA09000839;evm.TU.BraA03002968;evm.TU.BraA05003046;evm.TU.BraA10002738;evm.TU.BraA09000078;evm.TU.BraA02004321;evm.TU.BraA06001966;evm.TU.BraA08002211;evm.TU.BraA01002674;evm.TU.BraA08002434;evm.TU.BraA03001989;Brassica_rapa_newGene_2300;evm.TU.BraA0…
biological process	reproductive process	GO:0022414	4791	141	evm.TU.BraA09006671;evm.TU.BraA05000373;evm.TU.BraA09003034;evm.TU.BraA03005791;evm.TU.BraSca000376;evm.TU.BraA05002147;evm.TU.BraA09000839;evm.TU.BraA03002968;evm.TU.BraA05003046;evm.TU.BraA10002738;evm.TU.BraA06001665;evm.TU.BraA09000078;evm.TU.BraA02004321;evm.TU.BraA06001966;evm.TU.BraA03001989;evm.TU.BraA08002211;evm.TU.BraA01002674;evm.TU.BraA08002434;evm.TU.BraA10000544;evm.TU.BraA01001292…
biological process	signaling	GO:0023052	3656	123	evm.TU.BraA09005208;evm.TU.BraA06000723;evm.TU.BraA06001282;evm.TU.BraA02003693;evm.TU.BraA06002498;evm.TU.BraA04000732;evm.TU.BraA03004323;evm.TU.BraA07002044;evm.TU.BraA05003478;evm.TU.BraA03002369;evm.TU.BraA07000025;evm.TU.BraA06002233;evm.TU.BraA03001569;evm.TU.BraA01004296;evm.TU.BraA05003050;evm.TU.BraA02002468;evm.TU.BraA05004580;evm.TU.BraA03001352;evm.TU.BraA01004614;evm.TU.BraA05000790…
biological process	multi-organism process	GO:0051704	3341	136	evm.TU.BraA06003808;evm.TU.BraA01000499;evm.TU.BraA06002102;Brassica_rapa_newGene_2967;evm.TU.BraA08002590;evm.TU.BraA08001363;evm.TU.BraA06001944;evm.TU.BraA06000512;evm.TU.BraA07003051;evm.TU.BraA10002673;evm.TU.BraA06002272;evm.TU.BraA05001811;evm.TU.BraA01003185;evm.TU.BraA06002131;evm.TU.BraA02002817;evm.TU.BraA03004660;evm.TU.BraA04000187;evm.TU.BraA09000076;evm.TU.BraA09005084;evm.TU.BraA0…
biological process	growth	GO:0040007	1700	40	evm.TU.BraA06003886;evm.TU.BraA01000042;evm.TU.BraA03000507;evm.TU.BraA08001707;evm.TU.BraA08001853;evm.TU.BraA02000911;evm.TU.BraA01000144;evm.TU.BraA03001989;evm.TU.BraA01002674;evm.TU.BraA03005639;evm.TU.BraA01001498;evm.TU.BraA08002492;evm.TU.BraA03004767;evm.TU.BraA05000904;evm.TU.BraA08001992;evm.TU.BraA03002164;evm.TU.BraA06002299;evm.TU.BraA01000499;evm.TU.BraA06004043;evm.TU.BraA01000496…
biological process	immune system process	GO:0002376	1511	62	evm.TU.BraA07002044;evm.TU.BraA03001370;evm.TU.BraA09005084;evm.TU.BraA05000982;evm.TU.BraA01003832;evm.TU.BraA03000072;evm.TU.BraA09005641;evm.TU.BraA09006615;evm.TU.BraA05004580;evm.TU.BraA08002326;evm.TU.BraA03002968;evm.TU.BraA04000397;evm.TU.BraA02003693;evm.TU.BraA04000732;evm.TU.BraA04000187;evm.TU.BraA06001079;evm.TU.BraA08000455;evm.TU.BraA05003181;evm.TU.BraA08003183;evm.TU.BraA08002412…
biological process	detoxification	GO:0098754	716	29	evm.TU.BraA10002673;evm.TU.BraA09006671;evm.TU.BraA01003864;evm.TU.BraA06000626;evm.TU.BraA01004510;evm.TU.BraA02003877;evm.TU.BraA07002850;evm.TU.BraA01001246;evm.TU.BraA06001891;evm.TU.BraA03002036;evm.TU.BraA08003183;evm.TU.BraA08002412;evm.TU.BraA02001107;evm.TU.BraA06001385;evm.TU.BraA07004024;evm.TU.BraA04002764;evm.TU.BraA05003046;evm.TU.BraA09000072;evm.TU.BraA04000033;evm.TU.BraA02002680…
biological process	rhythmic process	GO:0048511	256	17	evm.TU.BraA01000367;evm.TU.BraA02004368;evm.TU.BraA07003051;evm.TU.BraA04003094;Brassica_rapa_newGene_1120;evm.TU.BraA03001332;evm.TU.BraA09006514;evm.TU.BraA09003959;evm.TU.BraA07003832;evm.TU.BraA07002651;evm.TU.BraA06000723;evm.TU.BraA09005208;evm.TU.BraA06002498;evm.TU.BraA06001282;evm.TU.BraA09004628;evm.TU.BraA03002369;evm.TU.BraA06002654
biological process	biological adhesion	GO:0022610	222	2	evm.TU.BraA05000904;evm.TU.BraA02002570
biological process	biological phase	GO:0044848	171	3	evm.TU.BraA04002749;evm.TU.BraA04000119;evm.TU.BraA10003038
biological process	locomotion	GO:0040011	52	1	Brassica_rapa_newGene_2967
biological process	cell killing	GO:0001906	13	0
biological process	behavior	GO:0007610	4	0
cellular component	cell part	GO:0044464	32832	988	evm.TU.BraA09000373;evm.TU.BraA08003059;evm.TU.BraA05001703;evm.TU.BraA08001778;evm.TU.BraA03002236;evm.TU.BraA09004662;evm.TU.BraA08000228;evm.TU.BraA06003447;evm.TU.BraA04001722;evm.TU.BraA03004391;evm.TU.BraA10000035;evm.TU.BraA06002843;evm.TU.BraA03006197;evm.TU.BraA03005914;evm.TU.BraA06001976;evm.TU.BraA03000901;evm.TU.BraA01002075;Brassica_rapa_newGene_2300;evm.TU.BraA03002357;evm.TU.BraA0…
cellular component	cell	GO:0005623	32816	989	evm.TU.BraA10000069;evm.TU.BraA05001177;evm.TU.BraA04000207;evm.TU.BraA07003071;evm.TU.BraA10000511;evm.TU.BraA06000154;evm.TU.BraA03001906;evm.TU.BraA10000990;evm.TU.BraA06001282;evm.TU.BraA02001053;evm.TU.BraA04001301;evm.TU.BraA04000010;evm.TU.BraA03001183;evm.TU.BraA02001752;evm.TU.BraA01001031;evm.TU.BraA02003908;evm.TU.BraA09004056;evm.TU.BraA05001320;evm.TU.BraA02002570;evm.TU.BraA06002943…
cellular component	organelle	GO:0043226	26331	818	evm.TU.BraA09000505;evm.TU.BraA03005214;evm.TU.BraA09000869;Brassica_rapa_newGene_5162;evm.TU.BraA01003783;evm.TU.BraA02000979;evm.TU.BraA03005639;evm.TU.BraA09004837;evm.TU.BraA01001100;evm.TU.BraA01001498;evm.TU.BraA09003227;evm.TU.BraA02004368;evm.TU.BraA02001385;evm.TU.BraA03000406;evm.TU.BraA08001335;evm.TU.BraA09001440;evm.TU.BraA08003734;evm.TU.BraA03001855;evm.TU.BraA04000717;evm.TU.BraA0…
cellular component	membrane	GO:0016020	11595	423	evm.TU.BraA04001376;evm.TU.BraA04000423;evm.TU.BraA03002642;evm.TU.BraA06002233;evm.TU.BraA06003885;evm.TU.BraA03000979;evm.TU.BraA07004063;evm.TU.BraSca000212;evm.TU.BraA05000790;evm.TU.BraA06001591;evm.TU.BraA01003565;evm.TU.BraA06005020;Brassica_rapa_newGene_1827;evm.TU.BraA09002862;evm.TU.BraA09003518;Brassica_rapa_newGene_342;evm.TU.BraA03001095;evm.TU.BraA07003362;evm.TU.BraA03003420;evm.TU…
cellular component	organelle part	GO:0044422	7053	303	evm.TU.BraA10001301;evm.TU.BraA10001967;evm.TU.BraA02003918;evm.TU.BraA03005129;evm.TU.BraA02003506;evm.TU.BraA03005929;evm.TU.BraA03004767;Brassica_rapa_newGene_3069;evm.TU.BraA07001554;evm.TU.BraA06001510;evm.TU.BraA05003267;evm.TU.BraA04000717;evm.TU.BraA04001996;evm.TU.BraA03000978;evm.TU.BraA04000591;evm.TU.BraA08001853;evm.TU.BraA03001855;evm.TU.BraA02001385;evm.TU.BraA08002005;evm.TU.BraA0…
cellular component	membrane part	GO:0044425	4388	131	evm.TU.BraA01000351;evm.TU.BraA02000979;evm.TU.BraA09001162;evm.TU.BraA02002742;evm.TU.BraA08003734;evm.TU.BraA05003325;evm.TU.BraA03005639;evm.TU.BraA07003950;evm.TU.BraA02003506;evm.TU.BraA03005929;evm.TU.BraA03004767;evm.TU.BraA08002635;Brassica_rapa_newGene_3635;Brassica_rapa_newGene_3069;Brassica_rapa_newGene_391;evm.TU.BraA06003851;evm.TU.BraA03000978;Brassica_rapa_newGene_5324;evm.TU.BraA1…
cellular component	extracellular region	GO:0005576	3996	125	evm.TU.BraA09003518;evm.TU.BraA07003190;evm.TU.BraA05000399;evm.TU.BraA02003103;evm.TU.BraA07001021;evm.TU.BraA10001819;evm.TU.BraA04000619;evm.TU.BraA01003182;evm.TU.BraA03001352;evm.TU.BraA09005855;evm.TU.BraA05000790;evm.TU.BraSca000002;evm.TU.BraA08003420;evm.TU.BraA02004542;evm.TU.BraA04001319;evm.TU.BraA07002679;evm.TU.BraA03002036;evm.TU.BraA03003357;evm.TU.BraA06003844;evm.TU.BraA06002213…
cellular component	macromolecular complex	GO:0032991	3794	192	evm.TU.BraA03000427;evm.TU.BraA08002887;evm.TU.BraA09005368;evm.TU.BraA07001184;evm.TU.BraA07001021;evm.TU.BraA08001772;evm.TU.BraA03004420;evm.TU.BraA03006416;evm.TU.BraA06001928;evm.TU.BraA05001848;evm.TU.BraA10002102;evm.TU.BraA08002999;evm.TU.BraA10002181;evm.TU.BraA02004542;evm.TU.BraA01001031;evm.TU.BraA06001708;evm.TU.BraA10000990;evm.TU.BraA07003908;evm.TU.BraA06001282;evm.TU.BraA04001301…
cellular component	cell junction	GO:0030054	2362	107	evm.TU.BraA09003055;evm.TU.BraA04000555;evm.TU.BraA06000881;evm.TU.BraA09005522;evm.TU.BraA08000451;evm.TU.BraA05000978;evm.TU.BraA03005706;evm.TU.BraA09002203;evm.TU.BraA03000507;evm.TU.BraA08002726;evm.TU.BraA04000119;evm.TU.BraA04003187;Brassica_rapa_newGene_3955;evm.TU.BraA09000735;evm.TU.BraA09000515;evm.TU.BraA02002287;evm.TU.BraA06002697;evm.TU.BraA09005192;evm.TU.BraA03003303;evm.TU.BraA0…
cellular component	membrane-enclosed lumen	GO:0031974	542	10	evm.TU.BraA09003034;Brassica_rapa_newGene_3069;evm.TU.BraA03001349;evm.TU.BraA04001055;evm.TU.BraA08001800;evm.TU.BraA07001184;Brassica_rapa_newGene_4903;evm.TU.BraA10001355;Brassica_rapa_newGene_2105;Brassica_rapa_newGene_1815
cellular component	supramolecular complex	GO:0099080	268	9	Brassica_rapa_newGene_98;evm.TU.BraA10003119;Brassica_rapa_newGene_5162;evm.TU.BraA06002697;evm.TU.BraA10003127;evm.TU.BraA09004523;Brassica_rapa_newGene_1120;evm.TU.BraA01002726;evm.TU.BraA09006254
cellular component	extracellular region part	GO:0044421	106	5	evm.TU.BraA05000150;evm.TU.BraA03002405;evm.TU.BraA03001942;evm.TU.BraA03005512;evm.TU.BraA06002299
cellular component	nucleoid	GO:0009295	46	2	evm.TU.BraA06004205;evm.TU.BraA06004204
cellular component	virion	GO:0019012	1	0
cellular component	virion part	GO:0044423	1	0
molecular function	binding	GO:0005488	17993	556	evm.TU.BraA02000160;evm.TU.BraA09005084;Brassica_rapa_newGene_278;evm.TU.BraA03001093;evm.TU.BraA09000076;evm.TU.BraA03003162;evm.TU.BraA08002604;evm.TU.BraA09006111;evm.TU.BraA10000341;Brassica_rapa_newGene_2701;evm.TU.BraA02001126;evm.TU.BraA10003119;evm.TU.BraA05003165;evm.TU.BraA08002327;evm.TU.BraA09004627;evm.TU.BraA03001386;Brassica_rapa_newGene_1207;evm.TU.BraA03001657;evm.TU.BraA08001992…
molecular function	catalytic activity	GO:0003824	15106	465	evm.TU.BraA02004150;evm.TU.BraA06001266;evm.TU.BraA07003051;evm.TU.BraA03002977;evm.TU.BraA06000626;evm.TU.BraA09002566;evm.TU.BraA06002272;evm.TU.BraA05001811;evm.TU.BraA06004148;evm.TU.BraA04000603;evm.TU.BraA06002283;evm.TU.BraA04000119;evm.TU.BraA03001942;evm.TU.BraA06002131;evm.TU.BraA08003806;evm.TU.BraA02002817;evm.TU.BraA07001776;evm.TU.BraA04002764;evm.TU.BraA02004136;evm.TU.BraA07002758…
molecular function	nucleic acid binding transcription factor activity	GO:0001071	3024	84	evm.TU.BraA08000175;evm.TU.BraA06002654;evm.TU.BraA06001364;evm.TU.BraA02004484;evm.TU.BraA09004329;evm.TU.BraA09000669;evm.TU.BraA07002859;Brassica_rapa_newGene_3234;evm.TU.BraA01000396;evm.TU.BraA03004721;evm.TU.BraA08001342;evm.TU.BraA09001794;evm.TU.BraA06003592;evm.TU.BraA06002598;evm.TU.BraA06004632;evm.TU.BraA08001335;evm.TU.BraA03001332;evm.TU.BraA07001861;evm.TU.BraA07000563;evm.TU.BraA0…
molecular function	transporter activity	GO:0005215	2523	96	evm.TU.BraA05000978;evm.TU.BraA01003185;evm.TU.BraA03000450;evm.TU.BraA07003854;evm.TU.BraA03000223;evm.TU.BraA06000512;evm.TU.BraA01001042;evm.TU.BraA08002211;evm.TU.BraA07004061;evm.TU.BraA01001438;evm.TU.BraA06001815;evm.TU.BraA08001363;evm.TU.BraA03005112;evm.TU.BraA02004011;evm.TU.BraA08003183;evm.TU.BraA07004113;evm.TU.BraA10002276;evm.TU.BraA07003832;evm.TU.BraA07002125;evm.TU.BraA09003959…
molecular function	structural molecule activity	GO:0005198	929	96	evm.TU.BraA04000591;evm.TU.BraA04001996;evm.TU.BraA04000717;evm.TU.BraA05003267;evm.TU.BraA08001173;evm.TU.BraA05001459;evm.TU.BraA01003500;evm.TU.BraA09004995;evm.TU.BraA06004205;evm.TU.BraA07002351;evm.TU.BraA10001235;evm.TU.BraA03005129;evm.TU.BraA02003918;evm.TU.BraA09001930;evm.TU.BraA10000300;evm.TU.BraA03000184;evm.TU.BraA01004619;evm.TU.BraA05004489;evm.TU.BraA03004689;evm.TU.BraA09006592…
molecular function	electron carrier activity	GO:0009055	746	23	evm.TU.BraA09000174;evm.TU.BraA05000088;evm.TU.BraA09000300;evm.TU.BraA05003576;evm.TU.BraA10000041;evm.TU.BraA09005020;evm.TU.BraA10000544;evm.TU.BraA06003687;evm.TU.BraA09005534;evm.TU.BraA09002162;evm.TU.BraA01001246;evm.TU.BraA02004136;evm.TU.BraA03004184;evm.TU.BraA02003782;evm.TU.BraA03004245;evm.TU.BraA01000159;evm.TU.BraA09000839;Brassica_rapa_newGene_3338;evm.TU.BraA03004408;evm.TU.BraA0…
molecular function	signal transducer activity	GO:0004871	540	13	evm.TU.BraA02001247;evm.TU.BraA07003051;evm.TU.BraA03003953;evm.TU.BraA04002120;evm.TU.BraA02001248;evm.TU.BraA01002726;evm.TU.BraA07002651;evm.TU.BraA09006826;evm.TU.BraA04000229;evm.TU.BraA06001944;Brassica_rapa_newGene_98;evm.TU.BraSca000212;evm.TU.BraA07002957
molecular function	molecular function regulator	GO:0098772	534	17	Brassica_rapa_newGene_3937;evm.TU.BraA09004461;evm.TU.BraA09002480;evm.TU.BraA02000992;evm.TU.BraA08001530;evm.TU.BraA08003317;evm.TU.BraA09005805;evm.TU.BraA06000723;evm.TU.BraA09002915;evm.TU.BraA06000739;evm.TU.BraA09002916;evm.TU.BraA02003356;evm.TU.BraA01004238;evm.TU.BraA05000790;evm.TU.BraA08003420;evm.TU.BraA03003892;evm.TU.BraA05003576
molecular function	molecular transducer activity	GO:0060089	256	11	evm.TU.BraA05000882;evm.TU.BraA07000748;evm.TU.BraA04002120;evm.TU.BraA01002726;evm.TU.BraA07003051;evm.TU.BraA03000225;evm.TU.BraA09002287;evm.TU.BraA10000060;evm.TU.BraA06001944;evm.TU.BraA09006826;evm.TU.BraA07002957
molecular function	antioxidant activity	GO:0016209	253	9	evm.TU.BraA09006671;evm.TU.BraA10002673;evm.TU.BraA09000072;evm.TU.BraA06000626;evm.TU.BraA07001554;evm.TU.BraA03002036;evm.TU.BraA09002636;evm.TU.BraA08003183;evm.TU.BraA03006011
molecular function	transcription factor activity, protein binding	GO:0000988	138	4	evm.TU.BraA02004368;evm.TU.BraA06002498;Brassica_rapa_newGene_978;evm.TU.BraA06001761
molecular function	nutrient reservoir activity	GO:0045735	101	2	evm.TU.BraA01001602;evm.TU.BraA06001282
molecular function	metallochaperone activity	GO:0016530	10	0
molecular function	protein tag	GO:0031386	7	0
molecular function	translation regulator activity	GO:0045182	6	0
