# Supplementary material for: Transcriptome and Small RNA Combined Sequencing Analysis of Cold Tolerance in Non-heading Chinese Cabbage
Source: Front Genet. 2021 Jul 21;12:605292. doi: 10.3389/fgene.2021.605292 (PMC8334874; doi:10.3389/fgene.2021.605292)
Supplement: Supplementary Figure 1 — Classification diagram of KEGG pathway types. (A) KEGG pathway types from C2 vs. C1. (B) KEGG pathway types from C4 vs. C3. (C) KEGG pathway types from C3 vs. C1. (D) KEGG pathway types from C4 vs. C2. X-axis, the number of genes in this pathway and their ratio to the total number of genes; Y-axis, the name of the KEGG metabolic pathway. C1: BcL.1-25, C2: BcL.1-4, C3: BcL.2-25, C4: BcL.2-4. [file Data_Sheet_1.zip › 2021-04-30ú1⁄4Additional files, Article Manuscript ID 605292, Proof/TABLE S7.xls]

## Sheet: 5. KEGG enrichment analysis of 
TABLE S7. KEGG enrichment analysis of differentially expressed genes between C3 and C1 groups.
#Kegg_pathway	ko_id	Cluster_frequency	Genome_frequency	P-value	Corrected_P-value	rich_factor
Ribosome	ko03010	96 out of 366 26.2295081967213%	651 out of 9044 7.19814241486068%	0	0	3.64393
Photosynthesis - antenna proteins	ko00196	12 out of 366 3.27868852459016%	38 out of 9044 0.420168067226891%	1.68511e-08	1.63455e-06	7.80328
Monoterpenoid biosynthesis	ko00902	1 out of 366 0.273224043715847%	7 out of 9044 0.0773993808049536%	0.251191	1	3.53005
Caffeine metabolism	ko00232	1 out of 366 0.273224043715847%	8 out of 9044 0.0884564352056612%	0.281518	1	3.0888
Lysine biosynthesis	ko00300	3 out of 366 0.819672131147541%	27 out of 9044 0.298540468819107%	0.0940056	1	2.7456
Linoleic acid metabolism	ko00591	2 out of 366 0.546448087431694%	21 out of 9044 0.232198142414861%	0.207944	1	2.35337
Arachidonic acid metabolism	ko00590	3 out of 366 0.819672131147541%	32 out of 9044 0.353825740822645%	0.138011	1	2.3166
Fatty acid elongation	ko00062	5 out of 366 1.36612021857923%	55 out of 9044 0.608137992038921%	0.0706514	1	2.2464
Limonene and pinene degradation	ko00903	7 out of 366 1.91256830601093%	78 out of 9044 0.862450243255197%	0.0379335	1	2.2176
Monobactam biosynthesis	ko00261	2 out of 366 0.546448087431694%	23 out of 9044 0.254312251216276%	0.23816	1	2.14873
Taurine and hypotaurine metabolism	ko00430	3 out of 366 0.819672131147541%	35 out of 9044 0.386996904024768%	0.167175	1	2.11803
Diterpenoid biosynthesis	ko00904	4 out of 366 1.09289617486339%	50 out of 9044 0.552852720035383%	0.142868	1	1.97683
Histidine metabolism	ko00340	3 out of 366 0.819672131147541%	38 out of 9044 0.420168067226891%	0.197934	1	1.95082
Ascorbate and aldarate metabolism	ko00053	5 out of 366 1.36612021857923%	65 out of 9044 0.718708536045997%	0.122078	1	1.9008
Glycerolipid metabolism	ko00561	9 out of 366 2.45901639344262%	118 out of 9044 1.3047324192835%	0.0495041	1	1.88469
alpha-Linolenic acid metabolism	ko00592	6 out of 366 1.63934426229508%	83 out of 9044 0.917735515258735%	0.11912	1	1.78629
beta-Alanine metabolism	ko00410	5 out of 366 1.36612021857923%	79 out of 9044 0.873507297655905%	0.215181	1	1.56395
Porphyrin and chlorophyll metabolism	ko00860	5 out of 366 1.36612021857923%	79 out of 9044 0.873507297655905%	0.215181	1	1.56395
Cyanoamino acid metabolism	ko00460	7 out of 366 1.91256830601093%	112 out of 9044 1.23839009287926%	0.167936	1	1.5444
Glutathione metabolism	ko00480	10 out of 366 2.73224043715847%	164 out of 9044 1.81335692171605%	0.128253	1	1.50673
Glyoxylate and dicarboxylate metabolism	ko00630	9 out of 366 2.45901639344262%	153 out of 9044 1.69172932330827%	0.167298	1	1.45355
Stilbenoid, diarylheptanoid and gingerol biosynthesis	ko00945	5 out of 366 1.36612021857923%	91 out of 9044 1.0061919504644%	0.307771	1	1.35771
Pyruvate metabolism	ko00620	9 out of 366 2.45901639344262%	169 out of 9044 1.86864219371959%	0.245636	1	1.31594
Tryptophan metabolism	ko00380	5 out of 366 1.36612021857923%	97 out of 9044 1.07253427686864%	0.356149	1	1.27373
Sesquiterpenoid and triterpenoid biosynthesis	ko00909	2 out of 366 0.546448087431694%	41 out of 9044 0.453339230429014%	0.498738	1	1.20538
Butanoate metabolism	ko00650	2 out of 366 0.546448087431694%	41 out of 9044 0.453339230429014%	0.498738	1	1.20538
Ubiquinone and other terpenoid-quinone biosynthesis	ko00130	4 out of 366 1.09289617486339%	82 out of 9044 0.906678460858027%	0.425454	1	1.20538
Arginine and proline metabolism	ko00330	5 out of 366 1.36612021857923%	103 out of 9044 1.13887660327289%	0.404804	1	1.19953
Purine metabolism	ko00230	14 out of 366 3.82513661202186%	290 out of 9044 3.20654577620522%	0.285946	1	1.19292
Sulfur relay system	ko04122	1 out of 366 0.273224043715847%	21 out of 9044 0.232198142414861%	0.58042	1	1.17668
Peroxisome	ko04146	8 out of 366 2.18579234972678%	171 out of 9044 1.89075630252101%	0.388944	1	1.15604
Pentose phosphate pathway	ko00030	5 out of 366 1.36612021857923%	108 out of 9044 1.19416187527643%	0.445028	1	1.144
AGE-RAGE signaling pathway in diabetic complications	ko04933	2 out of 366 0.546448087431694%	45 out of 9044 0.497567448031844%	0.548998	1	1.09824
Plant-pathogen interaction	ko04626	15 out of 366 4.0983606557377%	338 out of 9044 3.73728438743919%	0.39404	1	1.09661
Glucosinolate biosynthesis	ko00966	1 out of 366 0.273224043715847%	23 out of 9044 0.254312251216276%	0.61377	1	1.07436
Nucleotide excision repair	ko03420	9 out of 366 2.45901639344262%	207 out of 9044 2.28881026094648%	0.461549	1	1.07436
Carbon fixation in photosynthetic organisms	ko00710	6 out of 366 1.63934426229508%	141 out of 9044 1.55904467049978%	0.509381	1	1.05151
Ether lipid metabolism	ko00565	2 out of 366 0.546448087431694%	47 out of 9044 0.51968155683326%	0.572771	1	1.05151
Mismatch repair	ko03430	7 out of 366 1.91256830601093%	166 out of 9044 1.83547103051747%	0.510737	1	1.042
Fructose and mannose metabolism	ko00051	5 out of 366 1.36612021857923%	121 out of 9044 1.33790358248563%	0.545578	1	1.02109
Phenylalanine, tyrosine and tryptophan biosynthesis	ko00400	4 out of 366 1.09289617486339%	97 out of 9044 1.07253427686864%	0.556615	1	1.01898
SNARE interactions in vesicular transport	ko04130	3 out of 366 0.819672131147541%	74 out of 9044 0.818222025652366%	0.581135	1	1.00177
Amino sugar and nucleotide sugar metabolism	ko00520	11 out of 366 3.00546448087432%	278 out of 9044 3.07386112339673%	0.574899	1	0.977749
Flavonoid biosynthesis	ko00941	2 out of 366 0.546448087431694%	51 out of 9044 0.56390977443609%	0.617546	1	0.969035
Alanine, aspartate and glutamate metabolism	ko00250	4 out of 366 1.09289617486339%	102 out of 9044 1.12781954887218%	0.596693	1	0.969035
Sulfur metabolism	ko00920	3 out of 366 0.819672131147541%	77 out of 9044 0.851393188854489%	0.608288	1	0.962742
Carbon metabolism	ko01200	20 out of 366 5.46448087431694%	520 out of 9044 5.74966828836798%	0.62784	1	0.950399
DNA replication	ko03030	7 out of 366 1.91256830601093%	185 out of 9044 2.04555506413092%	0.626341	1	0.934987
Biosynthesis of unsaturated fatty acids	ko01040	2 out of 366 0.546448087431694%	54 out of 9044 0.597080937638213%	0.648705	1	0.915199
Homologous recombination	ko03440	7 out of 366 1.91256830601093%	189 out of 9044 2.08978328173375%	0.648676	1	0.915199
Fatty acid metabolism	ko01212	5 out of 366 1.36612021857923%	138 out of 9044 1.52587350729766%	0.662355	1	0.895304
Glycine, serine and threonine metabolism	ko00260	5 out of 366 1.36612021857923%	139 out of 9044 1.53693056169836%	0.668585	1	0.888863
Glycerophospholipid metabolism	ko00564	6 out of 366 1.63934426229508%	168 out of 9044 1.85758513931889%	0.680143	1	0.882514
Ribosome biogenesis in eukaryotes	ko03008	6 out of 366 1.63934426229508%	170 out of 9044 1.8796992481203%	0.691142	1	0.872131
Biosynthesis of amino acids	ko01230	17 out of 366 4.6448087431694%	489 out of 9044 5.40689960194604%	0.777384	1	0.859052
Lysine degradation	ko00310	2 out of 366 0.546448087431694%	58 out of 9044 0.641309155241044%	0.687077	1	0.852082
Nitrogen metabolism	ko00910	3 out of 366 0.819672131147541%	87 out of 9044 0.961963732861566%	0.690068	1	0.852082
Plant hormone signal transduction	ko04075	20 out of 366 5.46448087431694%	585 out of 9044 6.46837682441398%	0.816216	1	0.844799
Fatty acid degradation	ko00071	3 out of 366 0.819672131147541%	88 out of 9044 0.973020787262273%	0.697498	1	0.842399
Glycolysis / Gluconeogenesis	ko00010	8 out of 366 2.18579234972678%	238 out of 9044 2.63157894736842%	0.753687	1	0.830601
Propanoate metabolism	ko00640	2 out of 366 0.546448087431694%	61 out of 9044 0.674480318443167%	0.713548	1	0.810176
Galactose metabolism	ko00052	3 out of 366 0.819672131147541%	97 out of 9044 1.07253427686864%	0.758362	1	0.764239
Arginine biosynthesis	ko00220	2 out of 366 0.546448087431694%	68 out of 9044 0.75187969924812%	0.768069	1	0.726776
Regulation of autophagy	ko04140	2 out of 366 0.546448087431694%	69 out of 9044 0.762936753648828%	0.775076	1	0.716243
Ubiquitin mediated proteolysis	ko04120	7 out of 366 1.91256830601093%	254 out of 9044 2.80849181777974%	0.894762	1	0.680995
Phenylpropanoid biosynthesis	ko00940	9 out of 366 2.45901639344262%	328 out of 9044 3.62671384343211%	0.920397	1	0.678029
Tropane, piperidine and pyridine alkaloid biosynthesis	ko00960	2 out of 366 0.546448087431694%	73 out of 9044 0.807164971251659%	0.801285	1	0.676997
Oxidative phosphorylation	ko00190	7 out of 366 1.91256830601093%	257 out of 9044 2.84166298098187%	0.901264	1	0.673045
Biotin metabolism	ko00780	1 out of 366 0.273224043715847%	37 out of 9044 0.409111012826183%	0.783811	1	0.667848
Citrate cycle (TCA cycle)	ko00020	3 out of 366 0.819672131147541%	112 out of 9044 1.23839009287926%	0.837496	1	0.661885
RNA degradation	ko03018	6 out of 366 1.63934426229508%	226 out of 9044 2.49889429455993%	0.900609	1	0.656028
Pentose and glucuronate interconversions	ko00040	5 out of 366 1.36612021857923%	189 out of 9044 2.08978328173375%	0.886035	1	0.653714
Phagosome	ko04145	5 out of 366 1.36612021857923%	189 out of 9044 2.08978328173375%	0.886035	1	0.653714
Steroid biosynthesis	ko00100	2 out of 366 0.546448087431694%	79 out of 9044 0.873507297655905%	0.83553	1	0.625579
Proteasome	ko03050	3 out of 366 0.819672131147541%	120 out of 9044 1.32684652808492%	0.86978	1	0.61776
Aminoacyl-tRNA biosynthesis	ko00970	3 out of 366 0.819672131147541%	123 out of 9044 1.36001769128704%	0.880349	1	0.602692
RNA transport	ko03013	8 out of 366 2.18579234972678%	338 out of 9044 3.73728438743919%	0.96748	1	0.584861
One carbon pool by folate	ko00670	1 out of 366 0.273224043715847%	43 out of 9044 0.475453339230429%	0.831459	1	0.57466
Pyrimidine metabolism	ko00240	5 out of 366 1.36612021857923%	228 out of 9044 2.52100840336134%	0.957241	1	0.541894
Valine, leucine and isoleucine degradation	ko00280	2 out of 366 0.546448087431694%	92 out of 9044 1.0172490048651%	0.892111	1	0.537182
Starch and sucrose metabolism	ko00500	9 out of 366 2.45901639344262%	421 out of 9044 4.65501990269792%	0.990265	1	0.52825
2-Oxocarboxylic acid metabolism	ko01210	3 out of 366 0.819672131147541%	146 out of 9044 1.61432994250332%	0.939026	1	0.507748
Protein processing in endoplasmic reticulum	ko04141	8 out of 366 2.18579234972678%	398 out of 9044 4.40070765148165%	0.99265	1	0.496691
Photosynthesis	ko00195	2 out of 366 0.546448087431694%	100 out of 9044 1.10570544007077%	0.917338	1	0.494208
Spliceosome	ko03040	7 out of 366 1.91256830601093%	353 out of 9044 3.9031402034498%	0.990358	1	0.490008
Endocytosis	ko04144	6 out of 366 1.63934426229508%	310 out of 9044 3.42768686421937%	0.98808	1	0.478265
Protein export	ko03060	2 out of 366 0.546448087431694%	110 out of 9044 1.21627598407784%	0.941115	1	0.44928
Carotenoid biosynthesis	ko00906	1 out of 366 0.273224043715847%	59 out of 9044 0.652366209641751%	0.913303	1	0.41882
Inositol phosphate metabolism	ko00562	2 out of 366 0.546448087431694%	130 out of 9044 1.43741707209199%	0.970637	1	0.38016
Phosphatidylinositol signaling system	ko04070	2 out of 366 0.546448087431694%	134 out of 9044 1.48164528969483%	0.974513	1	0.368812
N-Glycan biosynthesis	ko00510	1 out of 366 0.273224043715847%	80 out of 9044 0.884564352056612%	0.963835	1	0.30888
RNA polymerase	ko03020	1 out of 366 0.273224043715847%	81 out of 9044 0.89562140645732%	0.965312	1	0.305066
Fatty acid biosynthesis	ko00061	1 out of 366 0.273224043715847%	82 out of 9044 0.906678460858027%	0.966728	1	0.301346
Basal transcription factors	ko03022	1 out of 366 0.273224043715847%	89 out of 9044 0.984077841662981%	0.975153	1	0.277645
mRNA surveillance pathway	ko03015	3 out of 366 0.819672131147541%	269 out of 9044 2.97434763379036%	0.998984	1	0.27558
Terpenoid backbone biosynthesis	ko00900	1 out of 366 0.273224043715847%	97 out of 9044 1.07253427686864%	0.982208	1	0.254746
Cysteine and methionine metabolism	ko00270	2 out of 366 0.546448087431694%	203 out of 9044 2.24458204334365%	0.997979	1	0.243452
