# Supplementary material for: Transcriptome and Small RNA Combined Sequencing Analysis of Cold Tolerance in Non-heading Chinese Cabbage
Source: Front Genet. 2021 Jul 21;12:605292. doi: 10.3389/fgene.2021.605292 (PMC8334874; doi:10.3389/fgene.2021.605292)
Supplement: Supplementary Figure 1 — Classification diagram of KEGG pathway types. (A) KEGG pathway types from C2 vs. C1. (B) KEGG pathway types from C4 vs. C3. (C) KEGG pathway types from C3 vs. C1. (D) KEGG pathway types from C4 vs. C2. X-axis, the number of genes in this pathway and their ratio to the total number of genes; Y-axis, the name of the KEGG metabolic pathway. C1: BcL.1-25, C2: BcL.1-4, C3: BcL.2-25, C4: BcL.2-4. [file Data_Sheet_1.zip › 2021-04-30ú1⁄4Additional files, Article Manuscript ID 605292, Proof/TABLE S8.xls]

## Sheet: 6. GO enrichment analysis of di
TABLE S8. GO enrichment analysis of differentially expressed genes between C4 and C2 groups.
#Total_gene	38689	1252
#GO_classify1	GO_classify2	GO_ID	AllGene_number	Selected_gene_number	Selected_gene_ID
biological process	cellular process	GO:0009987	22139	750	evm.TU.BraA10000996;evm.TU.BraA09005629;evm.TU.BraA08003505;evm.TU.BraA10002002;Brassica_rapa_newGene_4257;evm.TU.BraA07003281;evm.TU.BraA08000767;evm.TU.BraA03000416;evm.TU.BraA06004096;evm.TU.BraA05000783;evm.TU.BraA04001722;evm.TU.BraA06001009;evm.TU.BraA01004540;evm.TU.BraA02001247;evm.TU.BraA05003090;Brassica_rapa_newGene_3849;evm.TU.BraA01003655;evm.TU.BraA07002478;evm.TU.BraA06002005;evm.T…
biological process	metabolic process	GO:0008152	20482	697	evm.TU.BraA10002317;evm.TU.BraA04002855;evm.TU.BraA02000757;evm.TU.BraA04002339;Brassica_rapa_newGene_99;evm.TU.BraA03004735;evm.TU.BraA03004659;evm.TU.BraA06004604;evm.TU.BraA10001443;evm.TU.BraA05003514;evm.TU.BraA08000085;evm.TU.BraA03002871;evm.TU.BraA02000900;evm.TU.BraSca000803;evm.TU.BraA07002313;evm.TU.BraA09005886;evm.TU.BraA03000039;evm.TU.BraA05004496;evm.TU.BraA09001289;evm.TU.BraA030…
biological process	single-organism process	GO:0044699	19857	690	evm.TU.BraA05002681;evm.TU.BraA09002320;evm.TU.BraA03001062;evm.TU.BraA09006602;evm.TU.BraA09006753;evm.TU.BraA05002982;evm.TU.BraA08002076;evm.TU.BraA07003033;evm.TU.BraA03002609;evm.TU.BraA08001651;evm.TU.BraA01001899;evm.TU.BraA06004963;evm.TU.BraA06003602;evm.TU.BraA03002992;evm.TU.BraA01003639;Brassica_rapa_newGene_325;evm.TU.BraA09002715;evm.TU.BraA02000546;evm.TU.BraSca000952;evm.TU.BraA09…
biological process	response to stimulus	GO:0050896	13560	562	evm.TU.BraA02002842;evm.TU.BraA08002637;evm.TU.BraA06000739;evm.TU.BraA09005098;evm.TU.BraA09005855;evm.TU.BraA03005535;evm.TU.BraA09004667;evm.TU.BraA02001904;evm.TU.BraA07001128;evm.TU.BraA02004152;evm.TU.BraA07000748;evm.TU.BraA05003900;evm.TU.BraA04002120;evm.TU.BraA09004653;evm.TU.BraA09006514;evm.TU.BraA04000777;evm.TU.BraA06002292;evm.TU.BraA01000839;evm.TU.BraA07000484;evm.TU.BraA04003019…
biological process	biological regulation	GO:0065007	12828	444	evm.TU.BraA09000157;evm.TU.BraA01001339;evm.TU.BraA08003420;evm.TU.BraA01000564;evm.TU.BraA09005121;evm.TU.BraA06004979;evm.TU.BraA05000899;evm.TU.BraA03005452;evm.TU.BraA02002921;evm.TU.BraA06002622;evm.TU.BraA06003582;evm.TU.BraA10000146;evm.TU.BraA04000097;evm.TU.BraA03003723;evm.TU.BraA03005868;evm.TU.BraA04000619;evm.TU.BraA09000668;evm.TU.BraA07002675;evm.TU.BraA06002835;evm.TU.BraA04000008…
biological process	developmental process	GO:0032502	7897	225	evm.TU.BraA07002776;evm.TU.BraA06003958;evm.TU.BraA05003090;evm.TU.BraA06000193;evm.TU.BraA07003779;evm.TU.BraA06004495;evm.TU.BraA06001385;evm.TU.BraA02001020;evm.TU.BraA01001845;evm.TU.BraA05000783;evm.TU.BraA08003201;evm.TU.BraA01004540;evm.TU.BraA02003806;evm.TU.BraA08000450;evm.TU.BraA06001009;evm.TU.BraA01004269;evm.TU.BraA09002480;evm.TU.BraA10002002;evm.TU.BraA09002520;Brassica_rapa_newGe…
biological process	localization	GO:0051179	7879	254	evm.TU.BraA03006093;evm.TU.BraA03002938;evm.TU.BraA09001231;evm.TU.BraA06004140;Brassica_rapa_newGene_61;evm.TU.BraA09006318;evm.TU.BraA08002863;evm.TU.BraA06002452;evm.TU.BraA02004130;evm.TU.BraA09000156;evm.TU.BraA01001445;evm.TU.BraA09000043;evm.TU.BraA10002723;evm.TU.BraA08003734;Brassica_rapa_newGene_5007;evm.TU.BraA02001839;evm.TU.BraA05003138;evm.TU.BraA09001598;evm.TU.BraA09002712;evm.TU.…
biological process	cellular component organization or biogenesis	GO:0071840	7275	237	evm.TU.BraA02003323;evm.TU.BraA09000157;evm.TU.BraA10002571;evm.TU.BraA03001162;evm.TU.BraA01001339;evm.TU.BraA01000042;evm.TU.BraA05000899;evm.TU.BraSca001113;evm.TU.BraA02002921;evm.TU.BraA08002618;evm.TU.BraA09002859;evm.TU.BraA01001444;evm.TU.BraA09005843;evm.TU.BraA01004510;evm.TU.BraA05002364;evm.TU.BraA09005910;evm.TU.BraA07002977;evm.TU.BraA01002128;evm.TU.BraA05002957;evm.TU.BraA09000668…
biological process	multicellular organismal process	GO:0032501	5364	155	evm.TU.BraA02002921;evm.TU.BraA06002622;evm.TU.BraA01000042;evm.TU.BraA06000195;evm.TU.BraA07001420;evm.TU.BraA02003323;evm.TU.BraA01001339;evm.TU.BraA07001969;evm.TU.BraA09002302;evm.TU.BraA09005435;evm.TU.BraA06002835;evm.TU.BraA04000008;evm.TU.BraA02002731;evm.TU.BraA03002350;evm.TU.BraA04000619;evm.TU.BraA07003485;evm.TU.BraA09005843;evm.TU.BraA10000146;evm.TU.BraA07004038;evm.TU.BraSca000614…
biological process	reproduction	GO:0000003	4800	131	evm.TU.BraA02002749;evm.TU.BraA09000741;evm.TU.BraA09000661;evm.TU.BraA03005406;evm.TU.BraA07002478;evm.TU.BraA09004924;evm.TU.BraA04002654;evm.TU.BraA01004540;evm.TU.BraA08000450;evm.TU.BraA10001665;evm.TU.BraA08003201;evm.TU.BraA02001020;evm.TU.BraA06004495;Brassica_rapa_newGene_3849;evm.TU.BraA06003958;evm.TU.BraA07002776;evm.TU.BraA01004463;evm.TU.BraA08001786;evm.TU.BraA07002758;evm.TU.BraA0…
biological process	reproductive process	GO:0022414	4791	131	evm.TU.BraA09004790;evm.TU.BraA08001992;evm.TU.BraA09001507;evm.TU.BraA03001940;evm.TU.BraA06002290;evm.TU.BraA04001597;evm.TU.BraA02000006;evm.TU.BraA09003034;evm.TU.BraA02000911;evm.TU.BraA02001914;evm.TU.BraA08003047;evm.TU.BraA07001673;evm.TU.BraA04002865;evm.TU.BraA02001641;evm.TU.BraA09004335;evm.TU.BraA03001352;evm.TU.BraA05004356;evm.TU.BraA06001282;evm.TU.BraA06003003;evm.TU.BraA05002982…
biological process	signaling	GO:0023052	3656	129	evm.TU.BraA05002544;evm.TU.BraA07000748;evm.TU.BraA10002977;evm.TU.BraA09005098;evm.TU.BraA01003599;evm.TU.BraA05003190;evm.TU.BraA08000175;evm.TU.BraA04002120;evm.TU.BraA02001328;evm.TU.BraA04002522;evm.TU.BraA02002689;evm.TU.BraA09001793;evm.TU.BraA06002292;evm.TU.BraA04003019;evm.TU.BraA04000397;evm.TU.BraA04002946;evm.TU.BraA09002744;evm.TU.BraA04002339;evm.TU.BraA10002317;evm.TU.BraA02002797…
biological process	multi-organism process	GO:0051704	3341	139	evm.TU.BraA02001651;evm.TU.BraA06001364;evm.TU.BraA06003497;evm.TU.BraSca000233;evm.TU.BraA08001363;evm.TU.BraA02002817;evm.TU.BraA04001319;evm.TU.BraA06003003;evm.TU.BraA09001961;evm.TU.BraA06001282;evm.TU.BraA03001062;evm.TU.BraA09006112;evm.TU.BraA03002824;evm.TU.BraA05002681;evm.TU.BraA02000795;evm.TU.BraA03001352;evm.TU.BraA07001917;evm.TU.BraA03004014;evm.TU.BraA07002085;evm.TU.BraA07000025…
biological process	growth	GO:0040007	1700	45	evm.TU.BraA01001498;evm.TU.BraA08001992;evm.TU.BraA03004476;evm.TU.BraA01003655;evm.TU.BraA06004437;evm.TU.BraA04001597;evm.TU.BraA04002522;evm.TU.BraA06002290;evm.TU.BraA09005843;evm.TU.BraA03002951;evm.TU.BraA01002128;evm.TU.BraA08003636;evm.TU.BraA09004327;evm.TU.BraA09002480;evm.TU.BraA06004196;evm.TU.BraA02000911;evm.TU.BraA03002101;evm.TU.BraA01001845;evm.TU.BraA02003323;evm.TU.BraA07003779…
biological process	immune system process	GO:0002376	1511	52	evm.TU.BraA02000795;evm.TU.BraA03002824;evm.TU.BraA02001658;evm.TU.BraA03002953;evm.TU.BraA09003613;evm.TU.BraA03001352;evm.TU.BraA06003003;evm.TU.BraA09006496;evm.TU.BraA02003206;evm.TU.BraA09001961;evm.TU.BraA03001062;evm.TU.BraA02000284;evm.TU.BraA07001485;evm.TU.BraA09005855;evm.TU.BraA01003769;evm.TU.BraA03004903;evm.TU.BraA07000748;evm.TU.BraA10001986;evm.TU.BraA05001887;evm.TU.BraA09001409…
biological process	detoxification	GO:0098754	716	29	evm.TU.BraA02002680;evm.TU.BraA07004024;evm.TU.BraA09000072;evm.TU.BraA06001385;evm.TU.BraA02003760;evm.TU.BraA08001057;evm.TU.BraA09005196;evm.TU.BraA02001705;evm.TU.BraA08002412;evm.TU.BraA01004433;evm.TU.BraA06004155;evm.TU.BraA07003033;evm.TU.BraA08000767;evm.TU.BraA01004269;evm.TU.BraA04000033;evm.TU.BraA10001298;evm.TU.BraA09002636;evm.TU.BraA10002673;evm.TU.BraA03006011;evm.TU.BraA05004054…
biological process	rhythmic process	GO:0048511	256	16	evm.TU.BraA08003627;evm.TU.BraA06001282;evm.TU.BraA01001460;evm.TU.BraA09006514;evm.TU.BraA03003016;evm.TU.BraA07003323;evm.TU.BraA07003832;evm.TU.BraA09004628;evm.TU.BraA09005886;evm.TU.BraA03003459;evm.TU.BraA06004979;evm.TU.BraA06002518;evm.TU.BraA01000038;evm.TU.BraA07001969;evm.TU.BraA02004368;evm.TU.BraA03003245
biological process	biological adhesion	GO:0022610	222	5	evm.TU.BraA07001673;evm.TU.BraA08001786;evm.TU.BraA04002522;evm.TU.BraA09004327;evm.TU.BraA04000740
biological process	biological phase	GO:0044848	171	2	evm.TU.BraA03005535;evm.TU.BraA10001174
biological process	locomotion	GO:0040011	52	1	evm.TU.BraA01004463
biological process	cell killing	GO:0001906	13	0
biological process	behavior	GO:0007610	4	0
cellular component	cell part	GO:0044464	32832	1056	evm.TU.BraA10001584;evm.TU.BraA03000644;evm.TU.BraA04002865;evm.TU.BraA05003197;evm.TU.BraA01002151;evm.TU.BraA08003047;evm.TU.BraA07003928;evm.TU.BraA07003131;evm.TU.BraA01003781;evm.TU.BraA01001189;evm.TU.BraA09002055;evm.TU.BraA06002290;evm.TU.BraA03004476;evm.TU.BraA09003835;evm.TU.BraA02000242;evm.TU.BraA03001592;evm.TU.BraA01000163;evm.TU.BraA01000953;evm.TU.BraA05000492;evm.TU.BraA03001494…
cellular component	cell	GO:0005623	32816	1057	evm.TU.BraA03001386;evm.TU.BraA04000619;evm.TU.BraA07001949;evm.TU.BraA03003723;evm.TU.BraA06002835;evm.TU.BraA04000008;evm.TU.BraA09002173;evm.TU.BraA03001994;evm.TU.BraA03003245;evm.TU.BraA10002571;evm.TU.BraA08000997;evm.TU.BraA08003420;evm.TU.BraA05000313;evm.TU.BraA09002036;evm.TU.BraA06002598;evm.TU.BraA01004386;evm.TU.BraA07000886;evm.TU.BraA06003965;evm.TU.BraA09001598;evm.TU.BraA10001069…
cellular component	organelle	GO:0043226	26331	818	evm.TU.BraA09006796;evm.TU.BraA03001524;evm.TU.BraA05002544;evm.TU.BraA09001592;evm.TU.BraA07003392;evm.TU.BraA03006411;evm.TU.BraA04003034;evm.TU.BraA07001327;evm.TU.BraA03001884;evm.TU.BraA04000847;evm.TU.BraSca000378;evm.TU.BraA02000969;evm.TU.BraA05000461;evm.TU.BraA04000920;evm.TU.BraA05000267;evm.TU.BraA01003890;evm.TU.BraA09000072;evm.TU.BraA03004074;evm.TU.BraA10001511;evm.TU.BraA05000030…
cellular component	membrane	GO:0016020	11595	412	evm.TU.BraA03004778;evm.TU.BraA09001409;evm.TU.BraA10001298;evm.TU.BraA03000498;evm.TU.BraA04000248;Brassica_rapa_newGene_3954;evm.TU.BraA09001549;evm.TU.BraA05000915;evm.TU.BraA01000038;evm.TU.BraA01000166;evm.TU.BraA05000948;evm.TU.BraA02004144;evm.TU.BraA03005302;evm.TU.BraA09004995;evm.TU.BraA07002758;evm.TU.BraA10000868;evm.TU.BraA10001986;evm.TU.BraA09003700;evm.TU.BraA02000682;evm.TU.BraA0…
cellular component	organelle part	GO:0044422	7053	281	evm.TU.BraA09001944;evm.TU.BraA09004628;evm.TU.BraA07003779;evm.TU.BraA09004523;evm.TU.BraA08003619;evm.TU.BraSca000799;evm.TU.BraA09003793;evm.TU.BraA02003664;evm.TU.BraA09000661;evm.TU.BraA05001239;Brassica_rapa_newGene_3191;evm.TU.BraA09005686;evm.TU.BraA01000390;evm.TU.BraA05001934;evm.TU.BraA04000248;evm.TU.BraA09001549;evm.TU.BraA09001409;evm.TU.BraA05000115;evm.TU.BraA03004778;evm.TU.BraA0…
cellular component	membrane part	GO:0044425	4388	143	evm.TU.BraA08001363;Brassica_rapa_newGene_3518;evm.TU.BraA05000492;evm.TU.BraA03006090;evm.TU.BraA08002151;Brassica_rapa_newGene_1827;Brassica_rapa_newGene_2989;evm.TU.BraA05004101;evm.TU.BraA06002455;evm.TU.BraA10002734;evm.TU.BraA07000881;evm.TU.BraA07003229;evm.TU.BraA08001949;evm.TU.BraA10002321;evm.TU.BraA03002824;evm.TU.BraA10000139;evm.TU.BraA09004335;evm.TU.BraA09006483;evm.TU.BraA0300210…
cellular component	extracellular region	GO:0005576	3996	159	Brassica_rapa_newGene_5345;evm.TU.BraA02003940;evm.TU.BraA02000911;evm.TU.BraA03003794;evm.TU.BraSca000959;evm.TU.BraA09004335;evm.TU.BraA02001705;evm.TU.BraA04003129;evm.TU.BraA03004476;evm.TU.BraA06000248;evm.TU.BraA08001992;evm.TU.BraA08000140;evm.TU.BraA09000356;evm.TU.BraA07002491;evm.TU.BraA03006011;evm.TU.BraA08003636;evm.TU.BraA10000267;evm.TU.BraA01003781;evm.TU.BraA03002951;evm.TU.BraA0…
cellular component	macromolecular complex	GO:0032991	3794	126	evm.TU.BraA01000390;evm.TU.BraA09000654;evm.TU.BraA05001239;evm.TU.BraA02002179;evm.TU.BraA05003325;evm.TU.BraA06002005;evm.TU.BraA07003574;evm.TU.BraA10001235;evm.TU.BraA06001139;evm.TU.BraA09000918;evm.TU.BraA07003908;evm.TU.BraA01004497;evm.TU.BraA02001151;Brassica_rapa_newGene_3987;evm.TU.BraSca000799;evm.TU.BraA07003990;evm.TU.BraA08001086;evm.TU.BraA04002300;evm.TU.BraA09004523;evm.TU.BraA0…
cellular component	cell junction	GO:0030054	2362	105	evm.TU.BraA05000923;evm.TU.BraA10002778;evm.TU.BraA03003615;evm.TU.BraA03005508;evm.TU.BraA06002299;evm.TU.BraA02001284;evm.TU.BraA03000979;evm.TU.BraA06004205;evm.TU.BraA06004885;evm.TU.BraA09003714;evm.TU.BraA06003774;evm.TU.BraA06004133;evm.TU.BraA01000038;evm.TU.BraA09005624;evm.TU.BraA02001822;evm.TU.BraA02002174;evm.TU.BraA10001511;evm.TU.BraA01004161;evm.TU.BraA10001888;evm.TU.BraA07001401…
cellular component	membrane-enclosed lumen	GO:0031974	542	9	Brassica_rapa_newGene_4903;evm.TU.BraA01000924;evm.TU.BraA07001673;evm.TU.BraA09003034;evm.TU.BraA08002218;evm.TU.BraA03000416;evm.TU.BraA02000324;evm.TU.BraA05002982;evm.TU.BraA03001524
cellular component	supramolecular complex	GO:0099080	268	11	evm.TU.BraA05000115;evm.TU.BraA09001409;evm.TU.BraA07000886;evm.TU.BraA06002005;evm.TU.BraA10003127;Brassica_rapa_newGene_5162;evm.TU.BraA07003033;evm.TU.BraA09003164;evm.TU.BraA05001996;evm.TU.BraA09004523;evm.TU.BraA04002697
cellular component	extracellular region part	GO:0044421	106	4	evm.TU.BraA06002299;evm.TU.BraA05000150;Brassica_rapa_newGene_5403;evm.TU.BraA03005013
cellular component	nucleoid	GO:0009295	46	2	evm.TU.BraA06004205;evm.TU.BraA05003514
cellular component	virion	GO:0019012	1	0
cellular component	virion part	GO:0044423	1	0
molecular function	binding	GO:0005488	17993	610	evm.TU.BraA10002930;evm.TU.BraA10001403;evm.TU.BraA08002326;evm.TU.BraA10002683;evm.TU.BraA05004222;evm.TU.BraA09001794;evm.TU.BraA02001201;evm.TU.BraA08003466;evm.TU.BraA01001815;evm.TU.BraA02004208;evm.TU.BraA03002953;evm.TU.BraA05004054;evm.TU.BraA02002123;evm.TU.BraA03005086;evm.TU.BraA08002602;evm.TU.BraA01003123;evm.TU.BraA05003512;evm.TU.BraA10000996;evm.TU.BraA01004463;evm.TU.BraA08003505…
molecular function	catalytic activity	GO:0003824	15106	536	evm.TU.BraA03000498;evm.TU.BraA10002572;evm.TU.BraA09001409;evm.TU.BraA05000115;evm.TU.BraA05000923;Brassica_rapa_newGene_3954;evm.TU.BraA04002527;evm.TU.BraA01000038;evm.TU.BraA03002213;evm.TU.BraA06000554;evm.TU.BraA01004433;evm.TU.BraA01000166;evm.TU.BraA07003618;evm.TU.BraA09001988;evm.TU.BraA10000868;evm.TU.BraA07002758;evm.TU.BraA07003190;evm.TU.BraA02000218;evm.TU.BraA07000781;evm.TU.BraA0…
molecular function	nucleic acid binding transcription factor activity	GO:0001071	3024	90	evm.TU.BraA07001119;evm.TU.BraA01000449;evm.TU.BraA08003878;evm.TU.BraA09003821;evm.TU.BraA07003701;evm.TU.BraA04002522;evm.TU.BraA09000741;evm.TU.BraA03004310;evm.TU.BraA04003019;evm.TU.BraA03005406;evm.TU.BraA04002946;evm.TU.BraA06003593;evm.TU.BraA09005782;evm.TU.BraA03002709;evm.TU.BraA10000797;evm.TU.BraA04000777;evm.TU.BraA05002701;evm.TU.BraA09001793;evm.TU.BraA02003806;evm.TU.BraA09004020…
molecular function	transporter activity	GO:0005215	2523	106	Brassica_rapa_newGene_2989;evm.TU.BraA01004343;evm.TU.BraA03003482;evm.TU.BraA05001595;evm.TU.BraA06003003;evm.TU.BraA08001949;evm.TU.BraA05000150;evm.TU.BraA10002321;evm.TU.BraA02002210;Brassica_rapa_newGene_5007;evm.TU.BraA02001839;evm.TU.BraA02001420;evm.TU.BraA06002578;evm.TU.BraA08001347;evm.TU.BraA05000492;evm.TU.BraA08001363;evm.TU.BraA08003734;evm.TU.BraA08002863;evm.TU.BraA09000156;Brass…
molecular function	structural molecule activity	GO:0005198	929	30	evm.TU.BraA01004497;evm.TU.BraA10001235;evm.TU.BraA03004376;evm.TU.BraA09004995;evm.TU.BraSca000799;Brassica_rapa_newGene_3987;evm.TU.BraA08001674;evm.TU.BraA01002674;evm.TU.BraA05001239;evm.TU.BraA03003610;evm.TU.BraA07002977;evm.TU.BraA01000390;evm.TU.BraA05001996;evm.TU.BraA09000654;evm.TU.BraA06004205;evm.TU.BraA03002964;evm.TU.BraA05000484;evm.TU.BraA03003184;evm.TU.BraA04000237;evm.TU.BraA0…
molecular function	electron carrier activity	GO:0009055	746	29	evm.TU.BraA09002173;evm.TU.BraA06003687;evm.TU.BraA09000300;evm.TU.BraA02004136;evm.TU.BraA09005435;evm.TU.BraA08003487;evm.TU.BraA09000168;evm.TU.BraA03000717;evm.TU.BraA07001485;evm.TU.BraA08001598;evm.TU.BraA05000413;evm.TU.BraA09006638;evm.TU.BraA09002162;evm.TU.BraA06004155;evm.TU.BraA05000170;evm.TU.BraA03006090;evm.TU.BraA01001424;evm.TU.BraA01000166;evm.TU.BraA01000163;evm.TU.BraA03004408…
molecular function	signal transducer activity	GO:0004871	540	17	evm.TU.BraA06000820;evm.TU.BraA09006370;evm.TU.BraA02001247;evm.TU.BraA08002715;evm.TU.BraA06002518;evm.TU.BraA05001887;evm.TU.BraA10001403;evm.TU.BraA04002120;evm.TU.BraA07003798;evm.TU.BraA04002117;evm.TU.BraA09000741;evm.TU.BraA07001730;evm.TU.BraA03004013;evm.TU.BraA09006549;evm.TU.BraA04000229;evm.TU.BraA03001514;evm.TU.BraA09002712
molecular function	molecular function regulator	GO:0098772	534	24	evm.TU.BraA08003420;evm.TU.BraA09004931;evm.TU.BraA06001009;evm.TU.BraA02000757;evm.TU.BraA01004238;evm.TU.BraA09002480;evm.TU.BraA05004420;evm.TU.BraA07003530;evm.TU.BraA09006484;evm.TU.BraA10002643;evm.TU.BraA07003859;evm.TU.BraA09002915;evm.TU.BraA02001507;evm.TU.BraA03003892;evm.TU.BraA09005206;evm.TU.BraA09002916;evm.TU.BraA04001620;evm.TU.BraA06000739;evm.TU.BraA01001460;evm.TU.BraA05003891…
molecular function	molecular transducer activity	GO:0060089	256	7	evm.TU.BraA07000748;evm.TU.BraA07003798;evm.TU.BraA03002109;evm.TU.BraA04002120;evm.TU.BraA03006527;evm.TU.BraA04002117;evm.TU.BraA04002771
molecular function	antioxidant activity	GO:0016209	253	15	evm.TU.BraA01004386;evm.TU.BraA09000356;evm.TU.BraA09001507;evm.TU.BraA10002673;evm.TU.BraA09002636;evm.TU.BraA07003033;Brassica_rapa_newGene_3257;evm.TU.BraA09000944;evm.TU.BraA01004269;evm.TU.BraA08000767;evm.TU.BraA08001057;evm.TU.BraA02003760;evm.TU.BraA03006011;evm.TU.BraA02001705;evm.TU.BraA09000072
molecular function	transcription factor activity, protein binding	GO:0000988	138	5	evm.TU.BraA02004368;Brassica_rapa_newGene_325;evm.TU.BraA09000668;evm.TU.BraA06003593;evm.TU.BraA07000807
molecular function	nutrient reservoir activity	GO:0045735	101	1	evm.TU.BraA06001282
molecular function	metallochaperone activity	GO:0016530	10	1	evm.TU.BraA01001977
molecular function	protein tag	GO:0031386	7	0
molecular function	translation regulator activity	GO:0045182	6	0
