# Supplementary material for: Transcriptome and Small RNA Combined Sequencing Analysis of Cold Tolerance in Non-heading Chinese Cabbage
Source: Front Genet. 2021 Jul 21;12:605292. doi: 10.3389/fgene.2021.605292 (PMC8334874; doi:10.3389/fgene.2021.605292)
Supplement: Supplementary Figure 1 — Classification diagram of KEGG pathway types. (A) KEGG pathway types from C2 vs. C1. (B) KEGG pathway types from C4 vs. C3. (C) KEGG pathway types from C3 vs. C1. (D) KEGG pathway types from C4 vs. C2. X-axis, the number of genes in this pathway and their ratio to the total number of genes; Y-axis, the name of the KEGG metabolic pathway. C1: BcL.1-25, C2: BcL.1-4, C3: BcL.2-25, C4: BcL.2-4. [file Data_Sheet_1.zip › 2021-04-30ú1⁄4Additional files, Article Manuscript ID 605292, Proof/TABLE S9.xls]

## Sheet: 6. KEGG enrichment analysis of 
TABLE S9. KEGG enrichment analysis of differentially expressed genes between C4 and C2 groups.
#Kegg_pathway	ko_id	Cluster_frequency	Genome_frequency	P-value	Corrected_P-value	rich_factor
Photosynthesis - antenna proteins	ko00196	6 out of 329 1.82370820668693%	38 out of 9044 0.420168067226891%	0.00228342	0.23976	4.34043
Anthocyanin biosynthesis	ko00942	2 out of 329 0.60790273556231%	3 out of 9044 0.033171163202123%	0.00386295	0.40561	18.3262
Other types of O-glycan biosynthesis	ko00514	1 out of 329 0.303951367781155%	6 out of 9044 0.0663423264042459%	0.199403	1	4.58156
Monobactam biosynthesis	ko00261	3 out of 329 0.911854103343465%	23 out of 9044 0.254312251216276%	0.0493152	1	3.58557
Caffeine metabolism	ko00232	1 out of 329 0.303951367781155%	8 out of 9044 0.0884564352056612%	0.256632	1	3.43617
C5-Branched dibasic acid metabolism	ko00660	2 out of 329 0.60790273556231%	18 out of 9044 0.199026979212738%	0.137869	1	3.05437
Lysine biosynthesis	ko00300	3 out of 329 0.911854103343465%	27 out of 9044 0.298540468819107%	0.07332	1	3.05437
Tropane, piperidine and pyridine alkaloid biosynthesis	ko00960	7 out of 329 2.12765957446809%	73 out of 9044 0.807164971251659%	0.016505	1	2.63597
Sulfur relay system	ko04122	2 out of 329 0.60790273556231%	21 out of 9044 0.232198142414861%	0.176566	1	2.61803
Arachidonic acid metabolism	ko00590	3 out of 329 0.911854103343465%	32 out of 9044 0.353825740822645%	0.109157	1	2.57713
Porphyrin and chlorophyll metabolism	ko00860	7 out of 329 2.12765957446809%	79 out of 9044 0.873507297655905%	0.0244527	1	2.43577
Taurine and hypotaurine metabolism	ko00430	3 out of 329 0.911854103343465%	35 out of 9044 0.386996904024768%	0.133311	1	2.35623
Carotenoid biosynthesis	ko00906	5 out of 329 1.51975683890578%	59 out of 9044 0.652366209641751%	0.0626323	1	2.32961
Sesquiterpenoid and triterpenoid biosynthesis	ko00909	3 out of 329 0.911854103343465%	41 out of 9044 0.453339230429014%	0.186288	1	2.01142
Galactose metabolism	ko00052	7 out of 329 2.12765957446809%	97 out of 9044 1.07253427686864%	0.0628845	1	1.98377
Thiamine metabolism	ko00730	1 out of 329 0.303951367781155%	14 out of 9044 0.154798761609907%	0.404981	1	1.96353
DNA replication	ko03030	13 out of 329 3.95136778115502%	185 out of 9044 2.04555506413092%	0.0174166	1	1.93168
AGE-RAGE signaling pathway in diabetic complications	ko04933	3 out of 329 0.911854103343465%	45 out of 9044 0.497567448031844%	0.224175	1	1.83262
Sulfur metabolism	ko00920	5 out of 329 1.51975683890578%	77 out of 9044 0.851393188854489%	0.148161	1	1.78502
Ascorbate and aldarate metabolism	ko00053	4 out of 329 1.21580547112462%	65 out of 9044 0.718708536045997%	0.210903	1	1.69165
Diterpenoid biosynthesis	ko00904	3 out of 329 0.911854103343465%	50 out of 9044 0.552852720035383%	0.273333	1	1.64936
Arginine biosynthesis	ko00220	4 out of 329 1.21580547112462%	68 out of 9044 0.75187969924812%	0.234233	1	1.61702
Flavonoid biosynthesis	ko00941	3 out of 329 0.911854103343465%	51 out of 9044 0.56390977443609%	0.283315	1	1.61702
Fructose and mannose metabolism	ko00051	7 out of 329 2.12765957446809%	121 out of 9044 1.33790358248563%	0.151493	1	1.59029
Amino sugar and nucleotide sugar metabolism	ko00520	16 out of 329 4.86322188449848%	278 out of 9044 3.07386112339673%	0.0467866	1	1.58212
Fatty acid degradation	ko00071	5 out of 329 1.51975683890578%	88 out of 9044 0.973020787262273%	0.216187	1	1.5619
Biosynthesis of unsaturated fatty acids	ko01040	3 out of 329 0.911854103343465%	54 out of 9044 0.597080937638213%	0.313416	1	1.52719
Inositol phosphate metabolism	ko00562	7 out of 329 2.12765957446809%	130 out of 9044 1.43741707209199%	0.194785	1	1.4802
Cyanoamino acid metabolism	ko00460	6 out of 329 1.82370820668693%	112 out of 9044 1.23839009287926%	0.222847	1	1.47264
Biosynthesis of amino acids	ko01230	26 out of 329 7.90273556231003%	489 out of 9044 5.40689960194604%	0.0328713	1	1.4616
Protein processing in endoplasmic reticulum	ko04141	21 out of 329 6.38297872340426%	398 out of 9044 4.40070765148165%	0.0553347	1	1.45044
Histidine metabolism	ko00340	2 out of 329 0.60790273556231%	38 out of 9044 0.420168067226891%	0.404765	1	1.44681
Starch and sucrose metabolism	ko00500	22 out of 329 6.68693009118541%	421 out of 9044 4.65501990269792%	0.055177	1	1.4365
Purine metabolism	ko00230	15 out of 329 4.55927051671733%	290 out of 9044 3.20654577620522%	0.10758	1	1.42186
Limonene and pinene degradation	ko00903	4 out of 329 1.21580547112462%	78 out of 9044 0.862450243255197%	0.315505	1	1.40971
Glycerolipid metabolism	ko00561	6 out of 329 1.82370820668693%	118 out of 9044 1.3047324192835%	0.259059	1	1.39776
Fatty acid metabolism	ko01212	7 out of 329 2.12765957446809%	138 out of 9044 1.52587350729766%	0.236891	1	1.39439
Cysteine and methionine metabolism	ko00270	10 out of 329 3.03951367781155%	203 out of 9044 2.24458204334365%	0.205045	1	1.35416
Alanine, aspartate and glutamate metabolism	ko00250	5 out of 329 1.51975683890578%	102 out of 9044 1.12781954887218%	0.313378	1	1.34752
Ubiquinone and other terpenoid-quinone biosynthesis	ko00130	4 out of 329 1.21580547112462%	82 out of 9044 0.906678460858027%	0.348799	1	1.34094
Butanoate metabolism	ko00650	2 out of 329 0.60790273556231%	41 out of 9044 0.453339230429014%	0.442727	1	1.34094
Phenylpropanoid biosynthesis	ko00940	16 out of 329 4.86322188449848%	328 out of 9044 3.62671384343211%	0.142538	1	1.34094
Pentose and glucuronate interconversions	ko00040	9 out of 329 2.73556231003039%	189 out of 9044 2.08978328173375%	0.250509	1	1.30902
Pentose phosphate pathway	ko00030	5 out of 329 1.51975683890578%	108 out of 9044 1.19416187527643%	0.356841	1	1.27266
Glyoxylate and dicarboxylate metabolism	ko00630	7 out of 329 2.12765957446809%	153 out of 9044 1.69172932330827%	0.322377	1	1.25768
Phosphatidylinositol signaling system	ko04070	6 out of 329 1.82370820668693%	134 out of 9044 1.48164528969483%	0.361399	1	1.23087
Stilbenoid, diarylheptanoid and gingerol biosynthesis	ko00945	4 out of 329 1.21580547112462%	91 out of 9044 1.0061919504644%	0.42352	1	1.20832
Other glycan degradation	ko00511	1 out of 329 0.303951367781155%	23 out of 9044 0.254312251216276%	0.574012	1	1.19519
Glycine, serine and threonine metabolism	ko00260	6 out of 329 1.82370820668693%	139 out of 9044 1.53693056169836%	0.394143	1	1.18659
Phagosome	ko04145	8 out of 329 2.43161094224924%	189 out of 9044 2.08978328173375%	0.382097	1	1.16357
Glycolysis / Gluconeogenesis	ko00010	10 out of 329 3.03951367781155%	238 out of 9044 2.63157894736842%	0.36608	1	1.15502
Phenylalanine, tyrosine and tryptophan biosynthesis	ko00400	4 out of 329 1.21580547112462%	97 out of 9044 1.07253427686864%	0.472216	1	1.13358
Terpenoid backbone biosynthesis	ko00900	4 out of 329 1.21580547112462%	97 out of 9044 1.07253427686864%	0.472216	1	1.13358
2-Oxocarboxylic acid metabolism	ko01210	6 out of 329 1.82370820668693%	146 out of 9044 1.61432994250332%	0.439852	1	1.1297
SNARE interactions in vesicular transport	ko04130	3 out of 329 0.911854103343465%	74 out of 9044 0.818222025652366%	0.508224	1	1.11443
Photosynthesis	ko00195	4 out of 329 1.21580547112462%	100 out of 9044 1.10570544007077%	0.495997	1	1.09957
Valine, leucine and isoleucine biosynthesis	ko00290	2 out of 329 0.60790273556231%	50 out of 9044 0.552852720035383%	0.547889	1	1.09957
Arginine and proline metabolism	ko00330	4 out of 329 1.21580547112462%	103 out of 9044 1.13887660327289%	0.519315	1	1.06755
Tyrosine metabolism	ko00350	3 out of 329 0.911854103343465%	79 out of 9044 0.873507297655905%	0.552613	1	1.0439
Steroid biosynthesis	ko00100	3 out of 329 0.911854103343465%	79 out of 9044 0.873507297655905%	0.552613	1	1.0439
Homologous recombination	ko03440	7 out of 329 2.12765957446809%	189 out of 9044 2.08978328173375%	0.535393	1	1.01812
Spliceosome	ko03040	13 out of 329 3.95136778115502%	353 out of 9044 3.9031402034498%	0.522905	1	1.01236
Glutathione metabolism	ko00480	6 out of 329 1.82370820668693%	164 out of 9044 1.81335692171605%	0.553133	1	1.00571
Fatty acid biosynthesis	ko00061	3 out of 329 0.911854103343465%	82 out of 9044 0.906678460858027%	0.578082	1	1.00571
Carbon metabolism	ko01200	19 out of 329 5.77507598784195%	520 out of 9044 5.74966828836798%	0.526879	1	1.00442
Fatty acid elongation	ko00062	2 out of 329 0.60790273556231%	55 out of 9044 0.608137992038921%	0.600031	1	0.999613
alpha-Linolenic acid metabolism	ko00592	3 out of 329 0.911854103343465%	83 out of 9044 0.917735515258735%	0.586367	1	0.993591
Citrate cycle (TCA cycle)	ko00020	4 out of 329 1.21580547112462%	112 out of 9044 1.23839009287926%	0.585994	1	0.981763
Pyruvate metabolism	ko00620	6 out of 329 1.82370820668693%	169 out of 9044 1.86864219371959%	0.582772	1	0.975954
Carbon fixation in photosynthetic organisms	ko00710	5 out of 329 1.51975683890578%	141 out of 9044 1.55904467049978%	0.586961	1	0.9748
Lysine degradation	ko00310	2 out of 329 0.60790273556231%	58 out of 9044 0.641309155241044%	0.629084	1	0.947909
Nitrogen metabolism	ko00910	3 out of 329 0.911854103343465%	87 out of 9044 0.961963732861566%	0.618455	1	0.947909
Zeatin biosynthesis	ko00908	1 out of 329 0.303951367781155%	30 out of 9044 0.33171163202123%	0.671591	1	0.916312
Base excision repair	ko03410	2 out of 329 0.60790273556231%	61 out of 9044 0.674480318443167%	0.656472	1	0.901291
Plant hormone signal transduction	ko04075	19 out of 329 5.77507598784195%	585 out of 9044 6.46837682441398%	0.731155	1	0.892817
Nicotinate and nicotinamide metabolism	ko00760	1 out of 329 0.303951367781155%	31 out of 9044 0.342768686421937%	0.683578	1	0.886754
Ribosome	ko03010	20 out of 329 6.0790273556231%	651 out of 9044 7.19814241486068%	0.817101	1	0.844527
Pyrimidine metabolism	ko00240	7 out of 329 2.12765957446809%	228 out of 9044 2.52100840336134%	0.72932	1	0.843972
Mismatch repair	ko03430	5 out of 329 1.51975683890578%	166 out of 9044 1.83547103051747%	0.72756	1	0.827993
Plant-pathogen interaction	ko04626	10 out of 329 3.03951367781155%	338 out of 9044 3.73728438743919%	0.792472	1	0.813295
Nucleotide excision repair	ko03420	6 out of 329 1.82370820668693%	207 out of 9044 2.28881026094648%	0.770069	1	0.796793
Selenocompound metabolism	ko00450	1 out of 329 0.303951367781155%	35 out of 9044 0.386996904024768%	0.727317	1	0.78541
Biotin metabolism	ko00780	1 out of 329 0.303951367781155%	37 out of 9044 0.409111012826183%	0.746871	1	0.742956
Endocytosis	ko04144	8 out of 329 2.43161094224924%	310 out of 9044 3.42768686421937%	0.882653	1	0.709403
beta-Alanine metabolism	ko00410	2 out of 329 0.60790273556231%	79 out of 9044 0.873507297655905%	0.788122	1	0.695933
Aminoacyl-tRNA biosynthesis	ko00970	3 out of 329 0.911854103343465%	123 out of 9044 1.36001769128704%	0.830632	1	0.670472
Peroxisome	ko04146	4 out of 329 1.21580547112462%	171 out of 9044 1.89075630252101%	0.874544	1	0.643026
Oxidative phosphorylation	ko00190	6 out of 329 1.82370820668693%	257 out of 9044 2.84166298098187%	0.911204	1	0.641775
Phenylalanine metabolism	ko00360	2 out of 329 0.60790273556231%	91 out of 9044 1.0061919504644%	0.849176	1	0.604162
Isoquinoline alkaloid biosynthesis	ko00950	1 out of 329 0.303951367781155%	48 out of 9044 0.530738611233967%	0.831935	1	0.572695
Tryptophan metabolism	ko00380	2 out of 329 0.60790273556231%	97 out of 9044 1.07253427686864%	0.873293	1	0.566791
Ubiquitin mediated proteolysis	ko04120	5 out of 329 1.51975683890578%	254 out of 9044 2.80849181777974%	0.957509	1	0.541129
Glycerophospholipid metabolism	ko00564	3 out of 329 0.911854103343465%	168 out of 9044 1.85758513931889%	0.947452	1	0.490881
Cutin, suberine and wax biosynthesis	ko00073	1 out of 329 0.303951367781155%	59 out of 9044 0.652366209641751%	0.888471	1	0.465921
ABC transporters	ko02010	1 out of 329 0.303951367781155%	59 out of 9044 0.652366209641751%	0.888471	1	0.465921
Proteasome	ko03050	2 out of 329 0.60790273556231%	120 out of 9044 1.32684652808492%	0.93641	1	0.458156
Propanoate metabolism	ko00640	1 out of 329 0.303951367781155%	61 out of 9044 0.674480318443167%	0.896489	1	0.450645
RNA transport	ko03013	5 out of 329 1.51975683890578%	338 out of 9044 3.73728438743919%	0.99507	1	0.406647
Regulation of autophagy	ko04140	1 out of 329 0.303951367781155%	69 out of 9044 0.762936753648828%	0.923211	1	0.398397
RNA degradation	ko03018	3 out of 329 0.911854103343465%	226 out of 9044 2.49889429455993%	0.9901	1	0.364903
Circadian rhythm - plant	ko04712	1 out of 329 0.303951367781155%	78 out of 9044 0.862450243255197%	0.94514	1	0.352428
N-Glycan biosynthesis	ko00510	1 out of 329 0.303951367781155%	80 out of 9044 0.884564352056612%	0.949092	1	0.343617
Valine, leucine and isoleucine degradation	ko00280	1 out of 329 0.303951367781155%	92 out of 9044 1.0172490048651%	0.967507	1	0.298797
mRNA surveillance pathway	ko03015	2 out of 329 0.60790273556231%	269 out of 9044 2.97434763379036%	0.999539	1	0.204382
Ribosome biogenesis in eukaryotes	ko03008	1 out of 329 0.303951367781155%	170 out of 9044 1.8796992481203%	0.998271	1	0.161702
